# Supplementary material for: A communal catalogue reveals Earth’s multiscale microbial diversity
Source: Nature. 2017 Nov 1;551(7681):457–63. doi: 10.1038/nature24621 (PMC6192678; doi:10.1038/nature24621)
Supplement: Supplementary Table 1 — This file contains Table 1 - Studies within the Earth Microbiome Project included in this meta-analysis. These studies constitute EMP 16S Release 1. Read length is median bp for sequences in that study. DOIs with an asterisk describe that study’s samples but did not use EMP sequence data. Sample counts exclude controls. (XLSX 91 kb) [file 41586_2017_BFnature24621_MOESM2_ESM.xlsx]

## Sheet: Sheet1
Supplementary Table 1 | Studies within the Earth Microbiome Project included in this meta-analysis (Release 1). Read length is median bp for that study. DOIs with an asterisk describe that study's samples but did not use EMP sequence data. Sample counts exclude controls.
Study ID	Title	Principal investigator	DOI	EBI accession	Read length (bp)	Number of samples	Number of samples by environment
550	Moving pictures of the human microbiome	Rob Knight	10.1186/gb-2011-12-5-r50	ERP021896	132	1969	Animal distal gut: 467, Animal surface: 993, Animal secretion: 509
632	Canadian MetaMicroBiome Initiative samples	Josh Neufeld	10.4056/sigs.1974654	ERP020023	100	13	Soil (non-saline): 13
638	Protist diversity in a permanently ice-covered Antarctic lake during the polar night transition	Rachael M. Morgan-Kiss	10.1038/ismej.2011.23	ERP020508	100	89	Water (non-saline): 89
659	New Zealand Free Air CO2 Enrichment (FACE) soil samples	Saman Bowatte	10.1016/j.soilbio.2013.03.014*	ERP017166	100	24	Soil (non-saline): 24
662	The role of macrobiota in structuring microbial communities along rocky shores	Catherine Pfister	10.7717/peerj.631	ERP020507	140	47	Animal corpus: 4, Water (saline): 3, Surface (saline): 40
678	Bioturbating shrimp alter the structure and diversity of bacterial communities in coastal marine sediments	Bonnie Laverock	10.1038/ismej.2010.86	ERP017221	143	278	Sediment (saline): 278
713	Diversity of carbonate deposits and basement rocks in continental and marine serpentinite seeps	William Brazelton	10.3389/fmicb.2011.00268	ERP016412	151	51	Sediment (saline): 51
722	Global patterns of 16S rRNA diversity at a depth of millions of sequences per sample (5PRIME)	Rob Knight	10.1073/pnas.1000080107	ERP020884	100	175	Water (non-saline): 35, Animal distal gut: 35, Soil (non-saline): 21, Animal surface: 21, Water (saline): 21, Animal secretion: 21, Sediment (non-saline): 21
723	Catlin Arctic Survey 2010 L3	Helen Findlay	10.3389/fmicb.2014.00490	ERP020022	137	130	Water (saline): 130
755	Replicating the microbial community and water quality performance of full-scale slow sand filters in laboratory-scale filters	Sarah Haig	10.1016/j.watres.2014.05.008	ERP020510	150	1000	Water (non-saline): 77, Soil (non-saline): 923
776	Bioremediation of hydrocarbon-contaminated soils from Maritime Antarctica	Diogo Jurelevicius	–	ERP017438	100	30	Soil (non-saline): 30
804	Biofilms on carbonate chimneys of the Lost City Hydrothermal Field on the Mid-Atlantic Ridge	William Brazelton	10.1073/pnas.0905369107	ERP016395	141	96	Surface (saline): 96
805	Exploring links between pH and bacterial community composition in soils from the Craibstone Experimental Farm	Josh Neufeld	10.1111/1574-6941.12231	ERP020539	100	14	Soil (non-saline): 14
807	Human and environmental impacts on river sediment microbial communities	Jack Gilbert	10.1371/journal.pone.0097435	ERP016468	151	44	Sediment (non-saline): 44
808	NEON: Directions and resources for long-term monitoring in soil microbial ecology	Jacob Parnell	10.1890/ES12-00196.1	ERP020590	100	15	Soil (non-saline): 15
809	Prokaryote populations of extant microbialites along a depth gradient in Pavilion Lake, British Columbia, Canada	Jennifer Biddle	10.1111/gbi.12082	ERP020021	100	21	Surface (non-saline): 21
810	Biogeographical distribution and diversity of microbes in methane hydrate-bearing deep marine sediments on the Pacific Ocean Margin	Jennifer Biddle	10.1073/pnas.0511033103*	ERP020587	100	7	Sediment (saline): 7
829	Microbial diversity in soil, sand dune and rock substrates of the Thar Monsoon Desert, India	Subramanya Rao	10.1007/s12088-015-0549-1*	ERP020560	100	2	Soil (non-saline): 2
846	Influence of tillage practices on soil microbial diversity and activity in a long-term corn experimental field under continuous maize production	Stefano Mocali	–	ERP020589	100	48	Soil (non-saline): 48
861	Examination of microbial communities through a freshwater/saltwater transition zone in cenotes, Yucatan, Mexico	Anni Moore	–	ERP017176	151	21	Water (non-saline): 7, Water (saline): 12, Sediment (saline): 2
864	Soil bacterial diversity in the semi-arid steppe of Northern Mongolia	Aurora MacRae-Crerar	–	ERP017220	151	230	Soil (non-saline): 230
889	Rees Vulcano Island Mediterranean Sea	Andy Rees	–	ERP017174	151	8	Water (saline): 8
894	Catchment sources of microbes	Robin Gasser	10.1186/s13071-016-1607-1, 10.1016/j.watres.2012.12.027	ERP016405	150	2015	Animal distal gut: 2015
895	Kilauea geothermal soils and biofilms	Gary M. King	–	ERP020591	151	6	Soil (non-saline): 3, Surface (non-saline): 3
905	Anaerobic ammonium-oxidizing bacteria in marine environments: widespread occurrence but low diversity	Stefan Hulth	10.1111/j.1462-2920.2007.01266.x*	ERP021691	151	60	Sediment (saline): 60
910	Biological oxygen demand optode analysis of coral reef-associated microbial communities exposed to algal exudates	Forest Rohwer	10.7717/peerj.107	ERP016416	151	59	Animal corpus: 49, Plant corpus: 10
925	Yellowstone gradients	Greg Caporaso	–	ERP022167	90	464	Water (non-saline): 14, Animal distal gut: 9, Surface (non-saline): 441
933	Latitudinal surveys of algal-associated microorganisms	Torsten Thomas	10.1111/1462-2920.12972	ERP021699	100	339	Plant surface: 339
940	Microbiota of freshwater fish slime and gut from catostomids in Colorado water system	Se Jin Song	–	ERP016495	100	257	Water (non-saline): 3, Animal distal gut: 64, Animal surface: 190
945	Long-term seasonal development in selected lakes of northeast Germany	Hans-Peter Grossart	–	ERP022245	150	1147	Water (non-saline): 1147
958	Saliva from obese individuals suppresses the release of aroma compounds from wine	Danilo Ercolini	10.1371/journal.pone.0085611	ERP016748	151	56	Animal secretion: 56
963	Intergenerational lizard lounges do not explain variation in the gut microbiomes of green iguanas	Beck Wehrle	–	ERP016749	100	100	Animal distal gut: 100
990	Spatial scale drives patterns in soil bacterial diversity	Dionysios Antonopoulos	10.1111/1462-2920.13231	ERP016752	151	708	Soil (non-saline): 708
1001	Understanding cultivar-specificity and soil determinants of the Cannabis microbiome	Suzanne Kennedy	10.1371/journal.pone.0099641	ERP016540	151	27	Soil (non-saline): 18, Plant rhizosphere: 9
1024	The soil microbiome influences grapevine-associated microbiota (MiSeq)	Jack Gilbert	10.1128/mBio.02527-14	ERP006348	151	349	Soil (non-saline): 100, Plant rhizosphere: 79, Plant corpus: 170
1030	Impact of fire on active layer and permafrost microbial communities and metagenomes in an upland Alaskan boreal forest	Janet Jansson	10.1038/ismej.2014.36	ERP016543	100	150	Soil (non-saline): 150
1031	Myrold alder fir	David Myrold	10.1007/s00248-010-9675-9*	ERP016746	100	12	Soil (non-saline): 12
1033	Matagenomic and metaproteomic analysis of hydrocarbon-contaminated Antarctic soils	Diogo Jurelevicius	–	ERP016586	100	15	Soil (non-saline): 15
1034	Distinct microbial communities associated with buried soils in the Siberian tundra	Antje Gittel	10.1038/ismej.2013.219	ERP016735	100	90	Soil (non-saline): 90
1035	The ecological dichotomy of ammonia-oxidizing archaea and bacteria in the hyper-arid soils of the Antarctic Dry Valleys (NZTABS)	Craig Cary	10.3389/fmicb.2014.00515	ERP021864	100	121	Soil (non-saline): 119, Animal corpus: 2
1036	Microbial communities of the deep unfrozen: Do microbes in taliks increase permafrost carbon vulnerability?	Jenni Hultman	10.1038/ismej.2011.163*	ERP016588	100	68	Soil (non-saline): 68
1037	Long-term soil productivity project	Steven Hallam	–	ERP016587	100	24	Soil (non-saline): 24
1038	Myrold Oregon transect	David Myrold	10.1111/j.1758-2229.2011.00290.x*	ERP016539	100	21	Soil (non-saline): 21
1039	Metagenomic analysis of Rio de Janeiro coastline	Diogo Jurelevicius	–	ERP016734	100	25	Water (non-saline): 2, Water (saline): 12, Sediment (saline): 8, Sediment (non-saline): 1, Hypersaline (saline): 2
1041	Great Lake microbiome	Karl J. Rockne	–	ERP016492	151	49	Water (non-saline): 49
1043	Laboratory-directed research and development for biological carbon sequestration	Janet Jansson	–	ERP016592	100	56	Soil (non-saline): 56
1056	Convergence of gut microbiomes in myrmecophagous mammals	Frédéric Delsuc	10.1111/mec.12501	ERP003782	151	93	Animal distal gut: 93
1064	Microbiome of honey bees from Puerto Rico	MG Dominguez-Bello	–	ERP016607	151	391	Animal corpus: 391
1197	Deep sediments following Deepwater Horizon oil spill in Gulf of Mexico	Janet Jansson	10.1038/ismej.2013.254	ERP016581	100	106	Sediment (saline): 106
1198	Polluted polar coastal sediments	Hebe Dionisi	10.1007/s00248-017-1028-5	ERP016557	100	61	Sediment (saline): 61
1222	Ocean acidification shows negligible impacts on high-latitude bacterial community structure in coastal pelagic mesocosms	Jack Gilbert	10.5194/bg-10-555-2013	ERP016464	150	73	Water (saline): 73
1235	Ocean acidification shows negligible impacts on high-latitude bacterial community structure in coastal pelagic mesocosms	Julie LaRoche	10.5194/bg-10-555-2013	ERP016542	100	268	Water (saline): 268
1240	Defining seasonal marine microbial community dynamics	Carol Robinson	10.1038/ismej.2011.107	ERP016541	145	156	Water (saline): 156
1242	A decade of seasonal dynamics and co-occurrences within freshwater bacterioplankton communities from eutrophic Lake Mendota, WI, USA	Katherine McMahon	10.1038/ismej.2012.118	ERP016591	100	96	Water (non-saline): 96
1288	Bacterial community spatial and temporal variation in a north temperate bog lake	Katherine McMahon	–	ERP016854	150	1506	Water (non-saline): 1506
1289	Native exotic precipitation study in Temple, TX, USA	Kirsten S. Hofmockel	–	ERP016852	131	65	Soil (non-saline): 65
1453	The gut microbiota distinguishes GI-healthy and -unhealthy captive colobineprimates	Rob Knight	10.1016/j.gecco.2016.06.004	ERP016286	100	318	Animal proximal gut: 318
1481	Whole-grain wheat consumption reduces inflammation in a randomized controlled trial on overweight and obese subjects with unhealthy dietary and lifestyle behaviors: role of polyphenols bound to cereal dietary fiber	Danilo Ercolini	10.3945/ajcn.114.088120	ERP016451	151	96	Animal distal gut: 96
1521	Samples presented at EMP conference June 2011 Shenzhen	Rob Knight	–	ERP023684	90	746	Water (non-saline): 188, Soil (non-saline): 279, Animal secretion: 190, Aerosol (non-saline): 89
1526	Recovery of biological soil crust-like microbial communities in previously submerged soils of Glen Canyon	Greg Caporaso	–	ERP016869	101	95	Soil (non-saline): 95
1578	Changes in microbial communities along redox gradients in polygonized Arctic wet tundra soils	David Lipson	10.1111/1758-2229.12301	ERP010098	100	35	Soil (non-saline): 35
1579	Hawaii Kohala volcanic soils	Eric Dubinsky	–	ERP016879	100	128	Animal distal gut: 1, Soil (non-saline): 127
1580	Halophilic communities as a source for novel lignocellulolytic enzymes	Janet Jansson	–	ERP016883	100	26	Water (saline): 4, Sediment (saline): 11, Hypersaline (saline): 11
1621	Resistance and adaptation to the antibiotic monensin by the anaerobic digestion microbiome	Largus T. Angenent	–	ERP016466	100	184	Animal distal gut: 184
1622	Biodiversity and functional patterns of microbial assemblagesÂ in relation to land-use change in postglacial pond sediment profiles	Alison Berry	–	ERP016496	100	353	Sediment (non-saline): 353
1627	Geographic distance and pH drive bacterial distribution in alkaline lake sediments across Tibetan Plateau	Haiyan Chu	10.1111/j.1462-2920.2012.02799.x	ERP016880	100	18	Sediment (saline): 13, Sediment (non-saline): 5
1632	Bird eggshells from Spain	Juan M. Peralta-Sánchez	10.1111/j.1474-919X.2012.01256.x*	ERP016455	100	608	Animal surface: 608
1642	Microbial community of the bulk soil and rhizosphere of rice plants over its lifecycle	Jose Clemente	–	ERP016900	100	640	Water (non-saline): 10, Soil (non-saline): 320, Plant rhizosphere: 310
1665	Co-diversification of marine mammals and their skin microbiomes	Amy Apprill	10.1371/journal.pone.0090785*	ERP016924	100	161	Animal surface: 161
1673	Mission Bay sediment viromes	Forest Rohwer	–	ERP016923	151	26	Sediment (saline): 26
1674	Urban stress is associated with variation in microbial species composition--but not richness--in Manhattan	Krista McGuire	10.1038/ismej.2015.152	ERP016925	151	152	Soil (non-saline): 152
1692	Friedman Alaska peat soils	Largus T. Angenent	10.3390/min3030318	ERP016927	100	92	Soil (non-saline): 92
1694	Starling eggshells from Spain	Juan M. Peralta-Sánchez	–	ERP016469	100	571	Animal surface: 571
1696	Gut microbiota and health in wild and captive colobine primates	Vanessa Hale	10.1016/j.gecco.2016.06.004,10.1016/j.mimet.2015.03.021	ERP016329	100	160	Animal distal gut: 160
1702	Chu Changbai mountain soil	Haiyan Chu	10.1016/j.soilbio.2012.07.013	ERP016926	100	22	Soil (non-saline): 22
1711	Agricultural intensification and the functional capacity of soil microbes on smallholder African farms (Kakamenga, Kenya)	Krista McGuire	10.1111/1365-2664.12416	ERP021540	151	78	Soil (non-saline): 78
1713	Malaysia Lambir soils	Krista McGuire	–	ERP021541	151	36	Soil (non-saline): 36
1714	Responses of soil fungi to logging and oil palm agriculture in southeast asian tropical forests	Krista McGuire	10.1007/s00248-014-0468-4	ERP021542	151	26	Soil (non-saline): 26
1715	McGuire Nicaragua coffee soil	Krista McGuire	–	ERP021543	151	63	Soil (non-saline): 63
1716	Panama soil precipitation gradient	Krista McGuire	10.1007/s00248-011-9973-x*	ERP021544	151	43	Soil (non-saline): 43
1717	Agricultural intensification and the functional capacity of soil microbes on smallholder African farms (Southwestern Kenya)	Krista McGuire	10.1111/1365-2664.12416	ERP021545	151	56	Soil (non-saline): 56
1721	Comparative analysis of the microbial communities in agricultural soil amended with enhanced biochars or traditional fertilisers	Torsten Thomas	10.1016/j.agee.2014.04.006	ERP016937	138	295	Soil (non-saline): 295
1734	Gut microbiota of phyllostomid bats that span a breadth of diets	Liliana Davalos	–	ERP016131	100	72	Animal distal gut: 72
1736	African buffalo gut microbiome	Vanessa Ezenwa	–	ERP016483	100	642	Animal distal gut: 642
1747	The oral and skin microbiomes of captive Komodo Dragons are significantly shared with their habitat	Rob Knight	10.1128/mSystems.00046-16	ERP016252	151	215	Water (non-saline): 3, Animal distal gut: 49, Soil (non-saline): 4, Animal surface: 64, Animal secretion: 53, Surface (non-saline): 24, Plant corpus: 18
1748	Skin biogeography comparison	Juan M. Peralta-Sánchez	–	ERP022166	100	232	Animal surface: 230, Animal secretion: 2
1773	Characterization of bird gut microbiome - gizzard, upper intestine, lower intestine from birds in Venezuela	Maria Alexandra Garcia-Amado	–	ERP016414	141	124	Animal distal gut: 36, Animal proximal gut: 88
1774	Puerto Rico and Plantanal samples for the western acculturation project	MG Dominguez-Bello	–	ERP016472	100	655	Animal distal gut: 135, Animal surface: 313, Animal secretion: 207
1799	Dominguez sleep-deprived flies	MG Dominguez-Bello	–	ERP023686	151	156	Animal corpus: 156
1883	Microbial diversity in arctic freshwaters is structured by inoculation of microbes from soils	Byron Crump	10.1038/ismej.2012.9	ERP017459	138	3311	Water (non-saline): 2719, Soil (non-saline): 105, Water (saline): 35, Surface (non-saline): 252, Sediment (saline): 47, Sediment (non-saline): 152, Surface (saline): 1
2080	Discerning marine archaeal mixotrophy and heterotrophy in the deep North Atlantic	Lauren Seyler	–	ERP016287	151	55	Water (saline): 55
2182	Gut microbiota and health in wild and captive colobine primates	Vanessa Hale	10.1016/j.gecco.2016.06.004,10.1016/j.mimet.2015.03.021,10.1016/j.mimet.2016.09.017	ERP016285	151	167	Animal distal gut: 167
2192	Longitudinal analysis of microbial interaction between humans and the indoor environment	Jack Gilbert	10.1126/science.1254529	ERP005806	151	1625	Animal surface: 620, Animal secretion: 315, Surface (non-saline): 690
2229	Continental-scale variation in seaweed host-associated bacterial communities is a function of host condition, not geography	Torsten Thomas	10.1111/1462-2920.12972	ERP021895	145	1388	Plant surface: 1388
2300	Gut microbiome of hibernating bears	Rita L. Seger	–	ERP016384	100	88	Animal distal gut: 88
2338	Microbiome of Seba's short-tailed bats, Carollia perspicillata	Susan Whitehead	–	ERP016491	100	157	Animal distal gut: 154, Animal surface: 3
2382	The soil microbiome influences grapevine-associated microbiota (HiSeq)	Jack Gilbert	10.1128/mBio.02527-14	ERP006348	150	401	Soil (non-saline): 64, Plant rhizosphere: 241, Plant corpus: 96
