# Supplementary material for: A communal catalogue reveals Earth’s multiscale microbial diversity
Source: Nature. 2017 Nov 1;551(7681):457–63. doi: 10.1038/nature24621 (PMC6192678; doi:10.1038/nature24621)
Supplement: Supplementary Table 2 — This file contains Table 2 - Description of metadata fields in the mapping files. Also shown is data type (Python/Pandas), variable type, and number of the 27,751 samples having metadata for each field. (XLSX 82 kb) [file 41586_2017_BFnature24621_MOESM3_ESM.xlsx]

## Sheet: Sheet1
Supplementary Table 2 | Description of metadata fields in the mapping files. Also shown is data type (Python/Pandas), variable type, and number of the 27751 samples having metadata for each field.
Section	Column1	Field	Description	Data type	Variable type	Number of samples
		#SampleID	unique sample identifier (leading hashtag is required by Qiime)	string	n/a	27751
		BarcodeSequence	barcode sequence	string	n/a	27751
Sample		LinkerPrimerSequence	linker primer sequence	string	n/a	27751
		Description	sample description	string	n/a	27726
		host_subject_id	unique host or subject (can have multiple samples per host_subject_id)	string	categorical: nominal	26303
		study_id	study identifier	integer	categorical: nominal	27751
		title	study title	string	n/a	27751
Study		principal_investigator	PI of the study	string	n/a	27751
		doi	Digital Object Identifier (DOI) or PubMed ID of primary publication	string	n/a	27751
		ebi_accession	European Bioinformatics Institute (EBI) European Nucleotide Archive (ENA) accession number if submitted	string	n/a	27751
		target_gene	name of gene amplified (e.g., 16S rRNA)	string	categorical: nominal	27751
		target_subfragment	name of subfragment of gene amplified (e.g., V4)	string	categorical: nominal	27751
		pcr_primers	amplicon primer sequences used	string	categorical: nominal	27751
Preparation		illumina_technology	model of Illumina sequencer	string	categorical: nominal	27751
		extraction_center	where the sample was physically extracted	string	categorical: nominal	27751
		run_center	where the sample was physically sequenced (CCME=U Colorado Boulder, ANL=Argonne Natl Lab, UCSDMI=UC San Diego, CGS-GL=Wash U, UCD=U Colorado Denver)	string	categorical: nominal	27751
		run_date	date the sample was physically sequenced	datetime	categorical: ordinal	27751
		read_length_bp	median read length in bp across study after quality filtering	integer	numeric: discrete	27751
		sequences_split_libraries	number of sequences after demultiplexing with split_libraries_fastq.py	integer	numeric: discrete	27751
		observations_closed_ref_greengenes	number of observations in closed-reference Greengenes table	integer	numeric: discrete	27745
Sequences		observations_closed_ref_silva	number of observations in closed-reference Silva table	integer	numeric: discrete	27745
		observations_open_ref_greengenes	number of observations in open-reference Greengenes table	integer	numeric: discrete	27745
		observations_deblur_90bp	number of observations in 90-bp Deblur table	integer	numeric: discrete	27745
		observations_deblur_100bp	number of observations in 100-bp Deblur table	integer	numeric: discrete	27745
		observations_deblur_150bp	number of observations in 150-bp Deblur table	integer	numeric: discrete	27745
		emp_release1	samples with >=1 sequences (split libraries) per sample	boolean	categorical: nominal	27751
		qc_filtered	samples with >=1000 observations in CR-GG & CR-Silva & OR-GG & Deblur-90 but excluding controls (all subsets are in this set)	boolean	categorical: nominal	27751
Subsets		subset_10k	10000 samples with >=10000 CR-GG & CR-Silva & OR-GG and >=5000 Deblur-90, randomly selected and evenly distributed across `empo_3` categories and then across studies	boolean	categorical: nominal	27751
		subset_5k	5000 samples with >=10000 CR-GG & CR-Silva & OR-GG and >=5000 Deblur-90, randomly selected and evenly distributed across `empo_3` categories and then across studies	boolean	categorical: nominal	27751
		subset_2k	2000 samples with >=10000 CR-GG & CR-Silva & OR-GG and >=5000 Deblur-90, randomly selected and evenly distributed across `empo_3` categories and then across studies	boolean	categorical: nominal	27751
		sample_taxid	sample NCBI taxonomy ID	integer	categorical: nominal	27751
		sample_scientific_name	sample NCBI scientific name looked up from taxonomy ID	string	categorical: nominal	27751
		host_taxid	host NCBI taxonomy ID	integer	categorical: nominal	13111
		host_common_name_provided	host common name provided in the original mapping file	string	categorical: nominal	12892
		host_common_name	host NCBI common name looked up from taxonomy ID	string	categorical: nominal	10121
		host_scientific_name	host NCBI scientific name looked up from taxonomy ID	string	categorical: nominal	13111
Taxonomy		host_superkingdom	host superkingdom looked up from taxonomy ID	string	categorical: nominal	13111
		host_kingdom	host kingdom looked up from taxonomy ID	string	categorical: nominal	13111
		host_phylum	host phylum looked up from taxonomy ID	string	categorical: nominal	13111
		host_class	host class looked up from taxonomy ID	string	categorical: nominal	13111
		host_order	host order looked up from taxonomy ID	string	categorical: nominal	13111
		host_family	host family looked up from taxonomy ID	string	categorical: nominal	13111
		host_genus	host genus looked up from taxonomy ID	string	categorical: nominal	13111
		host_species	host species looked up from taxonomy ID	string	categorical: nominal	13111
		collection_timestamp	date and time when sample was collected	datetime	categorical: ordinal	26129
		country	country where sample was collected	string	categorical: nominal	27751
		latitude_deg	latitude in degrees	float	numeric: continuous	27738
Geography		longitude_deg	longitude in degrees	float	numeric: continuous	27738
		depth_m	depth in meters of sample below surface (earth surface if soil, sea/lake bottom if sediment, lake surface if lake, sea level if marine)	float	numeric: continuous	26147
		altitude_m	height above surface, usually zero unless the mouse is levitating (either depth or altitude can have a non-zero value but not both)	float	numeric: continuous	27659
		elevation_m	height above sea level in meters (from georeferencing tool)	float	numeric: continuous	27685
		env_biome	ENVO biome	string	categorical: nominal	27751
		env_feature	ENVO feature	string	categorical: nominal	27751
		env_material	ENVO material	string	categorical: nominal	27751
		envo_biome_0	level 0 ENVO biome looked up from given ENVO biome	string	categorical: nominal	27751
		envo_biome_1	level 1 ENVO biome looked up from given ENVO biome	string	categorical: nominal	27751
		envo_biome_2	level 2 ENVO biome looked up from given ENVO biome	string	categorical: nominal	27219
Ontology		envo_biome_3	level 3 ENVO biome looked up from given ENVO biome	string	categorical: nominal	21520
		envo_biome_4	level 4 ENVO biome looked up from given ENVO biome	string	categorical: nominal	16619
		envo_biome_5	level 5 ENVO biome looked up from given ENVO biome	string	categorical: nominal	446
		empo_0	level 0 EMPO habitat from EMPO ontology	string	categorical: nominal	27751
		empo_1	level 1 EMPO habitat from EMPO ontology	string	categorical: nominal	27751
		empo_2	level 2 EMPO habitat from EMPO ontology	string	categorical: nominal	27751
		empo_3	level 3 EMPO habitat from EMPO ontology	string	categorical: nominal	27751
		adiv_observed_otus	observed tag sequences of 90-bp Deblur table rarefied to 5000 sequences per sample	integer	numeric: discrete	24049
Alpha-diversity		adiv_chao1	Chao1 index of 90-bp Deblur table rarefied to 5000 sequences per sample	float	numeric: continuous	24049
		adiv_shannon	Shannon index of 90-bp Deblur table rarefied to 5000 sequences per sample	float	numeric: continuous	24049
		adiv_faith_pd	Faith's phylogenetic diversity of 90-bp Deblur table rarefied to 5000 sequences per sample	float	numeric: continuous	24049
		temperature_deg_c	ambient temperature in degrees Celcius	float	numeric: continuous	8080
		ph	pH value	float	numeric: continuous	4847
		salinity_psu	salinity in practical salinity units (PSU)	float	numeric: continuous	688
Physicochemical		oxygen_mg_per_l	oxygen concentration in mg/L	float	numeric: continuous	1344
		phosphate_umol_per_l	phosphate concentration in µmol/L	float	numeric: continuous	1118
		ammonium_umol_per_l	ammonium concentration in µmol/L	float	numeric: continuous	904
		nitrate_umol_per_l	nitrate concentration in µmol/L	float	numeric: continuous	2247
		sulfate_umol_per_l	sulfate concentration in µmol/L	float	numeric: continuous	407
