# Supplementary material for: A communal catalogue reveals Earth’s multiscale microbial diversity
Source: Nature. 2017 Nov 1;551(7681):457–63. doi: 10.1038/nature24621 (PMC6192678; doi:10.1038/nature24621)
Supplement: Supplementary Table 3 — This file contains Table 3 - Top tag sequences by prevalence, abundance, and specialization for habitat. The most prevalent (number of samples observed in), abundant (number of total times observed), or specific for a habitat (most abundant tag sequence with prevalence >25% of that habitat and Shannon entropy <1) EMP tag sequences. Tag sequences are 90-bp 16S rRNA gene sequences (V4 region, starting after primer 515f) from the Deblur algorithm. Values are for a subset of the EMP consisting of 2,000 samples with even representation across habitats (EMPO level 3) and studies, except for statistics on blanks, which are for all blank samples in the EMP (values greater in blanks than subset_2k are coloured red). Samples were rarefied to 5,000 observations per sample. tag sequences are sorted by prevalence. Sequences annotated as chloroplast were excluded before statistics were computed. (XLSX 47 kb) [file 41586_2017_BFnature24621_MOESM4_ESM.xlsx]

## Sheet: Sheet1
Supplementary Table 3 | Top tag sequences by prevalence, abundance, and specialization for habitat.
The most prevalent (number of samples observed in), abundant (number of total times observed), or specific for a habitat (most abundant tag sequence with prevalence >25% of that habitat and Shannon entropy <1) EMP tag sequences. Tag sequences are 90-bp 16S rRNA gene sequences (V4 region, starting after primer 515f) from the Deblur algorithm. Values are for a subset of the EMP consisting of 2000 s…
	Prevalence		Abundance		Max. sample abund.		Avg. sample abund.
16S rRNA tag sequence	fraction of samples	rank	fraction of total observations	rank	subset 2k	blanks	subset 2k	blanks	Taxonomy (Greengenes)	Significance
TACGTAGGTGGCAAGCGTTGTCCGGAATTATTGGGCGTAAAGCGCGCGCAGGCGGTCCTTTAAGTCTGATGTGAAAGCCCACGGCTCAAC	0.307	1	0.00458447	14	0.5482	0.000291164	0.0041566	1.46984e-05	k__Bacteria; p__Firmicutes; c__Bacilli; o__Bacillales; f__Bacillaceae; g__Bacillus; s__foraminis	Top-10 prevalence
TACGAAGGGGGCTAGCGTTGCTCGGAATCACTGGGCGTAAAGGGTGCGTAGGCGGGTCTTTAAGTCAGGGGTGAAATCCTGGAGCTCAAC	0.2845	2	0.00186286	46	0.1182	0.0133667	0.001689	0.00135891	k__Bacteria; p__Proteobacteria; c__Alphaproteobacteria; o__Rhizobiales; f__Bradyrhizobiaceae; g__Bradyrhizobium; s__	Top-10 prevalence
TACGTAGGGCGCAAGCGTTATCCGGAATTATTGGGCGTAAAGAGCTCGTAGGCGGTTTGTCGCGTCTGCCGTGAAAGTCCGGGGCTCAAC	0.2695	3	0.0119639	1	0.8756	0.016514	0.0108473	0.00078338	k__Bacteria; p__Actinobacteria; c__Actinobacteria; o__Actinomycetales; f__Micrococcaceae; g__Arthrobacter; s__psychrolactophilus	Top-10 prevalence Top-10 abundance
TACGGGGGGGGCAAGCGTTGTTCGGAATTACTGGGCGTAAAGGGCTCGTAGGCGGCCAACTAAGTCAGACGTGAAATCCCTCGGCTTAAC	0.2395	4	0.00140238	77	0.0466	0	0.0012715	0	k__Bacteria; p__Acidobacteria; c__Acidobacteria-6; o__iii1-15; f__; g__; s__	Top-10 prevalence
TACGGAGGGTGCAAGCGTTAATCGGAATTACTGGGCGTAAAGCGCACGCAGGCGGTCTGTCAAGTCGGATGTGAAATCCCCGGGCTCAAC	0.2225	5	0.00858703	4	0.9938	0.611618	0.0077856	0.030005	k__Bacteria; p__Proteobacteria; c__Gammaproteobacteria; o__Enterobacteriales; f__Enterobacteriaceae	Top-10 prevalence Top-10 abundance
TACGTAGGTCCCGAGCGTTGTCCGGATTTATTGGGCGTAAAGCGAGCGCAGGCGGTTAGATAAGTCTGAAGTTAAAGGCTGTGGCTTAAC	0.2185	6	0.0104576	2	0.797	0.252731	0.0094816	0.0136623	k__Bacteria; p__Firmicutes; c__Bacilli; o__Lactobacillales; f__Streptococcaceae; g__Streptococcus	Top-10 prevalence Top-10 abundance
TACAGAGGGTGCAAGCGTTAATCGGAATTACTGGGCGTAAAGCGCGCGTAGGTGGTTTGTTAAGTTGGATGTGAAATCCCCGGGCTCAAC	0.2085	7	0.00703398	7	0.9964	0.0298073	0.0063775	0.00172282	k__Bacteria; p__Proteobacteria; c__Gammaproteobacteria; o__Pseudomonadales; f__Pseudomonadaceae; g__Pseudomonas	Top-10 prevalence Top-10 abundance
TACGAAGGGGGCTAGCGTTGCTCGGAATCACTGGGCGTAAAGCGCACGTAGGCGGACTCTTAAGTCGGTGGTGAAATCCTGGAGCTCAAC	0.2065	8	0.000498307	284	0.0172	0.000516757	0.0004518	1.62491e-05	k__Bacteria; p__Proteobacteria; c__Alphaproteobacteria; o__Rhizobiales; f__Hyphomicrobiaceae; g__Rhodoplanes; s__	Top-10 prevalence
TACAGAGGGTGCAAGCGTTAATCGGAATTACTGGGCGTAAAGCGCGCGTAGGTGGTTCGTTAAGTTGGATGTGAAATCCCCGGGCTCAAC	0.2025	9	0.00522616	11	0.9638	0.794052	0.0047384	0.169886	k__Bacteria; p__Proteobacteria; c__Gammaproteobacteria; o__Pseudomonadales; f__Pseudomonadaceae; g__Pseudomonas; s__viridiflava	Top-10 prevalence
TACGTAGGTGGCAAGCGTTATCCGGAATTATTGGGCGTAAAGCGCGCGTAGGCGGTTTTTTAAGTCTGATGTGAAAGCCCACGGCTCAAC	0.201	10	0.00838453	5	0.9184	0.116912	0.007602	0.00850443	k__Bacteria; p__Firmicutes; c__Bacilli; o__Bacillales; f__Staphylococcaceae	Top-10 prevalence Top-10 abundance
TACGGAGGGTGCAAGCGTTAATCGGAATTACTGGGCGTAAAGCGCACGCAGGCGGTTTGTTAAGTCAGATGTGAAATCCCCGGGCTCAAC	0.1815	14	0.00797931	6	0.9934	0.0157569	0.0072346	0.0013404	k__Bacteria; p__Proteobacteria; c__Gammaproteobacteria; o__Enterobacteriales; f__Enterobacteriaceae	Top-10 abundance
TACGGAGGGTGCAAGCGTTAATCGGAATTACTGGGCGTAAAGCGCGCGTAGGTGGTTTGATAAGTTAGATGTGAAAGCCCTGGGCTTAAC	0.101	118	0.00610806	9	0.4228	0	0.005538	0	k__Bacteria; p__Proteobacteria; c__Gammaproteobacteria	Top-10 abundance
TACGGAGGGGGCTAGCGTTGTTCGGAATTACTGGGCGTAAAGCGCACGTAGGCGGCTTTGTAAGTCAGAGGTGAAAGCCTGGAGCTCAAC	0.083	206	0.00964088	3	0.9016	6.30191e-05	0.0087411	2.89234e-06	k__Bacteria; p__Proteobacteria; c__Alphaproteobacteria; o__Sphingomonadales; f__Sphingomonadaceae; g__Sphingomonas; s__azotifigens	Top-10 abundance
TACGGAGGGTGCGAGCGTTAATCGGAATGACTGGGCGTAAAGGGCATGTAGGCGGATAATTAAGTTAGGTGTGAAAGCCCTGGGCTCAAC	0.041	936	0.00702946	8	0.9782	0	0.0063734	0	k__Bacteria; p__Proteobacteria; c__Gammaproteobacteria; o__Pasteurellales; f__; g__; s__	Top-10 abundance, Specific for animal corpus
TACGGAGGGTGCAAGCGTTAATCGGAATTACTGGGCGTAAAGCGTGCGTAGGCGGTTTATTAAGTCAGATGTGAAAGCCCCGGGCTTAAC	0.035	1286	0.00088996	140	0.2076	0	0.0008069	0	k__Bacteria; p__Proteobacteria; c__Gammaproteobacteria	Specific for saline water
TACGTAGGGTGCGAGCGTTAATCGGAATTACTGGGCGTAAAGCGAGCGCAGACGGTTAATTAAGTCAGATGTGAAATCCCCGAGCTCAAC	0.035	1302	0.00593898	10	0.6638	0	0.0053847	0	k__Bacteria; p__Proteobacteria; c__Betaproteobacteria; o__Neisseriales; f__Neisseriaceae; g__Kingella; s__	Top-10 abundance
TACAGAGGGTGCGAGCGTTAATCGGAATTACTGGGCGTAAAGCGCGCGTAGGCGGCTTTGCAAGTCGGGTGTGAAATCCCCAAGCTCAAC	0.0345	1330	0.00197845	43	0.2636	0	0.0017938	0	k__Bacteria; p__Proteobacteria; c__Gammaproteobacteria; o__Xanthomonadales; f__Sinobacteraceae; g__Steroidobacter; s__	Specific for plant rhizosphere
TACGTAGGTGGCAAGCGTTGTCCGGATTTATTGGGCGTAAAGCGAGCGCAGGCGGAAAAATAAGTCTAATGTGAAAGCCCTCGGCTTAAC	0.032	1511	0.000348969	412	0.0948	0.00602183	0.0003164	0.000313636	k__Bacteria; p__Firmicutes; c__Bacilli; o__Lactobacillales; f__Lactobacillaceae; g__Lactobacillus; s__	Specific for non-saline aerosol
TACGGAGGATGCGAGCGTTATCCGGATTTATTGGGTTTAAAGGGTGCGCAGGCGGCGCGAAAAGTCAGCGGTCAAAGTTCCGGGCTCAAC	0.022	2759	0.00143249	76	0.2026	0	0.0012988	0	k__Bacteria; p__Bacteroidetes; c__Bacteroidia; o__Bacteroidales; f__S24-7; g__; s__	Specific for animal proximal gut
TACGGAGGGGGTTAGCGTTGTTCGGAATTACTGGGCGTAAAGCGTACGTAGGCGGATTGGAAAGTAGGGGGTGAAATCCCGGGGCTCAAC	0.0205	3129	0.000610365	211	0.2082	0	0.0005534	0	k__Bacteria; p__Proteobacteria; c__Alphaproteobacteria; o__Rhodobacterales; f__Rhodobacteraceae; g__Loktanella; s__	Specific for plant surface
TACGGAGGGTGCAAGCGTTAATCGGAATTACTGGGCGTAAAGCGCACGCAGGCGGTTTGTTAAGCTAGATGTGAAAGCCCCGCGCTCAAC	0.016	4378	0.000651174	202	0.2704	0	0.0005904	0	k__Bacteria; p__Proteobacteria; c__Gammaproteobacteria; o__Alteromonadales; f__Alteromonadaceae; g__Glaciecola; s__	Specific for saline surface
TACGGAGGGTGCGAGCGTTAATCGGAATTACTGGGCGTAAAGCGCGCGTAGGCGGCCTGATAAGTTGGATGTGAAAGCCCTGGGCTCAAC	0.012	6236	0.00102485	113	0.3154	0.000101519	0.0009292	4.80323e-06	k__Bacteria; p__Proteobacteria; c__Gammaproteobacteria; o__Alteromonadales; f__Alteromonadaceae; g__HB2-32-21; s__	Specific for saline sediment
TACGGAGGATGCGAGCGTTATCCGGATTTATTGGGTTTAAAGGGAGCGTAGGCGGGATATTAAGTCAGTCGTCAAAGCCTGTGGCTCAAC	0.0115	6560	0.000338602	430	0.08	0.0186916	0.000307	0.00174604	k__Bacteria; p__Bacteroidetes; c__Bacteroidia; o__Bacteroidales; f__Bacteroidaceae; g__; s__	Specific for animal distal gut
GACAGAGGAGGCGAGCGTTATCCGGAGTCATTGGGCGTAAAGGGTACGTAGGCGGCTAGTCAAGTCTGAGGTTAAAGACCACAGCTTAAC	0.011	7235	0.00175797	55	0.4336	0	0.0015939	0	k__Bacteria; p__Cyanobacteria; c__Gloeobacterophycideae; o__Gloeobacterales; f__Gloeobacteraceae; g__Gloeobacter; s__	Specific for non-saline surface
GACGTAGGATCCAAGCGTTATCCGGAATTACTGGGCGTAAAGGGCGTGTAGGAGGTTGGGCAAGTCGGCCATGAAAGCTCCCGGCTCAAC	0.01	7840	0.00116955	92	0.2698	0	0.0010604	0	k__Bacteria; p__Chloroflexi; c__Anaerolineae; o__H39; f__; g__; s__	Specific for non-saline water
TACAGAGGGTGCGAGCGTTGTTCGGAATTATTGGGCGTAAAGGGCGCGTAGGCGGTGTTGTAAGTCACCTGTGAAACCTCTAGGCTTAAC	0.01	8149	0.000134889	1056	0.1906	0	0.0001223	0	k__Bacteria; p__Acidobacteria; c__Acidobacteriia; o__Acidobacteriales; f__Koribacteraceae; g__; s__	Specific for soil
TACAGAGGGTGCAAGCGTTAATCGGATTTACTGGGCGTAAAGCGCGCGTAGGCGGTTAGATAAGTCGGATGTGAAAGCCCCGGGCTTAAC	0.008	10044	0.000424741	337	0.0882	0	0.0003851	0	k__Bacteria; p__Proteobacteria; c__Gammaproteobacteria	Specific for non-saline sediment
TACGGAGGGTGCGAGCGTTAATCGGAATAACTGGGCGTAAAGGGCACGCAGGCGGACTTTTAAGTGAGATGTGAAATCCCCGAGCTTAAC	0.007	12271	0.000295587	501	0.5018	0	0.000268	0	k__Bacteria; p__Proteobacteria; c__Gammaproteobacteria; o__Pasteurellales; f__Pasteurellaceae; g__Pasteurella; s__multocida	Specific for animal surface and animal secretion
