# Supplementary material for: A communal catalogue reveals Earth’s multiscale microbial diversity
Source: Nature. 2017 Nov 1;551(7681):457–63. doi: 10.1038/nature24621 (PMC6192678; doi:10.1038/nature24621)
Supplement: Supplementary file 10 — Source data to Fig. 1 [file 41586_2017_BFnature24621_MOESM9_ESM.xlsx]

## Sheet: Fig-1ab
	#SampleID	empo_0	empo_1	empo_2	empo_3	latitude_deg	longitude_deg
0	550.L1S1.s.1.sequence	EMP sample	Host-associated	Animal	Animal distal gut	40.015	-105.271
1	550.L1S10.s.1.sequence	EMP sample	Host-associated	Animal	Animal distal gut	40.015	-105.271
2	550.L1S100.s.1.sequence	EMP sample	Host-associated	Animal	Animal distal gut	40.015	-105.271
3	550.L1S101.s.1.sequence	EMP sample	Host-associated	Animal	Animal distal gut	40.015	-105.271
4	550.L1S102.s.1.sequence	EMP sample	Host-associated	Animal	Animal distal gut	40.015	-105.271
5	550.L1S103.s.1.sequence	EMP sample	Host-associated	Animal	Animal distal gut	40.015	-105.271
6	550.L1S104.s.1.sequence	EMP sample	Host-associated	Animal	Animal distal gut	40.015	-105.271
7	550.L1S105.s.1.sequence	EMP sample	Host-associated	Animal	Animal distal gut	40.015	-105.271
8	550.L1S106.s.1.sequence	EMP sample	Host-associated	Animal	Animal distal gut	40.015	-105.271
9	550.L1S107.s.1.sequence	EMP sample	Host-associated	Animal	Animal distal gut	40.015	-105.271
10	550.L1S108.s.1.sequence	EMP sample	Host-associated	Animal	Animal distal gut	40.015	-105.271
11	550.L1S109.s.1.sequence	EMP sample	Host-associated	Animal	Animal distal gut	40.015	-105.271
12	550.L1S11.s.1.sequence	EMP sample	Host-associated	Animal	Animal distal gut	40.015	-105.271
13	550.L1S110.s.1.sequence	EMP sample	Host-associated	Animal	Animal distal gut	40.015	-105.271
14	550.L1S111.s.1.sequence	EMP sample	Host-associated	Animal	Animal distal gut	40.015	-105.271
15	550.L1S112.s.1.sequence	EMP sample	Host-associated	Animal	Animal distal gut	40.015	-105.271
16	550.L1S113.s.1.sequence	EMP sample	Host-associated	Animal	Animal distal gut	40.015	-105.271
17	550.L1S114.s.1.sequence	EMP sample	Host-associated	Animal	Animal distal gut	40.015	-105.271
18	550.L1S115.s.1.sequence	EMP sample	Host-associated	Animal	Animal distal gut	40.015	-105.271
19	550.L1S116.s.1.sequence	EMP sample	Host-associated	Animal	Animal distal gut	40.015	-105.271
20	550.L1S117.s.1.sequence	EMP sample	Host-associated	Animal	Animal distal gut	40.015	-105.271
21	550.L1S118.s.1.sequence	EMP sample	Host-associated	Animal	Animal distal gut	40.015	-105.271
22	550.L1S119.s.1.sequence	EMP sample	Host-associated	Animal	Animal distal gut	40.015	-105.271
23	550.L1S12.s.1.sequence	EMP sample	Host-associated	Animal	Animal distal gut	40.015	-105.271
24	550.L1S120.s.1.sequence	EMP sample	Host-associated	Animal	Animal distal gut	40.015	-105.271
25	550.L1S121.s.1.sequence	EMP sample	Host-associated	Animal	Animal distal gut	40.015	-105.271
26	550.L1S122.s.1.sequence	EMP sample	Host-associated	Animal	Animal distal gut	40.015	-105.271
27	550.L1S123.s.1.sequence	EMP sample	Host-associated	Animal	Animal distal gut	40.015	-105.271
28	550.L1S124.s.1.sequence	EMP sample	Host-associated	Animal	Animal distal gut	40.015	-105.271
29	550.L1S125.s.1.sequence	EMP sample	Host-associated	Animal	Animal distal gut	40.015	-105.271
30	550.L1S126.s.1.sequence	EMP sample	Host-associated	Animal	Animal distal gut	40.015	-105.271
31	550.L1S127.s.1.sequence	EMP sample	Host-associated	Animal	Animal distal gut	40.015	-105.271
32	550.L1S128.s.1.sequence	EMP sample	Host-associated	Animal	Animal distal gut	40.015	-105.271
33	550.L1S129.s.1.sequence	EMP sample	Host-associated	Animal	Animal distal gut	40.015	-105.271
34	550.L1S13.s.1.sequence	EMP sample	Host-associated	Animal	Animal distal gut	40.015	-105.271
35	550.L1S130.s.1.sequence	EMP sample	Host-associated	Animal	Animal distal gut	40.015	-105.271
36	550.L1S131.s.1.sequence	EMP sample	Host-associated	Animal	Animal distal gut	40.015	-105.271
37	550.L1S132.s.1.sequence	EMP sample	Host-associated	Animal	Animal distal gut	40.015	-105.271
38	550.L1S133.s.1.sequence	EMP sample	Host-associated	Animal	Animal distal gut	40.015	-105.271
39	550.L1S134.s.1.sequence	EMP sample	Host-associated	Animal	Animal distal gut	40.015	-105.271
40	550.L1S135.s.1.sequence	EMP sample	Host-associated	Animal	Animal distal gut	40.015	-105.271
41	550.L1S136.s.1.sequence	EMP sample	Host-associated	Animal	Animal distal gut	40.015	-105.271
42	550.L1S137.s.1.sequence	EMP sample	Host-associated	Animal	Animal distal gut	40.015	-105.271
43	550.L1S138.s.1.sequence	EMP sample	Host-associated	Animal	Animal distal gut	40.015	-105.271
44	550.L1S139.s.1.sequence	EMP sample	Host-associated	Animal	Animal distal gut	40.015	-105.271
45	550.L1S14.s.1.sequence	EMP sample	Host-associated	Animal	Animal distal gut	40.015	-105.271
46	550.L1S140.s.1.sequence	EMP sample	Host-associated	Animal	Animal distal gut	40.015	-105.271
47	550.L1S141.s.1.sequence	EMP sample	Host-associated	Animal	Animal distal gut	40.015	-105.271
48	550.L1S142.s.1.sequence	EMP sample	Host-associated	Animal	Animal distal gut	40.015	-105.271
49	550.L1S143.s.1.sequence	EMP sample	Host-associated	Animal	Animal distal gut	40.015	-105.271
50	550.L1S144.s.1.sequence	EMP sample	Host-associated	Animal	Animal distal gut	40.015	-105.271
51	550.L1S145.s.1.sequence	EMP sample	Host-associated	Animal	Animal distal gut	40.015	-105.271
52	550.L1S146.s.1.sequence	EMP sample	Host-associated	Animal	Animal distal gut	40.015	-105.271
53	550.L1S147.s.1.sequence	EMP sample	Host-associated	Animal	Animal distal gut	40.015	-105.271
54	550.L1S148.s.1.sequence	EMP sample	Host-associated	Animal	Animal distal gut	40.015	-105.271
55	550.L1S149.s.1.sequence	EMP sample	Host-associated	Animal	Animal distal gut	40.015	-105.271
56	550.L1S15.s.1.sequence	EMP sample	Host-associated	Animal	Animal distal gut	40.015	-105.271
57	550.L1S150.s.1.sequence	EMP sample	Host-associated	Animal	Animal distal gut	40.015	-105.271
58	550.L1S151.s.1.sequence	EMP sample	Host-associated	Animal	Animal distal gut	40.015	-105.271
59	550.L1S152.s.1.sequence	EMP sample	Host-associated	Animal	Animal distal gut	40.015	-105.271
60	550.L1S153.s.1.sequence	EMP sample	Host-associated	Animal	Animal distal gut	40.015	-105.271
61	550.L1S154.s.1.sequence	EMP sample	Host-associated	Animal	Animal distal gut	40.015	-105.271
62	550.L1S155.s.1.sequence	EMP sample	Host-associated	Animal	Animal distal gut	40.015	-105.271
63	550.L1S156.s.1.sequence	EMP sample	Host-associated	Animal	Animal distal gut	40.015	-105.271
64	550.L1S157.s.1.sequence	EMP sample	Host-associated	Animal	Animal distal gut	40.015	-105.271
65	550.L1S158.s.1.sequence	EMP sample	Host-associated	Animal	Animal distal gut	40.015	-105.271
66	550.L1S159.s.1.sequence	EMP sample	Host-associated	Animal	Animal distal gut	40.015	-105.271
67	550.L1S16.s.1.sequence	EMP sample	Host-associated	Animal	Animal distal gut	40.015	-105.271
68	550.L1S160.s.1.sequence	EMP sample	Host-associated	Animal	Animal distal gut	40.015	-105.271
69	550.L1S161.s.1.sequence	EMP sample	Host-associated	Animal	Animal distal gut	40.015	-105.271
70	550.L1S162.s.1.sequence	EMP sample	Host-associated	Animal	Animal distal gut	40.015	-105.271
71	550.L1S163.s.1.sequence	EMP sample	Host-associated	Animal	Animal distal gut	40.015	-105.271
72	550.L1S164.s.1.sequence	EMP sample	Host-associated	Animal	Animal distal gut	40.015	-105.271
73	550.L1S165.s.1.sequence	EMP sample	Host-associated	Animal	Animal distal gut	40.015	-105.271
74	550.L1S166.s.1.sequence	EMP sample	Host-associated	Animal	Animal distal gut	40.015	-105.271
75	550.L1S167.s.1.sequence	EMP sample	Host-associated	Animal	Animal distal gut	40.015	-105.271
76	550.L1S168.s.1.sequence	EMP sample	Host-associated	Animal	Animal distal gut	40.015	-105.271
77	550.L1S169.s.1.sequence	EMP sample	Host-associated	Animal	Animal distal gut	40.015	-105.271
78	550.L1S17.s.1.sequence	EMP sample	Host-associated	Animal	Animal distal gut	40.015	-105.271
79	550.L1S170.s.1.sequence	EMP sample	Host-associated	Animal	Animal distal gut	40.015	-105.271
80	550.L1S171.s.1.sequence	EMP sample	Host-associated	Animal	Animal distal gut	40.015	-105.271
81	550.L1S172.s.1.sequence	EMP sample	Host-associated	Animal	Animal distal gut	40.015	-105.271
82	550.L1S173.s.1.sequence	EMP sample	Host-associated	Animal	Animal distal gut	40.015	-105.271
83	550.L1S174.s.1.sequence	EMP sample	Host-associated	Animal	Animal distal gut	40.015	-105.271
84	550.L1S175.s.1.sequence	EMP sample	Host-associated	Animal	Animal distal gut	40.015	-105.271
85	550.L1S176.s.1.sequence	EMP sample	Host-associated	Animal	Animal distal gut	40.015	-105.271
86	550.L1S177.s.1.sequence	EMP sample	Host-associated	Animal	Animal distal gut	40.015	-105.271
87	550.L1S178.s.1.sequence	EMP sample	Host-associated	Animal	Animal distal gut	40.015	-105.271
88	550.L1S179.s.1.sequence	EMP sample	Host-associated	Animal	Animal distal gut	40.015	-105.271
89	550.L1S18.s.1.sequence	EMP sample	Host-associated	Animal	Animal distal gut	40.015	-105.271
90	550.L1S180.s.1.sequence	EMP sample	Host-associated	Animal	Animal distal gut	40.015	-105.271
91	550.L1S181.s.1.sequence	EMP sample	Host-associated	Animal	Animal distal gut	40.015	-105.271
92	550.L1S182.s.1.sequence	EMP sample	Host-associated	Animal	Animal distal gut	40.015	-105.271
93	550.L1S183.s.1.sequence	EMP sample	Host-associated	Animal	Animal distal gut	40.015	-105.271
94	550.L1S184.s.1.sequence	EMP sample	Host-associated	Animal	Animal distal gut	40.015	-105.271
95	550.L1S185.s.1.sequence	EMP sample	Host-associated	Animal	Animal distal gut	40.015	-105.271
96	550.L1S186.s.1.sequence	EMP sample	Host-associated	Animal	Animal distal gut	40.015	-105.271
97	550.L1S187.s.1.sequence	EMP sample	Host-associated	Animal	Animal distal gut	40.015	-105.271
98	550.L1S188.s.1.sequence	EMP sample	Host-associated	Animal	Animal distal gut	40.015	-105.271
99	550.L1S189.s.1.sequence	EMP sample	Host-associated	Animal	Animal distal gut	40.015	-105.271
100	550.L1S19.s.1.sequence	EMP sample	Host-associated	Animal	Animal distal gut	40.015	-105.271
101	550.L1S190.s.1.sequence	EMP sample	Host-associated	Animal	Animal distal gut	40.015	-105.271
102	550.L1S191.s.1.sequence	EMP sample	Host-associated	Animal	Animal distal gut	40.015	-105.271
103	550.L1S193.s.1.sequence	EMP sample	Host-associated	Animal	Animal distal gut	40.015	-105.271
104	550.L1S194.s.1.sequence	EMP sample	Host-associated	Animal	Animal distal gut	40.015	-105.271
105	550.L1S195.s.1.sequence	EMP sample	Host-associated	Animal	Animal distal gut	40.015	-105.271
106	550.L1S196.s.1.sequence	EMP sample	Host-associated	Animal	Animal distal gut	40.015	-105.271
107	550.L1S197.s.1.sequence	EMP sample	Host-associated	Animal	Animal distal gut	40.015	-105.271
108	550.L1S198.s.1.sequence	EMP sample	Host-associated	Animal	Animal distal gut	40.015	-105.271
109	550.L1S199.s.1.sequence	EMP sample	Host-associated	Animal	Animal distal gut	40.015	-105.271
110	550.L1S2.s.1.sequence	EMP sample	Host-associated	Animal	Animal distal gut	40.015	-105.271
111	550.L1S20.s.1.sequence	EMP sample	Host-associated	Animal	Animal distal gut	40.015	-105.271
112	550.L1S200.s.1.sequence	EMP sample	Host-associated	Animal	Animal distal gut	40.015	-105.271
113	550.L1S201.s.1.sequence	EMP sample	Host-associated	Animal	Animal distal gut	40.015	-105.271
114	550.L1S202.s.1.sequence	EMP sample	Host-associated	Animal	Animal distal gut	40.015	-105.271
115	550.L1S203.s.1.sequence	EMP sample	Host-associated	Animal	Animal distal gut	40.015	-105.271
116	550.L1S204.s.1.sequence	EMP sample	Host-associated	Animal	Animal distal gut	40.015	-105.271
117	550.L1S205.s.1.sequence	EMP sample	Host-associated	Animal	Animal distal gut	40.015	-105.271
118	550.L1S206.s.1.sequence	EMP sample	Host-associated	Animal	Animal distal gut	40.015	-105.271
119	550.L1S207.s.1.sequence	EMP sample	Host-associated	Animal	Animal distal gut	40.015	-105.271
120	550.L1S208.s.1.sequence	EMP sample	Host-associated	Animal	Animal distal gut	40.015	-105.271
121	550.L1S209.s.1.sequence	EMP sample	Host-associated	Animal	Animal distal gut	40.015	-105.271
122	550.L1S21.s.1.sequence	EMP sample	Host-associated	Animal	Animal distal gut	40.015	-105.271
123	550.L1S210.s.1.sequence	EMP sample	Host-associated	Animal	Animal distal gut	40.015	-105.271
124	550.L1S212.s.1.sequence	EMP sample	Host-associated	Animal	Animal distal gut	40.015	-105.271
125	550.L1S213.s.1.sequence	EMP sample	Host-associated	Animal	Animal distal gut	40.015	-105.271
126	550.L1S214.s.1.sequence	EMP sample	Host-associated	Animal	Animal distal gut	40.015	-105.271
127	550.L1S215.s.1.sequence	EMP sample	Host-associated	Animal	Animal distal gut	40.015	-105.271
128	550.L1S216.s.1.sequence	EMP sample	Host-associated	Animal	Animal distal gut	40.015	-105.271
129	550.L1S217.s.1.sequence	EMP sample	Host-associated	Animal	Animal distal gut	40.015	-105.271
130	550.L1S218.s.1.sequence	EMP sample	Host-associated	Animal	Animal distal gut	40.015	-105.271
131	550.L1S219.s.1.sequence	EMP sample	Host-associated	Animal	Animal distal gut	40.015	-105.271
132	550.L1S22.s.1.sequence	EMP sample	Host-associated	Animal	Animal distal gut	40.015	-105.271
133	550.L1S220.s.1.sequence	EMP sample	Host-associated	Animal	Animal distal gut	40.015	-105.271
134	550.L1S221.s.1.sequence	EMP sample	Host-associated	Animal	Animal distal gut	40.015	-105.271
135	550.L1S222.s.1.sequence	EMP sample	Host-associated	Animal	Animal distal gut	40.015	-105.271
136	550.L1S223.s.1.sequence	EMP sample	Host-associated	Animal	Animal distal gut	40.015	-105.271
137	550.L1S224.s.1.sequence	EMP sample	Host-associated	Animal	Animal distal gut	40.015	-105.271
138	550.L1S225.s.1.sequence	EMP sample	Host-associated	Animal	Animal distal gut	40.015	-105.271
139	550.L1S226.s.1.sequence	EMP sample	Host-associated	Animal	Animal distal gut	40.015	-105.271
140	550.L1S228.s.1.sequence	EMP sample	Host-associated	Animal	Animal distal gut	40.015	-105.271
141	550.L1S229.s.1.sequence	EMP sample	Host-associated	Animal	Animal distal gut	40.015	-105.271
142	550.L1S23.s.1.sequence	EMP sample	Host-associated	Animal	Animal distal gut	40.015	-105.271
143	550.L1S231.s.1.sequence	EMP sample	Host-associated	Animal	Animal distal gut	40.015	-105.271
144	550.L1S232.s.1.sequence	EMP sample	Host-associated	Animal	Animal distal gut	40.015	-105.271
145	550.L1S233.s.1.sequence	EMP sample	Host-associated	Animal	Animal distal gut	40.015	-105.271
146	550.L1S234.s.1.sequence	EMP sample	Host-associated	Animal	Animal distal gut	40.015	-105.271
147	550.L1S235.s.1.sequence	EMP sample	Host-associated	Animal	Animal distal gut	40.015	-105.271
148	550.L1S236.s.1.sequence	EMP sample	Host-associated	Animal	Animal distal gut	40.015	-105.271
149	550.L1S237.s.1.sequence	EMP sample	Host-associated	Animal	Animal distal gut	40.015	-105.271
150	550.L1S238.s.1.sequence	EMP sample	Host-associated	Animal	Animal distal gut	40.015	-105.271
151	550.L1S239.s.1.sequence	EMP sample	Host-associated	Animal	Animal distal gut	40.015	-105.271
152	550.L1S24.s.1.sequence	EMP sample	Host-associated	Animal	Animal distal gut	40.015	-105.271
153	550.L1S240.s.1.sequence	EMP sample	Host-associated	Animal	Animal distal gut	40.015	-105.271
154	550.L1S241.s.1.sequence	EMP sample	Host-associated	Animal	Animal distal gut	40.015	-105.271
155	550.L1S242.s.1.sequence	EMP sample	Host-associated	Animal	Animal distal gut	40.015	-105.271
156	550.L1S243.s.1.sequence	EMP sample	Host-associated	Animal	Animal distal gut	40.015	-105.271
157	550.L1S244.s.1.sequence	EMP sample	Host-associated	Animal	Animal distal gut	40.015	-105.271
158	550.L1S245.s.1.sequence	EMP sample	Host-associated	Animal	Animal distal gut	40.015	-105.271
159	550.L1S246.s.1.sequence	EMP sample	Host-associated	Animal	Animal distal gut	40.015	-105.271
160	550.L1S247.s.1.sequence	EMP sample	Host-associated	Animal	Animal distal gut	40.015	-105.271
161	550.L1S248.s.1.sequence	EMP sample	Host-associated	Animal	Animal distal gut	40.015	-105.271
162	550.L1S249.s.1.sequence	EMP sample	Host-associated	Animal	Animal distal gut	40.015	-105.271
163	550.L1S25.s.1.sequence	EMP sample	Host-associated	Animal	Animal distal gut	40.015	-105.271
164	550.L1S250.s.1.sequence	EMP sample	Host-associated	Animal	Animal distal gut	40.015	-105.271
165	550.L1S251.s.1.sequence	EMP sample	Host-associated	Animal	Animal distal gut	40.015	-105.271
166	550.L1S252.s.1.sequence	EMP sample	Host-associated	Animal	Animal distal gut	40.015	-105.271
167	550.L1S253.s.1.sequence	EMP sample	Host-associated	Animal	Animal distal gut	40.015	-105.271
168	550.L1S254.s.1.sequence	EMP sample	Host-associated	Animal	Animal distal gut	40.015	-105.271
169	550.L1S255.s.1.sequence	EMP sample	Host-associated	Animal	Animal distal gut	40.015	-105.271
170	550.L1S256.s.1.sequence	EMP sample	Host-associated	Animal	Animal distal gut	40.015	-105.271
171	550.L1S257.s.1.sequence	EMP sample	Host-associated	Animal	Animal distal gut	40.015	-105.271
172	550.L1S258.s.1.sequence	EMP sample	Host-associated	Animal	Animal distal gut	40.015	-105.271
173	550.L1S259.s.1.sequence	EMP sample	Host-associated	Animal	Animal distal gut	40.015	-105.271
174	550.L1S26.s.1.sequence	EMP sample	Host-associated	Animal	Animal distal gut	40.015	-105.271
175	550.L1S260.s.1.sequence	EMP sample	Host-associated	Animal	Animal distal gut	40.015	-105.271
176	550.L1S261.s.1.sequence	EMP sample	Host-associated	Animal	Animal distal gut	40.015	-105.271
177	550.L1S262.s.1.sequence	EMP sample	Host-associated	Animal	Animal distal gut	40.015	-105.271
178	550.L1S263.s.1.sequence	EMP sample	Host-associated	Animal	Animal distal gut	40.015	-105.271
179	550.L1S264.s.1.sequence	EMP sample	Host-associated	Animal	Animal distal gut	40.015	-105.271
180	550.L1S266.s.1.sequence	EMP sample	Host-associated	Animal	Animal distal gut	40.015	-105.271
181	550.L1S267.s.1.sequence	EMP sample	Host-associated	Animal	Animal distal gut	40.015	-105.271
182	550.L1S268.s.1.sequence	EMP sample	Host-associated	Animal	Animal distal gut	40.015	-105.271
183	550.L1S269.s.1.sequence	EMP sample	Host-associated	Animal	Animal distal gut	40.015	-105.271
184	550.L1S27.s.1.sequence	EMP sample	Host-associated	Animal	Animal distal gut	40.015	-105.271
185	550.L1S270.s.1.sequence	EMP sample	Host-associated	Animal	Animal distal gut	40.015	-105.271
186	550.L1S271.s.1.sequence	EMP sample	Host-associated	Animal	Animal distal gut	40.015	-105.271
187	550.L1S272.s.1.sequence	EMP sample	Host-associated	Animal	Animal distal gut	40.015	-105.271
188	550.L1S273.s.1.sequence	EMP sample	Host-associated	Animal	Animal distal gut	40.015	-105.271
189	550.L1S274.s.1.sequence	EMP sample	Host-associated	Animal	Animal distal gut	40.015	-105.271
190	550.L1S275.s.1.sequence	EMP sample	Host-associated	Animal	Animal distal gut	40.015	-105.271
191	550.L1S276.s.1.sequence	EMP sample	Host-associated	Animal	Animal distal gut	40.015	-105.271
192	550.L1S277.s.1.sequence	EMP sample	Host-associated	Animal	Animal distal gut	40.015	-105.271
193	550.L1S278.s.1.sequence	EMP sample	Host-associated	Animal	Animal distal gut	40.015	-105.271
194	550.L1S279.s.1.sequence	EMP sample	Host-associated	Animal	Animal distal gut	40.015	-105.271
195	550.L1S28.s.1.sequence	EMP sample	Host-associated	Animal	Animal distal gut	40.015	-105.271
196	550.L1S280.s.1.sequence	EMP sample	Host-associated	Animal	Animal distal gut	40.015	-105.271
197	550.L1S281.s.1.sequence	EMP sample	Host-associated	Animal	Animal distal gut	40.015	-105.271
198	550.L1S282.s.1.sequence	EMP sample	Host-associated	Animal	Animal distal gut	40.015	-105.271
199	550.L1S283.s.1.sequence	EMP sample	Host-associated	Animal	Animal distal gut	40.015	-105.271
200	550.L1S284.s.1.sequence	EMP sample	Host-associated	Animal	Animal distal gut	40.015	-105.271
201	550.L1S285.s.1.sequence	EMP sample	Host-associated	Animal	Animal distal gut	40.015	-105.271
202	550.L1S286.s.1.sequence	EMP sample	Host-associated	Animal	Animal distal gut	40.015	-105.271
203	550.L1S287.s.1.sequence	EMP sample	Host-associated	Animal	Animal distal gut	40.015	-105.271
204	550.L1S289.s.1.sequence	EMP sample	Host-associated	Animal	Animal distal gut	40.015	-105.271
205	550.L1S29.s.1.sequence	EMP sample	Host-associated	Animal	Animal distal gut	40.015	-105.271
206	550.L1S290.s.1.sequence	EMP sample	Host-associated	Animal	Animal distal gut	40.015	-105.271
207	550.L1S291.s.1.sequence	EMP sample	Host-associated	Animal	Animal distal gut	40.015	-105.271
208	550.L1S292.s.1.sequence	EMP sample	Host-associated	Animal	Animal distal gut	40.015	-105.271
209	550.L1S293.s.1.sequence	EMP sample	Host-associated	Animal	Animal distal gut	40.015	-105.271
210	550.L1S294.s.1.sequence	EMP sample	Host-associated	Animal	Animal distal gut	40.015	-105.271
211	550.L1S295.s.1.sequence	EMP sample	Host-associated	Animal	Animal distal gut	40.015	-105.271
212	550.L1S296.s.1.sequence	EMP sample	Host-associated	Animal	Animal distal gut	40.015	-105.271
213	550.L1S297.s.1.sequence	EMP sample	Host-associated	Animal	Animal distal gut	40.015	-105.271
214	550.L1S298.s.1.sequence	EMP sample	Host-associated	Animal	Animal distal gut	40.015	-105.271
215	550.L1S299.s.1.sequence	EMP sample	Host-associated	Animal	Animal distal gut	40.015	-105.271
216	550.L1S3.s.1.sequence	EMP sample	Host-associated	Animal	Animal distal gut	40.015	-105.271
217	550.L1S30.s.1.sequence	EMP sample	Host-associated	Animal	Animal distal gut	40.015	-105.271
218	550.L1S300.s.1.sequence	EMP sample	Host-associated	Animal	Animal distal gut	40.015	-105.271
219	550.L1S301.s.1.sequence	EMP sample	Host-associated	Animal	Animal distal gut	40.015	-105.271
220	550.L1S302.s.1.sequence	EMP sample	Host-associated	Animal	Animal distal gut	40.015	-105.271
221	550.L1S303.s.1.sequence	EMP sample	Host-associated	Animal	Animal distal gut	40.015	-105.271
222	550.L1S304.s.1.sequence	EMP sample	Host-associated	Animal	Animal distal gut	40.015	-105.271
223	550.L1S305.s.1.sequence	EMP sample	Host-associated	Animal	Animal distal gut	40.015	-105.271
224	550.L1S306.s.1.sequence	EMP sample	Host-associated	Animal	Animal distal gut	40.015	-105.271
225	550.L1S307.s.1.sequence	EMP sample	Host-associated	Animal	Animal distal gut	40.015	-105.271
226	550.L1S308.s.1.sequence	EMP sample	Host-associated	Animal	Animal distal gut	40.015	-105.271
227	550.L1S309.s.1.sequence	EMP sample	Host-associated	Animal	Animal distal gut	40.015	-105.271
228	550.L1S31.s.1.sequence	EMP sample	Host-associated	Animal	Animal distal gut	40.015	-105.271
229	550.L1S310.s.1.sequence	EMP sample	Host-associated	Animal	Animal distal gut	40.015	-105.271
230	550.L1S311.s.1.sequence	EMP sample	Host-associated	Animal	Animal distal gut	40.015	-105.271
231	550.L1S312.s.1.sequence	EMP sample	Host-associated	Animal	Animal distal gut	40.015	-105.271
232	550.L1S313.s.1.sequence	EMP sample	Host-associated	Animal	Animal distal gut	40.015	-105.271
233	550.L1S314.s.1.sequence	EMP sample	Host-associated	Animal	Animal distal gut	40.015	-105.271
234	550.L1S315.s.1.sequence	EMP sample	Host-associated	Animal	Animal distal gut	40.015	-105.271
235	550.L1S316.s.1.sequence	EMP sample	Host-associated	Animal	Animal distal gut	40.015	-105.271
236	550.L1S317.s.1.sequence	EMP sample	Host-associated	Animal	Animal distal gut	40.015	-105.271
237	550.L1S318.s.1.sequence	EMP sample	Host-associated	Animal	Animal distal gut	40.015	-105.271
238	550.L1S319.s.1.sequence	EMP sample	Host-associated	Animal	Animal distal gut	40.015	-105.271
239	550.L1S32.s.1.sequence	EMP sample	Host-associated	Animal	Animal distal gut	40.015	-105.271
240	550.L1S320.s.1.sequence	EMP sample	Host-associated	Animal	Animal distal gut	40.015	-105.271
241	550.L1S321.s.1.sequence	EMP sample	Host-associated	Animal	Animal distal gut	40.015	-105.271
242	550.L1S322.s.1.sequence	EMP sample	Host-associated	Animal	Animal distal gut	40.015	-105.271
243	550.L1S323.s.1.sequence	EMP sample	Host-associated	Animal	Animal distal gut	40.015	-105.271
244	550.L1S324.s.1.sequence	EMP sample	Host-associated	Animal	Animal distal gut	40.015	-105.271
245	550.L1S325.s.1.sequence	EMP sample	Host-associated	Animal	Animal distal gut	40.015	-105.271
246	550.L1S326.s.1.sequence	EMP sample	Host-associated	Animal	Animal distal gut	40.015	-105.271
247	550.L1S327.s.1.sequence	EMP sample	Host-associated	Animal	Animal distal gut	40.015	-105.271
248	550.L1S328.s.1.sequence	EMP sample	Host-associated	Animal	Animal distal gut	40.015	-105.271
249	550.L1S329.s.1.sequence	EMP sample	Host-associated	Animal	Animal distal gut	40.015	-105.271
250	550.L1S33.s.1.sequence	EMP sample	Host-associated	Animal	Animal distal gut	40.015	-105.271
251	550.L1S330.s.1.sequence	EMP sample	Host-associated	Animal	Animal distal gut	40.015	-105.271
252	550.L1S331.s.1.sequence	EMP sample	Host-associated	Animal	Animal distal gut	40.015	-105.271
253	550.L1S332.s.1.sequence	EMP sample	Host-associated	Animal	Animal distal gut	40.015	-105.271
254	550.L1S333.s.1.sequence	EMP sample	Host-associated	Animal	Animal distal gut	40.015	-105.271
255	550.L1S334.s.1.sequence	EMP sample	Host-associated	Animal	Animal distal gut	40.015	-105.271
256	550.L1S335.s.1.sequence	EMP sample	Host-associated	Animal	Animal distal gut	40.015	-105.271
257	550.L1S336.s.1.sequence	EMP sample	Host-associated	Animal	Animal distal gut	40.015	-105.271
258	550.L1S337.s.1.sequence	EMP sample	Host-associated	Animal	Animal distal gut	40.015	-105.271
259	550.L1S338.s.1.sequence	EMP sample	Host-associated	Animal	Animal distal gut	40.015	-105.271
260	550.L1S339.s.1.sequence	EMP sample	Host-associated	Animal	Animal distal gut	40.015	-105.271
261	550.L1S34.s.1.sequence	EMP sample	Host-associated	Animal	Animal distal gut	40.015	-105.271
262	550.L1S340.s.1.sequence	EMP sample	Host-associated	Animal	Animal distal gut	40.015	-105.271
263	550.L1S341.s.1.sequence	EMP sample	Host-associated	Animal	Animal distal gut	40.015	-105.271
264	550.L1S342.s.1.sequence	EMP sample	Host-associated	Animal	Animal distal gut	40.015	-105.271
265	550.L1S343.s.1.sequence	EMP sample	Host-associated	Animal	Animal distal gut	40.015	-105.271
266	550.L1S344.s.1.sequence	EMP sample	Host-associated	Animal	Animal distal gut	40.015	-105.271
267	550.L1S345.s.1.sequence	EMP sample	Host-associated	Animal	Animal distal gut	40.015	-105.271
268	550.L1S346.s.1.sequence	EMP sample	Host-associated	Animal	Animal distal gut	40.015	-105.271
269	550.L1S347.s.1.sequence	EMP sample	Host-associated	Animal	Animal distal gut	40.015	-105.271
270	550.L1S348.s.1.sequence	EMP sample	Host-associated	Animal	Animal distal gut	40.015	-105.271
271	550.L1S349.s.1.sequence	EMP sample	Host-associated	Animal	Animal distal gut	40.015	-105.271
272	550.L1S35.s.1.sequence	EMP sample	Host-associated	Animal	Animal distal gut	40.015	-105.271
273	550.L1S350.s.1.sequence	EMP sample	Host-associated	Animal	Animal distal gut	40.015	-105.271
274	550.L1S351.s.1.sequence	EMP sample	Host-associated	Animal	Animal distal gut	40.015	-105.271
275	550.L1S352.s.1.sequence	EMP sample	Host-associated	Animal	Animal distal gut	40.015	-105.271
276	550.L1S353.s.1.sequence	EMP sample	Host-associated	Animal	Animal distal gut	40.015	-105.271
277	550.L1S354.s.1.sequence	EMP sample	Host-associated	Animal	Animal distal gut	40.015	-105.271
278	550.L1S355.s.1.sequence	EMP sample	Host-associated	Animal	Animal distal gut	40.015	-105.271
279	550.L1S356.s.1.sequence	EMP sample	Host-associated	Animal	Animal distal gut	40.015	-105.271
280	550.L1S357.s.1.sequence	EMP sample	Host-associated	Animal	Animal distal gut	40.015	-105.271
281	550.L1S358.s.1.sequence	EMP sample	Host-associated	Animal	Animal distal gut	40.015	-105.271
282	550.L1S359.s.1.sequence	EMP sample	Host-associated	Animal	Animal distal gut	40.015	-105.271
283	550.L1S36.s.1.sequence	EMP sample	Host-associated	Animal	Animal distal gut	40.015	-105.271
284	550.L1S360.s.1.sequence	EMP sample	Host-associated	Animal	Animal distal gut	40.015	-105.271
285	550.L1S361.s.1.sequence	EMP sample	Host-associated	Animal	Animal distal gut	40.015	-105.271
286	550.L1S362.s.1.sequence	EMP sample	Host-associated	Animal	Animal distal gut	40.015	-105.271
287	550.L1S363.s.1.sequence	EMP sample	Host-associated	Animal	Animal distal gut	40.015	-105.271
288	550.L1S364.s.1.sequence	EMP sample	Host-associated	Animal	Animal distal gut	40.015	-105.271
289	550.L1S365.s.1.sequence	EMP sample	Host-associated	Animal	Animal distal gut	40.015	-105.271
290	550.L1S366.s.1.sequence	EMP sample	Host-associated	Animal	Animal distal gut	40.015	-105.271
291	550.L1S367.s.1.sequence	EMP sample	Host-associated	Animal	Animal distal gut	40.015	-105.271
292	550.L1S368.s.1.sequence	EMP sample	Host-associated	Animal	Animal distal gut	40.015	-105.271
293	550.L1S369.s.1.sequence	EMP sample	Host-associated	Animal	Animal distal gut	40.015	-105.271
294	550.L1S37.s.1.sequence	EMP sample	Host-associated	Animal	Animal distal gut	40.015	-105.271
295	550.L1S370.s.1.sequence	EMP sample	Host-associated	Animal	Animal distal gut	40.015	-105.271
296	550.L1S371.s.1.sequence	EMP sample	Host-associated	Animal	Animal distal gut	40.015	-105.271
297	550.L1S372.s.1.sequence	EMP sample	Host-associated	Animal	Animal distal gut	40.015	-105.271
298	550.L1S374.s.1.sequence	EMP sample	Host-associated	Animal	Animal distal gut	40.015	-105.271
299	550.L1S375.s.1.sequence	EMP sample	Host-associated	Animal	Animal distal gut	40.015	-105.271
300	550.L1S376.s.1.sequence	EMP sample	Host-associated	Animal	Animal distal gut	40.015	-105.271
301	550.L1S378.s.1.sequence	EMP sample	Host-associated	Animal	Animal distal gut	40.015	-105.271
302	550.L1S379.s.1.sequence	EMP sample	Host-associated	Animal	Animal distal gut	40.015	-105.271
303	550.L1S38.s.1.sequence	EMP sample	Host-associated	Animal	Animal distal gut	40.015	-105.271
304	550.L1S380.s.1.sequence	EMP sample	Host-associated	Animal	Animal distal gut	40.015	-105.271
305	550.L1S381.s.1.sequence	EMP sample	Host-associated	Animal	Animal distal gut	40.015	-105.271
306	550.L1S382.s.1.sequence	EMP sample	Host-associated	Animal	Animal distal gut	40.015	-105.271
307	550.L1S383.s.1.sequence	EMP sample	Host-associated	Animal	Animal distal gut	40.015	-105.271
308	550.L1S39.s.1.sequence	EMP sample	Host-associated	Animal	Animal distal gut	40.015	-105.271
309	550.L1S4.s.1.sequence	EMP sample	Host-associated	Animal	Animal distal gut	40.015	-105.271
310	550.L1S40.s.1.sequence	EMP sample	Host-associated	Animal	Animal distal gut	40.015	-105.271
311	550.L1S41.s.1.sequence	EMP sample	Host-associated	Animal	Animal distal gut	40.015	-105.271
312	550.L1S42.s.1.sequence	EMP sample	Host-associated	Animal	Animal distal gut	40.015	-105.271
313	550.L1S43.s.1.sequence	EMP sample	Host-associated	Animal	Animal distal gut	40.015	-105.271
314	550.L1S44.s.1.sequence	EMP sample	Host-associated	Animal	Animal distal gut	40.015	-105.271
315	550.L1S45.s.1.sequence	EMP sample	Host-associated	Animal	Animal distal gut	40.015	-105.271
316	550.L1S46.s.1.sequence	EMP sample	Host-associated	Animal	Animal distal gut	40.015	-105.271
317	550.L1S47.s.1.sequence	EMP sample	Host-associated	Animal	Animal distal gut	40.015	-105.271
318	550.L1S48.s.1.sequence	EMP sample	Host-associated	Animal	Animal distal gut	40.015	-105.271
319	550.L1S49.s.1.sequence	EMP sample	Host-associated	Animal	Animal distal gut	40.015	-105.271
320	550.L1S5.s.1.sequence	EMP sample	Host-associated	Animal	Animal distal gut	40.015	-105.271
321	550.L1S50.s.1.sequence	EMP sample	Host-associated	Animal	Animal distal gut	40.015	-105.271
322	550.L1S51.s.1.sequence	EMP sample	Host-associated	Animal	Animal distal gut	40.015	-105.271
323	550.L1S52.s.1.sequence	EMP sample	Host-associated	Animal	Animal distal gut	40.015	-105.271
324	550.L1S53.s.1.sequence	EMP sample	Host-associated	Animal	Animal distal gut	40.015	-105.271
325	550.L1S54.s.1.sequence	EMP sample	Host-associated	Animal	Animal distal gut	40.015	-105.271
326	550.L1S55.s.1.sequence	EMP sample	Host-associated	Animal	Animal distal gut	40.015	-105.271
327	550.L1S56.s.1.sequence	EMP sample	Host-associated	Animal	Animal distal gut	40.015	-105.271
328	550.L1S57.s.1.sequence	EMP sample	Host-associated	Animal	Animal distal gut	40.015	-105.271
329	550.L1S58.s.1.sequence	EMP sample	Host-associated	Animal	Animal distal gut	40.015	-105.271
330	550.L1S59.s.1.sequence	EMP sample	Host-associated	Animal	Animal distal gut	40.015	-105.271
331	550.L1S6.s.1.sequence	EMP sample	Host-associated	Animal	Animal distal gut	40.015	-105.271
332	550.L1S60.s.1.sequence	EMP sample	Host-associated	Animal	Animal distal gut	40.015	-105.271
333	550.L1S61.s.1.sequence	EMP sample	Host-associated	Animal	Animal distal gut	40.015	-105.271
334	550.L1S62.s.1.sequence	EMP sample	Host-associated	Animal	Animal distal gut	40.015	-105.271
335	550.L1S63.s.1.sequence	EMP sample	Host-associated	Animal	Animal distal gut	40.015	-105.271
336	550.L1S64.s.1.sequence	EMP sample	Host-associated	Animal	Animal distal gut	40.015	-105.271
337	550.L1S65.s.1.sequence	EMP sample	Host-associated	Animal	Animal distal gut	40.015	-105.271
338	550.L1S66.s.1.sequence	EMP sample	Host-associated	Animal	Animal distal gut	40.015	-105.271
339	550.L1S67.s.1.sequence	EMP sample	Host-associated	Animal	Animal distal gut	40.015	-105.271
340	550.L1S68.s.1.sequence	EMP sample	Host-associated	Animal	Animal distal gut	40.015	-105.271
341	550.L1S69.s.1.sequence	EMP sample	Host-associated	Animal	Animal distal gut	40.015	-105.271
342	550.L1S7.s.1.sequence	EMP sample	Host-associated	Animal	Animal distal gut	40.015	-105.271
343	550.L1S70.s.1.sequence	EMP sample	Host-associated	Animal	Animal distal gut	40.015	-105.271
344	550.L1S71.s.1.sequence	EMP sample	Host-associated	Animal	Animal distal gut	40.015	-105.271
345	550.L1S72.s.1.sequence	EMP sample	Host-associated	Animal	Animal distal gut	40.015	-105.271
346	550.L1S73.s.1.sequence	EMP sample	Host-associated	Animal	Animal distal gut	40.015	-105.271
347	550.L1S74.s.1.sequence	EMP sample	Host-associated	Animal	Animal distal gut	40.015	-105.271
348	550.L1S75.s.1.sequence	EMP sample	Host-associated	Animal	Animal distal gut	40.015	-105.271
349	550.L1S76.s.1.sequence	EMP sample	Host-associated	Animal	Animal distal gut	40.015	-105.271
350	550.L1S77.s.1.sequence	EMP sample	Host-associated	Animal	Animal distal gut	40.015	-105.271
351	550.L1S78.s.1.sequence	EMP sample	Host-associated	Animal	Animal distal gut	40.015	-105.271
352	550.L1S79.s.1.sequence	EMP sample	Host-associated	Animal	Animal distal gut	40.015	-105.271
353	550.L1S8.s.1.sequence	EMP sample	Host-associated	Animal	Animal distal gut	40.015	-105.271
354	550.L1S80.s.1.sequence	EMP sample	Host-associated	Animal	Animal distal gut	40.015	-105.271
355	550.L1S81.s.1.sequence	EMP sample	Host-associated	Animal	Animal distal gut	40.015	-105.271
356	550.L1S82.s.1.sequence	EMP sample	Host-associated	Animal	Animal distal gut	40.015	-105.271
357	550.L1S83.s.1.sequence	EMP sample	Host-associated	Animal	Animal distal gut	40.015	-105.271
358	550.L1S84.s.1.sequence	EMP sample	Host-associated	Animal	Animal distal gut	40.015	-105.271
359	550.L1S85.s.1.sequence	EMP sample	Host-associated	Animal	Animal distal gut	40.015	-105.271
360	550.L1S86.s.1.sequence	EMP sample	Host-associated	Animal	Animal distal gut	40.015	-105.271
361	550.L1S87.s.1.sequence	EMP sample	Host-associated	Animal	Animal distal gut	40.015	-105.271
362	550.L1S88.s.1.sequence	EMP sample	Host-associated	Animal	Animal distal gut	40.015	-105.271
363	550.L1S89.s.1.sequence	EMP sample	Host-associated	Animal	Animal distal gut	40.015	-105.271
364	550.L1S9.s.1.sequence	EMP sample	Host-associated	Animal	Animal distal gut	40.015	-105.271
365	550.L1S90.s.1.sequence	EMP sample	Host-associated	Animal	Animal distal gut	40.015	-105.271
366	550.L1S91.s.1.sequence	EMP sample	Host-associated	Animal	Animal distal gut	40.015	-105.271
367	550.L1S92.s.1.sequence	EMP sample	Host-associated	Animal	Animal distal gut	40.015	-105.271
368	550.L1S93.s.1.sequence	EMP sample	Host-associated	Animal	Animal distal gut	40.015	-105.271
369	550.L1S94.s.1.sequence	EMP sample	Host-associated	Animal	Animal distal gut	40.015	-105.271
370	550.L1S95.s.1.sequence	EMP sample	Host-associated	Animal	Animal distal gut	40.015	-105.271
371	550.L1S97.s.1.sequence	EMP sample	Host-associated	Animal	Animal distal gut	40.015	-105.271
372	550.L1S98.s.1.sequence	EMP sample	Host-associated	Animal	Animal distal gut	40.015	-105.271
373	550.L1S99.s.1.sequence	EMP sample	Host-associated	Animal	Animal distal gut	40.015	-105.271
374	550.L2S1.s.2.sequence	EMP sample	Host-associated	Animal	Animal distal gut	40.015	-105.271
375	550.L2S10.s.2.sequence	EMP sample	Host-associated	Animal	Animal distal gut	40.015	-105.271
376	550.L2S100.s.2.sequence	EMP sample	Host-associated	Animal	Animal surface	40.015	-105.271
377	550.L2S101.s.2.sequence	EMP sample	Host-associated	Animal	Animal surface	40.015	-105.271
378	550.L2S102.s.2.sequence	EMP sample	Host-associated	Animal	Animal surface	40.015	-105.271
379	550.L2S103.s.2.sequence	EMP sample	Host-associated	Animal	Animal surface	40.015	-105.271
380	550.L2S104.s.2.sequence	EMP sample	Host-associated	Animal	Animal surface	40.015	-105.271
381	550.L2S105.s.2.sequence	EMP sample	Host-associated	Animal	Animal surface	40.015	-105.271
382	550.L2S106.s.2.sequence	EMP sample	Host-associated	Animal	Animal surface	40.015	-105.271
383	550.L2S107.s.2.sequence	EMP sample	Host-associated	Animal	Animal surface	40.015	-105.271
384	550.L2S108.s.2.sequence	EMP sample	Host-associated	Animal	Animal surface	40.015	-105.271
385	550.L2S109.s.2.sequence	EMP sample	Host-associated	Animal	Animal surface	40.015	-105.271
386	550.L2S11.s.2.sequence	EMP sample	Host-associated	Animal	Animal distal gut	40.015	-105.271
387	550.L2S110.s.2.sequence	EMP sample	Host-associated	Animal	Animal surface	40.015	-105.271
388	550.L2S111.s.2.sequence	EMP sample	Host-associated	Animal	Animal surface	40.015	-105.271
389	550.L2S112.s.2.sequence	EMP sample	Host-associated	Animal	Animal surface	40.015	-105.271
390	550.L2S113.s.2.sequence	EMP sample	Host-associated	Animal	Animal surface	40.015	-105.271
391	550.L2S114.s.2.sequence	EMP sample	Host-associated	Animal	Animal surface	40.015	-105.271
392	550.L2S115.s.2.sequence	EMP sample	Host-associated	Animal	Animal surface	40.015	-105.271
393	550.L2S116.s.2.sequence	EMP sample	Host-associated	Animal	Animal surface	40.015	-105.271
394	550.L2S117.s.2.sequence	EMP sample	Host-associated	Animal	Animal surface	40.015	-105.271
395	550.L2S118.s.2.sequence	EMP sample	Host-associated	Animal	Animal surface	40.015	-105.271
396	550.L2S119.s.2.sequence	EMP sample	Host-associated	Animal	Animal surface	40.015	-105.271
397	550.L2S12.s.2.sequence	EMP sample	Host-associated	Animal	Animal distal gut	40.015	-105.271
398	550.L2S120.s.2.sequence	EMP sample	Host-associated	Animal	Animal surface	40.015	-105.271
399	550.L2S121.s.2.sequence	EMP sample	Host-associated	Animal	Animal surface	40.015	-105.271
400	550.L2S122.s.2.sequence	EMP sample	Host-associated	Animal	Animal surface	40.015	-105.271
401	550.L2S123.s.2.sequence	EMP sample	Host-associated	Animal	Animal surface	40.015	-105.271
402	550.L2S124.s.2.sequence	EMP sample	Host-associated	Animal	Animal surface	40.015	-105.271
403	550.L2S125.s.2.sequence	EMP sample	Host-associated	Animal	Animal surface	40.015	-105.271
404	550.L2S126.s.2.sequence	EMP sample	Host-associated	Animal	Animal surface	40.015	-105.271
405	550.L2S127.s.2.sequence	EMP sample	Host-associated	Animal	Animal surface	40.015	-105.271
406	550.L2S128.s.2.sequence	EMP sample	Host-associated	Animal	Animal surface	40.015	-105.271
407	550.L2S129.s.2.sequence	EMP sample	Host-associated	Animal	Animal surface	40.015	-105.271
408	550.L2S13.s.2.sequence	EMP sample	Host-associated	Animal	Animal distal gut	40.015	-105.271
409	550.L2S130.s.2.sequence	EMP sample	Host-associated	Animal	Animal surface	40.015	-105.271
410	550.L2S131.s.2.sequence	EMP sample	Host-associated	Animal	Animal surface	40.015	-105.271
411	550.L2S132.s.2.sequence	EMP sample	Host-associated	Animal	Animal surface	40.015	-105.271
412	550.L2S133.s.2.sequence	EMP sample	Host-associated	Animal	Animal surface	40.015	-105.271
413	550.L2S134.s.2.sequence	EMP sample	Host-associated	Animal	Animal surface	40.015	-105.271
414	550.L2S135.s.2.sequence	EMP sample	Host-associated	Animal	Animal surface	40.015	-105.271
415	550.L2S136.s.2.sequence	EMP sample	Host-associated	Animal	Animal surface	40.015	-105.271
416	550.L2S137.s.2.sequence	EMP sample	Host-associated	Animal	Animal surface	40.015	-105.271
417	550.L2S138.s.2.sequence	EMP sample	Host-associated	Animal	Animal surface	40.015	-105.271
418	550.L2S139.s.2.sequence	EMP sample	Host-associated	Animal	Animal surface	40.015	-105.271
419	550.L2S14.s.2.sequence	EMP sample	Host-associated	Animal	Animal distal gut	40.015	-105.271
420	550.L2S140.s.2.sequence	EMP sample	Host-associated	Animal	Animal surface	40.015	-105.271
421	550.L2S141.s.2.sequence	EMP sample	Host-associated	Animal	Animal surface	40.015	-105.271
422	550.L2S142.s.2.sequence	EMP sample	Host-associated	Animal	Animal surface	40.015	-105.271
423	550.L2S143.s.2.sequence	EMP sample	Host-associated	Animal	Animal surface	40.015	-105.271
424	550.L2S144.s.2.sequence	EMP sample	Host-associated	Animal	Animal surface	40.015	-105.271
425	550.L2S145.s.2.sequence	EMP sample	Host-associated	Animal	Animal surface	40.015	-105.271
426	550.L2S146.s.2.sequence	EMP sample	Host-associated	Animal	Animal surface	40.015	-105.271
427	550.L2S147.s.2.sequence	EMP sample	Host-associated	Animal	Animal surface	40.015	-105.271
428	550.L2S148.s.2.sequence	EMP sample	Host-associated	Animal	Animal surface	40.015	-105.271
429	550.L2S149.s.2.sequence	EMP sample	Host-associated	Animal	Animal surface	40.015	-105.271
430	550.L2S15.s.2.sequence	EMP sample	Host-associated	Animal	Animal distal gut	40.015	-105.271
431	550.L2S150.s.2.sequence	EMP sample	Host-associated	Animal	Animal surface	40.015	-105.271
432	550.L2S151.s.2.sequence	EMP sample	Host-associated	Animal	Animal surface	40.015	-105.271
433	550.L2S152.s.2.sequence	EMP sample	Host-associated	Animal	Animal surface	40.015	-105.271
434	550.L2S153.s.2.sequence	EMP sample	Host-associated	Animal	Animal surface	40.015	-105.271
435	550.L2S154.s.2.sequence	EMP sample	Host-associated	Animal	Animal surface	40.015	-105.271
436	550.L2S155.s.2.sequence	EMP sample	Host-associated	Animal	Animal surface	40.015	-105.271
437	550.L2S156.s.2.sequence	EMP sample	Host-associated	Animal	Animal surface	40.015	-105.271
438	550.L2S157.s.2.sequence	EMP sample	Host-associated	Animal	Animal surface	40.015	-105.271
439	550.L2S158.s.2.sequence	EMP sample	Host-associated	Animal	Animal surface	40.015	-105.271
440	550.L2S159.s.2.sequence	EMP sample	Host-associated	Animal	Animal surface	40.015	-105.271
441	550.L2S16.s.2.sequence	EMP sample	Host-associated	Animal	Animal distal gut	40.015	-105.271
442	550.L2S160.s.2.sequence	EMP sample	Host-associated	Animal	Animal surface	40.015	-105.271
443	550.L2S161.s.2.sequence	EMP sample	Host-associated	Animal	Animal surface	40.015	-105.271
444	550.L2S162.s.2.sequence	EMP sample	Host-associated	Animal	Animal surface	40.015	-105.271
445	550.L2S163.s.2.sequence	EMP sample	Host-associated	Animal	Animal surface	40.015	-105.271
446	550.L2S164.s.2.sequence	EMP sample	Host-associated	Animal	Animal surface	40.015	-105.271
447	550.L2S165.s.2.sequence	EMP sample	Host-associated	Animal	Animal surface	40.015	-105.271
448	550.L2S166.s.2.sequence	EMP sample	Host-associated	Animal	Animal surface	40.015	-105.271
449	550.L2S167.s.2.sequence	EMP sample	Host-associated	Animal	Animal surface	40.015	-105.271
450	550.L2S168.s.2.sequence	EMP sample	Host-associated	Animal	Animal surface	40.015	-105.271
451	550.L2S169.s.2.sequence	EMP sample	Host-associated	Animal	Animal surface	40.015	-105.271
452	550.L2S17.s.2.sequence	EMP sample	Host-associated	Animal	Animal distal gut	40.015	-105.271
453	550.L2S170.s.2.sequence	EMP sample	Host-associated	Animal	Animal surface	40.015	-105.271
454	550.L2S171.s.2.sequence	EMP sample	Host-associated	Animal	Animal surface	40.015	-105.271
455	550.L2S172.s.2.sequence	EMP sample	Host-associated	Animal	Animal surface	40.015	-105.271
456	550.L2S173.s.2.sequence	EMP sample	Host-associated	Animal	Animal surface	40.015	-105.271
457	550.L2S174.s.2.sequence	EMP sample	Host-associated	Animal	Animal surface	40.015	-105.271
458	550.L2S175.s.2.sequence	EMP sample	Host-associated	Animal	Animal surface	40.015	-105.271
459	550.L2S176.s.2.sequence	EMP sample	Host-associated	Animal	Animal surface	40.015	-105.271
460	550.L2S178.s.2.sequence	EMP sample	Host-associated	Animal	Animal surface	40.015	-105.271
461	550.L2S179.s.2.sequence	EMP sample	Host-associated	Animal	Animal surface	40.015	-105.271
462	550.L2S18.s.2.sequence	EMP sample	Host-associated	Animal	Animal distal gut	40.015	-105.271
463	550.L2S180.s.2.sequence	EMP sample	Host-associated	Animal	Animal surface	40.015	-105.271
464	550.L2S181.s.2.sequence	EMP sample	Host-associated	Animal	Animal surface	40.015	-105.271
465	550.L2S182.s.2.sequence	EMP sample	Host-associated	Animal	Animal surface	40.015	-105.271
466	550.L2S183.s.2.sequence	EMP sample	Host-associated	Animal	Animal surface	40.015	-105.271
467	550.L2S184.s.2.sequence	EMP sample	Host-associated	Animal	Animal surface	40.015	-105.271
468	550.L2S185.s.2.sequence	EMP sample	Host-associated	Animal	Animal surface	40.015	-105.271
469	550.L2S186.s.2.sequence	EMP sample	Host-associated	Animal	Animal surface	40.015	-105.271
470	550.L2S187.s.2.sequence	EMP sample	Host-associated	Animal	Animal surface	40.015	-105.271
471	550.L2S188.s.2.sequence	EMP sample	Host-associated	Animal	Animal surface	40.015	-105.271
472	550.L2S189.s.2.sequence	EMP sample	Host-associated	Animal	Animal surface	40.015	-105.271
473	550.L2S19.s.2.sequence	EMP sample	Host-associated	Animal	Animal distal gut	40.015	-105.271
474	550.L2S190.s.2.sequence	EMP sample	Host-associated	Animal	Animal surface	40.015	-105.271
475	550.L2S191.s.2.sequence	EMP sample	Host-associated	Animal	Animal surface	40.015	-105.271
476	550.L2S193.s.2.sequence	EMP sample	Host-associated	Animal	Animal surface	40.015	-105.271
477	550.L2S194.s.2.sequence	EMP sample	Host-associated	Animal	Animal surface	40.015	-105.271
478	550.L2S195.s.2.sequence	EMP sample	Host-associated	Animal	Animal surface	40.015	-105.271
479	550.L2S196.s.2.sequence	EMP sample	Host-associated	Animal	Animal surface	40.015	-105.271
480	550.L2S197.s.2.sequence	EMP sample	Host-associated	Animal	Animal surface	40.015	-105.271
481	550.L2S198.s.2.sequence	EMP sample	Host-associated	Animal	Animal surface	40.015	-105.271
482	550.L2S199.s.2.sequence	EMP sample	Host-associated	Animal	Animal surface	40.015	-105.271
483	550.L2S2.s.2.sequence	EMP sample	Host-associated	Animal	Animal distal gut	40.015	-105.271
484	550.L2S20.s.2.sequence	EMP sample	Host-associated	Animal	Animal distal gut	40.015	-105.271
485	550.L2S200.s.2.sequence	EMP sample	Host-associated	Animal	Animal surface	40.015	-105.271
486	550.L2S201.s.2.sequence	EMP sample	Host-associated	Animal	Animal surface	40.015	-105.271
487	550.L2S202.s.2.sequence	EMP sample	Host-associated	Animal	Animal surface	40.015	-105.271
488	550.L2S203.s.2.sequence	EMP sample	Host-associated	Animal	Animal surface	40.015	-105.271
489	550.L2S204.s.2.sequence	EMP sample	Host-associated	Animal	Animal surface	40.015	-105.271
490	550.L2S205.s.2.sequence	EMP sample	Host-associated	Animal	Animal surface	40.015	-105.271
491	550.L2S206.s.2.sequence	EMP sample	Host-associated	Animal	Animal surface	40.015	-105.271
492	550.L2S207.s.2.sequence	EMP sample	Host-associated	Animal	Animal surface	40.015	-105.271
493	550.L2S208.s.2.sequence	EMP sample	Host-associated	Animal	Animal surface	40.015	-105.271
494	550.L2S209.s.2.sequence	EMP sample	Host-associated	Animal	Animal surface	40.015	-105.271
495	550.L2S21.s.2.sequence	EMP sample	Host-associated	Animal	Animal distal gut	40.015	-105.271
496	550.L2S210.s.2.sequence	EMP sample	Host-associated	Animal	Animal surface	40.015	-105.271
497	550.L2S211.s.2.sequence	EMP sample	Host-associated	Animal	Animal surface	40.015	-105.271
498	550.L2S212.s.2.sequence	EMP sample	Host-associated	Animal	Animal surface	40.015	-105.271
499	550.L2S213.s.2.sequence	EMP sample	Host-associated	Animal	Animal surface	40.015	-105.271
500	550.L2S214.s.2.sequence	EMP sample	Host-associated	Animal	Animal surface	40.015	-105.271
501	550.L2S215.s.2.sequence	EMP sample	Host-associated	Animal	Animal surface	40.015	-105.271
502	550.L2S216.s.2.sequence	EMP sample	Host-associated	Animal	Animal surface	40.015	-105.271
503	550.L2S217.s.2.sequence	EMP sample	Host-associated	Animal	Animal surface	40.015	-105.271
504	550.L2S218.s.2.sequence	EMP sample	Host-associated	Animal	Animal surface	40.015	-105.271
505	550.L2S219.s.2.sequence	EMP sample	Host-associated	Animal	Animal surface	40.015	-105.271
506	550.L2S22.s.2.sequence	EMP sample	Host-associated	Animal	Animal distal gut	40.015	-105.271
507	550.L2S220.s.2.sequence	EMP sample	Host-associated	Animal	Animal surface	40.015	-105.271
508	550.L2S221.s.2.sequence	EMP sample	Host-associated	Animal	Animal surface	40.015	-105.271
509	550.L2S222.s.2.sequence	EMP sample	Host-associated	Animal	Animal surface	40.015	-105.271
510	550.L2S223.s.2.sequence	EMP sample	Host-associated	Animal	Animal surface	40.015	-105.271
511	550.L2S224.s.2.sequence	EMP sample	Host-associated	Animal	Animal surface	40.015	-105.271
512	550.L2S225.s.2.sequence	EMP sample	Host-associated	Animal	Animal surface	40.015	-105.271
513	550.L2S226.s.2.sequence	EMP sample	Host-associated	Animal	Animal surface	40.015	-105.271
514	550.L2S227.s.2.sequence	EMP sample	Host-associated	Animal	Animal surface	40.015	-105.271
515	550.L2S228.s.2.sequence	EMP sample	Host-associated	Animal	Animal surface	40.015	-105.271
516	550.L2S229.s.2.sequence	EMP sample	Host-associated	Animal	Animal surface	40.015	-105.271
517	550.L2S23.s.2.sequence	EMP sample	Host-associated	Animal	Animal distal gut	40.015	-105.271
518	550.L2S230.s.2.sequence	EMP sample	Host-associated	Animal	Animal surface	40.015	-105.271
519	550.L2S231.s.2.sequence	EMP sample	Host-associated	Animal	Animal surface	40.015	-105.271
520	550.L2S232.s.2.sequence	EMP sample	Host-associated	Animal	Animal surface	40.015	-105.271
521	550.L2S233.s.2.sequence	EMP sample	Host-associated	Animal	Animal surface	40.015	-105.271
522	550.L2S234.s.2.sequence	EMP sample	Host-associated	Animal	Animal surface	40.015	-105.271
523	550.L2S235.s.2.sequence	EMP sample	Host-associated	Animal	Animal surface	40.015	-105.271
524	550.L2S236.s.2.sequence	EMP sample	Host-associated	Animal	Animal surface	40.015	-105.271
525	550.L2S237.s.2.sequence	EMP sample	Host-associated	Animal	Animal surface	40.015	-105.271
526	550.L2S238.s.2.sequence	EMP sample	Host-associated	Animal	Animal surface	40.015	-105.271
527	550.L2S239.s.2.sequence	EMP sample	Host-associated	Animal	Animal surface	40.015	-105.271
528	550.L2S24.s.2.sequence	EMP sample	Host-associated	Animal	Animal distal gut	40.015	-105.271
529	550.L2S240.s.2.sequence	EMP sample	Host-associated	Animal	Animal surface	40.015	-105.271
530	550.L2S241.s.2.sequence	EMP sample	Host-associated	Animal	Animal surface	40.015	-105.271
531	550.L2S242.s.2.sequence	EMP sample	Host-associated	Animal	Animal surface	40.015	-105.271
532	550.L2S243.s.2.sequence	EMP sample	Host-associated	Animal	Animal surface	40.015	-105.271
533	550.L2S244.s.2.sequence	EMP sample	Host-associated	Animal	Animal surface	40.015	-105.271
534	550.L2S245.s.2.sequence	EMP sample	Host-associated	Animal	Animal surface	40.015	-105.271
535	550.L2S246.s.2.sequence	EMP sample	Host-associated	Animal	Animal surface	40.015	-105.271
536	550.L2S247.s.2.sequence	EMP sample	Host-associated	Animal	Animal surface	40.015	-105.271
537	550.L2S248.s.2.sequence	EMP sample	Host-associated	Animal	Animal surface	40.015	-105.271
538	550.L2S249.s.2.sequence	EMP sample	Host-associated	Animal	Animal surface	40.015	-105.271
539	550.L2S25.s.2.sequence	EMP sample	Host-associated	Animal	Animal distal gut	40.015	-105.271
540	550.L2S250.s.2.sequence	EMP sample	Host-associated	Animal	Animal surface	40.015	-105.271
541	550.L2S251.s.2.sequence	EMP sample	Host-associated	Animal	Animal surface	40.015	-105.271
542	550.L2S252.s.2.sequence	EMP sample	Host-associated	Animal	Animal surface	40.015	-105.271
543	550.L2S253.s.2.sequence	EMP sample	Host-associated	Animal	Animal surface	40.015	-105.271
544	550.L2S254.s.2.sequence	EMP sample	Host-associated	Animal	Animal surface	40.015	-105.271
545	550.L2S255.s.2.sequence	EMP sample	Host-associated	Animal	Animal surface	40.015	-105.271
546	550.L2S256.s.2.sequence	EMP sample	Host-associated	Animal	Animal surface	40.015	-105.271
547	550.L2S257.s.2.sequence	EMP sample	Host-associated	Animal	Animal surface	40.015	-105.271
548	550.L2S258.s.2.sequence	EMP sample	Host-associated	Animal	Animal surface	40.015	-105.271
549	550.L2S259.s.2.sequence	EMP sample	Host-associated	Animal	Animal surface	40.015	-105.271
550	550.L2S26.s.2.sequence	EMP sample	Host-associated	Animal	Animal distal gut	40.015	-105.271
551	550.L2S260.s.2.sequence	EMP sample	Host-associated	Animal	Animal surface	40.015	-105.271
552	550.L2S261.s.2.sequence	EMP sample	Host-associated	Animal	Animal surface	40.015	-105.271
553	550.L2S262.s.2.sequence	EMP sample	Host-associated	Animal	Animal surface	40.015	-105.271
554	550.L2S263.s.2.sequence	EMP sample	Host-associated	Animal	Animal surface	40.015	-105.271
555	550.L2S264.s.2.sequence	EMP sample	Host-associated	Animal	Animal surface	40.015	-105.271
556	550.L2S265.s.2.sequence	EMP sample	Host-associated	Animal	Animal surface	40.015	-105.271
557	550.L2S267.s.2.sequence	EMP sample	Host-associated	Animal	Animal surface	40.015	-105.271
558	550.L2S268.s.2.sequence	EMP sample	Host-associated	Animal	Animal surface	40.015	-105.271
559	550.L2S269.s.2.sequence	EMP sample	Host-associated	Animal	Animal surface	40.015	-105.271
560	550.L2S270.s.2.sequence	EMP sample	Host-associated	Animal	Animal surface	40.015	-105.271
561	550.L2S271.s.2.sequence	EMP sample	Host-associated	Animal	Animal surface	40.015	-105.271
562	550.L2S272.s.2.sequence	EMP sample	Host-associated	Animal	Animal surface	40.015	-105.271
563	550.L2S273.s.2.sequence	EMP sample	Host-associated	Animal	Animal surface	40.015	-105.271
564	550.L2S274.s.2.sequence	EMP sample	Host-associated	Animal	Animal surface	40.015	-105.271
565	550.L2S275.s.2.sequence	EMP sample	Host-associated	Animal	Animal surface	40.015	-105.271
566	550.L2S276.s.2.sequence	EMP sample	Host-associated	Animal	Animal surface	40.015	-105.271
567	550.L2S277.s.2.sequence	EMP sample	Host-associated	Animal	Animal surface	40.015	-105.271
568	550.L2S278.s.2.sequence	EMP sample	Host-associated	Animal	Animal surface	40.015	-105.271
569	550.L2S279.s.2.sequence	EMP sample	Host-associated	Animal	Animal surface	40.015	-105.271
570	550.L2S28.s.2.sequence	EMP sample	Host-associated	Animal	Animal distal gut	40.015	-105.271
571	550.L2S280.s.2.sequence	EMP sample	Host-associated	Animal	Animal surface	40.015	-105.271
572	550.L2S281.s.2.sequence	EMP sample	Host-associated	Animal	Animal surface	40.015	-105.271
573	550.L2S282.s.2.sequence	EMP sample	Host-associated	Animal	Animal surface	40.015	-105.271
574	550.L2S283.s.2.sequence	EMP sample	Host-associated	Animal	Animal surface	40.015	-105.271
575	550.L2S284.s.2.sequence	EMP sample	Host-associated	Animal	Animal surface	40.015	-105.271
576	550.L2S285.s.2.sequence	EMP sample	Host-associated	Animal	Animal surface	40.015	-105.271
577	550.L2S286.s.2.sequence	EMP sample	Host-associated	Animal	Animal surface	40.015	-105.271
578	550.L2S287.s.2.sequence	EMP sample	Host-associated	Animal	Animal surface	40.015	-105.271
579	550.L2S289.s.2.sequence	EMP sample	Host-associated	Animal	Animal surface	40.015	-105.271
580	550.L2S29.s.2.sequence	EMP sample	Host-associated	Animal	Animal distal gut	40.015	-105.271
581	550.L2S290.s.2.sequence	EMP sample	Host-associated	Animal	Animal surface	40.015	-105.271
582	550.L2S291.s.2.sequence	EMP sample	Host-associated	Animal	Animal surface	40.015	-105.271
583	550.L2S292.s.2.sequence	EMP sample	Host-associated	Animal	Animal surface	40.015	-105.271
584	550.L2S293.s.2.sequence	EMP sample	Host-associated	Animal	Animal surface	40.015	-105.271
585	550.L2S294.s.2.sequence	EMP sample	Host-associated	Animal	Animal surface	40.015	-105.271
586	550.L2S295.s.2.sequence	EMP sample	Host-associated	Animal	Animal surface	40.015	-105.271
587	550.L2S296.s.2.sequence	EMP sample	Host-associated	Animal	Animal surface	40.015	-105.271
588	550.L2S297.s.2.sequence	EMP sample	Host-associated	Animal	Animal surface	40.015	-105.271
589	550.L2S298.s.2.sequence	EMP sample	Host-associated	Animal	Animal surface	40.015	-105.271
590	550.L2S299.s.2.sequence	EMP sample	Host-associated	Animal	Animal surface	40.015	-105.271
591	550.L2S3.s.2.sequence	EMP sample	Host-associated	Animal	Animal distal gut	40.015	-105.271
592	550.L2S30.s.2.sequence	EMP sample	Host-associated	Animal	Animal distal gut	40.015	-105.271
593	550.L2S300.s.2.sequence	EMP sample	Host-associated	Animal	Animal surface	40.015	-105.271
594	550.L2S301.s.2.sequence	EMP sample	Host-associated	Animal	Animal surface	40.015	-105.271
595	550.L2S302.s.2.sequence	EMP sample	Host-associated	Animal	Animal surface	40.015	-105.271
596	550.L2S303.s.2.sequence	EMP sample	Host-associated	Animal	Animal surface	40.015	-105.271
597	550.L2S304.s.2.sequence	EMP sample	Host-associated	Animal	Animal surface	40.015	-105.271
598	550.L2S305.s.2.sequence	EMP sample	Host-associated	Animal	Animal surface	40.015	-105.271
599	550.L2S306.s.2.sequence	EMP sample	Host-associated	Animal	Animal surface	40.015	-105.271
600	550.L2S307.s.2.sequence	EMP sample	Host-associated	Animal	Animal surface	40.015	-105.271
601	550.L2S308.s.2.sequence	EMP sample	Host-associated	Animal	Animal surface	40.015	-105.271
602	550.L2S309.s.2.sequence	EMP sample	Host-associated	Animal	Animal surface	40.015	-105.271
603	550.L2S31.s.2.sequence	EMP sample	Host-associated	Animal	Animal distal gut	40.015	-105.271
604	550.L2S310.s.2.sequence	EMP sample	Host-associated	Animal	Animal surface	40.015	-105.271
605	550.L2S311.s.2.sequence	EMP sample	Host-associated	Animal	Animal surface	40.015	-105.271
606	550.L2S312.s.2.sequence	EMP sample	Host-associated	Animal	Animal surface	40.015	-105.271
607	550.L2S313.s.2.sequence	EMP sample	Host-associated	Animal	Animal surface	40.015	-105.271
608	550.L2S314.s.2.sequence	EMP sample	Host-associated	Animal	Animal surface	40.015	-105.271
609	550.L2S315.s.2.sequence	EMP sample	Host-associated	Animal	Animal surface	40.015	-105.271
610	550.L2S316.s.2.sequence	EMP sample	Host-associated	Animal	Animal surface	40.015	-105.271
611	550.L2S317.s.2.sequence	EMP sample	Host-associated	Animal	Animal surface	40.015	-105.271
612	550.L2S318.s.2.sequence	EMP sample	Host-associated	Animal	Animal surface	40.015	-105.271
613	550.L2S319.s.2.sequence	EMP sample	Host-associated	Animal	Animal surface	40.015	-105.271
614	550.L2S32.s.2.sequence	EMP sample	Host-associated	Animal	Animal distal gut	40.015	-105.271
615	550.L2S320.s.2.sequence	EMP sample	Host-associated	Animal	Animal surface	40.015	-105.271
616	550.L2S321.s.2.sequence	EMP sample	Host-associated	Animal	Animal surface	40.015	-105.271
617	550.L2S322.s.2.sequence	EMP sample	Host-associated	Animal	Animal surface	40.015	-105.271
618	550.L2S323.s.2.sequence	EMP sample	Host-associated	Animal	Animal surface	40.015	-105.271
619	550.L2S324.s.2.sequence	EMP sample	Host-associated	Animal	Animal surface	40.015	-105.271
620	550.L2S325.s.2.sequence	EMP sample	Host-associated	Animal	Animal surface	40.015	-105.271
621	550.L2S326.s.2.sequence	EMP sample	Host-associated	Animal	Animal surface	40.015	-105.271
622	550.L2S327.s.2.sequence	EMP sample	Host-associated	Animal	Animal surface	40.015	-105.271
623	550.L2S328.s.2.sequence	EMP sample	Host-associated	Animal	Animal surface	40.015	-105.271
624	550.L2S329.s.2.sequence	EMP sample	Host-associated	Animal	Animal surface	40.015	-105.271
625	550.L2S33.s.2.sequence	EMP sample	Host-associated	Animal	Animal distal gut	40.015	-105.271
626	550.L2S330.s.2.sequence	EMP sample	Host-associated	Animal	Animal surface	40.015	-105.271
627	550.L2S331.s.2.sequence	EMP sample	Host-associated	Animal	Animal surface	40.015	-105.271
628	550.L2S332.s.2.sequence	EMP sample	Host-associated	Animal	Animal surface	40.015	-105.271
629	550.L2S333.s.2.sequence	EMP sample	Host-associated	Animal	Animal surface	40.015	-105.271
630	550.L2S334.s.2.sequence	EMP sample	Host-associated	Animal	Animal surface	40.015	-105.271
631	550.L2S335.s.2.sequence	EMP sample	Host-associated	Animal	Animal surface	40.015	-105.271
632	550.L2S336.s.2.sequence	EMP sample	Host-associated	Animal	Animal surface	40.015	-105.271
633	550.L2S337.s.2.sequence	EMP sample	Host-associated	Animal	Animal surface	40.015	-105.271
634	550.L2S338.s.2.sequence	EMP sample	Host-associated	Animal	Animal surface	40.015	-105.271
635	550.L2S339.s.2.sequence	EMP sample	Host-associated	Animal	Animal surface	40.015	-105.271
636	550.L2S34.s.2.sequence	EMP sample	Host-associated	Animal	Animal distal gut	40.015	-105.271
637	550.L2S340.s.2.sequence	EMP sample	Host-associated	Animal	Animal surface	40.015	-105.271
638	550.L2S341.s.2.sequence	EMP sample	Host-associated	Animal	Animal surface	40.015	-105.271
639	550.L2S342.s.2.sequence	EMP sample	Host-associated	Animal	Animal surface	40.015	-105.271
640	550.L2S343.s.2.sequence	EMP sample	Host-associated	Animal	Animal surface	40.015	-105.271
641	550.L2S344.s.2.sequence	EMP sample	Host-associated	Animal	Animal surface	40.015	-105.271
642	550.L2S345.s.2.sequence	EMP sample	Host-associated	Animal	Animal surface	40.015	-105.271
643	550.L2S346.s.2.sequence	EMP sample	Host-associated	Animal	Animal surface	40.015	-105.271
644	550.L2S347.s.2.sequence	EMP sample	Host-associated	Animal	Animal surface	40.015	-105.271
645	550.L2S348.s.2.sequence	EMP sample	Host-associated	Animal	Animal surface	40.015	-105.271
646	550.L2S349.s.2.sequence	EMP sample	Host-associated	Animal	Animal surface	40.015	-105.271
647	550.L2S35.s.2.sequence	EMP sample	Host-associated	Animal	Animal distal gut	40.015	-105.271
648	550.L2S350.s.2.sequence	EMP sample	Host-associated	Animal	Animal surface	40.015	-105.271
649	550.L2S351.s.2.sequence	EMP sample	Host-associated	Animal	Animal surface	40.015	-105.271
650	550.L2S352.s.2.sequence	EMP sample	Host-associated	Animal	Animal surface	40.015	-105.271
651	550.L2S353.s.2.sequence	EMP sample	Host-associated	Animal	Animal surface	40.015	-105.271
652	550.L2S354.s.2.sequence	EMP sample	Host-associated	Animal	Animal surface	40.015	-105.271
653	550.L2S355.s.2.sequence	EMP sample	Host-associated	Animal	Animal surface	40.015	-105.271
654	550.L2S356.s.2.sequence	EMP sample	Host-associated	Animal	Animal surface	40.015	-105.271
655	550.L2S357.s.2.sequence	EMP sample	Host-associated	Animal	Animal surface	40.015	-105.271
656	550.L2S358.s.2.sequence	EMP sample	Host-associated	Animal	Animal surface	40.015	-105.271
657	550.L2S359.s.2.sequence	EMP sample	Host-associated	Animal	Animal surface	40.015	-105.271
658	550.L2S36.s.2.sequence	EMP sample	Host-associated	Animal	Animal distal gut	40.015	-105.271
659	550.L2S360.s.2.sequence	EMP sample	Host-associated	Animal	Animal surface	40.015	-105.271
660	550.L2S361.s.2.sequence	EMP sample	Host-associated	Animal	Animal surface	40.015	-105.271
661	550.L2S362.s.2.sequence	EMP sample	Host-associated	Animal	Animal surface	40.015	-105.271
662	550.L2S363.s.2.sequence	EMP sample	Host-associated	Animal	Animal surface	40.015	-105.271
663	550.L2S364.s.2.sequence	EMP sample	Host-associated	Animal	Animal surface	40.015	-105.271
664	550.L2S365.s.2.sequence	EMP sample	Host-associated	Animal	Animal surface	40.015	-105.271
665	550.L2S366.s.2.sequence	EMP sample	Host-associated	Animal	Animal surface	40.015	-105.271
666	550.L2S367.s.2.sequence	EMP sample	Host-associated	Animal	Animal surface	40.015	-105.271
667	550.L2S368.s.2.sequence	EMP sample	Host-associated	Animal	Animal surface	40.015	-105.271
668	550.L2S369.s.2.sequence	EMP sample	Host-associated	Animal	Animal surface	40.015	-105.271
669	550.L2S370.s.2.sequence	EMP sample	Host-associated	Animal	Animal surface	40.015	-105.271
670	550.L2S371.s.2.sequence	EMP sample	Host-associated	Animal	Animal surface	40.015	-105.271
671	550.L2S372.s.2.sequence	EMP sample	Host-associated	Animal	Animal surface	40.015	-105.271
672	550.L2S373.s.2.sequence	EMP sample	Host-associated	Animal	Animal surface	40.015	-105.271
673	550.L2S374.s.2.sequence	EMP sample	Host-associated	Animal	Animal surface	40.015	-105.271
674	550.L2S376.s.2.sequence	EMP sample	Host-associated	Animal	Animal surface	40.015	-105.271
675	550.L2S377.s.2.sequence	EMP sample	Host-associated	Animal	Animal surface	40.015	-105.271
676	550.L2S378.s.2.sequence	EMP sample	Host-associated	Animal	Animal surface	40.015	-105.271
677	550.L2S379.s.2.sequence	EMP sample	Host-associated	Animal	Animal surface	40.015	-105.271
678	550.L2S38.s.2.sequence	EMP sample	Host-associated	Animal	Animal distal gut	40.015	-105.271
679	550.L2S380.s.2.sequence	EMP sample	Host-associated	Animal	Animal surface	40.015	-105.271
680	550.L2S381.s.2.sequence	EMP sample	Host-associated	Animal	Animal surface	40.015	-105.271
681	550.L2S382.s.2.sequence	EMP sample	Host-associated	Animal	Animal surface	40.015	-105.271
682	550.L2S383.s.2.sequence	EMP sample	Host-associated	Animal	Animal surface	40.015	-105.271
683	550.L2S39.s.2.sequence	EMP sample	Host-associated	Animal	Animal distal gut	40.015	-105.271
684	550.L2S4.s.2.sequence	EMP sample	Host-associated	Animal	Animal distal gut	40.015	-105.271
685	550.L2S40.s.2.sequence	EMP sample	Host-associated	Animal	Animal distal gut	40.015	-105.271
686	550.L2S41.s.2.sequence	EMP sample	Host-associated	Animal	Animal distal gut	40.015	-105.271
687	550.L2S42.s.2.sequence	EMP sample	Host-associated	Animal	Animal distal gut	40.015	-105.271
688	550.L2S43.s.2.sequence	EMP sample	Host-associated	Animal	Animal distal gut	40.015	-105.271
689	550.L2S44.s.2.sequence	EMP sample	Host-associated	Animal	Animal distal gut	40.015	-105.271
690	550.L2S45.s.2.sequence	EMP sample	Host-associated	Animal	Animal distal gut	40.015	-105.271
691	550.L2S46.s.2.sequence	EMP sample	Host-associated	Animal	Animal distal gut	40.015	-105.271
692	550.L2S47.s.2.sequence	EMP sample	Host-associated	Animal	Animal distal gut	40.015	-105.271
693	550.L2S48.s.2.sequence	EMP sample	Host-associated	Animal	Animal distal gut	40.015	-105.271
694	550.L2S49.s.2.sequence	EMP sample	Host-associated	Animal	Animal distal gut	40.015	-105.271
695	550.L2S5.s.2.sequence	EMP sample	Host-associated	Animal	Animal distal gut	40.015	-105.271
696	550.L2S50.s.2.sequence	EMP sample	Host-associated	Animal	Animal distal gut	40.015	-105.271
697	550.L2S51.s.2.sequence	EMP sample	Host-associated	Animal	Animal distal gut	40.015	-105.271
698	550.L2S52.s.2.sequence	EMP sample	Host-associated	Animal	Animal distal gut	40.015	-105.271
699	550.L2S53.s.2.sequence	EMP sample	Host-associated	Animal	Animal distal gut	40.015	-105.271
700	550.L2S54.s.2.sequence	EMP sample	Host-associated	Animal	Animal distal gut	40.015	-105.271
701	550.L2S55.s.2.sequence	EMP sample	Host-associated	Animal	Animal distal gut	40.015	-105.271
702	550.L2S56.s.2.sequence	EMP sample	Host-associated	Animal	Animal distal gut	40.015	-105.271
703	550.L2S57.s.2.sequence	EMP sample	Host-associated	Animal	Animal distal gut	40.015	-105.271
704	550.L2S58.s.2.sequence	EMP sample	Host-associated	Animal	Animal distal gut	40.015	-105.271
705	550.L2S59.s.2.sequence	EMP sample	Host-associated	Animal	Animal distal gut	40.015	-105.271
706	550.L2S6.s.2.sequence	EMP sample	Host-associated	Animal	Animal distal gut	40.015	-105.271
707	550.L2S60.s.2.sequence	EMP sample	Host-associated	Animal	Animal distal gut	40.015	-105.271
708	550.L2S61.s.2.sequence	EMP sample	Host-associated	Animal	Animal distal gut	40.015	-105.271
709	550.L2S62.s.2.sequence	EMP sample	Host-associated	Animal	Animal distal gut	40.015	-105.271
710	550.L2S63.s.2.sequence	EMP sample	Host-associated	Animal	Animal distal gut	40.015	-105.271
711	550.L2S64.s.2.sequence	EMP sample	Host-associated	Animal	Animal distal gut	40.015	-105.271
712	550.L2S65.s.2.sequence	EMP sample	Host-associated	Animal	Animal distal gut	40.015	-105.271
713	550.L2S66.s.2.sequence	EMP sample	Host-associated	Animal	Animal distal gut	40.015	-105.271
714	550.L2S67.s.2.sequence	EMP sample	Host-associated	Animal	Animal distal gut	40.015	-105.271
715	550.L2S68.s.2.sequence	EMP sample	Host-associated	Animal	Animal distal gut	40.015	-105.271
716	550.L2S69.s.2.sequence	EMP sample	Host-associated	Animal	Animal distal gut	40.015	-105.271
717	550.L2S7.s.2.sequence	EMP sample	Host-associated	Animal	Animal distal gut	40.015	-105.271
718	550.L2S70.s.2.sequence	EMP sample	Host-associated	Animal	Animal distal gut	40.015	-105.271
719	550.L2S71.s.2.sequence	EMP sample	Host-associated	Animal	Animal distal gut	40.015	-105.271
720	550.L2S72.s.2.sequence	EMP sample	Host-associated	Animal	Animal distal gut	40.015	-105.271
721	550.L2S73.s.2.sequence	EMP sample	Host-associated	Animal	Animal distal gut	40.015	-105.271
722	550.L2S74.s.2.sequence	EMP sample	Host-associated	Animal	Animal distal gut	40.015	-105.271
723	550.L2S75.s.2.sequence	EMP sample	Host-associated	Animal	Animal distal gut	40.015	-105.271
724	550.L2S76.s.2.sequence	EMP sample	Host-associated	Animal	Animal distal gut	40.015	-105.271
725	550.L2S77.s.2.sequence	EMP sample	Host-associated	Animal	Animal distal gut	40.015	-105.271
726	550.L2S78.s.2.sequence	EMP sample	Host-associated	Animal	Animal distal gut	40.015	-105.271
727	550.L2S8.s.2.sequence	EMP sample	Host-associated	Animal	Animal distal gut	40.015	-105.271
728	550.L2S81.s.2.sequence	EMP sample	Host-associated	Animal	Animal distal gut	40.015	-105.271
729	550.L2S82.s.2.sequence	EMP sample	Host-associated	Animal	Animal distal gut	40.015	-105.271
730	550.L2S83.s.2.sequence	EMP sample	Host-associated	Animal	Animal distal gut	40.015	-105.271
731	550.L2S84.s.2.sequence	EMP sample	Host-associated	Animal	Animal distal gut	40.015	-105.271
732	550.L2S86.s.2.sequence	EMP sample	Host-associated	Animal	Animal distal gut	40.015	-105.271
733	550.L2S87.s.2.sequence	EMP sample	Host-associated	Animal	Animal distal gut	40.015	-105.271
734	550.L2S88.s.2.sequence	EMP sample	Host-associated	Animal	Animal distal gut	40.015	-105.271
735	550.L2S89.s.2.sequence	EMP sample	Host-associated	Animal	Animal distal gut	40.015	-105.271
736	550.L2S9.s.2.sequence	EMP sample	Host-associated	Animal	Animal distal gut	40.015	-105.271
737	550.L2S90.s.2.sequence	EMP sample	Host-associated	Animal	Animal distal gut	40.015	-105.271
738	550.L2S91.s.2.sequence	EMP sample	Host-associated	Animal	Animal distal gut	40.015	-105.271
739	550.L2S92.s.2.sequence	EMP sample	Host-associated	Animal	Animal distal gut	40.015	-105.271
740	550.L2S93.s.2.sequence	EMP sample	Host-associated	Animal	Animal distal gut	40.015	-105.271
741	550.L2S94.s.2.sequence	EMP sample	Host-associated	Animal	Animal distal gut	40.015	-105.271
742	550.L2S95.s.2.sequence	EMP sample	Host-associated	Animal	Animal distal gut	40.015	-105.271
743	550.L2S97.s.2.sequence	EMP sample	Host-associated	Animal	Animal surface	40.015	-105.271
744	550.L2S98.s.2.sequence	EMP sample	Host-associated	Animal	Animal surface	40.015	-105.271
745	550.L2S99.s.2.sequence	EMP sample	Host-associated	Animal	Animal surface	40.015	-105.271
746	550.L3S177.s.3.sequence	EMP sample	Host-associated	Animal	Animal surface	40.015	-105.271
747	550.L3S280.s.3.sequence	EMP sample	Host-associated	Animal	Animal surface	40.015	-105.271
748	550.L3S3.s.3.sequence	EMP sample	Host-associated	Animal	Animal surface	40.015	-105.271
749	550.L3S304.s.3.sequence	EMP sample	Host-associated	Animal	Animal surface	40.015	-105.271
750	550.L3S319.s.3.sequence	EMP sample	Host-associated	Animal	Animal surface	40.015	-105.271
751	550.L3S323.s.3.sequence	EMP sample	Host-associated	Animal	Animal surface	40.015	-105.271
752	550.L3S329.s.3.sequence	EMP sample	Host-associated	Animal	Animal surface	40.015	-105.271
753	550.L3S379.s.3.sequence	EMP sample	Host-associated	Animal	Animal surface	40.015	-105.271
754	550.L3S380.s.3.sequence	EMP sample	Host-associated	Animal	Animal surface	40.015	-105.271
755	550.L3S42.s.3.sequence	EMP sample	Host-associated	Animal	Animal surface	40.015	-105.271
756	550.L3S49.s.3.sequence	EMP sample	Host-associated	Animal	Animal surface	40.015	-105.271
757	550.L4S1.s.4.sequence	EMP sample	Host-associated	Animal	Animal surface	40.015	-105.271
758	550.L4S10.s.4.sequence	EMP sample	Host-associated	Animal	Animal surface	40.015	-105.271
759	550.L4S100.s.4.sequence	EMP sample	Host-associated	Animal	Animal surface	40.015	-105.271
760	550.L4S101.s.4.sequence	EMP sample	Host-associated	Animal	Animal surface	40.015	-105.271
761	550.L4S102.s.4.sequence	EMP sample	Host-associated	Animal	Animal surface	40.015	-105.271
762	550.L4S103.s.4.sequence	EMP sample	Host-associated	Animal	Animal surface	40.015	-105.271
763	550.L4S104.s.4.sequence	EMP sample	Host-associated	Animal	Animal surface	40.015	-105.271
764	550.L4S105.s.4.sequence	EMP sample	Host-associated	Animal	Animal surface	40.015	-105.271
765	550.L4S106.s.4.sequence	EMP sample	Host-associated	Animal	Animal surface	40.015	-105.271
766	550.L4S107.s.4.sequence	EMP sample	Host-associated	Animal	Animal surface	40.015	-105.271
767	550.L4S108.s.4.sequence	EMP sample	Host-associated	Animal	Animal surface	40.015	-105.271
768	550.L4S109.s.4.sequence	EMP sample	Host-associated	Animal	Animal surface	40.015	-105.271
769	550.L4S11.s.4.sequence	EMP sample	Host-associated	Animal	Animal surface	40.015	-105.271
770	550.L4S110.s.4.sequence	EMP sample	Host-associated	Animal	Animal surface	40.015	-105.271
771	550.L4S111.s.4.sequence	EMP sample	Host-associated	Animal	Animal surface	40.015	-105.271
772	550.L4S112.s.4.sequence	EMP sample	Host-associated	Animal	Animal surface	40.015	-105.271
773	550.L4S113.s.4.sequence	EMP sample	Host-associated	Animal	Animal surface	40.015	-105.271
774	550.L4S114.s.4.sequence	EMP sample	Host-associated	Animal	Animal surface	40.015	-105.271
775	550.L4S115.s.4.sequence	EMP sample	Host-associated	Animal	Animal surface	40.015	-105.271
776	550.L4S116.s.4.sequence	EMP sample	Host-associated	Animal	Animal surface	40.015	-105.271
777	550.L4S117.s.4.sequence	EMP sample	Host-associated	Animal	Animal surface	40.015	-105.271
778	550.L4S118.s.4.sequence	EMP sample	Host-associated	Animal	Animal surface	40.015	-105.271
779	550.L4S119.s.4.sequence	EMP sample	Host-associated	Animal	Animal surface	40.015	-105.271
780	550.L4S12.s.4.sequence	EMP sample	Host-associated	Animal	Animal surface	40.015	-105.271
781	550.L4S120.s.4.sequence	EMP sample	Host-associated	Animal	Animal surface	40.015	-105.271
782	550.L4S121.s.4.sequence	EMP sample	Host-associated	Animal	Animal surface	40.015	-105.271
783	550.L4S122.s.4.sequence	EMP sample	Host-associated	Animal	Animal surface	40.015	-105.271
784	550.L4S123.s.4.sequence	EMP sample	Host-associated	Animal	Animal surface	40.015	-105.271
785	550.L4S124.s.4.sequence	EMP sample	Host-associated	Animal	Animal surface	40.015	-105.271
786	550.L4S125.s.4.sequence	EMP sample	Host-associated	Animal	Animal surface	40.015	-105.271
787	550.L4S126.s.4.sequence	EMP sample	Host-associated	Animal	Animal surface	40.015	-105.271
788	550.L4S127.s.4.sequence	EMP sample	Host-associated	Animal	Animal surface	40.015	-105.271
789	550.L4S128.s.4.sequence	EMP sample	Host-associated	Animal	Animal surface	40.015	-105.271
790	550.L4S129.s.4.sequence	EMP sample	Host-associated	Animal	Animal surface	40.015	-105.271
791	550.L4S13.s.4.sequence	EMP sample	Host-associated	Animal	Animal surface	40.015	-105.271
792	550.L4S130.s.4.sequence	EMP sample	Host-associated	Animal	Animal surface	40.015	-105.271
793	550.L4S131.s.4.sequence	EMP sample	Host-associated	Animal	Animal surface	40.015	-105.271
794	550.L4S132.s.4.sequence	EMP sample	Host-associated	Animal	Animal surface	40.015	-105.271
795	550.L4S133.s.4.sequence	EMP sample	Host-associated	Animal	Animal surface	40.015	-105.271
796	550.L4S134.s.4.sequence	EMP sample	Host-associated	Animal	Animal surface	40.015	-105.271
797	550.L4S135.s.4.sequence	EMP sample	Host-associated	Animal	Animal surface	40.015	-105.271
798	550.L4S136.s.4.sequence	EMP sample	Host-associated	Animal	Animal surface	40.015	-105.271
799	550.L4S137.s.4.sequence	EMP sample	Host-associated	Animal	Animal surface	40.015	-105.271
800	550.L4S138.s.4.sequence	EMP sample	Host-associated	Animal	Animal surface	40.015	-105.271
801	550.L4S139.s.4.sequence	EMP sample	Host-associated	Animal	Animal surface	40.015	-105.271
802	550.L4S14.s.4.sequence	EMP sample	Host-associated	Animal	Animal surface	40.015	-105.271
803	550.L4S140.s.4.sequence	EMP sample	Host-associated	Animal	Animal surface	40.015	-105.271
804	550.L4S141.s.4.sequence	EMP sample	Host-associated	Animal	Animal surface	40.015	-105.271
805	550.L4S142.s.4.sequence	EMP sample	Host-associated	Animal	Animal surface	40.015	-105.271
806	550.L4S143.s.4.sequence	EMP sample	Host-associated	Animal	Animal surface	40.015	-105.271
807	550.L4S144.s.4.sequence	EMP sample	Host-associated	Animal	Animal surface	40.015	-105.271
808	550.L4S145.s.4.sequence	EMP sample	Host-associated	Animal	Animal surface	40.015	-105.271
809	550.L4S146.s.4.sequence	EMP sample	Host-associated	Animal	Animal surface	40.015	-105.271
810	550.L4S147.s.4.sequence	EMP sample	Host-associated	Animal	Animal surface	40.015	-105.271
811	550.L4S148.s.4.sequence	EMP sample	Host-associated	Animal	Animal surface	40.015	-105.271
812	550.L4S149.s.4.sequence	EMP sample	Host-associated	Animal	Animal surface	40.015	-105.271
813	550.L4S15.s.4.sequence	EMP sample	Host-associated	Animal	Animal surface	40.015	-105.271
814	550.L4S150.s.4.sequence	EMP sample	Host-associated	Animal	Animal surface	40.015	-105.271
815	550.L4S151.s.4.sequence	EMP sample	Host-associated	Animal	Animal surface	40.015	-105.271
816	550.L4S152.s.4.sequence	EMP sample	Host-associated	Animal	Animal surface	40.015	-105.271
817	550.L4S153.s.4.sequence	EMP sample	Host-associated	Animal	Animal surface	40.015	-105.271
818	550.L4S154.s.4.sequence	EMP sample	Host-associated	Animal	Animal surface	40.015	-105.271
819	550.L4S155.s.4.sequence	EMP sample	Host-associated	Animal	Animal surface	40.015	-105.271
820	550.L4S156.s.4.sequence	EMP sample	Host-associated	Animal	Animal surface	40.015	-105.271
821	550.L4S157.s.4.sequence	EMP sample	Host-associated	Animal	Animal surface	40.015	-105.271
822	550.L4S158.s.4.sequence	EMP sample	Host-associated	Animal	Animal surface	40.015	-105.271
823	550.L4S159.s.4.sequence	EMP sample	Host-associated	Animal	Animal surface	40.015	-105.271
824	550.L4S16.s.4.sequence	EMP sample	Host-associated	Animal	Animal surface	40.015	-105.271
825	550.L4S160.s.4.sequence	EMP sample	Host-associated	Animal	Animal surface	40.015	-105.271
826	550.L4S161.s.4.sequence	EMP sample	Host-associated	Animal	Animal surface	40.015	-105.271
827	550.L4S162.s.4.sequence	EMP sample	Host-associated	Animal	Animal surface	40.015	-105.271
828	550.L4S163.s.4.sequence	EMP sample	Host-associated	Animal	Animal surface	40.015	-105.271
829	550.L4S164.s.4.sequence	EMP sample	Host-associated	Animal	Animal surface	40.015	-105.271
830	550.L4S165.s.4.sequence	EMP sample	Host-associated	Animal	Animal surface	40.015	-105.271
831	550.L4S166.s.4.sequence	EMP sample	Host-associated	Animal	Animal surface	40.015	-105.271
832	550.L4S167.s.4.sequence	EMP sample	Host-associated	Animal	Animal surface	40.015	-105.271
833	550.L4S168.s.4.sequence	EMP sample	Host-associated	Animal	Animal surface	40.015	-105.271
834	550.L4S169.s.4.sequence	EMP sample	Host-associated	Animal	Animal surface	40.015	-105.271
835	550.L4S17.s.4.sequence	EMP sample	Host-associated	Animal	Animal surface	40.015	-105.271
836	550.L4S170.s.4.sequence	EMP sample	Host-associated	Animal	Animal surface	40.015	-105.271
837	550.L4S171.s.4.sequence	EMP sample	Host-associated	Animal	Animal surface	40.015	-105.271
838	550.L4S172.s.4.sequence	EMP sample	Host-associated	Animal	Animal surface	40.015	-105.271
839	550.L4S173.s.4.sequence	EMP sample	Host-associated	Animal	Animal surface	40.015	-105.271
840	550.L4S174.s.4.sequence	EMP sample	Host-associated	Animal	Animal surface	40.015	-105.271
841	550.L4S175.s.4.sequence	EMP sample	Host-associated	Animal	Animal surface	40.015	-105.271
842	550.L4S176.s.4.sequence	EMP sample	Host-associated	Animal	Animal surface	40.015	-105.271
843	550.L4S177.s.4.sequence	EMP sample	Host-associated	Animal	Animal surface	40.015	-105.271
844	550.L4S178.s.4.sequence	EMP sample	Host-associated	Animal	Animal surface	40.015	-105.271
845	550.L4S179.s.4.sequence	EMP sample	Host-associated	Animal	Animal surface	40.015	-105.271
846	550.L4S18.s.4.sequence	EMP sample	Host-associated	Animal	Animal surface	40.015	-105.271
847	550.L4S180.s.4.sequence	EMP sample	Host-associated	Animal	Animal surface	40.015	-105.271
848	550.L4S181.s.4.sequence	EMP sample	Host-associated	Animal	Animal surface	40.015	-105.271
849	550.L4S182.s.4.sequence	EMP sample	Host-associated	Animal	Animal surface	40.015	-105.271
850	550.L4S183.s.4.sequence	EMP sample	Host-associated	Animal	Animal surface	40.015	-105.271
851	550.L4S184.s.4.sequence	EMP sample	Host-associated	Animal	Animal surface	40.015	-105.271
852	550.L4S185.s.4.sequence	EMP sample	Host-associated	Animal	Animal surface	40.015	-105.271
853	550.L4S186.s.4.sequence	EMP sample	Host-associated	Animal	Animal surface	40.015	-105.271
854	550.L4S187.s.4.sequence	EMP sample	Host-associated	Animal	Animal surface	40.015	-105.271
855	550.L4S188.s.4.sequence	EMP sample	Host-associated	Animal	Animal surface	40.015	-105.271
856	550.L4S189.s.4.sequence	EMP sample	Host-associated	Animal	Animal surface	40.015	-105.271
857	550.L4S19.s.4.sequence	EMP sample	Host-associated	Animal	Animal surface	40.015	-105.271
858	550.L4S190.s.4.sequence	EMP sample	Host-associated	Animal	Animal surface	40.015	-105.271
859	550.L4S191.s.4.sequence	EMP sample	Host-associated	Animal	Animal surface	40.015	-105.271
860	550.L4S193.s.4.sequence	EMP sample	Host-associated	Animal	Animal surface	40.015	-105.271
861	550.L4S194.s.4.sequence	EMP sample	Host-associated	Animal	Animal surface	40.015	-105.271
862	550.L4S195.s.4.sequence	EMP sample	Host-associated	Animal	Animal surface	40.015	-105.271
863	550.L4S196.s.4.sequence	EMP sample	Host-associated	Animal	Animal surface	40.015	-105.271
864	550.L4S198.s.4.sequence	EMP sample	Host-associated	Animal	Animal surface	40.015	-105.271
865	550.L4S199.s.4.sequence	EMP sample	Host-associated	Animal	Animal surface	40.015	-105.271
866	550.L4S2.s.4.sequence	EMP sample	Host-associated	Animal	Animal surface	40.015	-105.271
867	550.L4S20.s.4.sequence	EMP sample	Host-associated	Animal	Animal surface	40.015	-105.271
868	550.L4S200.s.4.sequence	EMP sample	Host-associated	Animal	Animal surface	40.015	-105.271
869	550.L4S201.s.4.sequence	EMP sample	Host-associated	Animal	Animal surface	40.015	-105.271
870	550.L4S202.s.4.sequence	EMP sample	Host-associated	Animal	Animal surface	40.015	-105.271
871	550.L4S203.s.4.sequence	EMP sample	Host-associated	Animal	Animal surface	40.015	-105.271
872	550.L4S204.s.4.sequence	EMP sample	Host-associated	Animal	Animal surface	40.015	-105.271
873	550.L4S206.s.4.sequence	EMP sample	Host-associated	Animal	Animal surface	40.015	-105.271
874	550.L4S207.s.4.sequence	EMP sample	Host-associated	Animal	Animal surface	40.015	-105.271
875	550.L4S208.s.4.sequence	EMP sample	Host-associated	Animal	Animal surface	40.015	-105.271
876	550.L4S209.s.4.sequence	EMP sample	Host-associated	Animal	Animal surface	40.015	-105.271
877	550.L4S21.s.4.sequence	EMP sample	Host-associated	Animal	Animal surface	40.015	-105.271
878	550.L4S214.s.4.sequence	EMP sample	Host-associated	Animal	Animal surface	40.015	-105.271
879	550.L4S215.s.4.sequence	EMP sample	Host-associated	Animal	Animal surface	40.015	-105.271
880	550.L4S216.s.4.sequence	EMP sample	Host-associated	Animal	Animal surface	40.015	-105.271
881	550.L4S217.s.4.sequence	EMP sample	Host-associated	Animal	Animal surface	40.015	-105.271
882	550.L4S218.s.4.sequence	EMP sample	Host-associated	Animal	Animal surface	40.015	-105.271
883	550.L4S219.s.4.sequence	EMP sample	Host-associated	Animal	Animal surface	40.015	-105.271
884	550.L4S22.s.4.sequence	EMP sample	Host-associated	Animal	Animal surface	40.015	-105.271
885	550.L4S220.s.4.sequence	EMP sample	Host-associated	Animal	Animal surface	40.015	-105.271
886	550.L4S221.s.4.sequence	EMP sample	Host-associated	Animal	Animal surface	40.015	-105.271
887	550.L4S222.s.4.sequence	EMP sample	Host-associated	Animal	Animal surface	40.015	-105.271
888	550.L4S223.s.4.sequence	EMP sample	Host-associated	Animal	Animal surface	40.015	-105.271
889	550.L4S224.s.4.sequence	EMP sample	Host-associated	Animal	Animal surface	40.015	-105.271
890	550.L4S225.s.4.sequence	EMP sample	Host-associated	Animal	Animal surface	40.015	-105.271
891	550.L4S226.s.4.sequence	EMP sample	Host-associated	Animal	Animal surface	40.015	-105.271
892	550.L4S227.s.4.sequence	EMP sample	Host-associated	Animal	Animal surface	40.015	-105.271
893	550.L4S228.s.4.sequence	EMP sample	Host-associated	Animal	Animal surface	40.015	-105.271
894	550.L4S229.s.4.sequence	EMP sample	Host-associated	Animal	Animal surface	40.015	-105.271
895	550.L4S23.s.4.sequence	EMP sample	Host-associated	Animal	Animal surface	40.015	-105.271
896	550.L4S230.s.4.sequence	EMP sample	Host-associated	Animal	Animal surface	40.015	-105.271
897	550.L4S231.s.4.sequence	EMP sample	Host-associated	Animal	Animal surface	40.015	-105.271
898	550.L4S233.s.4.sequence	EMP sample	Host-associated	Animal	Animal surface	40.015	-105.271
899	550.L4S234.s.4.sequence	EMP sample	Host-associated	Animal	Animal surface	40.015	-105.271
900	550.L4S235.s.4.sequence	EMP sample	Host-associated	Animal	Animal surface	40.015	-105.271
901	550.L4S236.s.4.sequence	EMP sample	Host-associated	Animal	Animal surface	40.015	-105.271
902	550.L4S238.s.4.sequence	EMP sample	Host-associated	Animal	Animal surface	40.015	-105.271
903	550.L4S239.s.4.sequence	EMP sample	Host-associated	Animal	Animal surface	40.015	-105.271
904	550.L4S24.s.4.sequence	EMP sample	Host-associated	Animal	Animal surface	40.015	-105.271
905	550.L4S240.s.4.sequence	EMP sample	Host-associated	Animal	Animal surface	40.015	-105.271
906	550.L4S241.s.4.sequence	EMP sample	Host-associated	Animal	Animal surface	40.015	-105.271
907	550.L4S242.s.4.sequence	EMP sample	Host-associated	Animal	Animal surface	40.015	-105.271
908	550.L4S243.s.4.sequence	EMP sample	Host-associated	Animal	Animal surface	40.015	-105.271
909	550.L4S244.s.4.sequence	EMP sample	Host-associated	Animal	Animal surface	40.015	-105.271
910	550.L4S245.s.4.sequence	EMP sample	Host-associated	Animal	Animal surface	40.015	-105.271
911	550.L4S246.s.4.sequence	EMP sample	Host-associated	Animal	Animal surface	40.015	-105.271
912	550.L4S247.s.4.sequence	EMP sample	Host-associated	Animal	Animal surface	40.015	-105.271
913	550.L4S248.s.4.sequence	EMP sample	Host-associated	Animal	Animal surface	40.015	-105.271
914	550.L4S249.s.4.sequence	EMP sample	Host-associated	Animal	Animal surface	40.015	-105.271
915	550.L4S25.s.4.sequence	EMP sample	Host-associated	Animal	Animal surface	40.015	-105.271
916	550.L4S250.s.4.sequence	EMP sample	Host-associated	Animal	Animal surface	40.015	-105.271
917	550.L4S251.s.4.sequence	EMP sample	Host-associated	Animal	Animal surface	40.015	-105.271
918	550.L4S252.s.4.sequence	EMP sample	Host-associated	Animal	Animal surface	40.015	-105.271
919	550.L4S253.s.4.sequence	EMP sample	Host-associated	Animal	Animal surface	40.015	-105.271
920	550.L4S254.s.4.sequence	EMP sample	Host-associated	Animal	Animal surface	40.015	-105.271
921	550.L4S255.s.4.sequence	EMP sample	Host-associated	Animal	Animal surface	40.015	-105.271
922	550.L4S256.s.4.sequence	EMP sample	Host-associated	Animal	Animal surface	40.015	-105.271
923	550.L4S257.s.4.sequence	EMP sample	Host-associated	Animal	Animal surface	40.015	-105.271
924	550.L4S258.s.4.sequence	EMP sample	Host-associated	Animal	Animal surface	40.015	-105.271
925	550.L4S259.s.4.sequence	EMP sample	Host-associated	Animal	Animal surface	40.015	-105.271
926	550.L4S26.s.4.sequence	EMP sample	Host-associated	Animal	Animal surface	40.015	-105.271
927	550.L4S260.s.4.sequence	EMP sample	Host-associated	Animal	Animal surface	40.015	-105.271
928	550.L4S261.s.4.sequence	EMP sample	Host-associated	Animal	Animal surface	40.015	-105.271
929	550.L4S262.s.4.sequence	EMP sample	Host-associated	Animal	Animal surface	40.015	-105.271
930	550.L4S263.s.4.sequence	EMP sample	Host-associated	Animal	Animal surface	40.015	-105.271
931	550.L4S265.s.4.sequence	EMP sample	Host-associated	Animal	Animal surface	40.015	-105.271
932	550.L4S266.s.4.sequence	EMP sample	Host-associated	Animal	Animal surface	40.015	-105.271
933	550.L4S269.s.4.sequence	EMP sample	Host-associated	Animal	Animal surface	40.015	-105.271
934	550.L4S27.s.4.sequence	EMP sample	Host-associated	Animal	Animal surface	40.015	-105.271
935	550.L4S270.s.4.sequence	EMP sample	Host-associated	Animal	Animal surface	40.015	-105.271
936	550.L4S271.s.4.sequence	EMP sample	Host-associated	Animal	Animal surface	40.015	-105.271
937	550.L4S273.s.4.sequence	EMP sample	Host-associated	Animal	Animal surface	40.015	-105.271
938	550.L4S274.s.4.sequence	EMP sample	Host-associated	Animal	Animal surface	40.015	-105.271
939	550.L4S275.s.4.sequence	EMP sample	Host-associated	Animal	Animal surface	40.015	-105.271
940	550.L4S278.s.4.sequence	EMP sample	Host-associated	Animal	Animal surface	40.015	-105.271
941	550.L4S279.s.4.sequence	EMP sample	Host-associated	Animal	Animal surface	40.015	-105.271
942	550.L4S28.s.4.sequence	EMP sample	Host-associated	Animal	Animal surface	40.015	-105.271
943	550.L4S282.s.4.sequence	EMP sample	Host-associated	Animal	Animal surface	40.015	-105.271
944	550.L4S283.s.4.sequence	EMP sample	Host-associated	Animal	Animal surface	40.015	-105.271
945	550.L4S284.s.4.sequence	EMP sample	Host-associated	Animal	Animal surface	40.015	-105.271
946	550.L4S285.s.4.sequence	EMP sample	Host-associated	Animal	Animal surface	40.015	-105.271
947	550.L4S286.s.4.sequence	EMP sample	Host-associated	Animal	Animal surface	40.015	-105.271
948	550.L4S287.s.4.sequence	EMP sample	Host-associated	Animal	Animal surface	40.015	-105.271
949	550.L4S29.s.4.sequence	EMP sample	Host-associated	Animal	Animal surface	40.015	-105.271
950	550.L4S3.s.4.sequence	EMP sample	Host-associated	Animal	Animal surface	40.015	-105.271
951	550.L4S30.s.4.sequence	EMP sample	Host-associated	Animal	Animal surface	40.015	-105.271
952	550.L4S31.s.4.sequence	EMP sample	Host-associated	Animal	Animal surface	40.015	-105.271
953	550.L4S32.s.4.sequence	EMP sample	Host-associated	Animal	Animal surface	40.015	-105.271
954	550.L4S33.s.4.sequence	EMP sample	Host-associated	Animal	Animal surface	40.015	-105.271
955	550.L4S34.s.4.sequence	EMP sample	Host-associated	Animal	Animal surface	40.015	-105.271
956	550.L4S35.s.4.sequence	EMP sample	Host-associated	Animal	Animal surface	40.015	-105.271
957	550.L4S36.s.4.sequence	EMP sample	Host-associated	Animal	Animal surface	40.015	-105.271
958	550.L4S37.s.4.sequence	EMP sample	Host-associated	Animal	Animal surface	40.015	-105.271
959	550.L4S38.s.4.sequence	EMP sample	Host-associated	Animal	Animal surface	40.015	-105.271
960	550.L4S39.s.4.sequence	EMP sample	Host-associated	Animal	Animal surface	40.015	-105.271
961	550.L4S4.s.4.sequence	EMP sample	Host-associated	Animal	Animal surface	40.015	-105.271
962	550.L4S40.s.4.sequence	EMP sample	Host-associated	Animal	Animal surface	40.015	-105.271
963	550.L4S41.s.4.sequence	EMP sample	Host-associated	Animal	Animal surface	40.015	-105.271
964	550.L4S42.s.4.sequence	EMP sample	Host-associated	Animal	Animal surface	40.015	-105.271
965	550.L4S43.s.4.sequence	EMP sample	Host-associated	Animal	Animal surface	40.015	-105.271
966	550.L4S44.s.4.sequence	EMP sample	Host-associated	Animal	Animal surface	40.015	-105.271
967	550.L4S45.s.4.sequence	EMP sample	Host-associated	Animal	Animal surface	40.015	-105.271
968	550.L4S46.s.4.sequence	EMP sample	Host-associated	Animal	Animal surface	40.015	-105.271
969	550.L4S47.s.4.sequence	EMP sample	Host-associated	Animal	Animal surface	40.015	-105.271
970	550.L4S48.s.4.sequence	EMP sample	Host-associated	Animal	Animal surface	40.015	-105.271
971	550.L4S49.s.4.sequence	EMP sample	Host-associated	Animal	Animal surface	40.015	-105.271
972	550.L4S5.s.4.sequence	EMP sample	Host-associated	Animal	Animal surface	40.015	-105.271
973	550.L4S50.s.4.sequence	EMP sample	Host-associated	Animal	Animal surface	40.015	-105.271
974	550.L4S51.s.4.sequence	EMP sample	Host-associated	Animal	Animal surface	40.015	-105.271
975	550.L4S52.s.4.sequence	EMP sample	Host-associated	Animal	Animal surface	40.015	-105.271
976	550.L4S53.s.4.sequence	EMP sample	Host-associated	Animal	Animal surface	40.015	-105.271
977	550.L4S54.s.4.sequence	EMP sample	Host-associated	Animal	Animal surface	40.015	-105.271
978	550.L4S55.s.4.sequence	EMP sample	Host-associated	Animal	Animal surface	40.015	-105.271
979	550.L4S56.s.4.sequence	EMP sample	Host-associated	Animal	Animal surface	40.015	-105.271
980	550.L4S57.s.4.sequence	EMP sample	Host-associated	Animal	Animal surface	40.015	-105.271
981	550.L4S58.s.4.sequence	EMP sample	Host-associated	Animal	Animal surface	40.015	-105.271
982	550.L4S59.s.4.sequence	EMP sample	Host-associated	Animal	Animal surface	40.015	-105.271
983	550.L4S6.s.4.sequence	EMP sample	Host-associated	Animal	Animal surface	40.015	-105.271
984	550.L4S60.s.4.sequence	EMP sample	Host-associated	Animal	Animal surface	40.015	-105.271
985	550.L4S61.s.4.sequence	EMP sample	Host-associated	Animal	Animal surface	40.015	-105.271
986	550.L4S62.s.4.sequence	EMP sample	Host-associated	Animal	Animal surface	40.015	-105.271
987	550.L4S63.s.4.sequence	EMP sample	Host-associated	Animal	Animal surface	40.015	-105.271
988	550.L4S64.s.4.sequence	EMP sample	Host-associated	Animal	Animal surface	40.015	-105.271
989	550.L4S65.s.4.sequence	EMP sample	Host-associated	Animal	Animal surface	40.015	-105.271
990	550.L4S66.s.4.sequence	EMP sample	Host-associated	Animal	Animal surface	40.015	-105.271
991	550.L4S67.s.4.sequence	EMP sample	Host-associated	Animal	Animal surface	40.015	-105.271
992	550.L4S68.s.4.sequence	EMP sample	Host-associated	Animal	Animal surface	40.015	-105.271
993	550.L4S69.s.4.sequence	EMP sample	Host-associated	Animal	Animal surface	40.015	-105.271
994	550.L4S7.s.4.sequence	EMP sample	Host-associated	Animal	Animal surface	40.015	-105.271
995	550.L4S70.s.4.sequence	EMP sample	Host-associated	Animal	Animal surface	40.015	-105.271
996	550.L4S71.s.4.sequence	EMP sample	Host-associated	Animal	Animal surface	40.015	-105.271
997	550.L4S72.s.4.sequence	EMP sample	Host-associated	Animal	Animal surface	40.015	-105.271
998	550.L4S73.s.4.sequence	EMP sample	Host-associated	Animal	Animal surface	40.015	-105.271
999	550.L4S74.s.4.sequence	EMP sample	Host-associated	Animal	Animal surface	40.015	-105.271
1000	550.L4S75.s.4.sequence	EMP sample	Host-associated	Animal	Animal surface	40.015	-105.271
1001	550.L4S76.s.4.sequence	EMP sample	Host-associated	Animal	Animal surface	40.015	-105.271
1002	550.L4S77.s.4.sequence	EMP sample	Host-associated	Animal	Animal surface	40.015	-105.271
1003	550.L4S78.s.4.sequence	EMP sample	Host-associated	Animal	Animal surface	40.015	-105.271
1004	550.L4S79.s.4.sequence	EMP sample	Host-associated	Animal	Animal surface	40.015	-105.271
1005	550.L4S8.s.4.sequence	EMP sample	Host-associated	Animal	Animal surface	40.015	-105.271
1006	550.L4S80.s.4.sequence	EMP sample	Host-associated	Animal	Animal surface	40.015	-105.271
1007	550.L4S81.s.4.sequence	EMP sample	Host-associated	Animal	Animal surface	40.015	-105.271
1008	550.L4S82.s.4.sequence	EMP sample	Host-associated	Animal	Animal surface	40.015	-105.271
1009	550.L4S83.s.4.sequence	EMP sample	Host-associated	Animal	Animal surface	40.015	-105.271
1010	550.L4S84.s.4.sequence	EMP sample	Host-associated	Animal	Animal surface	40.015	-105.271
1011	550.L4S85.s.4.sequence	EMP sample	Host-associated	Animal	Animal surface	40.015	-105.271
1012	550.L4S86.s.4.sequence	EMP sample	Host-associated	Animal	Animal surface	40.015	-105.271
1013	550.L4S87.s.4.sequence	EMP sample	Host-associated	Animal	Animal surface	40.015	-105.271
1014	550.L4S88.s.4.sequence	EMP sample	Host-associated	Animal	Animal surface	40.015	-105.271
1015	550.L4S89.s.4.sequence	EMP sample	Host-associated	Animal	Animal surface	40.015	-105.271
1016	550.L4S9.s.4.sequence	EMP sample	Host-associated	Animal	Animal surface	40.015	-105.271
1017	550.L4S90.s.4.sequence	EMP sample	Host-associated	Animal	Animal surface	40.015	-105.271
1018	550.L4S91.s.4.sequence	EMP sample	Host-associated	Animal	Animal surface	40.015	-105.271
1019	550.L4S92.s.4.sequence	EMP sample	Host-associated	Animal	Animal surface	40.015	-105.271
1020	550.L4S93.s.4.sequence	EMP sample	Host-associated	Animal	Animal surface	40.015	-105.271
1021	550.L4S94.s.4.sequence	EMP sample	Host-associated	Animal	Animal surface	40.015	-105.271
1022	550.L4S95.s.4.sequence	EMP sample	Host-associated	Animal	Animal surface	40.015	-105.271
1023	550.L4S97.s.4.sequence	EMP sample	Host-associated	Animal	Animal surface	40.015	-105.271
1024	550.L4S98.s.4.sequence	EMP sample	Host-associated	Animal	Animal surface	40.015	-105.271
1025	550.L5S100.s.5.sequence	EMP sample	Host-associated	Animal	Animal secretion	40.015	-105.271
1026	550.L5S101.s.5.sequence	EMP sample	Host-associated	Animal	Animal secretion	40.015	-105.271
1027	550.L5S102.s.5.sequence	EMP sample	Host-associated	Animal	Animal secretion	40.015	-105.271
1028	550.L5S103.s.5.sequence	EMP sample	Host-associated	Animal	Animal secretion	40.015	-105.271
1029	550.L5S104.s.5.sequence	EMP sample	Host-associated	Animal	Animal secretion	40.015	-105.271
1030	550.L5S105.s.5.sequence	EMP sample	Host-associated	Animal	Animal secretion	40.015	-105.271
1031	550.L5S106.s.5.sequence	EMP sample	Host-associated	Animal	Animal secretion	40.015	-105.271
1032	550.L5S108.s.5.sequence	EMP sample	Host-associated	Animal	Animal secretion	40.015	-105.271
1033	550.L5S109.s.5.sequence	EMP sample	Host-associated	Animal	Animal secretion	40.015	-105.271
1034	550.L5S110.s.5.sequence	EMP sample	Host-associated	Animal	Animal secretion	40.015	-105.271
1035	550.L5S111.s.5.sequence	EMP sample	Host-associated	Animal	Animal secretion	40.015	-105.271
1036	550.L5S112.s.5.sequence	EMP sample	Host-associated	Animal	Animal secretion	40.015	-105.271
1037	550.L5S113.s.5.sequence	EMP sample	Host-associated	Animal	Animal secretion	40.015	-105.271
1038	550.L5S114.s.5.sequence	EMP sample	Host-associated	Animal	Animal secretion	40.015	-105.271
1039	550.L5S115.s.5.sequence	EMP sample	Host-associated	Animal	Animal secretion	40.015	-105.271
1040	550.L5S116.s.5.sequence	EMP sample	Host-associated	Animal	Animal secretion	40.015	-105.271
1041	550.L5S117.s.5.sequence	EMP sample	Host-associated	Animal	Animal secretion	40.015	-105.271
1042	550.L5S118.s.5.sequence	EMP sample	Host-associated	Animal	Animal secretion	40.015	-105.271
1043	550.L5S119.s.5.sequence	EMP sample	Host-associated	Animal	Animal secretion	40.015	-105.271
1044	550.L5S120.s.5.sequence	EMP sample	Host-associated	Animal	Animal secretion	40.015	-105.271
1045	550.L5S121.s.5.sequence	EMP sample	Host-associated	Animal	Animal secretion	40.015	-105.271
1046	550.L5S122.s.5.sequence	EMP sample	Host-associated	Animal	Animal secretion	40.015	-105.271
1047	550.L5S123.s.5.sequence	EMP sample	Host-associated	Animal	Animal secretion	40.015	-105.271
1048	550.L5S125.s.5.sequence	EMP sample	Host-associated	Animal	Animal secretion	40.015	-105.271
1049	550.L5S126.s.5.sequence	EMP sample	Host-associated	Animal	Animal secretion	40.015	-105.271
1050	550.L5S127.s.5.sequence	EMP sample	Host-associated	Animal	Animal secretion	40.015	-105.271
1051	550.L5S128.s.5.sequence	EMP sample	Host-associated	Animal	Animal secretion	40.015	-105.271
1052	550.L5S129.s.5.sequence	EMP sample	Host-associated	Animal	Animal secretion	40.015	-105.271
1053	550.L5S130.s.5.sequence	EMP sample	Host-associated	Animal	Animal secretion	40.015	-105.271
1054	550.L5S131.s.5.sequence	EMP sample	Host-associated	Animal	Animal secretion	40.015	-105.271
1055	550.L5S132.s.5.sequence	EMP sample	Host-associated	Animal	Animal secretion	40.015	-105.271
1056	550.L5S133.s.5.sequence	EMP sample	Host-associated	Animal	Animal secretion	40.015	-105.271
1057	550.L5S134.s.5.sequence	EMP sample	Host-associated	Animal	Animal secretion	40.015	-105.271
1058	550.L5S135.s.5.sequence	EMP sample	Host-associated	Animal	Animal secretion	40.015	-105.271
1059	550.L5S136.s.5.sequence	EMP sample	Host-associated	Animal	Animal secretion	40.015	-105.271
1060	550.L5S137.s.5.sequence	EMP sample	Host-associated	Animal	Animal secretion	40.015	-105.271
1061	550.L5S138.s.5.sequence	EMP sample	Host-associated	Animal	Animal secretion	40.015	-105.271
1062	550.L5S139.s.5.sequence	EMP sample	Host-associated	Animal	Animal secretion	40.015	-105.271
1063	550.L5S140.s.5.sequence	EMP sample	Host-associated	Animal	Animal secretion	40.015	-105.271
1064	550.L5S141.s.5.sequence	EMP sample	Host-associated	Animal	Animal secretion	40.015	-105.271
1065	550.L5S142.s.5.sequence	EMP sample	Host-associated	Animal	Animal secretion	40.015	-105.271
1066	550.L5S143.s.5.sequence	EMP sample	Host-associated	Animal	Animal secretion	40.015	-105.271
1067	550.L5S144.s.5.sequence	EMP sample	Host-associated	Animal	Animal secretion	40.015	-105.271
1068	550.L5S145.s.5.sequence	EMP sample	Host-associated	Animal	Animal secretion	40.015	-105.271
1069	550.L5S146.s.5.sequence	EMP sample	Host-associated	Animal	Animal secretion	40.015	-105.271
1070	550.L5S147.s.5.sequence	EMP sample	Host-associated	Animal	Animal secretion	40.015	-105.271
1071	550.L5S148.s.5.sequence	EMP sample	Host-associated	Animal	Animal secretion	40.015	-105.271
1072	550.L5S149.s.5.sequence	EMP sample	Host-associated	Animal	Animal secretion	40.015	-105.271
1073	550.L5S150.s.5.sequence	EMP sample	Host-associated	Animal	Animal secretion	40.015	-105.271
1074	550.L5S151.s.5.sequence	EMP sample	Host-associated	Animal	Animal secretion	40.015	-105.271
1075	550.L5S152.s.5.sequence	EMP sample	Host-associated	Animal	Animal secretion	40.015	-105.271
1076	550.L5S153.s.5.sequence	EMP sample	Host-associated	Animal	Animal secretion	40.015	-105.271
1077	550.L5S154.s.5.sequence	EMP sample	Host-associated	Animal	Animal secretion	40.015	-105.271
1078	550.L5S155.s.5.sequence	EMP sample	Host-associated	Animal	Animal secretion	40.015	-105.271
1079	550.L5S156.s.5.sequence	EMP sample	Host-associated	Animal	Animal secretion	40.015	-105.271
1080	550.L5S157.s.5.sequence	EMP sample	Host-associated	Animal	Animal secretion	40.015	-105.271
1081	550.L5S158.s.5.sequence	EMP sample	Host-associated	Animal	Animal secretion	40.015	-105.271
1082	550.L5S159.s.5.sequence	EMP sample	Host-associated	Animal	Animal secretion	40.015	-105.271
1083	550.L5S160.s.5.sequence	EMP sample	Host-associated	Animal	Animal secretion	40.015	-105.271
1084	550.L5S161.s.5.sequence	EMP sample	Host-associated	Animal	Animal secretion	40.015	-105.271
1085	550.L5S162.s.5.sequence	EMP sample	Host-associated	Animal	Animal secretion	40.015	-105.271
1086	550.L5S163.s.5.sequence	EMP sample	Host-associated	Animal	Animal secretion	40.015	-105.271
1087	550.L5S164.s.5.sequence	EMP sample	Host-associated	Animal	Animal secretion	40.015	-105.271
1088	550.L5S165.s.5.sequence	EMP sample	Host-associated	Animal	Animal secretion	40.015	-105.271
1089	550.L5S166.s.5.sequence	EMP sample	Host-associated	Animal	Animal secretion	40.015	-105.271
1090	550.L5S167.s.5.sequence	EMP sample	Host-associated	Animal	Animal secretion	40.015	-105.271
1091	550.L5S168.s.5.sequence	EMP sample	Host-associated	Animal	Animal secretion	40.015	-105.271
1092	550.L5S169.s.5.sequence	EMP sample	Host-associated	Animal	Animal secretion	40.015	-105.271
1093	550.L5S170.s.5.sequence	EMP sample	Host-associated	Animal	Animal secretion	40.015	-105.271
1094	550.L5S171.s.5.sequence	EMP sample	Host-associated	Animal	Animal secretion	40.015	-105.271
1095	550.L5S172.s.5.sequence	EMP sample	Host-associated	Animal	Animal secretion	40.015	-105.271
1096	550.L5S173.s.5.sequence	EMP sample	Host-associated	Animal	Animal secretion	40.015	-105.271
1097	550.L5S174.s.5.sequence	EMP sample	Host-associated	Animal	Animal secretion	40.015	-105.271
1098	550.L5S175.s.5.sequence	EMP sample	Host-associated	Animal	Animal secretion	40.015	-105.271
1099	550.L5S176.s.5.sequence	EMP sample	Host-associated	Animal	Animal secretion	40.015	-105.271
1100	550.L5S177.s.5.sequence	EMP sample	Host-associated	Animal	Animal secretion	40.015	-105.271
1101	550.L5S178.s.5.sequence	EMP sample	Host-associated	Animal	Animal secretion	40.015	-105.271
1102	550.L5S179.s.5.sequence	EMP sample	Host-associated	Animal	Animal secretion	40.015	-105.271
1103	550.L5S180.s.5.sequence	EMP sample	Host-associated	Animal	Animal secretion	40.015	-105.271
1104	550.L5S181.s.5.sequence	EMP sample	Host-associated	Animal	Animal secretion	40.015	-105.271
1105	550.L5S182.s.5.sequence	EMP sample	Host-associated	Animal	Animal secretion	40.015	-105.271
1106	550.L5S183.s.5.sequence	EMP sample	Host-associated	Animal	Animal secretion	40.015	-105.271
1107	550.L5S184.s.5.sequence	EMP sample	Host-associated	Animal	Animal secretion	40.015	-105.271
1108	550.L5S185.s.5.sequence	EMP sample	Host-associated	Animal	Animal secretion	40.015	-105.271
1109	550.L5S186.s.5.sequence	EMP sample	Host-associated	Animal	Animal secretion	40.015	-105.271
1110	550.L5S187.s.5.sequence	EMP sample	Host-associated	Animal	Animal secretion	40.015	-105.271
1111	550.L5S188.s.5.sequence	EMP sample	Host-associated	Animal	Animal secretion	40.015	-105.271
1112	550.L5S189.s.5.sequence	EMP sample	Host-associated	Animal	Animal secretion	40.015	-105.271
1113	550.L5S190.s.5.sequence	EMP sample	Host-associated	Animal	Animal secretion	40.015	-105.271
1114	550.L5S191.s.5.sequence	EMP sample	Host-associated	Animal	Animal secretion	40.015	-105.271
1115	550.L5S193.s.5.sequence	EMP sample	Host-associated	Animal	Animal secretion	40.015	-105.271
1116	550.L5S194.s.5.sequence	EMP sample	Host-associated	Animal	Animal secretion	40.015	-105.271
1117	550.L5S195.s.5.sequence	EMP sample	Host-associated	Animal	Animal secretion	40.015	-105.271
1118	550.L5S196.s.5.sequence	EMP sample	Host-associated	Animal	Animal secretion	40.015	-105.271
1119	550.L5S197.s.5.sequence	EMP sample	Host-associated	Animal	Animal secretion	40.015	-105.271
1120	550.L5S198.s.5.sequence	EMP sample	Host-associated	Animal	Animal secretion	40.015	-105.271
1121	550.L5S199.s.5.sequence	EMP sample	Host-associated	Animal	Animal secretion	40.015	-105.271
1122	550.L5S2.s.5.sequence	EMP sample	Host-associated	Animal	Animal surface	40.015	-105.271
1123	550.L5S200.s.5.sequence	EMP sample	Host-associated	Animal	Animal secretion	40.015	-105.271
1124	550.L5S201.s.5.sequence	EMP sample	Host-associated	Animal	Animal secretion	40.015	-105.271
1125	550.L5S202.s.5.sequence	EMP sample	Host-associated	Animal	Animal secretion	40.015	-105.271
1126	550.L5S203.s.5.sequence	EMP sample	Host-associated	Animal	Animal secretion	40.015	-105.271
1127	550.L5S204.s.5.sequence	EMP sample	Host-associated	Animal	Animal secretion	40.015	-105.271
1128	550.L5S205.s.5.sequence	EMP sample	Host-associated	Animal	Animal secretion	40.015	-105.271
1129	550.L5S206.s.5.sequence	EMP sample	Host-associated	Animal	Animal secretion	40.015	-105.271
1130	550.L5S207.s.5.sequence	EMP sample	Host-associated	Animal	Animal secretion	40.015	-105.271
1131	550.L5S208.s.5.sequence	EMP sample	Host-associated	Animal	Animal secretion	40.015	-105.271
1132	550.L5S209.s.5.sequence	EMP sample	Host-associated	Animal	Animal secretion	40.015	-105.271
1133	550.L5S210.s.5.sequence	EMP sample	Host-associated	Animal	Animal secretion	40.015	-105.271
1134	550.L5S211.s.5.sequence	EMP sample	Host-associated	Animal	Animal secretion	40.015	-105.271
1135	550.L5S212.s.5.sequence	EMP sample	Host-associated	Animal	Animal secretion	40.015	-105.271
1136	550.L5S213.s.5.sequence	EMP sample	Host-associated	Animal	Animal secretion	40.015	-105.271
1137	550.L5S214.s.5.sequence	EMP sample	Host-associated	Animal	Animal secretion	40.015	-105.271
1138	550.L5S215.s.5.sequence	EMP sample	Host-associated	Animal	Animal secretion	40.015	-105.271
1139	550.L5S216.s.5.sequence	EMP sample	Host-associated	Animal	Animal secretion	40.015	-105.271
1140	550.L5S217.s.5.sequence	EMP sample	Host-associated	Animal	Animal secretion	40.015	-105.271
1141	550.L5S218.s.5.sequence	EMP sample	Host-associated	Animal	Animal secretion	40.015	-105.271
1142	550.L5S219.s.5.sequence	EMP sample	Host-associated	Animal	Animal secretion	40.015	-105.271
1143	550.L5S220.s.5.sequence	EMP sample	Host-associated	Animal	Animal secretion	40.015	-105.271
1144	550.L5S221.s.5.sequence	EMP sample	Host-associated	Animal	Animal secretion	40.015	-105.271
1145	550.L5S222.s.5.sequence	EMP sample	Host-associated	Animal	Animal secretion	40.015	-105.271
1146	550.L5S223.s.5.sequence	EMP sample	Host-associated	Animal	Animal secretion	40.015	-105.271
1147	550.L5S224.s.5.sequence	EMP sample	Host-associated	Animal	Animal secretion	40.015	-105.271
1148	550.L5S225.s.5.sequence	EMP sample	Host-associated	Animal	Animal secretion	40.015	-105.271
1149	550.L5S226.s.5.sequence	EMP sample	Host-associated	Animal	Animal secretion	40.015	-105.271
1150	550.L5S227.s.5.sequence	EMP sample	Host-associated	Animal	Animal secretion	40.015	-105.271
1151	550.L5S228.s.5.sequence	EMP sample	Host-associated	Animal	Animal secretion	40.015	-105.271
1152	550.L5S229.s.5.sequence	EMP sample	Host-associated	Animal	Animal secretion	40.015	-105.271
1153	550.L5S230.s.5.sequence	EMP sample	Host-associated	Animal	Animal secretion	40.015	-105.271
1154	550.L5S231.s.5.sequence	EMP sample	Host-associated	Animal	Animal secretion	40.015	-105.271
1155	550.L5S232.s.5.sequence	EMP sample	Host-associated	Animal	Animal secretion	40.015	-105.271
1156	550.L5S233.s.5.sequence	EMP sample	Host-associated	Animal	Animal secretion	40.015	-105.271
1157	550.L5S234.s.5.sequence	EMP sample	Host-associated	Animal	Animal secretion	40.015	-105.271
1158	550.L5S235.s.5.sequence	EMP sample	Host-associated	Animal	Animal secretion	40.015	-105.271
1159	550.L5S236.s.5.sequence	EMP sample	Host-associated	Animal	Animal secretion	40.015	-105.271
1160	550.L5S237.s.5.sequence	EMP sample	Host-associated	Animal	Animal secretion	40.015	-105.271
1161	550.L5S238.s.5.sequence	EMP sample	Host-associated	Animal	Animal secretion	40.015	-105.271
1162	550.L5S239.s.5.sequence	EMP sample	Host-associated	Animal	Animal secretion	40.015	-105.271
1163	550.L5S240.s.5.sequence	EMP sample	Host-associated	Animal	Animal secretion	40.015	-105.271
1164	550.L5S241.s.5.sequence	EMP sample	Host-associated	Animal	Animal secretion	40.015	-105.271
1165	550.L5S242.s.5.sequence	EMP sample	Host-associated	Animal	Animal secretion	40.015	-105.271
1166	550.L5S243.s.5.sequence	EMP sample	Host-associated	Animal	Animal secretion	40.015	-105.271
1167	550.L5S244.s.5.sequence	EMP sample	Host-associated	Animal	Animal secretion	40.015	-105.271
1168	550.L5S245.s.5.sequence	EMP sample	Host-associated	Animal	Animal secretion	40.015	-105.271
1169	550.L5S246.s.5.sequence	EMP sample	Host-associated	Animal	Animal secretion	40.015	-105.271
1170	550.L5S247.s.5.sequence	EMP sample	Host-associated	Animal	Animal secretion	40.015	-105.271
1171	550.L5S248.s.5.sequence	EMP sample	Host-associated	Animal	Animal secretion	40.015	-105.271
1172	550.L5S249.s.5.sequence	EMP sample	Host-associated	Animal	Animal secretion	40.015	-105.271
1173	550.L5S25.s.5.sequence	EMP sample	Host-associated	Animal	Animal surface	40.015	-105.271
1174	550.L5S250.s.5.sequence	EMP sample	Host-associated	Animal	Animal secretion	40.015	-105.271
1175	550.L5S251.s.5.sequence	EMP sample	Host-associated	Animal	Animal secretion	40.015	-105.271
1176	550.L5S252.s.5.sequence	EMP sample	Host-associated	Animal	Animal secretion	40.015	-105.271
1177	550.L5S253.s.5.sequence	EMP sample	Host-associated	Animal	Animal secretion	40.015	-105.271
1178	550.L5S254.s.5.sequence	EMP sample	Host-associated	Animal	Animal secretion	40.015	-105.271
1179	550.L5S255.s.5.sequence	EMP sample	Host-associated	Animal	Animal secretion	40.015	-105.271
1180	550.L5S256.s.5.sequence	EMP sample	Host-associated	Animal	Animal secretion	40.015	-105.271
1181	550.L5S257.s.5.sequence	EMP sample	Host-associated	Animal	Animal secretion	40.015	-105.271
1182	550.L5S258.s.5.sequence	EMP sample	Host-associated	Animal	Animal secretion	40.015	-105.271
1183	550.L5S259.s.5.sequence	EMP sample	Host-associated	Animal	Animal secretion	40.015	-105.271
1184	550.L5S260.s.5.sequence	EMP sample	Host-associated	Animal	Animal secretion	40.015	-105.271
1185	550.L5S261.s.5.sequence	EMP sample	Host-associated	Animal	Animal secretion	40.015	-105.271
1186	550.L5S262.s.5.sequence	EMP sample	Host-associated	Animal	Animal secretion	40.015	-105.271
1187	550.L5S264.s.5.sequence	EMP sample	Host-associated	Animal	Animal secretion	40.015	-105.271
1188	550.L5S265.s.5.sequence	EMP sample	Host-associated	Animal	Animal secretion	40.015	-105.271
1189	550.L5S266.s.5.sequence	EMP sample	Host-associated	Animal	Animal secretion	40.015	-105.271
1190	550.L5S267.s.5.sequence	EMP sample	Host-associated	Animal	Animal secretion	40.015	-105.271
1191	550.L5S268.s.5.sequence	EMP sample	Host-associated	Animal	Animal secretion	40.015	-105.271
1192	550.L5S269.s.5.sequence	EMP sample	Host-associated	Animal	Animal secretion	40.015	-105.271
1193	550.L5S270.s.5.sequence	EMP sample	Host-associated	Animal	Animal secretion	40.015	-105.271
1194	550.L5S271.s.5.sequence	EMP sample	Host-associated	Animal	Animal secretion	40.015	-105.271
1195	550.L5S272.s.5.sequence	EMP sample	Host-associated	Animal	Animal secretion	40.015	-105.271
1196	550.L5S273.s.5.sequence	EMP sample	Host-associated	Animal	Animal secretion	40.015	-105.271
1197	550.L5S274.s.5.sequence	EMP sample	Host-associated	Animal	Animal secretion	40.015	-105.271
1198	550.L5S275.s.5.sequence	EMP sample	Host-associated	Animal	Animal secretion	40.015	-105.271
1199	550.L5S276.s.5.sequence	EMP sample	Host-associated	Animal	Animal secretion	40.015	-105.271
1200	550.L5S277.s.5.sequence	EMP sample	Host-associated	Animal	Animal secretion	40.015	-105.271
1201	550.L5S278.s.5.sequence	EMP sample	Host-associated	Animal	Animal secretion	40.015	-105.271
1202	550.L5S279.s.5.sequence	EMP sample	Host-associated	Animal	Animal secretion	40.015	-105.271
1203	550.L5S280.s.5.sequence	EMP sample	Host-associated	Animal	Animal secretion	40.015	-105.271
1204	550.L5S281.s.5.sequence	EMP sample	Host-associated	Animal	Animal secretion	40.015	-105.271
1205	550.L5S282.s.5.sequence	EMP sample	Host-associated	Animal	Animal secretion	40.015	-105.271
1206	550.L5S283.s.5.sequence	EMP sample	Host-associated	Animal	Animal secretion	40.015	-105.271
1207	550.L5S284.s.5.sequence	EMP sample	Host-associated	Animal	Animal secretion	40.015	-105.271
1208	550.L5S285.s.5.sequence	EMP sample	Host-associated	Animal	Animal secretion	40.015	-105.271
1209	550.L5S286.s.5.sequence	EMP sample	Host-associated	Animal	Animal secretion	40.015	-105.271
1210	550.L5S41.s.5.sequence	EMP sample	Host-associated	Animal	Animal surface	40.015	-105.271
1211	550.L5S69.s.5.sequence	EMP sample	Host-associated	Animal	Animal surface	40.015	-105.271
1212	550.L5S97.s.5.sequence	EMP sample	Host-associated	Animal	Animal secretion	40.015	-105.271
1213	550.L5S98.s.5.sequence	EMP sample	Host-associated	Animal	Animal secretion	40.015	-105.271
1214	550.L5S99.s.5.sequence	EMP sample	Host-associated	Animal	Animal secretion	40.015	-105.271
1215	550.L6S1.s.6.sequence	EMP sample	Host-associated	Animal	Animal secretion	40.015	-105.271
1216	550.L6S10.s.6.sequence	EMP sample	Host-associated	Animal	Animal secretion	40.015	-105.271
1217	550.L6S100.s.6.sequence	EMP sample	Host-associated	Animal	Animal secretion	40.015	-105.271
1218	550.L6S101.s.6.sequence	EMP sample	Host-associated	Animal	Animal secretion	40.015	-105.271
1219	550.L6S102.s.6.sequence	EMP sample	Host-associated	Animal	Animal secretion	40.015	-105.271
1220	550.L6S103.s.6.sequence	EMP sample	Host-associated	Animal	Animal secretion	40.015	-105.271
1221	550.L6S104.s.6.sequence	EMP sample	Host-associated	Animal	Animal secretion	40.015	-105.271
1222	550.L6S105.s.6.sequence	EMP sample	Host-associated	Animal	Animal secretion	40.015	-105.271
1223	550.L6S106.s.6.sequence	EMP sample	Host-associated	Animal	Animal secretion	40.015	-105.271
1224	550.L6S107.s.6.sequence	EMP sample	Host-associated	Animal	Animal secretion	40.015	-105.271
1225	550.L6S109.s.6.sequence	EMP sample	Host-associated	Animal	Animal secretion	40.015	-105.271
1226	550.L6S11.s.6.sequence	EMP sample	Host-associated	Animal	Animal secretion	40.015	-105.271
1227	550.L6S110.s.6.sequence	EMP sample	Host-associated	Animal	Animal secretion	40.015	-105.271
1228	550.L6S111.s.6.sequence	EMP sample	Host-associated	Animal	Animal secretion	40.015	-105.271
1229	550.L6S112.s.6.sequence	EMP sample	Host-associated	Animal	Animal secretion	40.015	-105.271
1230	550.L6S113.s.6.sequence	EMP sample	Host-associated	Animal	Animal secretion	40.015	-105.271
1231	550.L6S114.s.6.sequence	EMP sample	Host-associated	Animal	Animal secretion	40.015	-105.271
1232	550.L6S115.s.6.sequence	EMP sample	Host-associated	Animal	Animal secretion	40.015	-105.271
1233	550.L6S116.s.6.sequence	EMP sample	Host-associated	Animal	Animal secretion	40.015	-105.271
1234	550.L6S117.s.6.sequence	EMP sample	Host-associated	Animal	Animal secretion	40.015	-105.271
1235	550.L6S118.s.6.sequence	EMP sample	Host-associated	Animal	Animal secretion	40.015	-105.271
1236	550.L6S119.s.6.sequence	EMP sample	Host-associated	Animal	Animal secretion	40.015	-105.271
1237	550.L6S120.s.6.sequence	EMP sample	Host-associated	Animal	Animal secretion	40.015	-105.271
1238	550.L6S121.s.6.sequence	EMP sample	Host-associated	Animal	Animal secretion	40.015	-105.271
1239	550.L6S122.s.6.sequence	EMP sample	Host-associated	Animal	Animal secretion	40.015	-105.271
1240	550.L6S123.s.6.sequence	EMP sample	Host-associated	Animal	Animal secretion	40.015	-105.271
1241	550.L6S124.s.6.sequence	EMP sample	Host-associated	Animal	Animal secretion	40.015	-105.271
1242	550.L6S125.s.6.sequence	EMP sample	Host-associated	Animal	Animal secretion	40.015	-105.271
1243	550.L6S126.s.6.sequence	EMP sample	Host-associated	Animal	Animal secretion	40.015	-105.271
1244	550.L6S127.s.6.sequence	EMP sample	Host-associated	Animal	Animal secretion	40.015	-105.271
1245	550.L6S128.s.6.sequence	EMP sample	Host-associated	Animal	Animal secretion	40.015	-105.271
1246	550.L6S129.s.6.sequence	EMP sample	Host-associated	Animal	Animal secretion	40.015	-105.271
1247	550.L6S13.s.6.sequence	EMP sample	Host-associated	Animal	Animal secretion	40.015	-105.271
1248	550.L6S130.s.6.sequence	EMP sample	Host-associated	Animal	Animal secretion	40.015	-105.271
1249	550.L6S131.s.6.sequence	EMP sample	Host-associated	Animal	Animal secretion	40.015	-105.271
1250	550.L6S132.s.6.sequence	EMP sample	Host-associated	Animal	Animal secretion	40.015	-105.271
1251	550.L6S133.s.6.sequence	EMP sample	Host-associated	Animal	Animal secretion	40.015	-105.271
1252	550.L6S134.s.6.sequence	EMP sample	Host-associated	Animal	Animal secretion	40.015	-105.271
1253	550.L6S135.s.6.sequence	EMP sample	Host-associated	Animal	Animal secretion	40.015	-105.271
1254	550.L6S136.s.6.sequence	EMP sample	Host-associated	Animal	Animal secretion	40.015	-105.271
1255	550.L6S137.s.6.sequence	EMP sample	Host-associated	Animal	Animal secretion	40.015	-105.271
1256	550.L6S138.s.6.sequence	EMP sample	Host-associated	Animal	Animal secretion	40.015	-105.271
1257	550.L6S139.s.6.sequence	EMP sample	Host-associated	Animal	Animal secretion	40.015	-105.271
1258	550.L6S14.s.6.sequence	EMP sample	Host-associated	Animal	Animal secretion	40.015	-105.271
1259	550.L6S140.s.6.sequence	EMP sample	Host-associated	Animal	Animal secretion	40.015	-105.271
1260	550.L6S141.s.6.sequence	EMP sample	Host-associated	Animal	Animal secretion	40.015	-105.271
1261	550.L6S142.s.6.sequence	EMP sample	Host-associated	Animal	Animal secretion	40.015	-105.271
1262	550.L6S143.s.6.sequence	EMP sample	Host-associated	Animal	Animal secretion	40.015	-105.271
1263	550.L6S144.s.6.sequence	EMP sample	Host-associated	Animal	Animal secretion	40.015	-105.271
1264	550.L6S145.s.6.sequence	EMP sample	Host-associated	Animal	Animal secretion	40.015	-105.271
1265	550.L6S146.s.6.sequence	EMP sample	Host-associated	Animal	Animal secretion	40.015	-105.271
1266	550.L6S147.s.6.sequence	EMP sample	Host-associated	Animal	Animal secretion	40.015	-105.271
1267	550.L6S148.s.6.sequence	EMP sample	Host-associated	Animal	Animal secretion	40.015	-105.271
1268	550.L6S149.s.6.sequence	EMP sample	Host-associated	Animal	Animal secretion	40.015	-105.271
1269	550.L6S15.s.6.sequence	EMP sample	Host-associated	Animal	Animal secretion	40.015	-105.271
1270	550.L6S150.s.6.sequence	EMP sample	Host-associated	Animal	Animal secretion	40.015	-105.271
1271	550.L6S151.s.6.sequence	EMP sample	Host-associated	Animal	Animal secretion	40.015	-105.271
1272	550.L6S152.s.6.sequence	EMP sample	Host-associated	Animal	Animal secretion	40.015	-105.271
1273	550.L6S153.s.6.sequence	EMP sample	Host-associated	Animal	Animal secretion	40.015	-105.271
1274	550.L6S154.s.6.sequence	EMP sample	Host-associated	Animal	Animal secretion	40.015	-105.271
1275	550.L6S155.s.6.sequence	EMP sample	Host-associated	Animal	Animal secretion	40.015	-105.271
1276	550.L6S156.s.6.sequence	EMP sample	Host-associated	Animal	Animal secretion	40.015	-105.271
1277	550.L6S157.s.6.sequence	EMP sample	Host-associated	Animal	Animal secretion	40.015	-105.271
1278	550.L6S158.s.6.sequence	EMP sample	Host-associated	Animal	Animal secretion	40.015	-105.271
1279	550.L6S159.s.6.sequence	EMP sample	Host-associated	Animal	Animal secretion	40.015	-105.271
1280	550.L6S16.s.6.sequence	EMP sample	Host-associated	Animal	Animal secretion	40.015	-105.271
1281	550.L6S160.s.6.sequence	EMP sample	Host-associated	Animal	Animal secretion	40.015	-105.271
1282	550.L6S161.s.6.sequence	EMP sample	Host-associated	Animal	Animal secretion	40.015	-105.271
1283	550.L6S162.s.6.sequence	EMP sample	Host-associated	Animal	Animal secretion	40.015	-105.271
1284	550.L6S163.s.6.sequence	EMP sample	Host-associated	Animal	Animal secretion	40.015	-105.271
1285	550.L6S164.s.6.sequence	EMP sample	Host-associated	Animal	Animal secretion	40.015	-105.271
1286	550.L6S165.s.6.sequence	EMP sample	Host-associated	Animal	Animal secretion	40.015	-105.271
1287	550.L6S166.s.6.sequence	EMP sample	Host-associated	Animal	Animal secretion	40.015	-105.271
1288	550.L6S167.s.6.sequence	EMP sample	Host-associated	Animal	Animal secretion	40.015	-105.271
1289	550.L6S168.s.6.sequence	EMP sample	Host-associated	Animal	Animal secretion	40.015	-105.271
1290	550.L6S169.s.6.sequence	EMP sample	Host-associated	Animal	Animal secretion	40.015	-105.271
1291	550.L6S17.s.6.sequence	EMP sample	Host-associated	Animal	Animal secretion	40.015	-105.271
1292	550.L6S170.s.6.sequence	EMP sample	Host-associated	Animal	Animal secretion	40.015	-105.271
1293	550.L6S171.s.6.sequence	EMP sample	Host-associated	Animal	Animal secretion	40.015	-105.271
1294	550.L6S172.s.6.sequence	EMP sample	Host-associated	Animal	Animal secretion	40.015	-105.271
1295	550.L6S173.s.6.sequence	EMP sample	Host-associated	Animal	Animal secretion	40.015	-105.271
1296	550.L6S174.s.6.sequence	EMP sample	Host-associated	Animal	Animal secretion	40.015	-105.271
1297	550.L6S175.s.6.sequence	EMP sample	Host-associated	Animal	Animal secretion	40.015	-105.271
1298	550.L6S176.s.6.sequence	EMP sample	Host-associated	Animal	Animal secretion	40.015	-105.271
1299	550.L6S177.s.6.sequence	EMP sample	Host-associated	Animal	Animal secretion	40.015	-105.271
1300	550.L6S178.s.6.sequence	EMP sample	Host-associated	Animal	Animal secretion	40.015	-105.271
1301	550.L6S179.s.6.sequence	EMP sample	Host-associated	Animal	Animal secretion	40.015	-105.271
1302	550.L6S18.s.6.sequence	EMP sample	Host-associated	Animal	Animal secretion	40.015	-105.271
1303	550.L6S180.s.6.sequence	EMP sample	Host-associated	Animal	Animal secretion	40.015	-105.271
1304	550.L6S181.s.6.sequence	EMP sample	Host-associated	Animal	Animal secretion	40.015	-105.271
1305	550.L6S182.s.6.sequence	EMP sample	Host-associated	Animal	Animal secretion	40.015	-105.271
1306	550.L6S183.s.6.sequence	EMP sample	Host-associated	Animal	Animal secretion	40.015	-105.271
1307	550.L6S184.s.6.sequence	EMP sample	Host-associated	Animal	Animal secretion	40.015	-105.271
1308	550.L6S185.s.6.sequence	EMP sample	Host-associated	Animal	Animal secretion	40.015	-105.271
1309	550.L6S186.s.6.sequence	EMP sample	Host-associated	Animal	Animal secretion	40.015	-105.271
1310	550.L6S187.s.6.sequence	EMP sample	Host-associated	Animal	Animal secretion	40.015	-105.271
1311	550.L6S188.s.6.sequence	EMP sample	Host-associated	Animal	Animal secretion	40.015	-105.271
1312	550.L6S189.s.6.sequence	EMP sample	Host-associated	Animal	Animal secretion	40.015	-105.271
1313	550.L6S19.s.6.sequence	EMP sample	Host-associated	Animal	Animal secretion	40.015	-105.271
1314	550.L6S190.s.6.sequence	EMP sample	Host-associated	Animal	Animal secretion	40.015	-105.271
1315	550.L6S191.s.6.sequence	EMP sample	Host-associated	Animal	Animal secretion	40.015	-105.271
1316	550.L6S193.s.6.sequence	EMP sample	Host-associated	Animal	Animal secretion	40.015	-105.271
1317	550.L6S194.s.6.sequence	EMP sample	Host-associated	Animal	Animal secretion	40.015	-105.271
1318	550.L6S195.s.6.sequence	EMP sample	Host-associated	Animal	Animal secretion	40.015	-105.271
1319	550.L6S196.s.6.sequence	EMP sample	Host-associated	Animal	Animal secretion	40.015	-105.271
1320	550.L6S197.s.6.sequence	EMP sample	Host-associated	Animal	Animal secretion	40.015	-105.271
1321	550.L6S198.s.6.sequence	EMP sample	Host-associated	Animal	Animal secretion	40.015	-105.271
1322	550.L6S199.s.6.sequence	EMP sample	Host-associated	Animal	Animal secretion	40.015	-105.271
1323	550.L6S2.s.6.sequence	EMP sample	Host-associated	Animal	Animal secretion	40.015	-105.271
1324	550.L6S20.s.6.sequence	EMP sample	Host-associated	Animal	Animal secretion	40.015	-105.271
1325	550.L6S200.s.6.sequence	EMP sample	Host-associated	Animal	Animal secretion	40.015	-105.271
1326	550.L6S201.s.6.sequence	EMP sample	Host-associated	Animal	Animal secretion	40.015	-105.271
1327	550.L6S202.s.6.sequence	EMP sample	Host-associated	Animal	Animal secretion	40.015	-105.271
1328	550.L6S203.s.6.sequence	EMP sample	Host-associated	Animal	Animal secretion	40.015	-105.271
1329	550.L6S204.s.6.sequence	EMP sample	Host-associated	Animal	Animal secretion	40.015	-105.271
1330	550.L6S205.s.6.sequence	EMP sample	Host-associated	Animal	Animal secretion	40.015	-105.271
1331	550.L6S206.s.6.sequence	EMP sample	Host-associated	Animal	Animal secretion	40.015	-105.271
1332	550.L6S207.s.6.sequence	EMP sample	Host-associated	Animal	Animal secretion	40.015	-105.271
1333	550.L6S208.s.6.sequence	EMP sample	Host-associated	Animal	Animal secretion	40.015	-105.271
1334	550.L6S209.s.6.sequence	EMP sample	Host-associated	Animal	Animal secretion	40.015	-105.271
1335	550.L6S21.s.6.sequence	EMP sample	Host-associated	Animal	Animal secretion	40.015	-105.271
1336	550.L6S210.s.6.sequence	EMP sample	Host-associated	Animal	Animal secretion	40.015	-105.271
1337	550.L6S211.s.6.sequence	EMP sample	Host-associated	Animal	Animal secretion	40.015	-105.271
1338	550.L6S212.s.6.sequence	EMP sample	Host-associated	Animal	Animal secretion	40.015	-105.271
1339	550.L6S213.s.6.sequence	EMP sample	Host-associated	Animal	Animal secretion	40.015	-105.271
1340	550.L6S214.s.6.sequence	EMP sample	Host-associated	Animal	Animal secretion	40.015	-105.271
1341	550.L6S215.s.6.sequence	EMP sample	Host-associated	Animal	Animal secretion	40.015	-105.271
1342	550.L6S216.s.6.sequence	EMP sample	Host-associated	Animal	Animal secretion	40.015	-105.271
1343	550.L6S217.s.6.sequence	EMP sample	Host-associated	Animal	Animal secretion	40.015	-105.271
1344	550.L6S218.s.6.sequence	EMP sample	Host-associated	Animal	Animal secretion	40.015	-105.271
1345	550.L6S219.s.6.sequence	EMP sample	Host-associated	Animal	Animal secretion	40.015	-105.271
1346	550.L6S22.s.6.sequence	EMP sample	Host-associated	Animal	Animal secretion	40.015	-105.271
1347	550.L6S220.s.6.sequence	EMP sample	Host-associated	Animal	Animal secretion	40.015	-105.271
1348	550.L6S221.s.6.sequence	EMP sample	Host-associated	Animal	Animal secretion	40.015	-105.271
1349	550.L6S222.s.6.sequence	EMP sample	Host-associated	Animal	Animal secretion	40.015	-105.271
1350	550.L6S223.s.6.sequence	EMP sample	Host-associated	Animal	Animal secretion	40.015	-105.271
1351	550.L6S224.s.6.sequence	EMP sample	Host-associated	Animal	Animal secretion	40.015	-105.271
1352	550.L6S225.s.6.sequence	EMP sample	Host-associated	Animal	Animal secretion	40.015	-105.271
1353	550.L6S226.s.6.sequence	EMP sample	Host-associated	Animal	Animal secretion	40.015	-105.271
1354	550.L6S227.s.6.sequence	EMP sample	Host-associated	Animal	Animal secretion	40.015	-105.271
1355	550.L6S228.s.6.sequence	EMP sample	Host-associated	Animal	Animal secretion	40.015	-105.271
1356	550.L6S229.s.6.sequence	EMP sample	Host-associated	Animal	Animal secretion	40.015	-105.271
1357	550.L6S23.s.6.sequence	EMP sample	Host-associated	Animal	Animal secretion	40.015	-105.271
1358	550.L6S230.s.6.sequence	EMP sample	Host-associated	Animal	Animal secretion	40.015	-105.271
1359	550.L6S231.s.6.sequence	EMP sample	Host-associated	Animal	Animal secretion	40.015	-105.271
1360	550.L6S232.s.6.sequence	EMP sample	Host-associated	Animal	Animal secretion	40.015	-105.271
1361	550.L6S233.s.6.sequence	EMP sample	Host-associated	Animal	Animal secretion	40.015	-105.271
1362	550.L6S234.s.6.sequence	EMP sample	Host-associated	Animal	Animal secretion	40.015	-105.271
1363	550.L6S235.s.6.sequence	EMP sample	Host-associated	Animal	Animal secretion	40.015	-105.271
1364	550.L6S236.s.6.sequence	EMP sample	Host-associated	Animal	Animal secretion	40.015	-105.271
1365	550.L6S237.s.6.sequence	EMP sample	Host-associated	Animal	Animal secretion	40.015	-105.271
1366	550.L6S239.s.6.sequence	EMP sample	Host-associated	Animal	Animal secretion	40.015	-105.271
1367	550.L6S24.s.6.sequence	EMP sample	Host-associated	Animal	Animal secretion	40.015	-105.271
1368	550.L6S240.s.6.sequence	EMP sample	Host-associated	Animal	Animal secretion	40.015	-105.271
1369	550.L6S241.s.6.sequence	EMP sample	Host-associated	Animal	Animal secretion	40.015	-105.271
1370	550.L6S242.s.6.sequence	EMP sample	Host-associated	Animal	Animal secretion	40.015	-105.271
1371	550.L6S243.s.6.sequence	EMP sample	Host-associated	Animal	Animal secretion	40.015	-105.271
1372	550.L6S244.s.6.sequence	EMP sample	Host-associated	Animal	Animal secretion	40.015	-105.271
1373	550.L6S245.s.6.sequence	EMP sample	Host-associated	Animal	Animal secretion	40.015	-105.271
1374	550.L6S246.s.6.sequence	EMP sample	Host-associated	Animal	Animal secretion	40.015	-105.271
1375	550.L6S247.s.6.sequence	EMP sample	Host-associated	Animal	Animal secretion	40.015	-105.271
1376	550.L6S248.s.6.sequence	EMP sample	Host-associated	Animal	Animal secretion	40.015	-105.271
1377	550.L6S249.s.6.sequence	EMP sample	Host-associated	Animal	Animal secretion	40.015	-105.271
1378	550.L6S25.s.6.sequence	EMP sample	Host-associated	Animal	Animal secretion	40.015	-105.271
1379	550.L6S250.s.6.sequence	EMP sample	Host-associated	Animal	Animal secretion	40.015	-105.271
1380	550.L6S251.s.6.sequence	EMP sample	Host-associated	Animal	Animal secretion	40.015	-105.271
1381	550.L6S252.s.6.sequence	EMP sample	Host-associated	Animal	Animal secretion	40.015	-105.271
1382	550.L6S253.s.6.sequence	EMP sample	Host-associated	Animal	Animal secretion	40.015	-105.271
1383	550.L6S254.s.6.sequence	EMP sample	Host-associated	Animal	Animal secretion	40.015	-105.271
1384	550.L6S255.s.6.sequence	EMP sample	Host-associated	Animal	Animal secretion	40.015	-105.271
1385	550.L6S256.s.6.sequence	EMP sample	Host-associated	Animal	Animal secretion	40.015	-105.271
1386	550.L6S257.s.6.sequence	EMP sample	Host-associated	Animal	Animal secretion	40.015	-105.271
1387	550.L6S258.s.6.sequence	EMP sample	Host-associated	Animal	Animal secretion	40.015	-105.271
1388	550.L6S259.s.6.sequence	EMP sample	Host-associated	Animal	Animal secretion	40.015	-105.271
1389	550.L6S26.s.6.sequence	EMP sample	Host-associated	Animal	Animal secretion	40.015	-105.271
1390	550.L6S260.s.6.sequence	EMP sample	Host-associated	Animal	Animal secretion	40.015	-105.271
1391	550.L6S261.s.6.sequence	EMP sample	Host-associated	Animal	Animal secretion	40.015	-105.271
1392	550.L6S262.s.6.sequence	EMP sample	Host-associated	Animal	Animal secretion	40.015	-105.271
1393	550.L6S263.s.6.sequence	EMP sample	Host-associated	Animal	Animal secretion	40.015	-105.271
1394	550.L6S264.s.6.sequence	EMP sample	Host-associated	Animal	Animal secretion	40.015	-105.271
1395	550.L6S265.s.6.sequence	EMP sample	Host-associated	Animal	Animal secretion	40.015	-105.271
1396	550.L6S266.s.6.sequence	EMP sample	Host-associated	Animal	Animal secretion	40.015	-105.271
1397	550.L6S267.s.6.sequence	EMP sample	Host-associated	Animal	Animal secretion	40.015	-105.271
1398	550.L6S268.s.6.sequence	EMP sample	Host-associated	Animal	Animal secretion	40.015	-105.271
1399	550.L6S269.s.6.sequence	EMP sample	Host-associated	Animal	Animal secretion	40.015	-105.271
1400	550.L6S27.s.6.sequence	EMP sample	Host-associated	Animal	Animal secretion	40.015	-105.271
1401	550.L6S270.s.6.sequence	EMP sample	Host-associated	Animal	Animal secretion	40.015	-105.271
1402	550.L6S271.s.6.sequence	EMP sample	Host-associated	Animal	Animal secretion	40.015	-105.271
1403	550.L6S272.s.6.sequence	EMP sample	Host-associated	Animal	Animal secretion	40.015	-105.271
1404	550.L6S273.s.6.sequence	EMP sample	Host-associated	Animal	Animal secretion	40.015	-105.271
1405	550.L6S274.s.6.sequence	EMP sample	Host-associated	Animal	Animal secretion	40.015	-105.271
1406	550.L6S275.s.6.sequence	EMP sample	Host-associated	Animal	Animal secretion	40.015	-105.271
1407	550.L6S276.s.6.sequence	EMP sample	Host-associated	Animal	Animal secretion	40.015	-105.271
1408	550.L6S277.s.6.sequence	EMP sample	Host-associated	Animal	Animal secretion	40.015	-105.271
1409	550.L6S278.s.6.sequence	EMP sample	Host-associated	Animal	Animal secretion	40.015	-105.271
1410	550.L6S279.s.6.sequence	EMP sample	Host-associated	Animal	Animal secretion	40.015	-105.271
1411	550.L6S28.s.6.sequence	EMP sample	Host-associated	Animal	Animal secretion	40.015	-105.271
1412	550.L6S280.s.6.sequence	EMP sample	Host-associated	Animal	Animal secretion	40.015	-105.271
1413	550.L6S281.s.6.sequence	EMP sample	Host-associated	Animal	Animal secretion	40.015	-105.271
1414	550.L6S282.s.6.sequence	EMP sample	Host-associated	Animal	Animal secretion	40.015	-105.271
1415	550.L6S283.s.6.sequence	EMP sample	Host-associated	Animal	Animal secretion	40.015	-105.271
1416	550.L6S284.s.6.sequence	EMP sample	Host-associated	Animal	Animal secretion	40.015	-105.271
1417	550.L6S285.s.6.sequence	EMP sample	Host-associated	Animal	Animal secretion	40.015	-105.271
1418	550.L6S286.s.6.sequence	EMP sample	Host-associated	Animal	Animal secretion	40.015	-105.271
1419	550.L6S287.s.6.sequence	EMP sample	Host-associated	Animal	Animal secretion	40.015	-105.271
1420	550.L6S289.s.6.sequence	EMP sample	Host-associated	Animal	Animal secretion	40.015	-105.271
1421	550.L6S29.s.6.sequence	EMP sample	Host-associated	Animal	Animal secretion	40.015	-105.271
1422	550.L6S290.s.6.sequence	EMP sample	Host-associated	Animal	Animal secretion	40.015	-105.271
1423	550.L6S291.s.6.sequence	EMP sample	Host-associated	Animal	Animal secretion	40.015	-105.271
1424	550.L6S292.s.6.sequence	EMP sample	Host-associated	Animal	Animal secretion	40.015	-105.271
1425	550.L6S293.s.6.sequence	EMP sample	Host-associated	Animal	Animal secretion	40.015	-105.271
1426	550.L6S294.s.6.sequence	EMP sample	Host-associated	Animal	Animal secretion	40.015	-105.271
1427	550.L6S296.s.6.sequence	EMP sample	Host-associated	Animal	Animal secretion	40.015	-105.271
1428	550.L6S297.s.6.sequence	EMP sample	Host-associated	Animal	Animal secretion	40.015	-105.271
1429	550.L6S298.s.6.sequence	EMP sample	Host-associated	Animal	Animal secretion	40.015	-105.271
1430	550.L6S299.s.6.sequence	EMP sample	Host-associated	Animal	Animal secretion	40.015	-105.271
1431	550.L6S3.s.6.sequence	EMP sample	Host-associated	Animal	Animal secretion	40.015	-105.271
1432	550.L6S30.s.6.sequence	EMP sample	Host-associated	Animal	Animal secretion	40.015	-105.271
1433	550.L6S300.s.6.sequence	EMP sample	Host-associated	Animal	Animal secretion	40.015	-105.271
1434	550.L6S301.s.6.sequence	EMP sample	Host-associated	Animal	Animal secretion	40.015	-105.271
1435	550.L6S302.s.6.sequence	EMP sample	Host-associated	Animal	Animal secretion	40.015	-105.271
1436	550.L6S303.s.6.sequence	EMP sample	Host-associated	Animal	Animal secretion	40.015	-105.271
1437	550.L6S304.s.6.sequence	EMP sample	Host-associated	Animal	Animal secretion	40.015	-105.271
1438	550.L6S305.s.6.sequence	EMP sample	Host-associated	Animal	Animal secretion	40.015	-105.271
1439	550.L6S306.s.6.sequence	EMP sample	Host-associated	Animal	Animal secretion	40.015	-105.271
1440	550.L6S307.s.6.sequence	EMP sample	Host-associated	Animal	Animal secretion	40.015	-105.271
1441	550.L6S308.s.6.sequence	EMP sample	Host-associated	Animal	Animal secretion	40.015	-105.271
1442	550.L6S309.s.6.sequence	EMP sample	Host-associated	Animal	Animal secretion	40.015	-105.271
1443	550.L6S31.s.6.sequence	EMP sample	Host-associated	Animal	Animal secretion	40.015	-105.271
1444	550.L6S310.s.6.sequence	EMP sample	Host-associated	Animal	Animal secretion	40.015	-105.271
1445	550.L6S311.s.6.sequence	EMP sample	Host-associated	Animal	Animal secretion	40.015	-105.271
1446	550.L6S312.s.6.sequence	EMP sample	Host-associated	Animal	Animal secretion	40.015	-105.271
1447	550.L6S313.s.6.sequence	EMP sample	Host-associated	Animal	Animal secretion	40.015	-105.271
1448	550.L6S314.s.6.sequence	EMP sample	Host-associated	Animal	Animal secretion	40.015	-105.271
1449	550.L6S315.s.6.sequence	EMP sample	Host-associated	Animal	Animal secretion	40.015	-105.271
1450	550.L6S316.s.6.sequence	EMP sample	Host-associated	Animal	Animal secretion	40.015	-105.271
1451	550.L6S317.s.6.sequence	EMP sample	Host-associated	Animal	Animal secretion	40.015	-105.271
1452	550.L6S318.s.6.sequence	EMP sample	Host-associated	Animal	Animal secretion	40.015	-105.271
1453	550.L6S319.s.6.sequence	EMP sample	Host-associated	Animal	Animal secretion	40.015	-105.271
1454	550.L6S32.s.6.sequence	EMP sample	Host-associated	Animal	Animal secretion	40.015	-105.271
1455	550.L6S320.s.6.sequence	EMP sample	Host-associated	Animal	Animal secretion	40.015	-105.271
1456	550.L6S321.s.6.sequence	EMP sample	Host-associated	Animal	Animal secretion	40.015	-105.271
1457	550.L6S322.s.6.sequence	EMP sample	Host-associated	Animal	Animal secretion	40.015	-105.271
1458	550.L6S323.s.6.sequence	EMP sample	Host-associated	Animal	Animal secretion	40.015	-105.271
1459	550.L6S324.s.6.sequence	EMP sample	Host-associated	Animal	Animal secretion	40.015	-105.271
1460	550.L6S325.s.6.sequence	EMP sample	Host-associated	Animal	Animal secretion	40.015	-105.271
1461	550.L6S326.s.6.sequence	EMP sample	Host-associated	Animal	Animal secretion	40.015	-105.271
1462	550.L6S327.s.6.sequence	EMP sample	Host-associated	Animal	Animal secretion	40.015	-105.271
1463	550.L6S329.s.6.sequence	EMP sample	Host-associated	Animal	Animal distal gut	40.015	-105.271
1464	550.L6S33.s.6.sequence	EMP sample	Host-associated	Animal	Animal secretion	40.015	-105.271
1465	550.L6S330.s.6.sequence	EMP sample	Host-associated	Animal	Animal distal gut	40.015	-105.271
1466	550.L6S331.s.6.sequence	EMP sample	Host-associated	Animal	Animal distal gut	40.015	-105.271
1467	550.L6S34.s.6.sequence	EMP sample	Host-associated	Animal	Animal secretion	40.015	-105.271
1468	550.L6S35.s.6.sequence	EMP sample	Host-associated	Animal	Animal secretion	40.015	-105.271
1469	550.L6S36.s.6.sequence	EMP sample	Host-associated	Animal	Animal secretion	40.015	-105.271
1470	550.L6S37.s.6.sequence	EMP sample	Host-associated	Animal	Animal secretion	40.015	-105.271
1471	550.L6S38.s.6.sequence	EMP sample	Host-associated	Animal	Animal secretion	40.015	-105.271
1472	550.L6S39.s.6.sequence	EMP sample	Host-associated	Animal	Animal secretion	40.015	-105.271
1473	550.L6S4.s.6.sequence	EMP sample	Host-associated	Animal	Animal secretion	40.015	-105.271
1474	550.L6S40.s.6.sequence	EMP sample	Host-associated	Animal	Animal secretion	40.015	-105.271
1475	550.L6S41.s.6.sequence	EMP sample	Host-associated	Animal	Animal secretion	40.015	-105.271
1476	550.L6S42.s.6.sequence	EMP sample	Host-associated	Animal	Animal secretion	40.015	-105.271
1477	550.L6S43.s.6.sequence	EMP sample	Host-associated	Animal	Animal secretion	40.015	-105.271
1478	550.L6S44.s.6.sequence	EMP sample	Host-associated	Animal	Animal secretion	40.015	-105.271
1479	550.L6S45.s.6.sequence	EMP sample	Host-associated	Animal	Animal secretion	40.015	-105.271
1480	550.L6S46.s.6.sequence	EMP sample	Host-associated	Animal	Animal secretion	40.015	-105.271
1481	550.L6S47.s.6.sequence	EMP sample	Host-associated	Animal	Animal secretion	40.015	-105.271
1482	550.L6S48.s.6.sequence	EMP sample	Host-associated	Animal	Animal secretion	40.015	-105.271
1483	550.L6S49.s.6.sequence	EMP sample	Host-associated	Animal	Animal secretion	40.015	-105.271
1484	550.L6S5.s.6.sequence	EMP sample	Host-associated	Animal	Animal secretion	40.015	-105.271
1485	550.L6S50.s.6.sequence	EMP sample	Host-associated	Animal	Animal secretion	40.015	-105.271
1486	550.L6S51.s.6.sequence	EMP sample	Host-associated	Animal	Animal secretion	40.015	-105.271
1487	550.L6S52.s.6.sequence	EMP sample	Host-associated	Animal	Animal secretion	40.015	-105.271
1488	550.L6S53.s.6.sequence	EMP sample	Host-associated	Animal	Animal secretion	40.015	-105.271
1489	550.L6S54.s.6.sequence	EMP sample	Host-associated	Animal	Animal secretion	40.015	-105.271
1490	550.L6S55.s.6.sequence	EMP sample	Host-associated	Animal	Animal secretion	40.015	-105.271
1491	550.L6S56.s.6.sequence	EMP sample	Host-associated	Animal	Animal secretion	40.015	-105.271
1492	550.L6S58.s.6.sequence	EMP sample	Host-associated	Animal	Animal secretion	40.015	-105.271
1493	550.L6S59.s.6.sequence	EMP sample	Host-associated	Animal	Animal secretion	40.015	-105.271
1494	550.L6S6.s.6.sequence	EMP sample	Host-associated	Animal	Animal secretion	40.015	-105.271
1495	550.L6S60.s.6.sequence	EMP sample	Host-associated	Animal	Animal secretion	40.015	-105.271
1496	550.L6S61.s.6.sequence	EMP sample	Host-associated	Animal	Animal secretion	40.015	-105.271
1497	550.L6S62.s.6.sequence	EMP sample	Host-associated	Animal	Animal secretion	40.015	-105.271
1498	550.L6S63.s.6.sequence	EMP sample	Host-associated	Animal	Animal secretion	40.015	-105.271
1499	550.L6S64.s.6.sequence	EMP sample	Host-associated	Animal	Animal secretion	40.015	-105.271
1500	550.L6S65.s.6.sequence	EMP sample	Host-associated	Animal	Animal secretion	40.015	-105.271
1501	550.L6S66.s.6.sequence	EMP sample	Host-associated	Animal	Animal secretion	40.015	-105.271
1502	550.L6S67.s.6.sequence	EMP sample	Host-associated	Animal	Animal secretion	40.015	-105.271
1503	550.L6S68.s.6.sequence	EMP sample	Host-associated	Animal	Animal secretion	40.015	-105.271
1504	550.L6S69.s.6.sequence	EMP sample	Host-associated	Animal	Animal secretion	40.015	-105.271
1505	550.L6S7.s.6.sequence	EMP sample	Host-associated	Animal	Animal secretion	40.015	-105.271
1506	550.L6S70.s.6.sequence	EMP sample	Host-associated	Animal	Animal secretion	40.015	-105.271
1507	550.L6S71.s.6.sequence	EMP sample	Host-associated	Animal	Animal secretion	40.015	-105.271
1508	550.L6S72.s.6.sequence	EMP sample	Host-associated	Animal	Animal secretion	40.015	-105.271
1509	550.L6S73.s.6.sequence	EMP sample	Host-associated	Animal	Animal secretion	40.015	-105.271
1510	550.L6S74.s.6.sequence	EMP sample	Host-associated	Animal	Animal secretion	40.015	-105.271
1511	550.L6S75.s.6.sequence	EMP sample	Host-associated	Animal	Animal secretion	40.015	-105.271
1512	550.L6S76.s.6.sequence	EMP sample	Host-associated	Animal	Animal secretion	40.015	-105.271
1513	550.L6S77.s.6.sequence	EMP sample	Host-associated	Animal	Animal secretion	40.015	-105.271
1514	550.L6S78.s.6.sequence	EMP sample	Host-associated	Animal	Animal secretion	40.015	-105.271
1515	550.L6S79.s.6.sequence	EMP sample	Host-associated	Animal	Animal secretion	40.015	-105.271
1516	550.L6S8.s.6.sequence	EMP sample	Host-associated	Animal	Animal secretion	40.015	-105.271
1517	550.L6S80.s.6.sequence	EMP sample	Host-associated	Animal	Animal secretion	40.015	-105.271
1518	550.L6S81.s.6.sequence	EMP sample	Host-associated	Animal	Animal secretion	40.015	-105.271
1519	550.L6S82.s.6.sequence	EMP sample	Host-associated	Animal	Animal secretion	40.015	-105.271
1520	550.L6S83.s.6.sequence	EMP sample	Host-associated	Animal	Animal secretion	40.015	-105.271
1521	550.L6S84.s.6.sequence	EMP sample	Host-associated	Animal	Animal secretion	40.015	-105.271
1522	550.L6S85.s.6.sequence	EMP sample	Host-associated	Animal	Animal secretion	40.015	-105.271
1523	550.L6S86.s.6.sequence	EMP sample	Host-associated	Animal	Animal secretion	40.015	-105.271
1524	550.L6S87.s.6.sequence	EMP sample	Host-associated	Animal	Animal secretion	40.015	-105.271
1525	550.L6S88.s.6.sequence	EMP sample	Host-associated	Animal	Animal secretion	40.015	-105.271
1526	550.L6S89.s.6.sequence	EMP sample	Host-associated	Animal	Animal secretion	40.015	-105.271
1527	550.L6S9.s.6.sequence	EMP sample	Host-associated	Animal	Animal secretion	40.015	-105.271
1528	550.L6S90.s.6.sequence	EMP sample	Host-associated	Animal	Animal secretion	40.015	-105.271
1529	550.L6S91.s.6.sequence	EMP sample	Host-associated	Animal	Animal secretion	40.015	-105.271
1530	550.L6S92.s.6.sequence	EMP sample	Host-associated	Animal	Animal secretion	40.015	-105.271
1531	550.L6S93.s.6.sequence	EMP sample	Host-associated	Animal	Animal secretion	40.015	-105.271
1532	550.L6S94.s.6.sequence	EMP sample	Host-associated	Animal	Animal secretion	40.015	-105.271
1533	550.L6S95.s.6.sequence	EMP sample	Host-associated	Animal	Animal secretion	40.015	-105.271
1534	550.L6S97.s.6.sequence	EMP sample	Host-associated	Animal	Animal secretion	40.015	-105.271
1535	550.L6S98.s.6.sequence	EMP sample	Host-associated	Animal	Animal secretion	40.015	-105.271
1536	550.L6S99.s.6.sequence	EMP sample	Host-associated	Animal	Animal secretion	40.015	-105.271
1537	632.Agricultural.soil.soy	EMP sample	Free-living	Non-saline	Soil (non-saline)	43.63	-80.39
1538	632.Agricultural.soil.wheat	EMP sample	Free-living	Non-saline	Soil (non-saline)	43.64	-80.41
1539	632.Arctic.Tundra.1	EMP sample	Free-living	Non-saline	Soil (non-saline)	64.87	-111.58
1540	632.Arctic.Tundra.2	EMP sample	Free-living	Non-saline	Soil (non-saline)	69.33	-138.74
1541	632.Boreal.coniferous.forest	EMP sample	Free-living	Non-saline	Soil (non-saline)	57.29	-111.27
1542	632.Northern.peatlands	EMP sample	Free-living	Non-saline	Soil (non-saline)	67.54	-139.86
1543	632.Tar.sand.1	EMP sample	Free-living	Non-saline	Soil (non-saline)	57.08	-111.54
1544	632.Tar.sand.2	EMP sample	Free-living	Non-saline	Soil (non-saline)	57.31	-111.68
1545	632.Temperate.deciduous.forest	EMP sample	Free-living	Non-saline	Soil (non-saline)	43.49	-80.57
1546	632.Temperate.rain.forest	EMP sample	Free-living	Non-saline	Soil (non-saline)	48.61	-124.23
1547	632.Wetland.soil	EMP sample	Free-living	Non-saline	Soil (non-saline)	45.56	-73.13
1548	638.ELB15.111810.1	EMP sample	Free-living	Non-saline	Water (non-saline)	-77.435	162.189
1549	638.ELB15.111810.2	EMP sample	Free-living	Non-saline	Water (non-saline)	-77.435	162.189
1550	638.ELB18.111810.1	EMP sample	Free-living	Non-saline	Water (non-saline)	-77.435	162.189
1551	638.ELB18.111810.2	EMP sample	Free-living	Non-saline	Water (non-saline)	-77.435	162.189
1552	638.ELB6.111810.1	EMP sample	Free-living	Non-saline	Water (non-saline)	-77.435	162.189
1553	638.ELB6.111810.2	EMP sample	Free-living	Non-saline	Water (non-saline)	-77.435	162.189
1554	638.FRX6.120710.1	EMP sample	Free-living	Non-saline	Water (non-saline)	-77.364	163.743
1555	638.FRX6.120710.2	EMP sample	Free-living	Non-saline	Water (non-saline)	-77.364	163.743
1556	638.FRX7.120710.1	EMP sample	Free-living	Non-saline	Water (non-saline)	-77.364	163.743
1557	638.FRX7.120710.2	EMP sample	Free-living	Non-saline	Water (non-saline)	-77.364	163.743
1558	638.FRX7.120910.2	EMP sample	Free-living	Non-saline	Water (non-saline)	-77.364	163.743
1559	638.FRX9.120710.1	EMP sample	Free-living	Non-saline	Water (non-saline)	-77.364	163.743
1560	638.RMK.ENR.1.1	EMP sample	Free-living	Non-saline	Water (non-saline)	-77.435	162.189
1561	638.RMK.ENR.10.1	EMP sample	Free-living	Non-saline	Water (non-saline)	-77.364	163.743
1562	638.RMK.ENR.10.2	EMP sample	Free-living	Non-saline	Water (non-saline)	-77.364	163.743
1563	638.RMK.ENR.11.1	EMP sample	Free-living	Non-saline	Water (non-saline)	-77.364	163.743
1564	638.RMK.ENR.11.2	EMP sample	Free-living	Non-saline	Water (non-saline)	-77.364	163.743
1565	638.RMK.ENR.12.1	EMP sample	Free-living	Non-saline	Water (non-saline)	-77.364	163.743
1566	638.RMK.ENR.12.2	EMP sample	Free-living	Non-saline	Water (non-saline)	-77.364	163.743
1567	638.RMK.ENR.13.1	EMP sample	Free-living	Non-saline	Water (non-saline)	-77.435	162.189
1568	638.RMK.ENR.13.2	EMP sample	Free-living	Non-saline	Water (non-saline)	-77.435	162.189
1569	638.RMK.ENR.14.1	EMP sample	Free-living	Non-saline	Water (non-saline)	-77.435	162.189
1570	638.RMK.ENR.14.2	EMP sample	Free-living	Non-saline	Water (non-saline)	-77.435	162.189
1571	638.RMK.ENR.15.1	EMP sample	Free-living	Non-saline	Water (non-saline)	-77.316	161.405
1572	638.RMK.ENR.15.2	EMP sample	Free-living	Non-saline	Water (non-saline)	-77.316	161.405
1573	638.RMK.ENR.16.1	EMP sample	Free-living	Non-saline	Water (non-saline)	-77.316	161.405
1574	638.RMK.ENR.16.2	EMP sample	Free-living	Non-saline	Water (non-saline)	-77.316	161.405
1575	638.RMK.ENR.17.1	EMP sample	Free-living	Non-saline	Water (non-saline)	-77.316	161.405
1576	638.RMK.ENR.17.2	EMP sample	Free-living	Non-saline	Water (non-saline)	-77.316	161.405
1577	638.RMK.ENR.18.1	EMP sample	Free-living	Non-saline	Water (non-saline)	-77.316	161.405
1578	638.RMK.ENR.18.2	EMP sample	Free-living	Non-saline	Water (non-saline)	-77.316	161.405
1579	638.RMK.ENR.19.1	EMP sample	Free-living	Non-saline	Water (non-saline)	-77.435	162.189
1580	638.RMK.ENR.19.2	EMP sample	Free-living	Non-saline	Water (non-saline)	-77.435	162.189
1581	638.RMK.ENR.2.1	EMP sample	Free-living	Non-saline	Water (non-saline)	-77.435	162.189
1582	638.RMK.ENR.20.1	EMP sample	Free-living	Non-saline	Water (non-saline)	-77.435	162.189
1583	638.RMK.ENR.20.2	EMP sample	Free-living	Non-saline	Water (non-saline)	-77.435	162.189
1584	638.RMK.ENR.21.1	EMP sample	Free-living	Non-saline	Water (non-saline)	-77.435	162.189
1585	638.RMK.ENR.21.2	EMP sample	Free-living	Non-saline	Water (non-saline)	-77.435	162.189
1586	638.RMK.ENR.22.1	EMP sample	Free-living	Non-saline	Water (non-saline)	-77.435	162.189
1587	638.RMK.ENR.22.2	EMP sample	Free-living	Non-saline	Water (non-saline)	-77.435	162.189
1588	638.RMK.ENR.23.1	EMP sample	Free-living	Non-saline	Water (non-saline)	-77.435	162.189
1589	638.RMK.ENR.23.2	EMP sample	Free-living	Non-saline	Water (non-saline)	-77.435	162.189
1590	638.RMK.ENR.24.1	EMP sample	Free-living	Non-saline	Water (non-saline)	-77.435	162.189
1591	638.RMK.ENR.24.2	EMP sample	Free-living	Non-saline	Water (non-saline)	-77.435	162.189
1592	638.RMK.ENR.25.1	EMP sample	Free-living	Non-saline	Water (non-saline)	-77.316	161.405
1593	638.RMK.ENR.25.2	EMP sample	Free-living	Non-saline	Water (non-saline)	-77.316	161.405
1594	638.RMK.ENR.26.1	EMP sample	Free-living	Non-saline	Water (non-saline)	-77.316	161.405
1595	638.RMK.ENR.26.2	EMP sample	Free-living	Non-saline	Water (non-saline)	-77.316	161.405
1596	638.RMK.ENR.27.1	EMP sample	Free-living	Non-saline	Water (non-saline)	-77.364	163.743
1597	638.RMK.ENR.27.2	EMP sample	Free-living	Non-saline	Water (non-saline)	-77.364	163.743
1598	638.RMK.ENR.28.1	EMP sample	Free-living	Non-saline	Water (non-saline)	-77.364	163.743
1599	638.RMK.ENR.28.2	EMP sample	Free-living	Non-saline	Water (non-saline)	-77.364	163.743
1600	638.RMK.ENR.29.1	EMP sample	Free-living	Non-saline	Water (non-saline)	-77.364	163.743
1601	638.RMK.ENR.29.2	EMP sample	Free-living	Non-saline	Water (non-saline)	-77.364	163.743
1602	638.RMK.ENR.3.1	EMP sample	Free-living	Non-saline	Water (non-saline)	-77.435	162.189
1603	638.RMK.ENR.30.1	EMP sample	Free-living	Non-saline	Water (non-saline)	-77.435	162.189
1604	638.RMK.ENR.30.2	EMP sample	Free-living	Non-saline	Water (non-saline)	-77.435	162.189
1605	638.RMK.ENR.31.1	EMP sample	Free-living	Non-saline	Water (non-saline)	-77.435	162.189
1606	638.RMK.ENR.31.2	EMP sample	Free-living	Non-saline	Water (non-saline)	-77.435	162.189
1607	638.RMK.ENR.32.1	EMP sample	Free-living	Non-saline	Water (non-saline)	-77.435	162.189
1608	638.RMK.ENR.32.2	EMP sample	Free-living	Non-saline	Water (non-saline)	-77.435	162.189
1609	638.RMK.ENR.33.1	EMP sample	Free-living	Non-saline	Water (non-saline)	-77.435	162.189
1610	638.RMK.ENR.33.2	EMP sample	Free-living	Non-saline	Water (non-saline)	-77.435	162.189
1611	638.RMK.ENR.34.1	EMP sample	Free-living	Non-saline	Water (non-saline)	-77.316	161.405
1612	638.RMK.ENR.34.2	EMP sample	Free-living	Non-saline	Water (non-saline)	-77.316	161.405
1613	638.RMK.ENR.35.1	EMP sample	Free-living	Non-saline	Water (non-saline)	-77.364	163.743
1614	638.RMK.ENR.35.2	EMP sample	Free-living	Non-saline	Water (non-saline)	-77.364	163.743
1615	638.RMK.ENR.36.1	EMP sample	Free-living	Non-saline	Water (non-saline)	-77.364	163.743
1616	638.RMK.ENR.36.2	EMP sample	Free-living	Non-saline	Water (non-saline)	-77.364	163.743
1617	638.RMK.ENR.4.1	EMP sample	Free-living	Non-saline	Water (non-saline)	-77.435	162.189
1618	638.RMK.ENR.4.2	EMP sample	Free-living	Non-saline	Water (non-saline)	-77.435	162.189
1619	638.RMK.ENR.5.1	EMP sample	Free-living	Non-saline	Water (non-saline)	-77.435	162.189
1620	638.RMK.ENR.5.2	EMP sample	Free-living	Non-saline	Water (non-saline)	-77.435	162.189
1621	638.RMK.ENR.6.1	EMP sample	Free-living	Non-saline	Water (non-saline)	-77.435	162.189
1622	638.RMK.ENR.6.2	EMP sample	Free-living	Non-saline	Water (non-saline)	-77.435	162.189
1623	638.RMK.ENR.7.1	EMP sample	Free-living	Non-saline	Water (non-saline)	-77.316	161.405
1624	638.RMK.ENR.7.2	EMP sample	Free-living	Non-saline	Water (non-saline)	-77.316	161.405
1625	638.RMK.ENR.8.1	EMP sample	Free-living	Non-saline	Water (non-saline)	-77.316	161.405
1626	638.RMK.ENR.8.2	EMP sample	Free-living	Non-saline	Water (non-saline)	-77.316	161.405
1627	638.RMK.ENR.9.1	EMP sample	Free-living	Non-saline	Water (non-saline)	-77.316	161.405
1628	638.RMK.ENR.9.2	EMP sample	Free-living	Non-saline	Water (non-saline)	-77.316	161.405
1629	638.VAN20.120210.1	EMP sample	Free-living	Non-saline	Water (non-saline)	-77.316	161.405
1630	638.VAN20.120210.2	EMP sample	Free-living	Non-saline	Water (non-saline)	-77.316	161.405
1631	638.VAN35.120210.1	EMP sample	Free-living	Non-saline	Water (non-saline)	-77.316	161.405
1632	638.VAN35.120210.2	EMP sample	Free-living	Non-saline	Water (non-saline)	-77.316	161.405
1633	638.VAN45.120210.1	EMP sample	Free-living	Non-saline	Water (non-saline)	-77.316	161.405
1634	638.VAN45.120210.2	EMP sample	Free-living	Non-saline	Water (non-saline)	-77.316	161.405
1635	638.VAN65.120210.1	EMP sample	Free-living	Non-saline	Water (non-saline)	-77.316	161.405
1636	638.VAN65.120210.2	EMP sample	Free-living	Non-saline	Water (non-saline)	-77.316	161.405
1637	659.NZFACE.R1.Browntop	EMP sample	Free-living	Non-saline	Soil (non-saline)	-40.017	175.267
1638	659.NZFACE.R1.control.19.4	EMP sample	Free-living	Non-saline	Soil (non-saline)	-40.017	175.267
1639	659.NZFACE.R1.Ryegrass.26.4	EMP sample	Free-living	Non-saline	Soil (non-saline)	-40.017	175.267
1640	659.NZFACE.R1.warm	EMP sample	Free-living	Non-saline	Soil (non-saline)	-40.017	175.267
1641	659.NZFACE.R2.Browntop	EMP sample	Free-living	Non-saline	Soil (non-saline)	-40.017	175.267
1642	659.NZFACE.R2.control.23.4	EMP sample	Free-living	Non-saline	Soil (non-saline)	-40.017	175.267
1643	659.NZFACE.R2.Ryegrass.24.4	EMP sample	Free-living	Non-saline	Soil (non-saline)	-40.017	175.267
1644	659.NZFACE.R3.Browntop	EMP sample	Free-living	Non-saline	Soil (non-saline)	-40.017	175.267
1645	659.NZFACE.R3.Ryegrass.19.7	EMP sample	Free-living	Non-saline	Soil (non-saline)	-40.017	175.267
1646	659.NZFACE.R3.warm	EMP sample	Free-living	Non-saline	Soil (non-saline)	-40.017	175.267
1647	659.NZFACE.R4.Browntop	EMP sample	Free-living	Non-saline	Soil (non-saline)	-40.017	175.267
1648	659.NZFACE.R4.Ryegrass.16.4	EMP sample	Free-living	Non-saline	Soil (non-saline)	-40.017	175.267
1649	659.NZFACE.R5.Browntop	EMP sample	Free-living	Non-saline	Soil (non-saline)	-40.017	175.267
1650	659.NZFACE.R5.Ryegrass	EMP sample	Free-living	Non-saline	Soil (non-saline)	-40.017	175.267
1651	659.NZFACE.R6.Browntop	EMP sample	Free-living	Non-saline	Soil (non-saline)	-40.017	175.267
1652	659.NZFACE.R6.Ryegrass	EMP sample	Free-living	Non-saline	Soil (non-saline)	-40.017	175.267
1653	659.NZFACE.R2.warm	EMP sample	Free-living	Non-saline	Soil (non-saline)	-40.017	175.267
1654	659.NZFACE.R3.control.19.4	EMP sample	Free-living	Non-saline	Soil (non-saline)	-40.017	175.267
1655	659.NZFACE.R4.control.19.8	EMP sample	Free-living	Non-saline	Soil (non-saline)	-40.017	175.267
1656	659.NZFACE.R4.warm	EMP sample	Free-living	Non-saline	Soil (non-saline)	-40.017	175.267
1657	659.NZFACE.R5.warm	EMP sample	Free-living	Non-saline	Soil (non-saline)	-40.017	175.267
1658	659.NZFACE.R6.control	EMP sample	Free-living	Non-saline	Soil (non-saline)	-40.017	175.267
1659	659.NZFACE.R6.warm	EMP sample	Free-living	Non-saline	Soil (non-saline)	-40.017	175.267
1660	662.M1	EMP sample	Free-living	Saline	Surface (saline)	48.38	-124.73
1661	662.M2	EMP sample	Free-living	Saline	Surface (saline)	48.38	-124.73
1662	662.M3	EMP sample	Free-living	Saline	Surface (saline)	48.38	-124.73
1663	662.M4	EMP sample	Free-living	Saline	Surface (saline)	48.38	-124.73
1664	662.M5a	EMP sample	Free-living	Saline	Surface (saline)	48.38	-124.73
1665	662.M5b	EMP sample	Free-living	Saline	Surface (saline)	48.38	-124.73
1666	662.M6	EMP sample	Free-living	Saline	Surface (saline)	48.38	-124.73
1667	662.M7	EMP sample	Free-living	Saline	Surface (saline)	48.38	-124.73
1668	662.M8	EMP sample	Free-living	Saline	Surface (saline)	48.38	-124.73
1669	662.M9	EMP sample	Free-living	Saline	Surface (saline)	48.38	-124.73
1670	662.M10	EMP sample	Free-living	Saline	Surface (saline)	48.38	-124.73
1671	662.M11	EMP sample	Free-living	Saline	Surface (saline)	48.38	-124.73
1672	662.M12	EMP sample	Free-living	Saline	Surface (saline)	48.38	-124.73
1673	662.M13	EMP sample	Free-living	Saline	Surface (saline)	48.38	-124.73
1674	662.M14	EMP sample	Free-living	Saline	Surface (saline)	48.38	-124.73
1675	662.M15	EMP sample	Host-associated	Animal	Animal corpus	48.38	-124.73
1676	662.M16	EMP sample	Host-associated	Animal	Animal corpus	48.38	-124.73
1677	662.M17	EMP sample	Host-associated	Animal	Animal corpus	48.38	-124.73
1678	662.M18	EMP sample	Host-associated	Animal	Animal corpus	48.38	-124.73
1679	662.M20	EMP sample	Free-living	Saline	Surface (saline)	48.36	-124.57
1680	662.M21	EMP sample	Free-living	Saline	Surface (saline)	48.36	-124.57
1681	662.M22	EMP sample	Free-living	Saline	Surface (saline)	48.36	-124.57
1682	662.M23	EMP sample	Free-living	Saline	Surface (saline)	48.36	-124.57
1683	662.M24	EMP sample	Free-living	Saline	Surface (saline)	48.36	-124.57
1684	662.M25	EMP sample	Free-living	Saline	Surface (saline)	48.36	-124.57
1685	662.M26	EMP sample	Free-living	Saline	Surface (saline)	48.36	-124.57
1686	662.M27	EMP sample	Free-living	Saline	Surface (saline)	48.36	-124.57
1687	662.M28	EMP sample	Free-living	Saline	Surface (saline)	48.36	-124.57
1688	662.M29	EMP sample	Free-living	Saline	Surface (saline)	48.36	-124.57
1689	662.M30	EMP sample	Free-living	Saline	Surface (saline)	48.36	-124.57
1690	662.M31	EMP sample	Free-living	Saline	Surface (saline)	48.36	-124.57
1691	662.M32	EMP sample	Free-living	Saline	Water (saline)	48.36	-124.57
1692	662.M33	EMP sample	Free-living	Saline	Water (saline)	48.36	-124.57
1693	662.M34	EMP sample	Free-living	Saline	Water (saline)	48.36	-124.57
1694	662.M35	EMP sample	Free-living	Saline	Surface (saline)	48.36	-124.57
1695	662.M36	EMP sample	Free-living	Saline	Surface (saline)	48.36	-124.57
1696	662.M37	EMP sample	Free-living	Saline	Surface (saline)	48.36	-124.57
1697	662.M38	EMP sample	Free-living	Saline	Surface (saline)	48.36	-124.57
1698	662.M39	EMP sample	Free-living	Saline	Surface (saline)	48.36	-124.57
1699	662.M40	EMP sample	Free-living	Saline	Surface (saline)	48.36	-124.57
1700	662.M41	EMP sample	Free-living	Saline	Surface (saline)	48.36	-124.57
1701	662.M42	EMP sample	Free-living	Saline	Surface (saline)	48.36	-124.57
1702	662.M43	EMP sample	Free-living	Saline	Surface (saline)	48.36	-124.57
1703	662.M44	EMP sample	Free-living	Saline	Surface (saline)	48.36	-124.57
1704	662.C1	EMP sample	Free-living	Saline	Surface (saline)	48.38	-124.73
1705	662.C2	EMP sample	Free-living	Saline	Surface (saline)	48.38	-124.73
1706	678.OA.mesocosm.350	EMP sample	Free-living	Saline	Sediment (saline)	50.338	-4.148
1707	678.OA.mesocosm.351	EMP sample	Free-living	Saline	Sediment (saline)	50.338	-4.148
1708	678.OA.mesocosm.352	EMP sample	Free-living	Saline	Sediment (saline)	50.338	-4.148
1709	678.OA.mesocosm.354	EMP sample	Free-living	Saline	Sediment (saline)	50.338	-4.148
1710	678.OA.mesocosm.355	EMP sample	Free-living	Saline	Sediment (saline)	50.338	-4.148
1711	678.OA.mesocosm.357	EMP sample	Free-living	Saline	Sediment (saline)	50.338	-4.148
1712	678.OA.mesocosm.361	EMP sample	Free-living	Saline	Sediment (saline)	50.338	-4.148
1713	678.OA.mesocosm.362	EMP sample	Free-living	Saline	Sediment (saline)	50.338	-4.148
1714	678.OA.mesocosm.363	EMP sample	Free-living	Saline	Sediment (saline)	50.338	-4.148
1715	678.OA.mesocosm.364	EMP sample	Free-living	Saline	Sediment (saline)	50.338	-4.148
1716	678.OA.mesocosm.365	EMP sample	Free-living	Saline	Sediment (saline)	50.338	-4.148
1717	678.OA.mesocosm.366	EMP sample	Free-living	Saline	Sediment (saline)	50.338	-4.148
1718	678.OA.mesocosm.367	EMP sample	Free-living	Saline	Sediment (saline)	50.338	-4.148
1719	678.OA.mesocosm.368	EMP sample	Free-living	Saline	Sediment (saline)	50.338	-4.148
1720	678.OA.mesocosm.369	EMP sample	Free-living	Saline	Sediment (saline)	50.338	-4.148
1721	678.OA.mesocosm.370	EMP sample	Free-living	Saline	Sediment (saline)	50.338	-4.148
1722	678.OA.mesocosm.372	EMP sample	Free-living	Saline	Sediment (saline)	50.338	-4.148
1723	678.OA.mesocosm.373	EMP sample	Free-living	Saline	Sediment (saline)	50.338	-4.148
1724	678.OA.mesocosm.374	EMP sample	Free-living	Saline	Sediment (saline)	50.338	-4.148
1725	678.OA.mesocosm.375	EMP sample	Free-living	Saline	Sediment (saline)	50.338	-4.148
1726	678.OA.mesocosm.376	EMP sample	Free-living	Saline	Sediment (saline)	50.338	-4.148
1727	678.OA.mesocosm.378	EMP sample	Free-living	Saline	Sediment (saline)	50.338	-4.148
1728	678.OA.mesocosm.379	EMP sample	Free-living	Saline	Sediment (saline)	50.338	-4.148
1729	678.OA.mesocosm.380	EMP sample	Free-living	Saline	Sediment (saline)	50.338	-4.148
1730	678.OA.mesocosm.381	EMP sample	Free-living	Saline	Sediment (saline)	50.338	-4.148
1731	678.OA.mesocosm.382	EMP sample	Free-living	Saline	Sediment (saline)	50.338	-4.148
1732	678.OA.mesocosm.383	EMP sample	Free-living	Saline	Sediment (saline)	50.338	-4.148
1733	678.OA.mesocosm.384	EMP sample	Free-living	Saline	Sediment (saline)	50.338	-4.148
1734	678.OA.mesocosm.386	EMP sample	Free-living	Saline	Sediment (saline)	50.338	-4.148
1735	678.OA.mesocosm.387	EMP sample	Free-living	Saline	Sediment (saline)	50.338	-4.148
1736	678.OA.mesocosm.388	EMP sample	Free-living	Saline	Sediment (saline)	50.338	-4.148
1737	678.OA.mesocosm.389	EMP sample	Free-living	Saline	Sediment (saline)	50.338	-4.148
1738	678.OA.mesocosm.390	EMP sample	Free-living	Saline	Sediment (saline)	50.338	-4.148
1739	678.OA.mesocosm.391	EMP sample	Free-living	Saline	Sediment (saline)	50.338	-4.148
1740	678.OA.mesocosm.392	EMP sample	Free-living	Saline	Sediment (saline)	50.338	-4.148
1741	678.OA.mesocosm.393	EMP sample	Free-living	Saline	Sediment (saline)	50.338	-4.148
1742	678.OA.mesocosm.394	EMP sample	Free-living	Saline	Sediment (saline)	50.338	-4.148
1743	678.OA.mesocosm.395	EMP sample	Free-living	Saline	Sediment (saline)	50.338	-4.148
1744	678.OA.mesocosm.396	EMP sample	Free-living	Saline	Sediment (saline)	50.338	-4.148
1745	678.OA.mesocosm.397	EMP sample	Free-living	Saline	Sediment (saline)	50.338	-4.148
1746	678.OA.mesocosm.398	EMP sample	Free-living	Saline	Sediment (saline)	50.338	-4.148
1747	678.OA.mesocosm.399	EMP sample	Free-living	Saline	Sediment (saline)	50.338	-4.148
1748	678.OA.mesocosm.400	EMP sample	Free-living	Saline	Sediment (saline)	50.338	-4.148
1749	678.OA.mesocosm.401	EMP sample	Free-living	Saline	Sediment (saline)	50.338	-4.148
1750	678.OA.mesocosm.402	EMP sample	Free-living	Saline	Sediment (saline)	50.338	-4.148
1751	678.OA.mesocosm.403	EMP sample	Free-living	Saline	Sediment (saline)	50.338	-4.148
1752	678.OA.mesocosm.404	EMP sample	Free-living	Saline	Sediment (saline)	50.338	-4.148
1753	678.OA.mesocosm.405	EMP sample	Free-living	Saline	Sediment (saline)	50.338	-4.148
1754	678.OA.mesocosm.406	EMP sample	Free-living	Saline	Sediment (saline)	50.338	-4.148
1755	678.OA.mesocosm.408	EMP sample	Free-living	Saline	Sediment (saline)	50.338	-4.148
1756	678.OA.mesocosm.409	EMP sample	Free-living	Saline	Sediment (saline)	50.338	-4.148
1757	678.OA.mesocosm.410	EMP sample	Free-living	Saline	Sediment (saline)	50.338	-4.148
1758	678.OA.mesocosm.411	EMP sample	Free-living	Saline	Sediment (saline)	50.338	-4.148
1759	678.OA.mesocosm.412	EMP sample	Free-living	Saline	Sediment (saline)	50.338	-4.148
1760	678.OA.mesocosm.413	EMP sample	Free-living	Saline	Sediment (saline)	50.338	-4.148
1761	678.OA.mesocosm.414	EMP sample	Free-living	Saline	Sediment (saline)	50.338	-4.148
1762	678.OA.mesocosm.415	EMP sample	Free-living	Saline	Sediment (saline)	50.338	-4.148
1763	678.OA.mesocosm.416	EMP sample	Free-living	Saline	Sediment (saline)	50.338	-4.148
1764	678.OA.mesocosm.417	EMP sample	Free-living	Saline	Sediment (saline)	50.338	-4.148
1765	678.OA.mesocosm.418	EMP sample	Free-living	Saline	Sediment (saline)	50.338	-4.148
1766	678.OA.mesocosm.420	EMP sample	Free-living	Saline	Sediment (saline)	50.338	-4.148
1767	678.OA.mesocosm.421	EMP sample	Free-living	Saline	Sediment (saline)	50.338	-4.148
1768	678.OA.mesocosm.422	EMP sample	Free-living	Saline	Sediment (saline)	50.338	-4.148
1769	678.OA.mesocosm.423	EMP sample	Free-living	Saline	Sediment (saline)	50.338	-4.148
1770	678.OA.mesocosm.424	EMP sample	Free-living	Saline	Sediment (saline)	50.338	-4.148
1771	678.OA.mesocosm.425	EMP sample	Free-living	Saline	Sediment (saline)	50.338	-4.148
1772	678.OA.mesocosm.426	EMP sample	Free-living	Saline	Sediment (saline)	50.338	-4.148
1773	678.OA.mesocosm.427	EMP sample	Free-living	Saline	Sediment (saline)	50.338	-4.148
1774	678.OA.mesocosm.430	EMP sample	Free-living	Saline	Sediment (saline)	50.338	-4.148
1775	678.OA.mesocosm.431	EMP sample	Free-living	Saline	Sediment (saline)	50.338	-4.148
1776	678.OA.mesocosm.433	EMP sample	Free-living	Saline	Sediment (saline)	50.338	-4.148
1777	678.OA.mesocosm.435	EMP sample	Free-living	Saline	Sediment (saline)	50.338	-4.148
1778	678.OA.mesocosm.436	EMP sample	Free-living	Saline	Sediment (saline)	50.338	-4.148
1779	678.OA.mesocosm.437	EMP sample	Free-living	Saline	Sediment (saline)	50.338	-4.148
1780	678.OA.mesocosm.438	EMP sample	Free-living	Saline	Sediment (saline)	50.338	-4.148
1781	678.OA.mesocosm.439	EMP sample	Free-living	Saline	Sediment (saline)	50.338	-4.148
1782	678.OA.mesocosm.442	EMP sample	Free-living	Saline	Sediment (saline)	50.338	-4.148
1783	678.OA.mesocosm.443	EMP sample	Free-living	Saline	Sediment (saline)	50.338	-4.148
1784	678.OA.mesocosm.446	EMP sample	Free-living	Saline	Sediment (saline)	50.338	-4.148
1785	678.OA.mesocosm.451	EMP sample	Free-living	Saline	Sediment (saline)	50.338	-4.148
1786	678.OA.mesocosm.452	EMP sample	Free-living	Saline	Sediment (saline)	50.338	-4.148
1787	678.OA.mesocosm.455	EMP sample	Free-living	Saline	Sediment (saline)	50.338	-4.148
1788	678.OA.mesocosm.458	EMP sample	Free-living	Saline	Sediment (saline)	50.338	-4.148
1789	678.OA.mesocosm.462	EMP sample	Free-living	Saline	Sediment (saline)	50.338	-4.148
1790	678.OA.mesocosm.463	EMP sample	Free-living	Saline	Sediment (saline)	50.338	-4.148
1791	678.OA.mesocosm.467	EMP sample	Free-living	Saline	Sediment (saline)	50.338	-4.148
1792	678.seasonal.insitu.sample.481	EMP sample	Free-living	Saline	Sediment (saline)	50.338	-4.148
1793	678.seasonal.insitu.sample.491	EMP sample	Free-living	Saline	Sediment (saline)	50.338	-4.148
1794	678.seasonal.insitu.sample.492	EMP sample	Free-living	Saline	Sediment (saline)	50.338	-4.148
1795	678.seasonal.insitu.sample.495	EMP sample	Free-living	Saline	Sediment (saline)	50.338	-4.148
1796	678.seasonal.insitu.sample.497	EMP sample	Free-living	Saline	Sediment (saline)	50.338	-4.148
1797	678.seasonal.insitu.sample.499	EMP sample	Free-living	Saline	Sediment (saline)	50.338	-4.148
1798	678.seasonal.insitu.sample.500	EMP sample	Free-living	Saline	Sediment (saline)	50.338	-4.148
1799	678.seasonal.insitu.sample.501	EMP sample	Free-living	Saline	Sediment (saline)	50.338	-4.148
1800	678.seasonal.insitu.sample.502	EMP sample	Free-living	Saline	Sediment (saline)	50.338	-4.148
1801	678.seasonal.insitu.sample.504	EMP sample	Free-living	Saline	Sediment (saline)	50.338	-4.148
1802	678.seasonal.insitu.sample.505	EMP sample	Free-living	Saline	Sediment (saline)	50.338	-4.148
1803	678.seasonal.insitu.sample.506	EMP sample	Free-living	Saline	Sediment (saline)	50.338	-4.148
1804	678.seasonal.insitu.sample.509	EMP sample	Free-living	Saline	Sediment (saline)	50.338	-4.148
1805	678.seasonal.insitu.sample.510	EMP sample	Free-living	Saline	Sediment (saline)	50.338	-4.148
1806	678.seasonal.insitu.sample.514	EMP sample	Free-living	Saline	Sediment (saline)	50.338	-4.148
1807	678.seasonal.insitu.sample.520	EMP sample	Free-living	Saline	Sediment (saline)	50.338	-4.148
1808	678.seasonal.insitu.sample.521	EMP sample	Free-living	Saline	Sediment (saline)	50.338	-4.148
1809	678.seasonal.insitu.sample.522	EMP sample	Free-living	Saline	Sediment (saline)	50.338	-4.148
1810	678.seasonal.insitu.sample.523	EMP sample	Free-living	Saline	Sediment (saline)	50.338	-4.148
1811	678.seasonal.insitu.sample.524	EMP sample	Free-living	Saline	Sediment (saline)	50.338	-4.148
1812	678.seasonal.insitu.sample.525	EMP sample	Free-living	Saline	Sediment (saline)	50.338	-4.148
1813	678.seasonal.insitu.sample.526	EMP sample	Free-living	Saline	Sediment (saline)	50.338	-4.148
1814	678.seasonal.insitu.sample.528	EMP sample	Free-living	Saline	Sediment (saline)	50.338	-4.148
1815	678.seasonal.insitu.sample.529	EMP sample	Free-living	Saline	Sediment (saline)	50.338	-4.148
1816	678.seasonal.insitu.sample.531	EMP sample	Free-living	Saline	Sediment (saline)	50.338	-4.148
1817	678.seasonal.insitu.sample.532	EMP sample	Free-living	Saline	Sediment (saline)	50.338	-4.148
1818	678.seasonal.insitu.sample.533	EMP sample	Free-living	Saline	Sediment (saline)	50.338	-4.148
1819	678.seasonal.insitu.sample.534	EMP sample	Free-living	Saline	Sediment (saline)	50.338	-4.148
1820	678.seasonal.insitu.sample.535	EMP sample	Free-living	Saline	Sediment (saline)	50.338	-4.148
1821	678.seasonal.insitu.sample.536	EMP sample	Free-living	Saline	Sediment (saline)	50.338	-4.148
1822	678.seasonal.insitu.sample.537	EMP sample	Free-living	Saline	Sediment (saline)	50.338	-4.148
1823	678.seasonal.insitu.sample.538	EMP sample	Free-living	Saline	Sediment (saline)	50.338	-4.148
1824	678.seasonal.insitu.sample.539	EMP sample	Free-living	Saline	Sediment (saline)	50.338	-4.148
1825	678.seasonal.insitu.sample.540	EMP sample	Free-living	Saline	Sediment (saline)	50.338	-4.148
1826	678.seasonal.insitu.sample.542	EMP sample	Free-living	Saline	Sediment (saline)	50.338	-4.148
1827	678.seasonal.insitu.sample.543	EMP sample	Free-living	Saline	Sediment (saline)	50.338	-4.148
1828	678.seasonal.insitu.sample.544	EMP sample	Free-living	Saline	Sediment (saline)	50.338	-4.148
1829	678.seasonal.insitu.sample.545	EMP sample	Free-living	Saline	Sediment (saline)	50.338	-4.148
1830	678.seasonal.insitu.sample.546	EMP sample	Free-living	Saline	Sediment (saline)	50.338	-4.148
1831	678.seasonal.insitu.sample.547	EMP sample	Free-living	Saline	Sediment (saline)	50.338	-4.148
1832	678.seasonal.insitu.sample.548	EMP sample	Free-living	Saline	Sediment (saline)	50.338	-4.148
1833	678.seasonal.insitu.sample.549	EMP sample	Free-living	Saline	Sediment (saline)	50.338	-4.148
1834	678.seasonal.insitu.sample.550	EMP sample	Free-living	Saline	Sediment (saline)	50.338	-4.148
1835	678.seasonal.insitu.sample.551	EMP sample	Free-living	Saline	Sediment (saline)	50.338	-4.148
1836	678.seasonal.insitu.sample.552	EMP sample	Free-living	Saline	Sediment (saline)	50.338	-4.148
1837	678.seasonal.insitu.sample.555	EMP sample	Free-living	Saline	Sediment (saline)	50.338	-4.148
1838	678.seasonal.insitu.sample.556	EMP sample	Free-living	Saline	Sediment (saline)	50.338	-4.148
1839	678.seasonal.insitu.sample.558	EMP sample	Free-living	Saline	Sediment (saline)	50.338	-4.148
1840	678.seasonal.insitu.sample.559	EMP sample	Free-living	Saline	Sediment (saline)	50.338	-4.148
1841	678.seasonal.insitu.sample.560	EMP sample	Free-living	Saline	Sediment (saline)	50.338	-4.148
1842	678.seasonal.insitu.sample.561	EMP sample	Free-living	Saline	Sediment (saline)	50.338	-4.148
1843	678.seasonal.insitu.sample.562	EMP sample	Free-living	Saline	Sediment (saline)	50.338	-4.148
1844	678.seasonal.insitu.sample.563	EMP sample	Free-living	Saline	Sediment (saline)	50.338	-4.148
1845	678.seasonal.insitu.sample.564	EMP sample	Free-living	Saline	Sediment (saline)	50.338	-4.148
1846	678.seasonal.insitu.sample.565	EMP sample	Free-living	Saline	Sediment (saline)	50.338	-4.148
1847	678.seasonal.insitu.sample.568	EMP sample	Free-living	Saline	Sediment (saline)	50.338	-4.148
1848	678.seasonal.insitu.sample.570	EMP sample	Free-living	Saline	Sediment (saline)	50.338	-4.148
1849	678.seasonal.insitu.sample.571	EMP sample	Free-living	Saline	Sediment (saline)	50.338	-4.148
1850	678.seasonal.insitu.sample.572	EMP sample	Free-living	Saline	Sediment (saline)	50.338	-4.148
1851	678.seasonal.insitu.sample.573	EMP sample	Free-living	Saline	Sediment (saline)	50.338	-4.148
1852	678.seasonal.insitu.sample.574	EMP sample	Free-living	Saline	Sediment (saline)	50.338	-4.148
1853	678.seasonal.insitu.sample.575	EMP sample	Free-living	Saline	Sediment (saline)	50.338	-4.148
1854	678.seasonal.insitu.sample.576	EMP sample	Free-living	Saline	Sediment (saline)	50.338	-4.148
1855	678.seasonal.insitu.sample.577	EMP sample	Free-living	Saline	Sediment (saline)	50.338	-4.148
1856	678.seasonal.insitu.sample.578	EMP sample	Free-living	Saline	Sediment (saline)	50.338	-4.148
1857	678.seasonal.insitu.sample.579	EMP sample	Free-living	Saline	Sediment (saline)	50.338	-4.148
1858	678.seasonal.insitu.sample.580	EMP sample	Free-living	Saline	Sediment (saline)	50.338	-4.148
1859	678.seasonal.insitu.sample.582	EMP sample	Free-living	Saline	Sediment (saline)	50.338	-4.148
1860	678.seasonal.insitu.sample.583	EMP sample	Free-living	Saline	Sediment (saline)	50.338	-4.148
1861	678.seasonal.insitu.sample.584	EMP sample	Free-living	Saline	Sediment (saline)	50.338	-4.148
1862	678.seasonal.insitu.sample.587	EMP sample	Free-living	Saline	Sediment (saline)	50.338	-4.148
1863	678.seasonal.insitu.sample.588	EMP sample	Free-living	Saline	Sediment (saline)	50.338	-4.148
1864	678.seasonal.insitu.sample.589	EMP sample	Free-living	Saline	Sediment (saline)	50.338	-4.148
1865	678.seasonal.insitu.sample.590	EMP sample	Free-living	Saline	Sediment (saline)	50.338	-4.148
1866	678.seasonal.insitu.sample.593	EMP sample	Free-living	Saline	Sediment (saline)	50.338	-4.148
1867	678.seasonal.insitu.sample.594	EMP sample	Free-living	Saline	Sediment (saline)	50.338	-4.148
1868	678.seasonal.insitu.sample.595	EMP sample	Free-living	Saline	Sediment (saline)	50.338	-4.148
1869	678.seasonal.insitu.sample.596	EMP sample	Free-living	Saline	Sediment (saline)	50.338	-4.148
1870	678.seasonal.insitu.sample.597	EMP sample	Free-living	Saline	Sediment (saline)	50.338	-4.148
1871	678.seasonal.insitu.sample.598	EMP sample	Free-living	Saline	Sediment (saline)	50.338	-4.148
1872	678.T.RFLP.Sample.600	EMP sample	Free-living	Saline	Sediment (saline)	50.338	-4.148
1873	678.T.RFLP.Sample.601	EMP sample	Free-living	Saline	Sediment (saline)	50.338	-4.148
1874	678.T.RFLP.Sample.605	EMP sample	Free-living	Saline	Sediment (saline)	50.338	-4.148
1875	678.T.RFLP.Sample.606	EMP sample	Free-living	Saline	Sediment (saline)	50.338	-4.148
1876	678.T.RFLP.Sample.610	EMP sample	Free-living	Saline	Sediment (saline)	50.338	-4.148
1877	678.T.RFLP.Sample.611	EMP sample	Free-living	Saline	Sediment (saline)	50.338	-4.148
1878	678.T.RFLP.Sample.612	EMP sample	Free-living	Saline	Sediment (saline)	50.338	-4.148
1879	678.T.RFLP.Sample.618	EMP sample	Free-living	Saline	Sediment (saline)	50.338	-4.148
1880	678.T.RFLP.Sample.619	EMP sample	Free-living	Saline	Sediment (saline)	50.338	-4.148
1881	678.T.RFLP.Sample.627	EMP sample	Free-living	Saline	Sediment (saline)	50.338	-4.148
1882	678.T.RFLP.Sample.629	EMP sample	Free-living	Saline	Sediment (saline)	50.338	-4.148
1883	678.T.RFLP.Sample.630	EMP sample	Free-living	Saline	Sediment (saline)	50.338	-4.148
1884	678.T.RFLP.Sample.631	EMP sample	Free-living	Saline	Sediment (saline)	50.338	-4.148
1885	678.T.RFLP.Sample.632	EMP sample	Free-living	Saline	Sediment (saline)	50.338	-4.148
1886	678.T.RFLP.Sample.633	EMP sample	Free-living	Saline	Sediment (saline)	50.338	-4.148
1887	678.T.RFLP.Sample.635	EMP sample	Free-living	Saline	Sediment (saline)	50.338	-4.148
1888	678.T.RFLP.Sample.636	EMP sample	Free-living	Saline	Sediment (saline)	50.338	-4.148
1889	678.T.RFLP.Sample.639	EMP sample	Free-living	Saline	Sediment (saline)	50.338	-4.148
1890	678.T.RFLP.Sample.640	EMP sample	Free-living	Saline	Sediment (saline)	50.338	-4.148
1891	678.T.RFLP.Sample.641	EMP sample	Free-living	Saline	Sediment (saline)	50.338	-4.148
1892	678.T.RFLP.Sample.642	EMP sample	Free-living	Saline	Sediment (saline)	50.338	-4.148
1893	678.T.RFLP.Sample.644	EMP sample	Free-living	Saline	Sediment (saline)	50.338	-4.148
1894	678.T.RFLP.Sample.645	EMP sample	Free-living	Saline	Sediment (saline)	50.338	-4.148
1895	678.T.RFLP.Sample.652	EMP sample	Free-living	Saline	Sediment (saline)	50.338	-4.148
1896	678.T.RFLP.Sample.653	EMP sample	Free-living	Saline	Sediment (saline)	50.338	-4.148
1897	678.T.RFLP.Sample.654	EMP sample	Free-living	Saline	Sediment (saline)	50.338	-4.148
1898	678.T.RFLP.Sample.655	EMP sample	Free-living	Saline	Sediment (saline)	50.338	-4.148
1899	678.T.RFLP.Sample.661	EMP sample	Free-living	Saline	Sediment (saline)	50.338	-4.148
1900	678.T.RFLP.Sample.668	EMP sample	Free-living	Saline	Sediment (saline)	50.338	-4.148
1901	678.T.RFLP.Sample.671	EMP sample	Free-living	Saline	Sediment (saline)	50.338	-4.148
1902	678.T.RFLP.Sample.675	EMP sample	Free-living	Saline	Sediment (saline)	50.338	-4.148
1903	678.T.RFLP.Sample.686	EMP sample	Free-living	Saline	Sediment (saline)	50.338	-4.148
1904	678.T.RFLP.Sample.690	EMP sample	Free-living	Saline	Sediment (saline)	50.338	-4.148
1905	678.T.RFLP.Sample.697	EMP sample	Free-living	Saline	Sediment (saline)	50.338	-4.148
1906	678.T.RFLP.Sample.698	EMP sample	Free-living	Saline	Sediment (saline)	50.338	-4.148
1907	678.T.RFLP.Sample.704	EMP sample	Free-living	Saline	Sediment (saline)	50.338	-4.148
1908	678.T.RFLP.Sample.708	EMP sample	Free-living	Saline	Sediment (saline)	50.338	-4.148
1909	678.T.RFLP.Sample.713	EMP sample	Free-living	Saline	Sediment (saline)	50.338	-4.148
1910	678.T.RFLP.Sample.714	EMP sample	Free-living	Saline	Sediment (saline)	50.338	-4.148
1911	678.T.RFLP.Sample.715	EMP sample	Free-living	Saline	Sediment (saline)	50.338	-4.148
1912	678.T.RFLP.Sample.716	EMP sample	Free-living	Saline	Sediment (saline)	50.338	-4.148
1913	678.T.RFLP.Sample.718	EMP sample	Free-living	Saline	Sediment (saline)	50.338	-4.148
1914	678.T.RFLP.Sample.720	EMP sample	Free-living	Saline	Sediment (saline)	50.338	-4.148
1915	678.T.RFLP.Sample.724	EMP sample	Free-living	Saline	Sediment (saline)	50.338	-4.148
1916	678.T.RFLP.Sample.726	EMP sample	Free-living	Saline	Sediment (saline)	50.338	-4.148
1917	678.T.RFLP.Sample.730	EMP sample	Free-living	Saline	Sediment (saline)	50.338	-4.148
1918	678.T.RFLP.Sample.733	EMP sample	Free-living	Saline	Sediment (saline)	50.338	-4.148
1919	678.T.RFLP.Sample.737	EMP sample	Free-living	Saline	Sediment (saline)	50.338	-4.148
1920	678.T.RFLP.Sample.738	EMP sample	Free-living	Saline	Sediment (saline)	50.338	-4.148
1921	678.T.RFLP.Sample.739	EMP sample	Free-living	Saline	Sediment (saline)	50.338	-4.148
1922	678.T.RFLP.Sample.740	EMP sample	Free-living	Saline	Sediment (saline)	50.338	-4.148
1923	678.T.RFLP.Sample.742	EMP sample	Free-living	Saline	Sediment (saline)	50.338	-4.148
1924	678.T.RFLP.Sample.746	EMP sample	Free-living	Saline	Sediment (saline)	50.338	-4.148
1925	678.T.RFLP.Sample.747	EMP sample	Free-living	Saline	Sediment (saline)	50.338	-4.148
1926	678.T.RFLP.Sample.751	EMP sample	Free-living	Saline	Sediment (saline)	50.338	-4.148
1927	678.T.RFLP.Sample.753	EMP sample	Free-living	Saline	Sediment (saline)	50.338	-4.148
1928	678.T.RFLP.Sample.754	EMP sample	Free-living	Saline	Sediment (saline)	50.338	-4.148
1929	678.T.RFLP.Sample.756	EMP sample	Free-living	Saline	Sediment (saline)	50.338	-4.148
1930	678.T.RFLP.Sample.757	EMP sample	Free-living	Saline	Sediment (saline)	50.338	-4.148
1931	678.T.RFLP.Sample.759	EMP sample	Free-living	Saline	Sediment (saline)	50.338	-4.148
1932	678.T.RFLP.Sample.761	EMP sample	Free-living	Saline	Sediment (saline)	50.338	-4.148
1933	678.T.RFLP.Sample.766	EMP sample	Free-living	Saline	Sediment (saline)	50.338	-4.148
1934	678.T.RFLP.Sample.767	EMP sample	Free-living	Saline	Sediment (saline)	50.338	-4.148
1935	678.T.RFLP.Sample.768	EMP sample	Free-living	Saline	Sediment (saline)	50.338	-4.148
1936	678.T.RFLP.Sample.769	EMP sample	Free-living	Saline	Sediment (saline)	50.338	-4.148
1937	678.T.RFLP.Sample.773	EMP sample	Free-living	Saline	Sediment (saline)	50.338	-4.148
1938	678.T.RFLP.Sample.778	EMP sample	Free-living	Saline	Sediment (saline)	50.338	-4.148
1939	678.T.RFLP.Sample.780	EMP sample	Free-living	Saline	Sediment (saline)	50.338	-4.148
1940	678.T.RFLP.Sample.784	EMP sample	Free-living	Saline	Sediment (saline)	50.338	-4.148
1941	678.T.RFLP.Sample.786	EMP sample	Free-living	Saline	Sediment (saline)	50.338	-4.148
1942	678.T.RFLP.Sample.790	EMP sample	Free-living	Saline	Sediment (saline)	50.338	-4.148
1943	678.T.RFLP.Sample.791	EMP sample	Free-living	Saline	Sediment (saline)	50.338	-4.148
1944	678.T.RFLP.Sample.792	EMP sample	Free-living	Saline	Sediment (saline)	50.338	-4.148
1945	678.T.RFLP.Sample.801	EMP sample	Free-living	Saline	Sediment (saline)	50.338	-4.148
1946	678.T.RFLP.Sample.804	EMP sample	Free-living	Saline	Sediment (saline)	50.338	-4.148
1947	678.T.RFLP.Sample.807	EMP sample	Free-living	Saline	Sediment (saline)	50.338	-4.148
1948	678.T.RFLP.Sample.815	EMP sample	Free-living	Saline	Sediment (saline)	50.338	-4.148
1949	678.T.RFLP.Sample.820	EMP sample	Free-living	Saline	Sediment (saline)	50.338	-4.148
1950	678.T.RFLP.Sample.821	EMP sample	Free-living	Saline	Sediment (saline)	50.338	-4.148
1951	678.T.RFLP.Sample.823	EMP sample	Free-living	Saline	Sediment (saline)	50.338	-4.148
1952	678.T.RFLP.Sample.825	EMP sample	Free-living	Saline	Sediment (saline)	50.338	-4.148
1953	678.T.RFLP.Sample.826	EMP sample	Free-living	Saline	Sediment (saline)	50.338	-4.148
1954	713.TL11.101	EMP sample	Free-living	Saline	Sediment (saline)	49.465	-57.958
1955	722.AQC1cm.1.s.1.1.sequence	EMP sample	Free-living	Non-saline	Water (non-saline)	46.038	-89.614
1956	722.AQC4cm.1.s.1.1.sequence	EMP sample	Free-living	Non-saline	Water (non-saline)	46.038	-89.614
1957	722.AQC7cm.1.s.1.1.sequence	EMP sample	Free-living	Non-saline	Water (non-saline)	46.038	-89.614
1958	722.CC1.1.s.1.1.sequence	EMP sample	Free-living	Non-saline	Soil (non-saline)	46.745	-94.598
1959	722.CL3.1.s.1.1.sequence	EMP sample	Free-living	Non-saline	Soil (non-saline)	33.674	-80.766
1960	722.F11Fcsw.1.s.1.1.sequence	EMP sample	Host-associated	Animal	Animal distal gut	40.015	-105.271
1961	722.F11Plmr.1.s.1.1.sequence	EMP sample	Host-associated	Animal	Animal surface	40.015	-105.271
1962	722.F11Tong.1.s.1.1.sequence	EMP sample	Host-associated	Animal	Animal secretion	40.015	-105.271
1963	722.LMEpi24M.1.s.1.1.sequence	EMP sample	Free-living	Non-saline	Water (non-saline)	46.73	-94.686
1964	722.M11Fcsw.1.s.1.1.sequence	EMP sample	Host-associated	Animal	Animal distal gut	40.015	-105.271
1965	722.M11Plmr.1.s.1.1.sequence	EMP sample	Host-associated	Animal	Animal surface	40.015	-105.271
1966	722.M31Fcsw.1.s.1.1.sequence	EMP sample	Host-associated	Animal	Animal distal gut	40.015	-105.271
1967	722.M31Plmr.1.s.1.1.sequence	EMP sample	Host-associated	Animal	Animal surface	40.015	-105.271
1968	722.M31Tong.1.s.1.1.sequence	EMP sample	Host-associated	Animal	Animal secretion	40.015	-105.271
1969	722.NP2.1.s.1.1.sequence	EMP sample	Free-living	Saline	Water (saline)	33.607	-117.93
1970	722.NP3.1.s.1.1.sequence	EMP sample	Free-living	Saline	Water (saline)	33.607	-117.93
1971	722.NP5.1.s.1.1.sequence	EMP sample	Free-living	Saline	Water (saline)	33.607	-117.93
1972	722.SLEpi20M.1.s.1.1.sequence	EMP sample	Free-living	Non-saline	Water (non-saline)	46.009	-89.701
1973	722.SV1.1.s.1.1.sequence	EMP sample	Free-living	Non-saline	Soil (non-saline)	31.712	-106.466
1974	722.TRRsed2.1.s.1.1.sequence	EMP sample	Free-living	Non-saline	Sediment (non-saline)	32.551	-117.112
1975	722.TRRsed3.1.s.1.1.sequence	EMP sample	Free-living	Non-saline	Sediment (non-saline)	32.551	-117.112
1976	722.TS28.1.s.1.1.sequence	EMP sample	Host-associated	Animal	Animal distal gut	37.09	-95.713
1977	722.TS29.1.s.1.1.sequence	EMP sample	Host-associated	Animal	Animal distal gut	37.09	-95.713
1978	722.AQC1cm.2.s.2.1.sequence	EMP sample	Free-living	Non-saline	Water (non-saline)	46.038	-89.614
1979	722.AQC4cm.2.s.2.1.sequence	EMP sample	Free-living	Non-saline	Water (non-saline)	46.038	-89.614
1980	722.AQC7cm.2.s.2.1.sequence	EMP sample	Free-living	Non-saline	Water (non-saline)	46.038	-89.614
1981	722.CC1.2.s.2.1.sequence	EMP sample	Free-living	Non-saline	Soil (non-saline)	46.745	-94.598
1982	722.CL3.2.s.2.1.sequence	EMP sample	Free-living	Non-saline	Soil (non-saline)	33.674	-80.766
1983	722.F11Fcsw.2.s.2.1.sequence	EMP sample	Host-associated	Animal	Animal distal gut	40.015	-105.271
1984	722.F11Plmr.2.s.2.1.sequence	EMP sample	Host-associated	Animal	Animal surface	40.015	-105.271
1985	722.F11Tong.2.s.2.1.sequence	EMP sample	Host-associated	Animal	Animal secretion	40.015	-105.271
1986	722.LMEpi24M.2.s.2.1.sequence	EMP sample	Free-living	Non-saline	Water (non-saline)	46.73	-94.686
1987	722.M11Fcsw.2.s.2.1.sequence	EMP sample	Host-associated	Animal	Animal distal gut	40.015	-105.271
1988	722.M11Plmr.2.s.2.1.sequence	EMP sample	Host-associated	Animal	Animal surface	40.015	-105.271
1989	722.M31Fcsw.2.s.2.1.sequence	EMP sample	Host-associated	Animal	Animal distal gut	40.015	-105.271
1990	722.M31Plmr.2.s.2.1.sequence	EMP sample	Host-associated	Animal	Animal surface	40.015	-105.271
1991	722.M31Tong.2.s.2.1.sequence	EMP sample	Host-associated	Animal	Animal secretion	40.015	-105.271
1992	722.NP2.2.s.2.1.sequence	EMP sample	Free-living	Saline	Water (saline)	33.607	-117.93
1993	722.NP3.2.s.2.1.sequence	EMP sample	Free-living	Saline	Water (saline)	33.607	-117.93
1994	722.NP5.2.s.2.1.sequence	EMP sample	Free-living	Saline	Water (saline)	33.607	-117.93
1995	722.SLEpi20M.2.s.2.1.sequence	EMP sample	Free-living	Non-saline	Water (non-saline)	46.009	-89.701
1996	722.SV1.2.s.2.1.sequence	EMP sample	Free-living	Non-saline	Soil (non-saline)	31.712	-106.466
1997	722.TRRsed2.2.s.2.1.sequence	EMP sample	Free-living	Non-saline	Sediment (non-saline)	32.551	-117.112
1998	722.TRRsed3.2.s.2.1.sequence	EMP sample	Free-living	Non-saline	Sediment (non-saline)	32.551	-117.112
[truncated: 21,829 more rows]
