# Supplementary material for: A communal catalogue reveals Earth’s multiscale microbial diversity
Source: Nature. 2017 Nov 1;551(7681):457–63. doi: 10.1038/nature24621 (PMC6192678; doi:10.1038/nature24621)
Supplement: Supplementary file 11 — Source data to Fig. 2 [file 41586_2017_BFnature24621_MOESM10_ESM.xlsx]

## Sheet: Fig-2a
	#SampleID	empo_1	empo_3	adiv_observed_otus
0	550.L1S1.s.1.sequence	Host-associated	Animal distal gut	84
1	550.L1S10.s.1.sequence	Host-associated	Animal distal gut	68
2	550.L1S100.s.1.sequence	Host-associated	Animal distal gut	80
3	550.L1S101.s.1.sequence	Host-associated	Animal distal gut	80
4	550.L1S102.s.1.sequence	Host-associated	Animal distal gut	108
5	550.L1S103.s.1.sequence	Host-associated	Animal distal gut	89
6	550.L1S104.s.1.sequence	Host-associated	Animal distal gut	91
7	550.L1S105.s.1.sequence	Host-associated	Animal distal gut	99
8	550.L1S106.s.1.sequence	Host-associated	Animal distal gut	90
9	550.L1S107.s.1.sequence	Host-associated	Animal distal gut	96
10	550.L1S108.s.1.sequence	Host-associated	Animal distal gut	108
11	550.L1S109.s.1.sequence	Host-associated	Animal distal gut	91
12	550.L1S11.s.1.sequence	Host-associated	Animal distal gut	64
13	550.L1S110.s.1.sequence	Host-associated	Animal distal gut	94
14	550.L1S111.s.1.sequence	Host-associated	Animal distal gut	77
15	550.L1S112.s.1.sequence	Host-associated	Animal distal gut	87
16	550.L1S113.s.1.sequence	Host-associated	Animal distal gut	115
17	550.L1S114.s.1.sequence	Host-associated	Animal distal gut	85
18	550.L1S115.s.1.sequence	Host-associated	Animal distal gut	87
19	550.L1S116.s.1.sequence	Host-associated	Animal distal gut	93
20	550.L1S117.s.1.sequence	Host-associated	Animal distal gut	96
21	550.L1S118.s.1.sequence	Host-associated	Animal distal gut	112
22	550.L1S119.s.1.sequence	Host-associated	Animal distal gut	82
23	550.L1S12.s.1.sequence	Host-associated	Animal distal gut	67
24	550.L1S120.s.1.sequence	Host-associated	Animal distal gut	87
25	550.L1S121.s.1.sequence	Host-associated	Animal distal gut	86
26	550.L1S122.s.1.sequence	Host-associated	Animal distal gut	88
27	550.L1S123.s.1.sequence	Host-associated	Animal distal gut	81
28	550.L1S124.s.1.sequence	Host-associated	Animal distal gut	82
29	550.L1S125.s.1.sequence	Host-associated	Animal distal gut	93
30	550.L1S126.s.1.sequence	Host-associated	Animal distal gut	100
31	550.L1S127.s.1.sequence	Host-associated	Animal distal gut	81
32	550.L1S128.s.1.sequence	Host-associated	Animal distal gut	97
33	550.L1S129.s.1.sequence	Host-associated	Animal distal gut	84
34	550.L1S13.s.1.sequence	Host-associated	Animal distal gut	60
35	550.L1S130.s.1.sequence	Host-associated	Animal distal gut	87
36	550.L1S131.s.1.sequence	Host-associated	Animal distal gut	96
37	550.L1S132.s.1.sequence	Host-associated	Animal distal gut	103
38	550.L1S133.s.1.sequence	Host-associated	Animal distal gut	70
39	550.L1S134.s.1.sequence	Host-associated	Animal distal gut	86
40	550.L1S135.s.1.sequence	Host-associated	Animal distal gut	66
41	550.L1S136.s.1.sequence	Host-associated	Animal distal gut	82
42	550.L1S137.s.1.sequence	Host-associated	Animal distal gut	123
43	550.L1S138.s.1.sequence	Host-associated	Animal distal gut	105
44	550.L1S139.s.1.sequence	Host-associated	Animal distal gut	119
45	550.L1S14.s.1.sequence	Host-associated	Animal distal gut	79
46	550.L1S140.s.1.sequence	Host-associated	Animal distal gut	118
47	550.L1S141.s.1.sequence	Host-associated	Animal distal gut	95
48	550.L1S142.s.1.sequence	Host-associated	Animal distal gut	132
49	550.L1S143.s.1.sequence	Host-associated	Animal distal gut	113
50	550.L1S144.s.1.sequence	Host-associated	Animal distal gut	126
51	550.L1S145.s.1.sequence	Host-associated	Animal distal gut	141
52	550.L1S146.s.1.sequence	Host-associated	Animal distal gut	103
53	550.L1S147.s.1.sequence	Host-associated	Animal distal gut	145
54	550.L1S148.s.1.sequence	Host-associated	Animal distal gut	153
55	550.L1S149.s.1.sequence	Host-associated	Animal distal gut	140
56	550.L1S15.s.1.sequence	Host-associated	Animal distal gut	77
57	550.L1S150.s.1.sequence	Host-associated	Animal distal gut	153
58	550.L1S151.s.1.sequence	Host-associated	Animal distal gut	135
59	550.L1S152.s.1.sequence	Host-associated	Animal distal gut	104
60	550.L1S153.s.1.sequence	Host-associated	Animal distal gut	135
61	550.L1S154.s.1.sequence	Host-associated	Animal distal gut	93
62	550.L1S155.s.1.sequence	Host-associated	Animal distal gut	91
63	550.L1S156.s.1.sequence	Host-associated	Animal distal gut	131
64	550.L1S157.s.1.sequence	Host-associated	Animal distal gut	105
65	550.L1S158.s.1.sequence	Host-associated	Animal distal gut	111
66	550.L1S159.s.1.sequence	Host-associated	Animal distal gut	118
67	550.L1S16.s.1.sequence	Host-associated	Animal distal gut	80
68	550.L1S160.s.1.sequence	Host-associated	Animal distal gut	134
69	550.L1S161.s.1.sequence	Host-associated	Animal distal gut	103
70	550.L1S162.s.1.sequence	Host-associated	Animal distal gut	126
71	550.L1S163.s.1.sequence	Host-associated	Animal distal gut	107
72	550.L1S164.s.1.sequence	Host-associated	Animal distal gut	108
73	550.L1S165.s.1.sequence	Host-associated	Animal distal gut	130
74	550.L1S166.s.1.sequence	Host-associated	Animal distal gut	122
75	550.L1S167.s.1.sequence	Host-associated	Animal distal gut	120
76	550.L1S168.s.1.sequence	Host-associated	Animal distal gut	115
77	550.L1S169.s.1.sequence	Host-associated	Animal distal gut	145
78	550.L1S17.s.1.sequence	Host-associated	Animal distal gut	77
79	550.L1S170.s.1.sequence	Host-associated	Animal distal gut	114
80	550.L1S171.s.1.sequence	Host-associated	Animal distal gut	121
81	550.L1S172.s.1.sequence	Host-associated	Animal distal gut	91
82	550.L1S173.s.1.sequence	Host-associated	Animal distal gut	99
83	550.L1S174.s.1.sequence	Host-associated	Animal distal gut	109
84	550.L1S175.s.1.sequence	Host-associated	Animal distal gut	144
85	550.L1S176.s.1.sequence	Host-associated	Animal distal gut	94
86	550.L1S177.s.1.sequence	Host-associated	Animal distal gut	134
87	550.L1S178.s.1.sequence	Host-associated	Animal distal gut	157
88	550.L1S179.s.1.sequence	Host-associated	Animal distal gut	115
89	550.L1S18.s.1.sequence	Host-associated	Animal distal gut	73
90	550.L1S180.s.1.sequence	Host-associated	Animal distal gut	79
91	550.L1S181.s.1.sequence	Host-associated	Animal distal gut	94
92	550.L1S182.s.1.sequence	Host-associated	Animal distal gut	107
93	550.L1S183.s.1.sequence	Host-associated	Animal distal gut	100
94	550.L1S184.s.1.sequence	Host-associated	Animal distal gut	101
95	550.L1S185.s.1.sequence	Host-associated	Animal distal gut	111
96	550.L1S186.s.1.sequence	Host-associated	Animal distal gut	112
97	550.L1S187.s.1.sequence	Host-associated	Animal distal gut	107
98	550.L1S188.s.1.sequence	Host-associated	Animal distal gut	122
99	550.L1S189.s.1.sequence	Host-associated	Animal distal gut	122
100	550.L1S19.s.1.sequence	Host-associated	Animal distal gut	86
101	550.L1S190.s.1.sequence	Host-associated	Animal distal gut	99
102	550.L1S191.s.1.sequence	Host-associated	Animal distal gut	109
103	550.L1S193.s.1.sequence	Host-associated	Animal distal gut	100
104	550.L1S194.s.1.sequence	Host-associated	Animal distal gut	107
105	550.L1S195.s.1.sequence	Host-associated	Animal distal gut	146
106	550.L1S196.s.1.sequence	Host-associated	Animal distal gut	113
107	550.L1S197.s.1.sequence	Host-associated	Animal distal gut	92
108	550.L1S198.s.1.sequence	Host-associated	Animal distal gut	151
109	550.L1S199.s.1.sequence	Host-associated	Animal distal gut	107
110	550.L1S2.s.1.sequence	Host-associated	Animal distal gut	48
111	550.L1S20.s.1.sequence	Host-associated	Animal distal gut	79
112	550.L1S200.s.1.sequence	Host-associated	Animal distal gut	100
113	550.L1S201.s.1.sequence	Host-associated	Animal distal gut	115
114	550.L1S202.s.1.sequence	Host-associated	Animal distal gut	127
115	550.L1S203.s.1.sequence	Host-associated	Animal distal gut	132
116	550.L1S204.s.1.sequence	Host-associated	Animal distal gut	108
117	550.L1S205.s.1.sequence	Host-associated	Animal distal gut	124
118	550.L1S206.s.1.sequence	Host-associated	Animal distal gut	121
119	550.L1S207.s.1.sequence	Host-associated	Animal distal gut	112
120	550.L1S208.s.1.sequence	Host-associated	Animal distal gut	114
121	550.L1S209.s.1.sequence	Host-associated	Animal distal gut	117
122	550.L1S21.s.1.sequence	Host-associated	Animal distal gut	66
123	550.L1S210.s.1.sequence	Host-associated	Animal distal gut	120
124	550.L1S212.s.1.sequence	Host-associated	Animal distal gut	173
125	550.L1S213.s.1.sequence	Host-associated	Animal distal gut	135
126	550.L1S214.s.1.sequence	Host-associated	Animal distal gut	174
127	550.L1S215.s.1.sequence	Host-associated	Animal distal gut	120
128	550.L1S216.s.1.sequence	Host-associated	Animal distal gut	104
129	550.L1S217.s.1.sequence	Host-associated	Animal distal gut	72
130	550.L1S218.s.1.sequence	Host-associated	Animal distal gut	111
131	550.L1S219.s.1.sequence	Host-associated	Animal distal gut	116
132	550.L1S22.s.1.sequence	Host-associated	Animal distal gut	59
133	550.L1S220.s.1.sequence	Host-associated	Animal distal gut	119
134	550.L1S221.s.1.sequence	Host-associated	Animal distal gut	128
135	550.L1S222.s.1.sequence	Host-associated	Animal distal gut	165
136	550.L1S223.s.1.sequence	Host-associated	Animal distal gut	106
137	550.L1S224.s.1.sequence	Host-associated	Animal distal gut	124
138	550.L1S225.s.1.sequence	Host-associated	Animal distal gut	133
139	550.L1S226.s.1.sequence	Host-associated	Animal distal gut	127
140	550.L1S228.s.1.sequence	Host-associated	Animal distal gut	129
141	550.L1S229.s.1.sequence	Host-associated	Animal distal gut	101
142	550.L1S23.s.1.sequence	Host-associated	Animal distal gut	111
143	550.L1S231.s.1.sequence	Host-associated	Animal distal gut	118
144	550.L1S232.s.1.sequence	Host-associated	Animal distal gut	117
145	550.L1S233.s.1.sequence	Host-associated	Animal distal gut	115
146	550.L1S234.s.1.sequence	Host-associated	Animal distal gut	113
147	550.L1S235.s.1.sequence	Host-associated	Animal distal gut	115
148	550.L1S236.s.1.sequence	Host-associated	Animal distal gut	101
149	550.L1S237.s.1.sequence	Host-associated	Animal distal gut	117
150	550.L1S238.s.1.sequence	Host-associated	Animal distal gut	98
151	550.L1S239.s.1.sequence	Host-associated	Animal distal gut	162
152	550.L1S24.s.1.sequence	Host-associated	Animal distal gut	91
153	550.L1S240.s.1.sequence	Host-associated	Animal distal gut	118
154	550.L1S241.s.1.sequence	Host-associated	Animal distal gut	165
155	550.L1S242.s.1.sequence	Host-associated	Animal distal gut	130
156	550.L1S243.s.1.sequence	Host-associated	Animal distal gut	123
157	550.L1S244.s.1.sequence	Host-associated	Animal distal gut	116
158	550.L1S245.s.1.sequence	Host-associated	Animal distal gut	128
159	550.L1S246.s.1.sequence	Host-associated	Animal distal gut	133
160	550.L1S247.s.1.sequence	Host-associated	Animal distal gut	123
161	550.L1S248.s.1.sequence	Host-associated	Animal distal gut	141
162	550.L1S249.s.1.sequence	Host-associated	Animal distal gut	118
163	550.L1S25.s.1.sequence	Host-associated	Animal distal gut	82
164	550.L1S250.s.1.sequence	Host-associated	Animal distal gut	125
165	550.L1S251.s.1.sequence	Host-associated	Animal distal gut	112
166	550.L1S252.s.1.sequence	Host-associated	Animal distal gut	115
167	550.L1S253.s.1.sequence	Host-associated	Animal distal gut	121
168	550.L1S254.s.1.sequence	Host-associated	Animal distal gut	113
169	550.L1S255.s.1.sequence	Host-associated	Animal distal gut	118
170	550.L1S256.s.1.sequence	Host-associated	Animal distal gut	125
171	550.L1S257.s.1.sequence	Host-associated	Animal distal gut	121
172	550.L1S258.s.1.sequence	Host-associated	Animal distal gut	166
173	550.L1S259.s.1.sequence	Host-associated	Animal distal gut	112
174	550.L1S26.s.1.sequence	Host-associated	Animal distal gut	76
175	550.L1S260.s.1.sequence	Host-associated	Animal distal gut	120
176	550.L1S261.s.1.sequence	Host-associated	Animal distal gut	173
177	550.L1S262.s.1.sequence	Host-associated	Animal distal gut	182
178	550.L1S263.s.1.sequence	Host-associated	Animal distal gut	148
179	550.L1S264.s.1.sequence	Host-associated	Animal distal gut	173
180	550.L1S266.s.1.sequence	Host-associated	Animal distal gut	122
181	550.L1S267.s.1.sequence	Host-associated	Animal distal gut	126
182	550.L1S268.s.1.sequence	Host-associated	Animal distal gut	141
183	550.L1S269.s.1.sequence	Host-associated	Animal distal gut	112
184	550.L1S27.s.1.sequence	Host-associated	Animal distal gut	75
185	550.L1S270.s.1.sequence	Host-associated	Animal distal gut	139
186	550.L1S271.s.1.sequence	Host-associated	Animal distal gut	136
187	550.L1S272.s.1.sequence	Host-associated	Animal distal gut	138
188	550.L1S273.s.1.sequence	Host-associated	Animal distal gut	125
189	550.L1S274.s.1.sequence	Host-associated	Animal distal gut	65
190	550.L1S275.s.1.sequence	Host-associated	Animal distal gut	118
191	550.L1S276.s.1.sequence	Host-associated	Animal distal gut	125
192	550.L1S277.s.1.sequence	Host-associated	Animal distal gut	127
193	550.L1S278.s.1.sequence	Host-associated	Animal distal gut	152
194	550.L1S279.s.1.sequence	Host-associated	Animal distal gut	146
195	550.L1S28.s.1.sequence	Host-associated	Animal distal gut	77
196	550.L1S280.s.1.sequence	Host-associated	Animal distal gut	142
197	550.L1S281.s.1.sequence	Host-associated	Animal distal gut	112
198	550.L1S282.s.1.sequence	Host-associated	Animal distal gut	173
199	550.L1S283.s.1.sequence	Host-associated	Animal distal gut	134
200	550.L1S284.s.1.sequence	Host-associated	Animal distal gut	152
201	550.L1S285.s.1.sequence	Host-associated	Animal distal gut	122
202	550.L1S286.s.1.sequence	Host-associated	Animal distal gut	147
203	550.L1S287.s.1.sequence	Host-associated	Animal distal gut	108
204	550.L1S289.s.1.sequence	Host-associated	Animal distal gut	125
205	550.L1S29.s.1.sequence	Host-associated	Animal distal gut	72
206	550.L1S290.s.1.sequence	Host-associated	Animal distal gut	125
207	550.L1S291.s.1.sequence	Host-associated	Animal distal gut	127
208	550.L1S292.s.1.sequence	Host-associated	Animal distal gut	113
209	550.L1S293.s.1.sequence	Host-associated	Animal distal gut	154
210	550.L1S294.s.1.sequence	Host-associated	Animal distal gut	128
211	550.L1S295.s.1.sequence	Host-associated	Animal distal gut	127
212	550.L1S296.s.1.sequence	Host-associated	Animal distal gut	143
213	550.L1S297.s.1.sequence	Host-associated	Animal distal gut	133
214	550.L1S298.s.1.sequence	Host-associated	Animal distal gut	112
215	550.L1S299.s.1.sequence	Host-associated	Animal distal gut	106
216	550.L1S3.s.1.sequence	Host-associated	Animal distal gut	46
217	550.L1S30.s.1.sequence	Host-associated	Animal distal gut	80
218	550.L1S300.s.1.sequence	Host-associated	Animal distal gut	113
219	550.L1S301.s.1.sequence	Host-associated	Animal distal gut	131
220	550.L1S302.s.1.sequence	Host-associated	Animal distal gut	128
221	550.L1S303.s.1.sequence	Host-associated	Animal distal gut	116
222	550.L1S304.s.1.sequence	Host-associated	Animal distal gut	121
223	550.L1S305.s.1.sequence	Host-associated	Animal distal gut	107
224	550.L1S306.s.1.sequence	Host-associated	Animal distal gut	118
225	550.L1S307.s.1.sequence	Host-associated	Animal distal gut	101
226	550.L1S308.s.1.sequence	Host-associated	Animal distal gut	95
227	550.L1S309.s.1.sequence	Host-associated	Animal distal gut	175
228	550.L1S31.s.1.sequence	Host-associated	Animal distal gut	79
229	550.L1S310.s.1.sequence	Host-associated	Animal distal gut	135
230	550.L1S311.s.1.sequence	Host-associated	Animal distal gut	127
231	550.L1S312.s.1.sequence	Host-associated	Animal distal gut	126
232	550.L1S313.s.1.sequence	Host-associated	Animal distal gut	181
233	550.L1S314.s.1.sequence	Host-associated	Animal distal gut	164
234	550.L1S315.s.1.sequence	Host-associated	Animal distal gut	102
235	550.L1S316.s.1.sequence	Host-associated	Animal distal gut	120
236	550.L1S317.s.1.sequence	Host-associated	Animal distal gut	180
237	550.L1S318.s.1.sequence	Host-associated	Animal distal gut	120
238	550.L1S319.s.1.sequence	Host-associated	Animal distal gut	113
239	550.L1S32.s.1.sequence	Host-associated	Animal distal gut	68
240	550.L1S320.s.1.sequence	Host-associated	Animal distal gut	99
241	550.L1S321.s.1.sequence	Host-associated	Animal distal gut	167
242	550.L1S322.s.1.sequence	Host-associated	Animal distal gut	113
243	550.L1S323.s.1.sequence	Host-associated	Animal distal gut	113
244	550.L1S324.s.1.sequence	Host-associated	Animal distal gut	100
245	550.L1S325.s.1.sequence	Host-associated	Animal distal gut	173
246	550.L1S326.s.1.sequence	Host-associated	Animal distal gut	127
247	550.L1S327.s.1.sequence	Host-associated	Animal distal gut	122
248	550.L1S328.s.1.sequence	Host-associated	Animal distal gut	112
249	550.L1S329.s.1.sequence	Host-associated	Animal distal gut	162
250	550.L1S33.s.1.sequence	Host-associated	Animal distal gut	70
251	550.L1S330.s.1.sequence	Host-associated	Animal distal gut	113
252	550.L1S331.s.1.sequence	Host-associated	Animal distal gut	123
253	550.L1S332.s.1.sequence	Host-associated	Animal distal gut	130
254	550.L1S333.s.1.sequence	Host-associated	Animal distal gut	124
255	550.L1S334.s.1.sequence	Host-associated	Animal distal gut	69
256	550.L1S335.s.1.sequence	Host-associated	Animal distal gut	113
257	550.L1S336.s.1.sequence	Host-associated	Animal distal gut	119
258	550.L1S337.s.1.sequence	Host-associated	Animal distal gut	130
259	550.L1S338.s.1.sequence	Host-associated	Animal distal gut	137
260	550.L1S339.s.1.sequence	Host-associated	Animal distal gut	137
261	550.L1S34.s.1.sequence	Host-associated	Animal distal gut	88
262	550.L1S340.s.1.sequence	Host-associated	Animal distal gut	112
263	550.L1S341.s.1.sequence	Host-associated	Animal distal gut	125
264	550.L1S342.s.1.sequence	Host-associated	Animal distal gut	127
265	550.L1S343.s.1.sequence	Host-associated	Animal distal gut	124
266	550.L1S344.s.1.sequence	Host-associated	Animal distal gut	139
267	550.L1S345.s.1.sequence	Host-associated	Animal distal gut	132
268	550.L1S346.s.1.sequence	Host-associated	Animal distal gut	122
269	550.L1S347.s.1.sequence	Host-associated	Animal distal gut	184
270	550.L1S348.s.1.sequence	Host-associated	Animal distal gut	135
271	550.L1S349.s.1.sequence	Host-associated	Animal distal gut	122
272	550.L1S35.s.1.sequence	Host-associated	Animal distal gut	88
273	550.L1S350.s.1.sequence	Host-associated	Animal distal gut	135
274	550.L1S351.s.1.sequence	Host-associated	Animal distal gut	114
275	550.L1S352.s.1.sequence	Host-associated	Animal distal gut	114
276	550.L1S353.s.1.sequence	Host-associated	Animal distal gut	156
277	550.L1S354.s.1.sequence	Host-associated	Animal distal gut	115
278	550.L1S355.s.1.sequence	Host-associated	Animal distal gut	163
279	550.L1S356.s.1.sequence	Host-associated	Animal distal gut	125
280	550.L1S357.s.1.sequence	Host-associated	Animal distal gut	110
281	550.L1S358.s.1.sequence	Host-associated	Animal distal gut	112
282	550.L1S359.s.1.sequence	Host-associated	Animal distal gut	100
283	550.L1S36.s.1.sequence	Host-associated	Animal distal gut	75
284	550.L1S360.s.1.sequence	Host-associated	Animal distal gut	99
285	550.L1S361.s.1.sequence	Host-associated	Animal distal gut	117
286	550.L1S362.s.1.sequence	Host-associated	Animal distal gut	102
287	550.L1S363.s.1.sequence	Host-associated	Animal distal gut	130
288	550.L1S364.s.1.sequence	Host-associated	Animal distal gut	127
289	550.L1S365.s.1.sequence	Host-associated	Animal distal gut	161
290	550.L1S366.s.1.sequence	Host-associated	Animal distal gut	135
291	550.L1S367.s.1.sequence	Host-associated	Animal distal gut	130
292	550.L1S368.s.1.sequence	Host-associated	Animal distal gut	149
293	550.L1S369.s.1.sequence	Host-associated	Animal distal gut	181
294	550.L1S37.s.1.sequence	Host-associated	Animal distal gut	90
295	550.L1S370.s.1.sequence	Host-associated	Animal distal gut	158
296	550.L1S371.s.1.sequence	Host-associated	Animal distal gut	115
297	550.L1S372.s.1.sequence	Host-associated	Animal distal gut	121
298	550.L1S374.s.1.sequence	Host-associated	Animal distal gut	123
299	550.L1S375.s.1.sequence	Host-associated	Animal distal gut	121
300	550.L1S376.s.1.sequence	Host-associated	Animal distal gut	144
301	550.L1S378.s.1.sequence	Host-associated	Animal distal gut	174
302	550.L1S379.s.1.sequence	Host-associated	Animal distal gut	153
303	550.L1S38.s.1.sequence	Host-associated	Animal distal gut	91
304	550.L1S380.s.1.sequence	Host-associated	Animal distal gut	138
305	550.L1S381.s.1.sequence	Host-associated	Animal distal gut	119
306	550.L1S382.s.1.sequence	Host-associated	Animal distal gut	128
307	550.L1S383.s.1.sequence	Host-associated	Animal distal gut	139
308	550.L1S39.s.1.sequence	Host-associated	Animal distal gut	89
309	550.L1S4.s.1.sequence	Host-associated	Animal distal gut	59
310	550.L1S40.s.1.sequence	Host-associated	Animal distal gut	83
311	550.L1S41.s.1.sequence	Host-associated	Animal distal gut	89
312	550.L1S42.s.1.sequence	Host-associated	Animal distal gut	95
313	550.L1S43.s.1.sequence	Host-associated	Animal distal gut	86
314	550.L1S44.s.1.sequence	Host-associated	Animal distal gut	96
315	550.L1S45.s.1.sequence	Host-associated	Animal distal gut	92
316	550.L1S46.s.1.sequence	Host-associated	Animal distal gut	117
317	550.L1S47.s.1.sequence	Host-associated	Animal distal gut	104
318	550.L1S48.s.1.sequence	Host-associated	Animal distal gut	90
319	550.L1S49.s.1.sequence	Host-associated	Animal distal gut	109
320	550.L1S5.s.1.sequence	Host-associated	Animal distal gut	60
321	550.L1S50.s.1.sequence	Host-associated	Animal distal gut	94
322	550.L1S51.s.1.sequence	Host-associated	Animal distal gut	99
323	550.L1S52.s.1.sequence	Host-associated	Animal distal gut	84
324	550.L1S53.s.1.sequence	Host-associated	Animal distal gut	92
325	550.L1S54.s.1.sequence	Host-associated	Animal distal gut	85
326	550.L1S55.s.1.sequence	Host-associated	Animal distal gut	89
327	550.L1S56.s.1.sequence	Host-associated	Animal distal gut	90
328	550.L1S57.s.1.sequence	Host-associated	Animal distal gut	83
329	550.L1S58.s.1.sequence	Host-associated	Animal distal gut	89
330	550.L1S59.s.1.sequence	Host-associated	Animal distal gut	103
331	550.L1S6.s.1.sequence	Host-associated	Animal distal gut	53
332	550.L1S60.s.1.sequence	Host-associated	Animal distal gut	101
333	550.L1S61.s.1.sequence	Host-associated	Animal distal gut	95
334	550.L1S62.s.1.sequence	Host-associated	Animal distal gut	86
335	550.L1S63.s.1.sequence	Host-associated	Animal distal gut	86
336	550.L1S64.s.1.sequence	Host-associated	Animal distal gut	87
337	550.L1S65.s.1.sequence	Host-associated	Animal distal gut	88
338	550.L1S66.s.1.sequence	Host-associated	Animal distal gut	80
339	550.L1S67.s.1.sequence	Host-associated	Animal distal gut	99
340	550.L1S68.s.1.sequence	Host-associated	Animal distal gut	88
341	550.L1S69.s.1.sequence	Host-associated	Animal distal gut	72
342	550.L1S7.s.1.sequence	Host-associated	Animal distal gut	59
343	550.L1S70.s.1.sequence	Host-associated	Animal distal gut	70
344	550.L1S71.s.1.sequence	Host-associated	Animal distal gut	74
345	550.L1S72.s.1.sequence	Host-associated	Animal distal gut	81
346	550.L1S73.s.1.sequence	Host-associated	Animal distal gut	78
347	550.L1S74.s.1.sequence	Host-associated	Animal distal gut	77
348	550.L1S75.s.1.sequence	Host-associated	Animal distal gut	85
349	550.L1S76.s.1.sequence	Host-associated	Animal distal gut	78
350	550.L1S77.s.1.sequence	Host-associated	Animal distal gut	87
351	550.L1S78.s.1.sequence	Host-associated	Animal distal gut	84
352	550.L1S79.s.1.sequence	Host-associated	Animal distal gut	110
353	550.L1S8.s.1.sequence	Host-associated	Animal distal gut	66
354	550.L1S80.s.1.sequence	Host-associated	Animal distal gut	100
355	550.L1S81.s.1.sequence	Host-associated	Animal distal gut	75
356	550.L1S82.s.1.sequence	Host-associated	Animal distal gut	108
357	550.L1S83.s.1.sequence	Host-associated	Animal distal gut	84
358	550.L1S84.s.1.sequence	Host-associated	Animal distal gut	94
359	550.L1S85.s.1.sequence	Host-associated	Animal distal gut	99
360	550.L1S86.s.1.sequence	Host-associated	Animal distal gut	88
361	550.L1S87.s.1.sequence	Host-associated	Animal distal gut	77
362	550.L1S88.s.1.sequence	Host-associated	Animal distal gut	86
363	550.L1S89.s.1.sequence	Host-associated	Animal distal gut	98
364	550.L1S9.s.1.sequence	Host-associated	Animal distal gut	63
365	550.L1S90.s.1.sequence	Host-associated	Animal distal gut	102
366	550.L1S91.s.1.sequence	Host-associated	Animal distal gut	87
367	550.L1S92.s.1.sequence	Host-associated	Animal distal gut	109
368	550.L1S93.s.1.sequence	Host-associated	Animal distal gut	85
369	550.L1S94.s.1.sequence	Host-associated	Animal distal gut	95
370	550.L1S95.s.1.sequence	Host-associated	Animal distal gut	87
371	550.L1S97.s.1.sequence	Host-associated	Animal distal gut	117
372	550.L1S98.s.1.sequence	Host-associated	Animal distal gut	91
373	550.L1S99.s.1.sequence	Host-associated	Animal distal gut	81
374	550.L2S1.s.2.sequence	Host-associated	Animal distal gut	127
375	550.L2S10.s.2.sequence	Host-associated	Animal distal gut	167
376	550.L2S100.s.2.sequence	Host-associated	Animal surface	303
377	550.L2S101.s.2.sequence	Host-associated	Animal surface	487
378	550.L2S102.s.2.sequence	Host-associated	Animal surface	483
379	550.L2S103.s.2.sequence	Host-associated	Animal surface	627
380	550.L2S104.s.2.sequence	Host-associated	Animal surface	63
381	550.L2S105.s.2.sequence	Host-associated	Animal surface	442
382	550.L2S106.s.2.sequence	Host-associated	Animal surface	278
383	550.L2S107.s.2.sequence	Host-associated	Animal surface	527
384	550.L2S108.s.2.sequence	Host-associated	Animal surface	562
385	550.L2S109.s.2.sequence	Host-associated	Animal surface	261
386	550.L2S11.s.2.sequence	Host-associated	Animal distal gut	129
387	550.L2S110.s.2.sequence	Host-associated	Animal surface	438
388	550.L2S111.s.2.sequence	Host-associated	Animal surface	463
389	550.L2S112.s.2.sequence	Host-associated	Animal surface	352
390	550.L2S113.s.2.sequence	Host-associated	Animal surface	364
391	550.L2S114.s.2.sequence	Host-associated	Animal surface	234
392	550.L2S115.s.2.sequence	Host-associated	Animal surface	528
393	550.L2S116.s.2.sequence	Host-associated	Animal surface	337
394	550.L2S117.s.2.sequence	Host-associated	Animal surface	374
395	550.L2S118.s.2.sequence	Host-associated	Animal surface	389
396	550.L2S119.s.2.sequence	Host-associated	Animal surface	311
397	550.L2S12.s.2.sequence	Host-associated	Animal distal gut	118
398	550.L2S120.s.2.sequence	Host-associated	Animal surface	321
399	550.L2S121.s.2.sequence	Host-associated	Animal surface	395
400	550.L2S122.s.2.sequence	Host-associated	Animal surface	440
401	550.L2S123.s.2.sequence	Host-associated	Animal surface	427
402	550.L2S124.s.2.sequence	Host-associated	Animal surface	478
403	550.L2S125.s.2.sequence	Host-associated	Animal surface	454
404	550.L2S126.s.2.sequence	Host-associated	Animal surface	373
405	550.L2S127.s.2.sequence	Host-associated	Animal surface	370
406	550.L2S128.s.2.sequence	Host-associated	Animal surface	338
407	550.L2S129.s.2.sequence	Host-associated	Animal surface	453
408	550.L2S13.s.2.sequence	Host-associated	Animal distal gut	133
409	550.L2S130.s.2.sequence	Host-associated	Animal surface	347
410	550.L2S131.s.2.sequence	Host-associated	Animal surface	330
411	550.L2S132.s.2.sequence	Host-associated	Animal surface	278
412	550.L2S133.s.2.sequence	Host-associated	Animal surface	280
413	550.L2S134.s.2.sequence	Host-associated	Animal surface	490
414	550.L2S135.s.2.sequence	Host-associated	Animal surface	417
415	550.L2S136.s.2.sequence	Host-associated	Animal surface	433
416	550.L2S137.s.2.sequence	Host-associated	Animal surface	503
417	550.L2S138.s.2.sequence	Host-associated	Animal surface	315
418	550.L2S139.s.2.sequence	Host-associated	Animal surface	451
419	550.L2S14.s.2.sequence	Host-associated	Animal distal gut	117
420	550.L2S140.s.2.sequence	Host-associated	Animal surface	464
421	550.L2S141.s.2.sequence	Host-associated	Animal surface	346
422	550.L2S142.s.2.sequence	Host-associated	Animal surface	385
423	550.L2S143.s.2.sequence	Host-associated	Animal surface	586
424	550.L2S144.s.2.sequence	Host-associated	Animal surface	396
425	550.L2S145.s.2.sequence	Host-associated	Animal surface	333
426	550.L2S146.s.2.sequence	Host-associated	Animal surface	413
427	550.L2S147.s.2.sequence	Host-associated	Animal surface	421
428	550.L2S148.s.2.sequence	Host-associated	Animal surface	332
429	550.L2S149.s.2.sequence	Host-associated	Animal surface	272
430	550.L2S15.s.2.sequence	Host-associated	Animal distal gut	127
431	550.L2S150.s.2.sequence	Host-associated	Animal surface	523
432	550.L2S151.s.2.sequence	Host-associated	Animal surface	443
433	550.L2S152.s.2.sequence	Host-associated	Animal surface	447
434	550.L2S153.s.2.sequence	Host-associated	Animal surface	473
435	550.L2S154.s.2.sequence	Host-associated	Animal surface	391
436	550.L2S155.s.2.sequence	Host-associated	Animal surface	316
437	550.L2S156.s.2.sequence	Host-associated	Animal surface	465
438	550.L2S157.s.2.sequence	Host-associated	Animal surface	540
439	550.L2S158.s.2.sequence	Host-associated	Animal surface	633
440	550.L2S159.s.2.sequence	Host-associated	Animal surface	326
441	550.L2S16.s.2.sequence	Host-associated	Animal distal gut	171
442	550.L2S160.s.2.sequence	Host-associated	Animal surface	279
443	550.L2S161.s.2.sequence	Host-associated	Animal surface	382
444	550.L2S162.s.2.sequence	Host-associated	Animal surface	362
445	550.L2S163.s.2.sequence	Host-associated	Animal surface	477
446	550.L2S164.s.2.sequence	Host-associated	Animal surface	386
447	550.L2S165.s.2.sequence	Host-associated	Animal surface	731
448	550.L2S166.s.2.sequence	Host-associated	Animal surface	494
449	550.L2S167.s.2.sequence	Host-associated	Animal surface	392
450	550.L2S168.s.2.sequence	Host-associated	Animal surface	620
451	550.L2S169.s.2.sequence	Host-associated	Animal surface	300
452	550.L2S17.s.2.sequence	Host-associated	Animal distal gut	166
453	550.L2S170.s.2.sequence	Host-associated	Animal surface	545
454	550.L2S171.s.2.sequence	Host-associated	Animal surface	517
455	550.L2S172.s.2.sequence	Host-associated	Animal surface	564
456	550.L2S173.s.2.sequence	Host-associated	Animal surface	492
457	550.L2S174.s.2.sequence	Host-associated	Animal surface	322
458	550.L2S175.s.2.sequence	Host-associated	Animal surface	283
459	550.L2S176.s.2.sequence	Host-associated	Animal surface	609
460	550.L2S178.s.2.sequence	Host-associated	Animal surface	445
461	550.L2S179.s.2.sequence	Host-associated	Animal surface	363
462	550.L2S18.s.2.sequence	Host-associated	Animal distal gut	118
463	550.L2S180.s.2.sequence	Host-associated	Animal surface	596
464	550.L2S181.s.2.sequence	Host-associated	Animal surface	325
465	550.L2S182.s.2.sequence	Host-associated	Animal surface	561
466	550.L2S183.s.2.sequence	Host-associated	Animal surface	420
467	550.L2S184.s.2.sequence	Host-associated	Animal surface	521
468	550.L2S185.s.2.sequence	Host-associated	Animal surface	564
469	550.L2S186.s.2.sequence	Host-associated	Animal surface	514
470	550.L2S187.s.2.sequence	Host-associated	Animal surface	496
471	550.L2S188.s.2.sequence	Host-associated	Animal surface	529
472	550.L2S189.s.2.sequence	Host-associated	Animal surface	551
473	550.L2S19.s.2.sequence	Host-associated	Animal distal gut	146
474	550.L2S190.s.2.sequence	Host-associated	Animal surface	475
475	550.L2S191.s.2.sequence	Host-associated	Animal surface	227
476	550.L2S193.s.2.sequence	Host-associated	Animal surface	429
477	550.L2S194.s.2.sequence	Host-associated	Animal surface	469
478	550.L2S195.s.2.sequence	Host-associated	Animal surface	504
479	550.L2S196.s.2.sequence	Host-associated	Animal surface	461
480	550.L2S197.s.2.sequence	Host-associated	Animal surface	549
481	550.L2S198.s.2.sequence	Host-associated	Animal surface	438
482	550.L2S199.s.2.sequence	Host-associated	Animal surface	479
483	550.L2S2.s.2.sequence	Host-associated	Animal distal gut	187
484	550.L2S20.s.2.sequence	Host-associated	Animal distal gut	154
485	550.L2S200.s.2.sequence	Host-associated	Animal surface	399
486	550.L2S201.s.2.sequence	Host-associated	Animal surface	549
487	550.L2S202.s.2.sequence	Host-associated	Animal surface	491
488	550.L2S203.s.2.sequence	Host-associated	Animal surface	435
489	550.L2S204.s.2.sequence	Host-associated	Animal surface	341
490	550.L2S205.s.2.sequence	Host-associated	Animal surface	388
491	550.L2S206.s.2.sequence	Host-associated	Animal surface	368
492	550.L2S207.s.2.sequence	Host-associated	Animal surface	776
493	550.L2S208.s.2.sequence	Host-associated	Animal surface	620
494	550.L2S209.s.2.sequence	Host-associated	Animal surface	710
495	550.L2S21.s.2.sequence	Host-associated	Animal distal gut	132
496	550.L2S210.s.2.sequence	Host-associated	Animal surface	638
497	550.L2S211.s.2.sequence	Host-associated	Animal surface	502
498	550.L2S212.s.2.sequence	Host-associated	Animal surface	454
499	550.L2S213.s.2.sequence	Host-associated	Animal surface	243
500	550.L2S214.s.2.sequence	Host-associated	Animal surface	553
501	550.L2S215.s.2.sequence	Host-associated	Animal surface	482
502	550.L2S216.s.2.sequence	Host-associated	Animal surface	716
503	550.L2S217.s.2.sequence	Host-associated	Animal surface	555
504	550.L2S218.s.2.sequence	Host-associated	Animal surface	352
505	550.L2S219.s.2.sequence	Host-associated	Animal surface	345
506	550.L2S22.s.2.sequence	Host-associated	Animal distal gut	103
507	550.L2S220.s.2.sequence	Host-associated	Animal surface	606
508	550.L2S221.s.2.sequence	Host-associated	Animal surface	393
509	550.L2S222.s.2.sequence	Host-associated	Animal surface	530
510	550.L2S223.s.2.sequence	Host-associated	Animal surface	450
511	550.L2S224.s.2.sequence	Host-associated	Animal surface	566
512	550.L2S225.s.2.sequence	Host-associated	Animal surface	536
513	550.L2S226.s.2.sequence	Host-associated	Animal surface	523
514	550.L2S227.s.2.sequence	Host-associated	Animal surface	579
515	550.L2S228.s.2.sequence	Host-associated	Animal surface	426
516	550.L2S229.s.2.sequence	Host-associated	Animal surface	535
517	550.L2S23.s.2.sequence	Host-associated	Animal distal gut	121
518	550.L2S230.s.2.sequence	Host-associated	Animal surface	531
519	550.L2S231.s.2.sequence	Host-associated	Animal surface	344
520	550.L2S232.s.2.sequence	Host-associated	Animal surface	453
521	550.L2S233.s.2.sequence	Host-associated	Animal surface	143
522	550.L2S234.s.2.sequence	Host-associated	Animal surface	249
523	550.L2S235.s.2.sequence	Host-associated	Animal surface	210
524	550.L2S236.s.2.sequence	Host-associated	Animal surface	270
525	550.L2S237.s.2.sequence	Host-associated	Animal surface	131
526	550.L2S238.s.2.sequence	Host-associated	Animal surface	144
527	550.L2S239.s.2.sequence	Host-associated	Animal surface	102
528	550.L2S24.s.2.sequence	Host-associated	Animal distal gut	114
529	550.L2S240.s.2.sequence	Host-associated	Animal surface	66
530	550.L2S241.s.2.sequence	Host-associated	Animal surface	140
531	550.L2S242.s.2.sequence	Host-associated	Animal surface	118
532	550.L2S243.s.2.sequence	Host-associated	Animal surface	167
533	550.L2S244.s.2.sequence	Host-associated	Animal surface	77
534	550.L2S245.s.2.sequence	Host-associated	Animal surface	131
535	550.L2S246.s.2.sequence	Host-associated	Animal surface	278
536	550.L2S247.s.2.sequence	Host-associated	Animal surface	190
537	550.L2S248.s.2.sequence	Host-associated	Animal surface	169
538	550.L2S249.s.2.sequence	Host-associated	Animal surface	234
539	550.L2S25.s.2.sequence	Host-associated	Animal distal gut	175
540	550.L2S250.s.2.sequence	Host-associated	Animal surface	191
541	550.L2S251.s.2.sequence	Host-associated	Animal surface	255
542	550.L2S252.s.2.sequence	Host-associated	Animal surface	261
543	550.L2S253.s.2.sequence	Host-associated	Animal surface	286
544	550.L2S254.s.2.sequence	Host-associated	Animal surface	473
545	550.L2S255.s.2.sequence	Host-associated	Animal surface	467
546	550.L2S256.s.2.sequence	Host-associated	Animal surface	222
547	550.L2S257.s.2.sequence	Host-associated	Animal surface	138
548	550.L2S258.s.2.sequence	Host-associated	Animal surface	96
549	550.L2S259.s.2.sequence	Host-associated	Animal surface	189
550	550.L2S26.s.2.sequence	Host-associated	Animal distal gut	139
551	550.L2S260.s.2.sequence	Host-associated	Animal surface	258
552	550.L2S261.s.2.sequence	Host-associated	Animal surface	406
553	550.L2S262.s.2.sequence	Host-associated	Animal surface	393
554	550.L2S263.s.2.sequence	Host-associated	Animal surface	240
555	550.L2S264.s.2.sequence	Host-associated	Animal surface	217
556	550.L2S265.s.2.sequence	Host-associated	Animal surface	258
557	550.L2S267.s.2.sequence	Host-associated	Animal surface	265
558	550.L2S268.s.2.sequence	Host-associated	Animal surface	477
559	550.L2S269.s.2.sequence	Host-associated	Animal surface	254
560	550.L2S270.s.2.sequence	Host-associated	Animal surface	345
561	550.L2S271.s.2.sequence	Host-associated	Animal surface	167
562	550.L2S272.s.2.sequence	Host-associated	Animal surface	294
563	550.L2S273.s.2.sequence	Host-associated	Animal surface	251
564	550.L2S274.s.2.sequence	Host-associated	Animal surface	240
565	550.L2S275.s.2.sequence	Host-associated	Animal surface	412
566	550.L2S276.s.2.sequence	Host-associated	Animal surface	146
567	550.L2S277.s.2.sequence	Host-associated	Animal surface	169
568	550.L2S278.s.2.sequence	Host-associated	Animal surface	278
569	550.L2S279.s.2.sequence	Host-associated	Animal surface	322
570	550.L2S28.s.2.sequence	Host-associated	Animal distal gut	168
571	550.L2S280.s.2.sequence	Host-associated	Animal surface	244
572	550.L2S281.s.2.sequence	Host-associated	Animal surface	171
573	550.L2S282.s.2.sequence	Host-associated	Animal surface	232
574	550.L2S283.s.2.sequence	Host-associated	Animal surface	241
575	550.L2S284.s.2.sequence	Host-associated	Animal surface	287
576	550.L2S285.s.2.sequence	Host-associated	Animal surface	238
577	550.L2S286.s.2.sequence	Host-associated	Animal surface	264
578	550.L2S287.s.2.sequence	Host-associated	Animal surface	206
579	550.L2S289.s.2.sequence	Host-associated	Animal surface	464
580	550.L2S29.s.2.sequence	Host-associated	Animal distal gut	146
581	550.L2S290.s.2.sequence	Host-associated	Animal surface	324
582	550.L2S291.s.2.sequence	Host-associated	Animal surface	344
583	550.L2S292.s.2.sequence	Host-associated	Animal surface	338
584	550.L2S293.s.2.sequence	Host-associated	Animal surface	288
585	550.L2S294.s.2.sequence	Host-associated	Animal surface	281
586	550.L2S295.s.2.sequence	Host-associated	Animal surface	295
587	550.L2S296.s.2.sequence	Host-associated	Animal surface	230
588	550.L2S297.s.2.sequence	Host-associated	Animal surface	197
589	550.L2S298.s.2.sequence	Host-associated	Animal surface	348
590	550.L2S299.s.2.sequence	Host-associated	Animal surface	323
591	550.L2S3.s.2.sequence	Host-associated	Animal distal gut	131
592	550.L2S30.s.2.sequence	Host-associated	Animal distal gut	121
593	550.L2S300.s.2.sequence	Host-associated	Animal surface	253
594	550.L2S301.s.2.sequence	Host-associated	Animal surface	91
595	550.L2S302.s.2.sequence	Host-associated	Animal surface	322
596	550.L2S303.s.2.sequence	Host-associated	Animal surface	118
597	550.L2S304.s.2.sequence	Host-associated	Animal surface	215
598	550.L2S305.s.2.sequence	Host-associated	Animal surface	198
599	550.L2S306.s.2.sequence	Host-associated	Animal surface	220
600	550.L2S307.s.2.sequence	Host-associated	Animal surface	230
601	550.L2S308.s.2.sequence	Host-associated	Animal surface	292
602	550.L2S309.s.2.sequence	Host-associated	Animal surface	266
603	550.L2S31.s.2.sequence	Host-associated	Animal distal gut	160
604	550.L2S310.s.2.sequence	Host-associated	Animal surface	137
605	550.L2S311.s.2.sequence	Host-associated	Animal surface	227
606	550.L2S312.s.2.sequence	Host-associated	Animal surface	371
607	550.L2S313.s.2.sequence	Host-associated	Animal surface	232
608	550.L2S314.s.2.sequence	Host-associated	Animal surface	274
609	550.L2S315.s.2.sequence	Host-associated	Animal surface	316
610	550.L2S316.s.2.sequence	Host-associated	Animal surface	257
611	550.L2S317.s.2.sequence	Host-associated	Animal surface	226
612	550.L2S318.s.2.sequence	Host-associated	Animal surface	313
613	550.L2S319.s.2.sequence	Host-associated	Animal surface	151
614	550.L2S32.s.2.sequence	Host-associated	Animal distal gut	127
615	550.L2S320.s.2.sequence	Host-associated	Animal surface	153
616	550.L2S321.s.2.sequence	Host-associated	Animal surface	364
617	550.L2S322.s.2.sequence	Host-associated	Animal surface	57
618	550.L2S323.s.2.sequence	Host-associated	Animal surface	159
619	550.L2S324.s.2.sequence	Host-associated	Animal surface	359
620	550.L2S325.s.2.sequence	Host-associated	Animal surface	86
621	550.L2S326.s.2.sequence	Host-associated	Animal surface	199
622	550.L2S327.s.2.sequence	Host-associated	Animal surface	292
623	550.L2S328.s.2.sequence	Host-associated	Animal surface	193
624	550.L2S329.s.2.sequence	Host-associated	Animal surface	273
625	550.L2S33.s.2.sequence	Host-associated	Animal distal gut	132
626	550.L2S330.s.2.sequence	Host-associated	Animal surface	346
627	550.L2S331.s.2.sequence	Host-associated	Animal surface	111
628	550.L2S332.s.2.sequence	Host-associated	Animal surface	67
629	550.L2S333.s.2.sequence	Host-associated	Animal surface	366
630	550.L2S334.s.2.sequence	Host-associated	Animal surface	394
631	550.L2S335.s.2.sequence	Host-associated	Animal surface	366
632	550.L2S336.s.2.sequence	Host-associated	Animal surface	323
633	550.L2S337.s.2.sequence	Host-associated	Animal surface	270
634	550.L2S338.s.2.sequence	Host-associated	Animal surface	280
635	550.L2S339.s.2.sequence	Host-associated	Animal surface	110
636	550.L2S34.s.2.sequence	Host-associated	Animal distal gut	140
637	550.L2S340.s.2.sequence	Host-associated	Animal surface	113
638	550.L2S341.s.2.sequence	Host-associated	Animal surface	421
639	550.L2S342.s.2.sequence	Host-associated	Animal surface	93
640	550.L2S343.s.2.sequence	Host-associated	Animal surface	35
641	550.L2S344.s.2.sequence	Host-associated	Animal surface	188
642	550.L2S345.s.2.sequence	Host-associated	Animal surface	404
643	550.L2S346.s.2.sequence	Host-associated	Animal surface	310
644	550.L2S347.s.2.sequence	Host-associated	Animal surface	369
645	550.L2S348.s.2.sequence	Host-associated	Animal surface	193
646	550.L2S349.s.2.sequence	Host-associated	Animal surface	184
647	550.L2S35.s.2.sequence	Host-associated	Animal distal gut	121
648	550.L2S350.s.2.sequence	Host-associated	Animal surface	306
649	550.L2S351.s.2.sequence	Host-associated	Animal surface	265
650	550.L2S352.s.2.sequence	Host-associated	Animal surface	251
651	550.L2S353.s.2.sequence	Host-associated	Animal surface	196
652	550.L2S354.s.2.sequence	Host-associated	Animal surface	190
653	550.L2S355.s.2.sequence	Host-associated	Animal surface	516
654	550.L2S356.s.2.sequence	Host-associated	Animal surface	38
655	550.L2S357.s.2.sequence	Host-associated	Animal surface	215
656	550.L2S358.s.2.sequence	Host-associated	Animal surface	400
657	550.L2S359.s.2.sequence	Host-associated	Animal surface	382
658	550.L2S36.s.2.sequence	Host-associated	Animal distal gut	132
659	550.L2S360.s.2.sequence	Host-associated	Animal surface	297
660	550.L2S361.s.2.sequence	Host-associated	Animal surface	533
661	550.L2S362.s.2.sequence	Host-associated	Animal surface	667
662	550.L2S363.s.2.sequence	Host-associated	Animal surface	108
663	550.L2S364.s.2.sequence	Host-associated	Animal surface	322
664	550.L2S365.s.2.sequence	Host-associated	Animal surface	528
665	550.L2S366.s.2.sequence	Host-associated	Animal surface	355
666	550.L2S367.s.2.sequence	Host-associated	Animal surface	244
667	550.L2S368.s.2.sequence	Host-associated	Animal surface	323
668	550.L2S369.s.2.sequence	Host-associated	Animal surface	306
669	550.L2S370.s.2.sequence	Host-associated	Animal surface	550
670	550.L2S371.s.2.sequence	Host-associated	Animal surface	286
671	550.L2S372.s.2.sequence	Host-associated	Animal surface	402
672	550.L2S373.s.2.sequence	Host-associated	Animal surface	354
673	550.L2S374.s.2.sequence	Host-associated	Animal surface	137
674	550.L2S376.s.2.sequence	Host-associated	Animal surface	114
675	550.L2S377.s.2.sequence	Host-associated	Animal surface	349
676	550.L2S378.s.2.sequence	Host-associated	Animal surface	372
677	550.L2S379.s.2.sequence	Host-associated	Animal surface	77
678	550.L2S38.s.2.sequence	Host-associated	Animal distal gut	140
679	550.L2S380.s.2.sequence	Host-associated	Animal surface	436
680	550.L2S381.s.2.sequence	Host-associated	Animal surface	354
681	550.L2S382.s.2.sequence	Host-associated	Animal surface	231
682	550.L2S383.s.2.sequence	Host-associated	Animal surface	215
683	550.L2S39.s.2.sequence	Host-associated	Animal distal gut	149
684	550.L2S4.s.2.sequence	Host-associated	Animal distal gut	126
685	550.L2S40.s.2.sequence	Host-associated	Animal distal gut	180
686	550.L2S41.s.2.sequence	Host-associated	Animal distal gut	146
687	550.L2S42.s.2.sequence	Host-associated	Animal distal gut	120
688	550.L2S43.s.2.sequence	Host-associated	Animal distal gut	150
689	550.L2S44.s.2.sequence	Host-associated	Animal distal gut	128
690	550.L2S45.s.2.sequence	Host-associated	Animal distal gut	127
691	550.L2S46.s.2.sequence	Host-associated	Animal distal gut	133
692	550.L2S47.s.2.sequence	Host-associated	Animal distal gut	137
693	550.L2S48.s.2.sequence	Host-associated	Animal distal gut	120
694	550.L2S49.s.2.sequence	Host-associated	Animal distal gut	128
695	550.L2S5.s.2.sequence	Host-associated	Animal distal gut	152
696	550.L2S50.s.2.sequence	Host-associated	Animal distal gut	118
697	550.L2S51.s.2.sequence	Host-associated	Animal distal gut	125
698	550.L2S52.s.2.sequence	Host-associated	Animal distal gut	130
699	550.L2S53.s.2.sequence	Host-associated	Animal distal gut	131
700	550.L2S54.s.2.sequence	Host-associated	Animal distal gut	128
701	550.L2S55.s.2.sequence	Host-associated	Animal distal gut	133
702	550.L2S56.s.2.sequence	Host-associated	Animal distal gut	125
703	550.L2S57.s.2.sequence	Host-associated	Animal distal gut	71
704	550.L2S58.s.2.sequence	Host-associated	Animal distal gut	123
705	550.L2S59.s.2.sequence	Host-associated	Animal distal gut	113
706	550.L2S6.s.2.sequence	Host-associated	Animal distal gut	150
707	550.L2S60.s.2.sequence	Host-associated	Animal distal gut	137
708	550.L2S61.s.2.sequence	Host-associated	Animal distal gut	124
709	550.L2S62.s.2.sequence	Host-associated	Animal distal gut	131
710	550.L2S63.s.2.sequence	Host-associated	Animal distal gut	131
711	550.L2S64.s.2.sequence	Host-associated	Animal distal gut	180
712	550.L2S65.s.2.sequence	Host-associated	Animal distal gut	148
713	550.L2S66.s.2.sequence	Host-associated	Animal distal gut	124
714	550.L2S67.s.2.sequence	Host-associated	Animal distal gut	101
715	550.L2S68.s.2.sequence	Host-associated	Animal distal gut	167
716	550.L2S69.s.2.sequence	Host-associated	Animal distal gut	125
717	550.L2S7.s.2.sequence	Host-associated	Animal distal gut	132
718	550.L2S70.s.2.sequence	Host-associated	Animal distal gut	146
719	550.L2S71.s.2.sequence	Host-associated	Animal distal gut	89
720	550.L2S72.s.2.sequence	Host-associated	Animal distal gut	113
721	550.L2S73.s.2.sequence	Host-associated	Animal distal gut	128
722	550.L2S74.s.2.sequence	Host-associated	Animal distal gut	117
723	550.L2S75.s.2.sequence	Host-associated	Animal distal gut	153
724	550.L2S76.s.2.sequence	Host-associated	Animal distal gut	145
725	550.L2S77.s.2.sequence	Host-associated	Animal distal gut	133
726	550.L2S78.s.2.sequence	Host-associated	Animal distal gut	125
727	550.L2S8.s.2.sequence	Host-associated	Animal distal gut	113
728	550.L2S81.s.2.sequence	Host-associated	Animal distal gut	134
729	550.L2S82.s.2.sequence	Host-associated	Animal distal gut	127
730	550.L2S83.s.2.sequence	Host-associated	Animal distal gut	121
731	550.L2S84.s.2.sequence	Host-associated	Animal distal gut	164
732	550.L2S86.s.2.sequence	Host-associated	Animal distal gut	126
733	550.L2S87.s.2.sequence	Host-associated	Animal distal gut	128
734	550.L2S88.s.2.sequence	Host-associated	Animal distal gut	107
735	550.L2S89.s.2.sequence	Host-associated	Animal distal gut	110
736	550.L2S9.s.2.sequence	Host-associated	Animal distal gut	143
737	550.L2S90.s.2.sequence	Host-associated	Animal distal gut	118
738	550.L2S91.s.2.sequence	Host-associated	Animal distal gut	100
739	550.L2S92.s.2.sequence	Host-associated	Animal distal gut	111
740	550.L2S93.s.2.sequence	Host-associated	Animal distal gut	95
741	550.L2S94.s.2.sequence	Host-associated	Animal distal gut	105
742	550.L2S95.s.2.sequence	Host-associated	Animal distal gut	141
743	550.L2S97.s.2.sequence	Host-associated	Animal surface	483
744	550.L2S98.s.2.sequence	Host-associated	Animal surface	562
745	550.L2S99.s.2.sequence	Host-associated	Animal surface	385
746	550.L3S177.s.3.sequence	Host-associated	Animal surface	173
747	550.L3S280.s.3.sequence	Host-associated	Animal surface	316
748	550.L3S3.s.3.sequence	Host-associated	Animal surface	82
749	550.L3S304.s.3.sequence	Host-associated	Animal surface	171
750	550.L3S319.s.3.sequence	Host-associated	Animal surface	167
751	550.L3S323.s.3.sequence	Host-associated	Animal surface	344
752	550.L3S329.s.3.sequence	Host-associated	Animal surface	237
753	550.L3S379.s.3.sequence	Host-associated	Animal surface	94
754	550.L3S380.s.3.sequence	Host-associated	Animal surface	95
755	550.L3S42.s.3.sequence	Host-associated	Animal surface	65
756	550.L3S49.s.3.sequence	Host-associated	Animal surface	399
757	550.L4S1.s.4.sequence	Host-associated	Animal surface	301
758	550.L4S10.s.4.sequence	Host-associated	Animal surface	526
759	550.L4S100.s.4.sequence	Host-associated	Animal surface	411
760	550.L4S101.s.4.sequence	Host-associated	Animal surface	289
761	550.L4S102.s.4.sequence	Host-associated	Animal surface	570
762	550.L4S103.s.4.sequence	Host-associated	Animal surface	234
763	550.L4S104.s.4.sequence	Host-associated	Animal surface	97
764	550.L4S105.s.4.sequence	Host-associated	Animal surface	346
765	550.L4S106.s.4.sequence	Host-associated	Animal surface	237
766	550.L4S107.s.4.sequence	Host-associated	Animal surface	166
767	550.L4S108.s.4.sequence	Host-associated	Animal surface	250
768	550.L4S109.s.4.sequence	Host-associated	Animal surface	279
769	550.L4S11.s.4.sequence	Host-associated	Animal surface	210
770	550.L4S110.s.4.sequence	Host-associated	Animal surface	678
771	550.L4S111.s.4.sequence	Host-associated	Animal surface	46
772	550.L4S112.s.4.sequence	Host-associated	Animal surface	334
773	550.L4S113.s.4.sequence	Host-associated	Animal surface	526
774	550.L4S114.s.4.sequence	Host-associated	Animal surface	332
775	550.L4S115.s.4.sequence	Host-associated	Animal surface	121
776	550.L4S116.s.4.sequence	Host-associated	Animal surface	689
777	550.L4S117.s.4.sequence	Host-associated	Animal surface	474
778	550.L4S118.s.4.sequence	Host-associated	Animal surface	153
779	550.L4S119.s.4.sequence	Host-associated	Animal surface	500
780	550.L4S12.s.4.sequence	Host-associated	Animal surface	111
781	550.L4S120.s.4.sequence	Host-associated	Animal surface	661
782	550.L4S121.s.4.sequence	Host-associated	Animal surface	522
783	550.L4S122.s.4.sequence	Host-associated	Animal surface	236
784	550.L4S123.s.4.sequence	Host-associated	Animal surface	299
785	550.L4S124.s.4.sequence	Host-associated	Animal surface	287
786	550.L4S125.s.4.sequence	Host-associated	Animal surface	663
787	550.L4S126.s.4.sequence	Host-associated	Animal surface	184
788	550.L4S127.s.4.sequence	Host-associated	Animal surface	253
789	550.L4S128.s.4.sequence	Host-associated	Animal surface	307
790	550.L4S129.s.4.sequence	Host-associated	Animal surface	106
791	550.L4S13.s.4.sequence	Host-associated	Animal surface	144
792	550.L4S130.s.4.sequence	Host-associated	Animal surface	243
793	550.L4S131.s.4.sequence	Host-associated	Animal surface	65
794	550.L4S132.s.4.sequence	Host-associated	Animal surface	410
795	550.L4S133.s.4.sequence	Host-associated	Animal surface	386
796	550.L4S134.s.4.sequence	Host-associated	Animal surface	168
797	550.L4S135.s.4.sequence	Host-associated	Animal surface	403
798	550.L4S136.s.4.sequence	Host-associated	Animal surface	259
799	550.L4S137.s.4.sequence	Host-associated	Animal surface	211
800	550.L4S138.s.4.sequence	Host-associated	Animal surface	181
801	550.L4S139.s.4.sequence	Host-associated	Animal surface	332
802	550.L4S14.s.4.sequence	Host-associated	Animal surface	248
803	550.L4S140.s.4.sequence	Host-associated	Animal surface	109
804	550.L4S141.s.4.sequence	Host-associated	Animal surface	196
805	550.L4S142.s.4.sequence	Host-associated	Animal surface	168
806	550.L4S143.s.4.sequence	Host-associated	Animal surface	505
807	550.L4S144.s.4.sequence	Host-associated	Animal surface	235
808	550.L4S145.s.4.sequence	Host-associated	Animal surface	179
809	550.L4S146.s.4.sequence	Host-associated	Animal surface	134
810	550.L4S147.s.4.sequence	Host-associated	Animal surface	552
811	550.L4S148.s.4.sequence	Host-associated	Animal surface	276
812	550.L4S149.s.4.sequence	Host-associated	Animal surface	139
813	550.L4S15.s.4.sequence	Host-associated	Animal surface	328
814	550.L4S150.s.4.sequence	Host-associated	Animal surface	598
815	550.L4S151.s.4.sequence	Host-associated	Animal surface	534
816	550.L4S152.s.4.sequence	Host-associated	Animal surface	523
817	550.L4S153.s.4.sequence	Host-associated	Animal surface	358
818	550.L4S154.s.4.sequence	Host-associated	Animal surface	206
819	550.L4S155.s.4.sequence	Host-associated	Animal surface	267
820	550.L4S156.s.4.sequence	Host-associated	Animal surface	227
821	550.L4S157.s.4.sequence	Host-associated	Animal surface	433
822	550.L4S158.s.4.sequence	Host-associated	Animal surface	298
823	550.L4S159.s.4.sequence	Host-associated	Animal surface	333
824	550.L4S16.s.4.sequence	Host-associated	Animal surface	346
825	550.L4S160.s.4.sequence	Host-associated	Animal surface	309
826	550.L4S161.s.4.sequence	Host-associated	Animal surface	600
827	550.L4S162.s.4.sequence	Host-associated	Animal surface	522
828	550.L4S163.s.4.sequence	Host-associated	Animal surface	324
829	550.L4S164.s.4.sequence	Host-associated	Animal surface	407
830	550.L4S165.s.4.sequence	Host-associated	Animal surface	186
831	550.L4S166.s.4.sequence	Host-associated	Animal surface	167
832	550.L4S167.s.4.sequence	Host-associated	Animal surface	255
833	550.L4S168.s.4.sequence	Host-associated	Animal surface	220
834	550.L4S169.s.4.sequence	Host-associated	Animal surface	199
835	550.L4S17.s.4.sequence	Host-associated	Animal surface	426
836	550.L4S170.s.4.sequence	Host-associated	Animal surface	191
837	550.L4S171.s.4.sequence	Host-associated	Animal surface	216
838	550.L4S172.s.4.sequence	Host-associated	Animal surface	188
839	550.L4S173.s.4.sequence	Host-associated	Animal surface	273
840	550.L4S174.s.4.sequence	Host-associated	Animal surface	207
841	550.L4S175.s.4.sequence	Host-associated	Animal surface	190
842	550.L4S176.s.4.sequence	Host-associated	Animal surface	226
843	550.L4S177.s.4.sequence	Host-associated	Animal surface	245
844	550.L4S178.s.4.sequence	Host-associated	Animal surface	203
845	550.L4S179.s.4.sequence	Host-associated	Animal surface	192
846	550.L4S18.s.4.sequence	Host-associated	Animal surface	201
847	550.L4S180.s.4.sequence	Host-associated	Animal surface	211
848	550.L4S181.s.4.sequence	Host-associated	Animal surface	212
849	550.L4S182.s.4.sequence	Host-associated	Animal surface	293
850	550.L4S183.s.4.sequence	Host-associated	Animal surface	213
851	550.L4S184.s.4.sequence	Host-associated	Animal surface	265
852	550.L4S185.s.4.sequence	Host-associated	Animal surface	296
853	550.L4S186.s.4.sequence	Host-associated	Animal surface	324
854	550.L4S187.s.4.sequence	Host-associated	Animal surface	469
855	550.L4S188.s.4.sequence	Host-associated	Animal surface	277
856	550.L4S189.s.4.sequence	Host-associated	Animal surface	227
857	550.L4S19.s.4.sequence	Host-associated	Animal surface	190
858	550.L4S190.s.4.sequence	Host-associated	Animal surface	176
859	550.L4S191.s.4.sequence	Host-associated	Animal surface	510
860	550.L4S193.s.4.sequence	Host-associated	Animal surface	297
861	550.L4S194.s.4.sequence	Host-associated	Animal surface	284
862	550.L4S195.s.4.sequence	Host-associated	Animal surface	553
863	550.L4S196.s.4.sequence	Host-associated	Animal surface	533
864	550.L4S198.s.4.sequence	Host-associated	Animal surface	357
865	550.L4S199.s.4.sequence	Host-associated	Animal surface	239
866	550.L4S2.s.4.sequence	Host-associated	Animal surface	272
867	550.L4S20.s.4.sequence	Host-associated	Animal surface	460
868	550.L4S200.s.4.sequence	Host-associated	Animal surface	466
869	550.L4S201.s.4.sequence	Host-associated	Animal surface	694
870	550.L4S202.s.4.sequence	Host-associated	Animal surface	517
871	550.L4S203.s.4.sequence	Host-associated	Animal surface	476
872	550.L4S204.s.4.sequence	Host-associated	Animal surface	168
873	550.L4S206.s.4.sequence	Host-associated	Animal surface	317
874	550.L4S207.s.4.sequence	Host-associated	Animal surface	367
875	550.L4S208.s.4.sequence	Host-associated	Animal surface	241
876	550.L4S209.s.4.sequence	Host-associated	Animal surface	389
877	550.L4S21.s.4.sequence	Host-associated	Animal surface	230
878	550.L4S214.s.4.sequence	Host-associated	Animal surface	335
879	550.L4S215.s.4.sequence	Host-associated	Animal surface	362
880	550.L4S216.s.4.sequence	Host-associated	Animal surface	385
881	550.L4S217.s.4.sequence	Host-associated	Animal surface	83
882	550.L4S218.s.4.sequence	Host-associated	Animal surface	405
883	550.L4S219.s.4.sequence	Host-associated	Animal surface	240
884	550.L4S22.s.4.sequence	Host-associated	Animal surface	250
885	550.L4S220.s.4.sequence	Host-associated	Animal surface	465
886	550.L4S221.s.4.sequence	Host-associated	Animal surface	186
887	550.L4S222.s.4.sequence	Host-associated	Animal surface	223
888	550.L4S223.s.4.sequence	Host-associated	Animal surface	441
889	550.L4S224.s.4.sequence	Host-associated	Animal surface	436
890	550.L4S225.s.4.sequence	Host-associated	Animal surface	219
891	550.L4S226.s.4.sequence	Host-associated	Animal surface	147
892	550.L4S227.s.4.sequence	Host-associated	Animal surface	432
893	550.L4S228.s.4.sequence	Host-associated	Animal surface	216
894	550.L4S229.s.4.sequence	Host-associated	Animal surface	527
895	550.L4S23.s.4.sequence	Host-associated	Animal surface	577
896	550.L4S230.s.4.sequence	Host-associated	Animal surface	145
897	550.L4S231.s.4.sequence	Host-associated	Animal surface	530
898	550.L4S233.s.4.sequence	Host-associated	Animal surface	201
899	550.L4S234.s.4.sequence	Host-associated	Animal surface	135
900	550.L4S235.s.4.sequence	Host-associated	Animal surface	240
901	550.L4S236.s.4.sequence	Host-associated	Animal surface	276
902	550.L4S238.s.4.sequence	Host-associated	Animal surface	226
903	550.L4S239.s.4.sequence	Host-associated	Animal surface	166
904	550.L4S24.s.4.sequence	Host-associated	Animal surface	286
905	550.L4S240.s.4.sequence	Host-associated	Animal surface	178
906	550.L4S241.s.4.sequence	Host-associated	Animal surface	145
907	550.L4S242.s.4.sequence	Host-associated	Animal surface	160
908	550.L4S243.s.4.sequence	Host-associated	Animal surface	183
909	550.L4S244.s.4.sequence	Host-associated	Animal surface	151
910	550.L4S245.s.4.sequence	Host-associated	Animal surface	173
911	550.L4S246.s.4.sequence	Host-associated	Animal surface	261
912	550.L4S247.s.4.sequence	Host-associated	Animal surface	492
913	550.L4S248.s.4.sequence	Host-associated	Animal surface	343
914	550.L4S249.s.4.sequence	Host-associated	Animal surface	209
915	550.L4S25.s.4.sequence	Host-associated	Animal surface	498
916	550.L4S250.s.4.sequence	Host-associated	Animal surface	197
917	550.L4S251.s.4.sequence	Host-associated	Animal surface	128
918	550.L4S252.s.4.sequence	Host-associated	Animal surface	174
919	550.L4S253.s.4.sequence	Host-associated	Animal surface	278
920	550.L4S254.s.4.sequence	Host-associated	Animal surface	142
921	550.L4S255.s.4.sequence	Host-associated	Animal surface	307
922	550.L4S256.s.4.sequence	Host-associated	Animal surface	268
923	550.L4S257.s.4.sequence	Host-associated	Animal surface	398
924	550.L4S258.s.4.sequence	Host-associated	Animal surface	409
925	550.L4S259.s.4.sequence	Host-associated	Animal surface	397
926	550.L4S26.s.4.sequence	Host-associated	Animal surface	154
927	550.L4S260.s.4.sequence	Host-associated	Animal surface	254
928	550.L4S261.s.4.sequence	Host-associated	Animal surface	317
929	550.L4S262.s.4.sequence	Host-associated	Animal surface	109
930	550.L4S263.s.4.sequence	Host-associated	Animal surface	269
931	550.L4S265.s.4.sequence	Host-associated	Animal surface	322
932	550.L4S266.s.4.sequence	Host-associated	Animal surface	280
933	550.L4S269.s.4.sequence	Host-associated	Animal surface	196
934	550.L4S27.s.4.sequence	Host-associated	Animal surface	350
935	550.L4S270.s.4.sequence	Host-associated	Animal surface	305
936	550.L4S271.s.4.sequence	Host-associated	Animal surface	463
937	550.L4S273.s.4.sequence	Host-associated	Animal surface	519
938	550.L4S274.s.4.sequence	Host-associated	Animal surface	480
939	550.L4S275.s.4.sequence	Host-associated	Animal surface	170
940	550.L4S278.s.4.sequence	Host-associated	Animal surface	242
941	550.L4S279.s.4.sequence	Host-associated	Animal surface	189
942	550.L4S28.s.4.sequence	Host-associated	Animal surface	471
943	550.L4S282.s.4.sequence	Host-associated	Animal surface	245
944	550.L4S283.s.4.sequence	Host-associated	Animal surface	200
945	550.L4S284.s.4.sequence	Host-associated	Animal surface	201
946	550.L4S285.s.4.sequence	Host-associated	Animal surface	227
947	550.L4S286.s.4.sequence	Host-associated	Animal surface	144
948	550.L4S287.s.4.sequence	Host-associated	Animal surface	175
949	550.L4S29.s.4.sequence	Host-associated	Animal surface	261
950	550.L4S3.s.4.sequence	Host-associated	Animal surface	188
951	550.L4S30.s.4.sequence	Host-associated	Animal surface	477
952	550.L4S31.s.4.sequence	Host-associated	Animal surface	203
953	550.L4S32.s.4.sequence	Host-associated	Animal surface	228
954	550.L4S33.s.4.sequence	Host-associated	Animal surface	409
955	550.L4S34.s.4.sequence	Host-associated	Animal surface	302
956	550.L4S35.s.4.sequence	Host-associated	Animal surface	283
957	550.L4S36.s.4.sequence	Host-associated	Animal surface	171
958	550.L4S37.s.4.sequence	Host-associated	Animal surface	229
959	550.L4S38.s.4.sequence	Host-associated	Animal surface	224
960	550.L4S39.s.4.sequence	Host-associated	Animal surface	347
961	550.L4S4.s.4.sequence	Host-associated	Animal surface	265
962	550.L4S40.s.4.sequence	Host-associated	Animal surface	244
963	550.L4S41.s.4.sequence	Host-associated	Animal surface	234
964	550.L4S42.s.4.sequence	Host-associated	Animal surface	196
965	550.L4S43.s.4.sequence	Host-associated	Animal surface	420
966	550.L4S44.s.4.sequence	Host-associated	Animal surface	282
967	550.L4S45.s.4.sequence	Host-associated	Animal surface	385
968	550.L4S46.s.4.sequence	Host-associated	Animal surface	168
969	550.L4S47.s.4.sequence	Host-associated	Animal surface	326
970	550.L4S48.s.4.sequence	Host-associated	Animal surface	372
971	550.L4S49.s.4.sequence	Host-associated	Animal surface	320
972	550.L4S5.s.4.sequence	Host-associated	Animal surface	388
973	550.L4S50.s.4.sequence	Host-associated	Animal surface	316
974	550.L4S51.s.4.sequence	Host-associated	Animal surface	226
975	550.L4S52.s.4.sequence	Host-associated	Animal surface	450
976	550.L4S53.s.4.sequence	Host-associated	Animal surface	445
977	550.L4S54.s.4.sequence	Host-associated	Animal surface	282
978	550.L4S55.s.4.sequence	Host-associated	Animal surface	143
979	550.L4S56.s.4.sequence	Host-associated	Animal surface	528
980	550.L4S57.s.4.sequence	Host-associated	Animal surface	238
981	550.L4S58.s.4.sequence	Host-associated	Animal surface	403
982	550.L4S59.s.4.sequence	Host-associated	Animal surface	323
983	550.L4S6.s.4.sequence	Host-associated	Animal surface	427
984	550.L4S60.s.4.sequence	Host-associated	Animal surface	225
985	550.L4S61.s.4.sequence	Host-associated	Animal surface	216
986	550.L4S62.s.4.sequence	Host-associated	Animal surface	354
987	550.L4S63.s.4.sequence	Host-associated	Animal surface	457
988	550.L4S64.s.4.sequence	Host-associated	Animal surface	102
989	550.L4S65.s.4.sequence	Host-associated	Animal surface	219
990	550.L4S66.s.4.sequence	Host-associated	Animal surface	361
991	550.L4S67.s.4.sequence	Host-associated	Animal surface	254
992	550.L4S68.s.4.sequence	Host-associated	Animal surface	322
993	550.L4S69.s.4.sequence	Host-associated	Animal surface	225
994	550.L4S7.s.4.sequence	Host-associated	Animal surface	251
995	550.L4S70.s.4.sequence	Host-associated	Animal surface	308
996	550.L4S71.s.4.sequence	Host-associated	Animal surface	306
997	550.L4S72.s.4.sequence	Host-associated	Animal surface	285
998	550.L4S73.s.4.sequence	Host-associated	Animal surface	197
999	550.L4S74.s.4.sequence	Host-associated	Animal surface	152
1000	550.L4S75.s.4.sequence	Host-associated	Animal surface	483
1001	550.L4S76.s.4.sequence	Host-associated	Animal surface	91
1002	550.L4S77.s.4.sequence	Host-associated	Animal surface	199
1003	550.L4S78.s.4.sequence	Host-associated	Animal surface	420
1004	550.L4S79.s.4.sequence	Host-associated	Animal surface	65
1005	550.L4S8.s.4.sequence	Host-associated	Animal surface	278
1006	550.L4S80.s.4.sequence	Host-associated	Animal surface	334
1007	550.L4S81.s.4.sequence	Host-associated	Animal surface	386
1008	550.L4S82.s.4.sequence	Host-associated	Animal surface	210
1009	550.L4S83.s.4.sequence	Host-associated	Animal surface	215
1010	550.L4S84.s.4.sequence	Host-associated	Animal surface	390
1011	550.L4S85.s.4.sequence	Host-associated	Animal surface	479
1012	550.L4S86.s.4.sequence	Host-associated	Animal surface	109
1013	550.L4S87.s.4.sequence	Host-associated	Animal surface	444
1014	550.L4S88.s.4.sequence	Host-associated	Animal surface	376
1015	550.L4S89.s.4.sequence	Host-associated	Animal surface	523
1016	550.L4S9.s.4.sequence	Host-associated	Animal surface	429
1017	550.L4S90.s.4.sequence	Host-associated	Animal surface	194
1018	550.L4S91.s.4.sequence	Host-associated	Animal surface	178
1019	550.L4S92.s.4.sequence	Host-associated	Animal surface	359
1020	550.L4S93.s.4.sequence	Host-associated	Animal surface	132
1021	550.L4S94.s.4.sequence	Host-associated	Animal surface	158
1022	550.L4S95.s.4.sequence	Host-associated	Animal surface	588
1023	550.L4S97.s.4.sequence	Host-associated	Animal surface	109
1024	550.L4S98.s.4.sequence	Host-associated	Animal surface	56
1025	550.L5S100.s.5.sequence	Host-associated	Animal secretion	81
1026	550.L5S101.s.5.sequence	Host-associated	Animal secretion	51
1027	550.L5S102.s.5.sequence	Host-associated	Animal secretion	90
1028	550.L5S103.s.5.sequence	Host-associated	Animal secretion	68
1029	550.L5S104.s.5.sequence	Host-associated	Animal secretion	55
1030	550.L5S105.s.5.sequence	Host-associated	Animal secretion	70
1031	550.L5S106.s.5.sequence	Host-associated	Animal secretion	52
1032	550.L5S108.s.5.sequence	Host-associated	Animal secretion	51
1033	550.L5S109.s.5.sequence	Host-associated	Animal secretion	73
1034	550.L5S110.s.5.sequence	Host-associated	Animal secretion	54
1035	550.L5S111.s.5.sequence	Host-associated	Animal secretion	57
1036	550.L5S112.s.5.sequence	Host-associated	Animal secretion	59
1037	550.L5S113.s.5.sequence	Host-associated	Animal secretion	51
1038	550.L5S114.s.5.sequence	Host-associated	Animal secretion	84
1039	550.L5S115.s.5.sequence	Host-associated	Animal secretion	54
1040	550.L5S116.s.5.sequence	Host-associated	Animal secretion	45
1041	550.L5S117.s.5.sequence	Host-associated	Animal secretion	88
1042	550.L5S118.s.5.sequence	Host-associated	Animal secretion	54
1043	550.L5S119.s.5.sequence	Host-associated	Animal secretion	50
1044	550.L5S120.s.5.sequence	Host-associated	Animal secretion	62
1045	550.L5S121.s.5.sequence	Host-associated	Animal secretion	86
1046	550.L5S122.s.5.sequence	Host-associated	Animal secretion	54
1047	550.L5S123.s.5.sequence	Host-associated	Animal secretion	65
1048	550.L5S125.s.5.sequence	Host-associated	Animal secretion	57
1049	550.L5S126.s.5.sequence	Host-associated	Animal secretion	54
1050	550.L5S127.s.5.sequence	Host-associated	Animal secretion	61
1051	550.L5S128.s.5.sequence	Host-associated	Animal secretion	50
1052	550.L5S129.s.5.sequence	Host-associated	Animal secretion	48
1053	550.L5S130.s.5.sequence	Host-associated	Animal secretion	48
1054	550.L5S131.s.5.sequence	Host-associated	Animal secretion	48
1055	550.L5S132.s.5.sequence	Host-associated	Animal secretion	43
1056	550.L5S133.s.5.sequence	Host-associated	Animal secretion	38
1057	550.L5S134.s.5.sequence	Host-associated	Animal secretion	42
1058	550.L5S135.s.5.sequence	Host-associated	Animal secretion	52
1059	550.L5S136.s.5.sequence	Host-associated	Animal secretion	45
1060	550.L5S137.s.5.sequence	Host-associated	Animal secretion	40
1061	550.L5S138.s.5.sequence	Host-associated	Animal secretion	51
1062	550.L5S139.s.5.sequence	Host-associated	Animal secretion	41
1063	550.L5S140.s.5.sequence	Host-associated	Animal secretion	40
1064	550.L5S141.s.5.sequence	Host-associated	Animal secretion	48
1065	550.L5S142.s.5.sequence	Host-associated	Animal secretion	44
1066	550.L5S143.s.5.sequence	Host-associated	Animal secretion	57
1067	550.L5S144.s.5.sequence	Host-associated	Animal secretion	49
1068	550.L5S145.s.5.sequence	Host-associated	Animal secretion	55
1069	550.L5S146.s.5.sequence	Host-associated	Animal secretion	37
1070	550.L5S147.s.5.sequence	Host-associated	Animal secretion	50
1071	550.L5S148.s.5.sequence	Host-associated	Animal secretion	47
1072	550.L5S149.s.5.sequence	Host-associated	Animal secretion	49
1073	550.L5S150.s.5.sequence	Host-associated	Animal secretion	65
1074	550.L5S151.s.5.sequence	Host-associated	Animal secretion	55
1075	550.L5S152.s.5.sequence	Host-associated	Animal secretion	36
1076	550.L5S153.s.5.sequence	Host-associated	Animal secretion	52
1077	550.L5S154.s.5.sequence	Host-associated	Animal secretion	35
1078	550.L5S155.s.5.sequence	Host-associated	Animal secretion	41
1079	550.L5S156.s.5.sequence	Host-associated	Animal secretion	38
1080	550.L5S157.s.5.sequence	Host-associated	Animal secretion	49
1081	550.L5S158.s.5.sequence	Host-associated	Animal secretion	45
1082	550.L5S159.s.5.sequence	Host-associated	Animal secretion	45
1083	550.L5S160.s.5.sequence	Host-associated	Animal secretion	54
1084	550.L5S161.s.5.sequence	Host-associated	Animal secretion	42
1085	550.L5S162.s.5.sequence	Host-associated	Animal secretion	41
1086	550.L5S163.s.5.sequence	Host-associated	Animal secretion	50
1087	550.L5S164.s.5.sequence	Host-associated	Animal secretion	42
1088	550.L5S165.s.5.sequence	Host-associated	Animal secretion	42
1089	550.L5S166.s.5.sequence	Host-associated	Animal secretion	47
1090	550.L5S167.s.5.sequence	Host-associated	Animal secretion	47
1091	550.L5S168.s.5.sequence	Host-associated	Animal secretion	53
1092	550.L5S169.s.5.sequence	Host-associated	Animal secretion	46
1093	550.L5S170.s.5.sequence	Host-associated	Animal secretion	55
1094	550.L5S171.s.5.sequence	Host-associated	Animal secretion	38
1095	550.L5S172.s.5.sequence	Host-associated	Animal secretion	43
1096	550.L5S173.s.5.sequence	Host-associated	Animal secretion	57
1097	550.L5S174.s.5.sequence	Host-associated	Animal secretion	45
1098	550.L5S175.s.5.sequence	Host-associated	Animal secretion	49
1099	550.L5S176.s.5.sequence	Host-associated	Animal secretion	57
1100	550.L5S177.s.5.sequence	Host-associated	Animal secretion	47
1101	550.L5S178.s.5.sequence	Host-associated	Animal secretion	46
1102	550.L5S179.s.5.sequence	Host-associated	Animal secretion	61
1103	550.L5S180.s.5.sequence	Host-associated	Animal secretion	44
1104	550.L5S181.s.5.sequence	Host-associated	Animal secretion	74
1105	550.L5S182.s.5.sequence	Host-associated	Animal secretion	48
1106	550.L5S183.s.5.sequence	Host-associated	Animal secretion	52
1107	550.L5S184.s.5.sequence	Host-associated	Animal secretion	43
1108	550.L5S185.s.5.sequence	Host-associated	Animal secretion	55
1109	550.L5S186.s.5.sequence	Host-associated	Animal secretion	56
1110	550.L5S187.s.5.sequence	Host-associated	Animal secretion	55
1111	550.L5S188.s.5.sequence	Host-associated	Animal secretion	43
1112	550.L5S189.s.5.sequence	Host-associated	Animal secretion	53
1113	550.L5S190.s.5.sequence	Host-associated	Animal secretion	52
1114	550.L5S191.s.5.sequence	Host-associated	Animal secretion	47
1115	550.L5S193.s.5.sequence	Host-associated	Animal secretion	54
1116	550.L5S194.s.5.sequence	Host-associated	Animal secretion	54
1117	550.L5S195.s.5.sequence	Host-associated	Animal secretion	54
1118	550.L5S196.s.5.sequence	Host-associated	Animal secretion	47
1119	550.L5S197.s.5.sequence	Host-associated	Animal secretion	60
1120	550.L5S198.s.5.sequence	Host-associated	Animal secretion	55
1121	550.L5S199.s.5.sequence	Host-associated	Animal secretion	61
1122	550.L5S2.s.5.sequence	Host-associated	Animal surface	181
1123	550.L5S200.s.5.sequence	Host-associated	Animal secretion	60
1124	550.L5S201.s.5.sequence	Host-associated	Animal secretion	62
1125	550.L5S202.s.5.sequence	Host-associated	Animal secretion	55
1126	550.L5S203.s.5.sequence	Host-associated	Animal secretion	53
1127	550.L5S204.s.5.sequence	Host-associated	Animal secretion	50
1128	550.L5S205.s.5.sequence	Host-associated	Animal secretion	45
1129	550.L5S206.s.5.sequence	Host-associated	Animal secretion	80
1130	550.L5S207.s.5.sequence	Host-associated	Animal secretion	48
1131	550.L5S208.s.5.sequence	Host-associated	Animal secretion	53
1132	550.L5S209.s.5.sequence	Host-associated	Animal secretion	47
1133	550.L5S210.s.5.sequence	Host-associated	Animal secretion	42
1134	550.L5S211.s.5.sequence	Host-associated	Animal secretion	51
1135	550.L5S212.s.5.sequence	Host-associated	Animal secretion	49
1136	550.L5S213.s.5.sequence	Host-associated	Animal secretion	40
1137	550.L5S214.s.5.sequence	Host-associated	Animal secretion	58
1138	550.L5S215.s.5.sequence	Host-associated	Animal secretion	64
1139	550.L5S216.s.5.sequence	Host-associated	Animal secretion	50
1140	550.L5S217.s.5.sequence	Host-associated	Animal secretion	44
1141	550.L5S218.s.5.sequence	Host-associated	Animal secretion	61
1142	550.L5S219.s.5.sequence	Host-associated	Animal secretion	44
1143	550.L5S220.s.5.sequence	Host-associated	Animal secretion	47
1144	550.L5S221.s.5.sequence	Host-associated	Animal secretion	48
1145	550.L5S222.s.5.sequence	Host-associated	Animal secretion	45
1146	550.L5S223.s.5.sequence	Host-associated	Animal secretion	55
1147	550.L5S224.s.5.sequence	Host-associated	Animal secretion	57
1148	550.L5S225.s.5.sequence	Host-associated	Animal secretion	45
1149	550.L5S226.s.5.sequence	Host-associated	Animal secretion	50
1150	550.L5S227.s.5.sequence	Host-associated	Animal secretion	43
1151	550.L5S228.s.5.sequence	Host-associated	Animal secretion	52
1152	550.L5S229.s.5.sequence	Host-associated	Animal secretion	52
1153	550.L5S230.s.5.sequence	Host-associated	Animal secretion	49
1154	550.L5S231.s.5.sequence	Host-associated	Animal secretion	51
1155	550.L5S232.s.5.sequence	Host-associated	Animal secretion	63
1156	550.L5S233.s.5.sequence	Host-associated	Animal secretion	52
1157	550.L5S234.s.5.sequence	Host-associated	Animal secretion	51
1158	550.L5S235.s.5.sequence	Host-associated	Animal secretion	62
1159	550.L5S236.s.5.sequence	Host-associated	Animal secretion	41
1160	550.L5S237.s.5.sequence	Host-associated	Animal secretion	43
1161	550.L5S238.s.5.sequence	Host-associated	Animal secretion	63
1162	550.L5S239.s.5.sequence	Host-associated	Animal secretion	51
1163	550.L5S240.s.5.sequence	Host-associated	Animal secretion	50
1164	550.L5S241.s.5.sequence	Host-associated	Animal secretion	50
1165	550.L5S242.s.5.sequence	Host-associated	Animal secretion	61
1166	550.L5S243.s.5.sequence	Host-associated	Animal secretion	59
1167	550.L5S244.s.5.sequence	Host-associated	Animal secretion	63
1168	550.L5S245.s.5.sequence	Host-associated	Animal secretion	80
1169	550.L5S246.s.5.sequence	Host-associated	Animal secretion	60
1170	550.L5S247.s.5.sequence	Host-associated	Animal secretion	72
1171	550.L5S248.s.5.sequence	Host-associated	Animal secretion	61
1172	550.L5S249.s.5.sequence	Host-associated	Animal secretion	46
1173	550.L5S25.s.5.sequence	Host-associated	Animal surface	126
1174	550.L5S250.s.5.sequence	Host-associated	Animal secretion	80
1175	550.L5S251.s.5.sequence	Host-associated	Animal secretion	62
1176	550.L5S252.s.5.sequence	Host-associated	Animal secretion	47
1177	550.L5S253.s.5.sequence	Host-associated	Animal secretion	55
1178	550.L5S254.s.5.sequence	Host-associated	Animal secretion	72
1179	550.L5S255.s.5.sequence	Host-associated	Animal secretion	68
1180	550.L5S256.s.5.sequence	Host-associated	Animal secretion	66
1181	550.L5S257.s.5.sequence	Host-associated	Animal secretion	66
1182	550.L5S258.s.5.sequence	Host-associated	Animal secretion	68
1183	550.L5S259.s.5.sequence	Host-associated	Animal secretion	71
1184	550.L5S260.s.5.sequence	Host-associated	Animal secretion	67
1185	550.L5S261.s.5.sequence	Host-associated	Animal secretion	65
1186	550.L5S262.s.5.sequence	Host-associated	Animal secretion	62
1187	550.L5S264.s.5.sequence	Host-associated	Animal secretion	68
1188	550.L5S265.s.5.sequence	Host-associated	Animal secretion	73
1189	550.L5S266.s.5.sequence	Host-associated	Animal secretion	49
1190	550.L5S267.s.5.sequence	Host-associated	Animal secretion	57
1191	550.L5S268.s.5.sequence	Host-associated	Animal secretion	62
1192	550.L5S269.s.5.sequence	Host-associated	Animal secretion	75
1193	550.L5S270.s.5.sequence	Host-associated	Animal secretion	46
1194	550.L5S271.s.5.sequence	Host-associated	Animal secretion	63
1195	550.L5S272.s.5.sequence	Host-associated	Animal secretion	57
1196	550.L5S273.s.5.sequence	Host-associated	Animal secretion	48
1197	550.L5S274.s.5.sequence	Host-associated	Animal secretion	67
1198	550.L5S275.s.5.sequence	Host-associated	Animal secretion	54
1199	550.L5S276.s.5.sequence	Host-associated	Animal secretion	58
1200	550.L5S277.s.5.sequence	Host-associated	Animal secretion	56
1201	550.L5S278.s.5.sequence	Host-associated	Animal secretion	52
1202	550.L5S279.s.5.sequence	Host-associated	Animal secretion	49
1203	550.L5S280.s.5.sequence	Host-associated	Animal secretion	55
1204	550.L5S281.s.5.sequence	Host-associated	Animal secretion	69
1205	550.L5S282.s.5.sequence	Host-associated	Animal secretion	64
1206	550.L5S283.s.5.sequence	Host-associated	Animal secretion	56
1207	550.L5S284.s.5.sequence	Host-associated	Animal secretion	49
1208	550.L5S285.s.5.sequence	Host-associated	Animal secretion	44
1209	550.L5S286.s.5.sequence	Host-associated	Animal secretion	56
1210	550.L5S41.s.5.sequence	Host-associated	Animal surface	232
1211	550.L5S69.s.5.sequence	Host-associated	Animal surface	165
1212	550.L5S97.s.5.sequence	Host-associated	Animal secretion	80
1213	550.L5S98.s.5.sequence	Host-associated	Animal secretion	92
1214	550.L5S99.s.5.sequence	Host-associated	Animal secretion	83
1215	550.L6S1.s.6.sequence	Host-associated	Animal secretion	61
1216	550.L6S10.s.6.sequence	Host-associated	Animal secretion	51
1217	550.L6S100.s.6.sequence	Host-associated	Animal secretion	63
1218	550.L6S101.s.6.sequence	Host-associated	Animal secretion	57
1219	550.L6S102.s.6.sequence	Host-associated	Animal secretion	60
1220	550.L6S103.s.6.sequence	Host-associated	Animal secretion	61
1221	550.L6S104.s.6.sequence	Host-associated	Animal secretion	62
1222	550.L6S105.s.6.sequence	Host-associated	Animal secretion	69
1223	550.L6S106.s.6.sequence	Host-associated	Animal secretion	75
1224	550.L6S107.s.6.sequence	Host-associated	Animal secretion	57
1225	550.L6S109.s.6.sequence	Host-associated	Animal secretion	47
1226	550.L6S11.s.6.sequence	Host-associated	Animal secretion	60
1227	550.L6S110.s.6.sequence	Host-associated	Animal secretion	58
1228	550.L6S111.s.6.sequence	Host-associated	Animal secretion	64
1229	550.L6S112.s.6.sequence	Host-associated	Animal secretion	56
1230	550.L6S113.s.6.sequence	Host-associated	Animal secretion	68
1231	550.L6S114.s.6.sequence	Host-associated	Animal secretion	67
1232	550.L6S115.s.6.sequence	Host-associated	Animal secretion	64
1233	550.L6S116.s.6.sequence	Host-associated	Animal secretion	57
1234	550.L6S117.s.6.sequence	Host-associated	Animal secretion	53
1235	550.L6S118.s.6.sequence	Host-associated	Animal secretion	86
1236	550.L6S119.s.6.sequence	Host-associated	Animal secretion	50
1237	550.L6S120.s.6.sequence	Host-associated	Animal secretion	65
1238	550.L6S121.s.6.sequence	Host-associated	Animal secretion	57
1239	550.L6S122.s.6.sequence	Host-associated	Animal secretion	54
1240	550.L6S123.s.6.sequence	Host-associated	Animal secretion	48
1241	550.L6S124.s.6.sequence	Host-associated	Animal secretion	68
1242	550.L6S125.s.6.sequence	Host-associated	Animal secretion	67
1243	550.L6S126.s.6.sequence	Host-associated	Animal secretion	59
1244	550.L6S127.s.6.sequence	Host-associated	Animal secretion	47
1245	550.L6S128.s.6.sequence	Host-associated	Animal secretion	65
1246	550.L6S129.s.6.sequence	Host-associated	Animal secretion	69
1247	550.L6S13.s.6.sequence	Host-associated	Animal secretion	63
1248	550.L6S130.s.6.sequence	Host-associated	Animal secretion	72
1249	550.L6S131.s.6.sequence	Host-associated	Animal secretion	57
1250	550.L6S132.s.6.sequence	Host-associated	Animal secretion	59
1251	550.L6S133.s.6.sequence	Host-associated	Animal secretion	90
1252	550.L6S134.s.6.sequence	Host-associated	Animal secretion	60
1253	550.L6S135.s.6.sequence	Host-associated	Animal secretion	70
1254	550.L6S136.s.6.sequence	Host-associated	Animal secretion	61
1255	550.L6S137.s.6.sequence	Host-associated	Animal secretion	68
1256	550.L6S138.s.6.sequence	Host-associated	Animal secretion	51
1257	550.L6S139.s.6.sequence	Host-associated	Animal secretion	59
1258	550.L6S14.s.6.sequence	Host-associated	Animal secretion	58
1259	550.L6S140.s.6.sequence	Host-associated	Animal secretion	74
1260	550.L6S141.s.6.sequence	Host-associated	Animal secretion	62
1261	550.L6S142.s.6.sequence	Host-associated	Animal secretion	66
1262	550.L6S143.s.6.sequence	Host-associated	Animal secretion	61
1263	550.L6S144.s.6.sequence	Host-associated	Animal secretion	60
1264	550.L6S145.s.6.sequence	Host-associated	Animal secretion	58
1265	550.L6S146.s.6.sequence	Host-associated	Animal secretion	66
1266	550.L6S147.s.6.sequence	Host-associated	Animal secretion	70
1267	550.L6S148.s.6.sequence	Host-associated	Animal secretion	65
1268	550.L6S149.s.6.sequence	Host-associated	Animal secretion	73
1269	550.L6S15.s.6.sequence	Host-associated	Animal secretion	49
1270	550.L6S150.s.6.sequence	Host-associated	Animal secretion	60
1271	550.L6S151.s.6.sequence	Host-associated	Animal secretion	67
1272	550.L6S152.s.6.sequence	Host-associated	Animal secretion	74
1273	550.L6S153.s.6.sequence	Host-associated	Animal secretion	83
1274	550.L6S154.s.6.sequence	Host-associated	Animal secretion	65
1275	550.L6S155.s.6.sequence	Host-associated	Animal secretion	69
1276	550.L6S156.s.6.sequence	Host-associated	Animal secretion	69
1277	550.L6S157.s.6.sequence	Host-associated	Animal secretion	70
1278	550.L6S158.s.6.sequence	Host-associated	Animal secretion	63
1279	550.L6S159.s.6.sequence	Host-associated	Animal secretion	60
1280	550.L6S16.s.6.sequence	Host-associated	Animal secretion	51
1281	550.L6S160.s.6.sequence	Host-associated	Animal secretion	56
1282	550.L6S161.s.6.sequence	Host-associated	Animal secretion	60
1283	550.L6S162.s.6.sequence	Host-associated	Animal secretion	61
1284	550.L6S163.s.6.sequence	Host-associated	Animal secretion	81
1285	550.L6S164.s.6.sequence	Host-associated	Animal secretion	47
1286	550.L6S165.s.6.sequence	Host-associated	Animal secretion	56
1287	550.L6S166.s.6.sequence	Host-associated	Animal secretion	82
1288	550.L6S167.s.6.sequence	Host-associated	Animal secretion	67
1289	550.L6S168.s.6.sequence	Host-associated	Animal secretion	59
1290	550.L6S169.s.6.sequence	Host-associated	Animal secretion	68
1291	550.L6S17.s.6.sequence	Host-associated	Animal secretion	57
1292	550.L6S170.s.6.sequence	Host-associated	Animal secretion	55
1293	550.L6S171.s.6.sequence	Host-associated	Animal secretion	55
1294	550.L6S172.s.6.sequence	Host-associated	Animal secretion	54
1295	550.L6S173.s.6.sequence	Host-associated	Animal secretion	72
1296	550.L6S174.s.6.sequence	Host-associated	Animal secretion	88
1297	550.L6S175.s.6.sequence	Host-associated	Animal secretion	66
1298	550.L6S176.s.6.sequence	Host-associated	Animal secretion	66
1299	550.L6S177.s.6.sequence	Host-associated	Animal secretion	59
1300	550.L6S178.s.6.sequence	Host-associated	Animal secretion	72
1301	550.L6S179.s.6.sequence	Host-associated	Animal secretion	75
1302	550.L6S18.s.6.sequence	Host-associated	Animal secretion	62
1303	550.L6S180.s.6.sequence	Host-associated	Animal secretion	75
1304	550.L6S181.s.6.sequence	Host-associated	Animal secretion	65
1305	550.L6S182.s.6.sequence	Host-associated	Animal secretion	64
1306	550.L6S183.s.6.sequence	Host-associated	Animal secretion	54
1307	550.L6S184.s.6.sequence	Host-associated	Animal secretion	84
1308	550.L6S185.s.6.sequence	Host-associated	Animal secretion	78
1309	550.L6S186.s.6.sequence	Host-associated	Animal secretion	71
1310	550.L6S187.s.6.sequence	Host-associated	Animal secretion	66
1311	550.L6S188.s.6.sequence	Host-associated	Animal secretion	75
1312	550.L6S189.s.6.sequence	Host-associated	Animal secretion	50
1313	550.L6S19.s.6.sequence	Host-associated	Animal secretion	48
1314	550.L6S190.s.6.sequence	Host-associated	Animal secretion	54
1315	550.L6S191.s.6.sequence	Host-associated	Animal secretion	54
1316	550.L6S193.s.6.sequence	Host-associated	Animal secretion	50
1317	550.L6S194.s.6.sequence	Host-associated	Animal secretion	50
1318	550.L6S195.s.6.sequence	Host-associated	Animal secretion	52
1319	550.L6S196.s.6.sequence	Host-associated	Animal secretion	64
1320	550.L6S197.s.6.sequence	Host-associated	Animal secretion	58
1321	550.L6S198.s.6.sequence	Host-associated	Animal secretion	50
1322	550.L6S199.s.6.sequence	Host-associated	Animal secretion	54
1323	550.L6S2.s.6.sequence	Host-associated	Animal secretion	59
1324	550.L6S20.s.6.sequence	Host-associated	Animal secretion	57
1325	550.L6S200.s.6.sequence	Host-associated	Animal secretion	55
1326	550.L6S201.s.6.sequence	Host-associated	Animal secretion	52
1327	550.L6S202.s.6.sequence	Host-associated	Animal secretion	48
1328	550.L6S203.s.6.sequence	Host-associated	Animal secretion	77
1329	550.L6S204.s.6.sequence	Host-associated	Animal secretion	56
1330	550.L6S205.s.6.sequence	Host-associated	Animal secretion	78
1331	550.L6S206.s.6.sequence	Host-associated	Animal secretion	57
1332	550.L6S207.s.6.sequence	Host-associated	Animal secretion	72
1333	550.L6S208.s.6.sequence	Host-associated	Animal secretion	81
1334	550.L6S209.s.6.sequence	Host-associated	Animal secretion	68
1335	550.L6S21.s.6.sequence	Host-associated	Animal secretion	64
1336	550.L6S210.s.6.sequence	Host-associated	Animal secretion	63
1337	550.L6S211.s.6.sequence	Host-associated	Animal secretion	82
1338	550.L6S212.s.6.sequence	Host-associated	Animal secretion	76
1339	550.L6S213.s.6.sequence	Host-associated	Animal secretion	75
1340	550.L6S214.s.6.sequence	Host-associated	Animal secretion	78
1341	550.L6S215.s.6.sequence	Host-associated	Animal secretion	74
1342	550.L6S216.s.6.sequence	Host-associated	Animal secretion	75
1343	550.L6S217.s.6.sequence	Host-associated	Animal secretion	64
1344	550.L6S218.s.6.sequence	Host-associated	Animal secretion	72
1345	550.L6S219.s.6.sequence	Host-associated	Animal secretion	63
1346	550.L6S22.s.6.sequence	Host-associated	Animal secretion	64
1347	550.L6S220.s.6.sequence	Host-associated	Animal secretion	63
1348	550.L6S221.s.6.sequence	Host-associated	Animal secretion	75
1349	550.L6S222.s.6.sequence	Host-associated	Animal secretion	68
1350	550.L6S223.s.6.sequence	Host-associated	Animal secretion	62
1351	550.L6S224.s.6.sequence	Host-associated	Animal secretion	74
1352	550.L6S225.s.6.sequence	Host-associated	Animal secretion	50
1353	550.L6S226.s.6.sequence	Host-associated	Animal secretion	57
1354	550.L6S227.s.6.sequence	Host-associated	Animal secretion	58
1355	550.L6S228.s.6.sequence	Host-associated	Animal secretion	67
1356	550.L6S229.s.6.sequence	Host-associated	Animal secretion	57
1357	550.L6S23.s.6.sequence	Host-associated	Animal secretion	76
1358	550.L6S230.s.6.sequence	Host-associated	Animal secretion	58
1359	550.L6S231.s.6.sequence	Host-associated	Animal secretion	74
1360	550.L6S232.s.6.sequence	Host-associated	Animal secretion	57
1361	550.L6S233.s.6.sequence	Host-associated	Animal secretion	64
1362	550.L6S234.s.6.sequence	Host-associated	Animal secretion	61
1363	550.L6S235.s.6.sequence	Host-associated	Animal secretion	83
1364	550.L6S236.s.6.sequence	Host-associated	Animal secretion	58
1365	550.L6S237.s.6.sequence	Host-associated	Animal secretion	65
1366	550.L6S239.s.6.sequence	Host-associated	Animal secretion	57
1367	550.L6S24.s.6.sequence	Host-associated	Animal secretion	72
1368	550.L6S240.s.6.sequence	Host-associated	Animal secretion	60
1369	550.L6S241.s.6.sequence	Host-associated	Animal secretion	76
1370	550.L6S242.s.6.sequence	Host-associated	Animal secretion	71
1371	550.L6S243.s.6.sequence	Host-associated	Animal secretion	65
1372	550.L6S244.s.6.sequence	Host-associated	Animal secretion	58
1373	550.L6S245.s.6.sequence	Host-associated	Animal secretion	50
1374	550.L6S246.s.6.sequence	Host-associated	Animal secretion	55
1375	550.L6S247.s.6.sequence	Host-associated	Animal secretion	69
1376	550.L6S248.s.6.sequence	Host-associated	Animal secretion	61
1377	550.L6S249.s.6.sequence	Host-associated	Animal secretion	52
1378	550.L6S25.s.6.sequence	Host-associated	Animal secretion	63
1379	550.L6S250.s.6.sequence	Host-associated	Animal secretion	52
1380	550.L6S251.s.6.sequence	Host-associated	Animal secretion	66
1381	550.L6S252.s.6.sequence	Host-associated	Animal secretion	53
1382	550.L6S253.s.6.sequence	Host-associated	Animal secretion	61
1383	550.L6S254.s.6.sequence	Host-associated	Animal secretion	53
1384	550.L6S255.s.6.sequence	Host-associated	Animal secretion	74
1385	550.L6S256.s.6.sequence	Host-associated	Animal secretion	70
1386	550.L6S257.s.6.sequence	Host-associated	Animal secretion	84
1387	550.L6S258.s.6.sequence	Host-associated	Animal secretion	91
1388	550.L6S259.s.6.sequence	Host-associated	Animal secretion	70
1389	550.L6S26.s.6.sequence	Host-associated	Animal secretion	65
1390	550.L6S260.s.6.sequence	Host-associated	Animal secretion	73
1391	550.L6S261.s.6.sequence	Host-associated	Animal secretion	68
1392	550.L6S262.s.6.sequence	Host-associated	Animal secretion	76
1393	550.L6S263.s.6.sequence	Host-associated	Animal secretion	69
1394	550.L6S264.s.6.sequence	Host-associated	Animal secretion	61
1395	550.L6S265.s.6.sequence	Host-associated	Animal secretion	84
1396	550.L6S266.s.6.sequence	Host-associated	Animal secretion	69
1397	550.L6S267.s.6.sequence	Host-associated	Animal secretion	68
1398	550.L6S268.s.6.sequence	Host-associated	Animal secretion	69
1399	550.L6S269.s.6.sequence	Host-associated	Animal secretion	66
1400	550.L6S27.s.6.sequence	Host-associated	Animal secretion	48
1401	550.L6S270.s.6.sequence	Host-associated	Animal secretion	75
1402	550.L6S271.s.6.sequence	Host-associated	Animal secretion	88
1403	550.L6S272.s.6.sequence	Host-associated	Animal secretion	93
1404	550.L6S273.s.6.sequence	Host-associated	Animal secretion	109
1405	550.L6S274.s.6.sequence	Host-associated	Animal secretion	37
1406	550.L6S275.s.6.sequence	Host-associated	Animal secretion	53
1407	550.L6S276.s.6.sequence	Host-associated	Animal secretion	54
1408	550.L6S277.s.6.sequence	Host-associated	Animal secretion	73
1409	550.L6S278.s.6.sequence	Host-associated	Animal secretion	56
1410	550.L6S279.s.6.sequence	Host-associated	Animal secretion	56
1411	550.L6S28.s.6.sequence	Host-associated	Animal secretion	56
1412	550.L6S280.s.6.sequence	Host-associated	Animal secretion	93
1413	550.L6S281.s.6.sequence	Host-associated	Animal secretion	75
1414	550.L6S282.s.6.sequence	Host-associated	Animal secretion	50
1415	550.L6S283.s.6.sequence	Host-associated	Animal secretion	74
1416	550.L6S284.s.6.sequence	Host-associated	Animal secretion	88
1417	550.L6S285.s.6.sequence	Host-associated	Animal secretion	78
1418	550.L6S286.s.6.sequence	Host-associated	Animal secretion	84
1419	550.L6S287.s.6.sequence	Host-associated	Animal secretion	73
1420	550.L6S289.s.6.sequence	Host-associated	Animal secretion	64
1421	550.L6S29.s.6.sequence	Host-associated	Animal secretion	64
1422	550.L6S290.s.6.sequence	Host-associated	Animal secretion	69
1423	550.L6S291.s.6.sequence	Host-associated	Animal secretion	74
1424	550.L6S292.s.6.sequence	Host-associated	Animal secretion	79
1425	550.L6S293.s.6.sequence	Host-associated	Animal secretion	79
1426	550.L6S294.s.6.sequence	Host-associated	Animal secretion	71
1427	550.L6S296.s.6.sequence	Host-associated	Animal secretion	61
1428	550.L6S297.s.6.sequence	Host-associated	Animal secretion	68
1429	550.L6S298.s.6.sequence	Host-associated	Animal secretion	60
1430	550.L6S299.s.6.sequence	Host-associated	Animal secretion	68
1431	550.L6S3.s.6.sequence	Host-associated	Animal secretion	52
1432	550.L6S30.s.6.sequence	Host-associated	Animal secretion	54
1433	550.L6S300.s.6.sequence	Host-associated	Animal secretion	51
1434	550.L6S301.s.6.sequence	Host-associated	Animal secretion	62
1435	550.L6S302.s.6.sequence	Host-associated	Animal secretion	63
1436	550.L6S303.s.6.sequence	Host-associated	Animal secretion	70
1437	550.L6S304.s.6.sequence	Host-associated	Animal secretion	74
1438	550.L6S305.s.6.sequence	Host-associated	Animal secretion	84
1439	550.L6S306.s.6.sequence	Host-associated	Animal secretion	66
1440	550.L6S307.s.6.sequence	Host-associated	Animal secretion	62
1441	550.L6S308.s.6.sequence	Host-associated	Animal secretion	61
1442	550.L6S309.s.6.sequence	Host-associated	Animal secretion	68
1443	550.L6S31.s.6.sequence	Host-associated	Animal secretion	56
1444	550.L6S310.s.6.sequence	Host-associated	Animal secretion	67
1445	550.L6S311.s.6.sequence	Host-associated	Animal secretion	83
1446	550.L6S312.s.6.sequence	Host-associated	Animal secretion	66
1447	550.L6S313.s.6.sequence	Host-associated	Animal secretion	64
1448	550.L6S314.s.6.sequence	Host-associated	Animal secretion	74
1449	550.L6S315.s.6.sequence	Host-associated	Animal secretion	62
1450	550.L6S316.s.6.sequence	Host-associated	Animal secretion	63
1451	550.L6S317.s.6.sequence	Host-associated	Animal secretion	47
1452	550.L6S318.s.6.sequence	Host-associated	Animal secretion	59
1453	550.L6S319.s.6.sequence	Host-associated	Animal secretion	58
1454	550.L6S32.s.6.sequence	Host-associated	Animal secretion	67
1455	550.L6S320.s.6.sequence	Host-associated	Animal secretion	51
1456	550.L6S321.s.6.sequence	Host-associated	Animal secretion	69
1457	550.L6S322.s.6.sequence	Host-associated	Animal secretion	54
1458	550.L6S323.s.6.sequence	Host-associated	Animal secretion	50
1459	550.L6S324.s.6.sequence	Host-associated	Animal secretion	48
1460	550.L6S325.s.6.sequence	Host-associated	Animal secretion	54
1461	550.L6S326.s.6.sequence	Host-associated	Animal secretion	49
1462	550.L6S327.s.6.sequence	Host-associated	Animal secretion	51
1463	550.L6S329.s.6.sequence	Host-associated	Animal distal gut	103
1464	550.L6S33.s.6.sequence	Host-associated	Animal secretion	54
1465	550.L6S330.s.6.sequence	Host-associated	Animal distal gut	117
1466	550.L6S331.s.6.sequence	Host-associated	Animal distal gut	114
1467	550.L6S34.s.6.sequence	Host-associated	Animal secretion	78
1468	550.L6S35.s.6.sequence	Host-associated	Animal secretion	56
1469	550.L6S36.s.6.sequence	Host-associated	Animal secretion	52
1470	550.L6S37.s.6.sequence	Host-associated	Animal secretion	52
1471	550.L6S38.s.6.sequence	Host-associated	Animal secretion	51
1472	550.L6S39.s.6.sequence	Host-associated	Animal secretion	62
1473	550.L6S4.s.6.sequence	Host-associated	Animal secretion	57
1474	550.L6S40.s.6.sequence	Host-associated	Animal secretion	61
1475	550.L6S41.s.6.sequence	Host-associated	Animal secretion	57
1476	550.L6S42.s.6.sequence	Host-associated	Animal secretion	52
1477	550.L6S43.s.6.sequence	Host-associated	Animal secretion	85
1478	550.L6S44.s.6.sequence	Host-associated	Animal secretion	64
1479	550.L6S45.s.6.sequence	Host-associated	Animal secretion	60
1480	550.L6S46.s.6.sequence	Host-associated	Animal secretion	49
1481	550.L6S47.s.6.sequence	Host-associated	Animal secretion	59
1482	550.L6S48.s.6.sequence	Host-associated	Animal secretion	53
1483	550.L6S49.s.6.sequence	Host-associated	Animal secretion	52
1484	550.L6S5.s.6.sequence	Host-associated	Animal secretion	53
1485	550.L6S50.s.6.sequence	Host-associated	Animal secretion	59
1486	550.L6S51.s.6.sequence	Host-associated	Animal secretion	58
1487	550.L6S52.s.6.sequence	Host-associated	Animal secretion	57
1488	550.L6S53.s.6.sequence	Host-associated	Animal secretion	59
1489	550.L6S54.s.6.sequence	Host-associated	Animal secretion	66
1490	550.L6S55.s.6.sequence	Host-associated	Animal secretion	77
1491	550.L6S56.s.6.sequence	Host-associated	Animal secretion	51
1492	550.L6S58.s.6.sequence	Host-associated	Animal secretion	64
1493	550.L6S59.s.6.sequence	Host-associated	Animal secretion	65
1494	550.L6S6.s.6.sequence	Host-associated	Animal secretion	51
1495	550.L6S60.s.6.sequence	Host-associated	Animal secretion	59
1496	550.L6S61.s.6.sequence	Host-associated	Animal secretion	50
1497	550.L6S62.s.6.sequence	Host-associated	Animal secretion	59
1498	550.L6S63.s.6.sequence	Host-associated	Animal secretion	53
1499	550.L6S64.s.6.sequence	Host-associated	Animal secretion	52
1500	550.L6S65.s.6.sequence	Host-associated	Animal secretion	59
1501	550.L6S66.s.6.sequence	Host-associated	Animal secretion	61
1502	550.L6S67.s.6.sequence	Host-associated	Animal secretion	64
1503	550.L6S68.s.6.sequence	Host-associated	Animal secretion	55
1504	550.L6S69.s.6.sequence	Host-associated	Animal secretion	73
1505	550.L6S7.s.6.sequence	Host-associated	Animal secretion	52
1506	550.L6S70.s.6.sequence	Host-associated	Animal secretion	59
1507	550.L6S71.s.6.sequence	Host-associated	Animal secretion	64
1508	550.L6S72.s.6.sequence	Host-associated	Animal secretion	65
1509	550.L6S73.s.6.sequence	Host-associated	Animal secretion	84
1510	550.L6S74.s.6.sequence	Host-associated	Animal secretion	54
1511	550.L6S75.s.6.sequence	Host-associated	Animal secretion	54
1512	550.L6S76.s.6.sequence	Host-associated	Animal secretion	79
1513	550.L6S77.s.6.sequence	Host-associated	Animal secretion	74
1514	550.L6S78.s.6.sequence	Host-associated	Animal secretion	81
1515	550.L6S79.s.6.sequence	Host-associated	Animal secretion	56
1516	550.L6S8.s.6.sequence	Host-associated	Animal secretion	78
1517	550.L6S80.s.6.sequence	Host-associated	Animal secretion	59
1518	550.L6S81.s.6.sequence	Host-associated	Animal secretion	59
1519	550.L6S82.s.6.sequence	Host-associated	Animal secretion	59
1520	550.L6S83.s.6.sequence	Host-associated	Animal secretion	73
1521	550.L6S84.s.6.sequence	Host-associated	Animal secretion	53
1522	550.L6S85.s.6.sequence	Host-associated	Animal secretion	63
1523	550.L6S86.s.6.sequence	Host-associated	Animal secretion	75
1524	550.L6S87.s.6.sequence	Host-associated	Animal secretion	69
1525	550.L6S88.s.6.sequence	Host-associated	Animal secretion	77
1526	550.L6S89.s.6.sequence	Host-associated	Animal secretion	61
1527	550.L6S9.s.6.sequence	Host-associated	Animal secretion	48
1528	550.L6S90.s.6.sequence	Host-associated	Animal secretion	61
1529	550.L6S91.s.6.sequence	Host-associated	Animal secretion	64
1530	550.L6S92.s.6.sequence	Host-associated	Animal secretion	78
1531	550.L6S93.s.6.sequence	Host-associated	Animal secretion	76
1532	550.L6S94.s.6.sequence	Host-associated	Animal secretion	61
1533	550.L6S95.s.6.sequence	Host-associated	Animal secretion	80
1534	550.L6S97.s.6.sequence	Host-associated	Animal secretion	68
1535	550.L6S98.s.6.sequence	Host-associated	Animal secretion	64
1536	550.L6S99.s.6.sequence	Host-associated	Animal secretion	64
1537	632.Agricultural.soil.soy	Free-living	Soil (non-saline)	1019
1538	632.Agricultural.soil.wheat	Free-living	Soil (non-saline)	1090
1539	632.Arctic.Tundra.1	Free-living	Soil (non-saline)	671
1540	632.Arctic.Tundra.2	Free-living	Soil (non-saline)	757
1541	632.Boreal.coniferous.forest	Free-living	Soil (non-saline)	617
1542	632.Northern.peatlands	Free-living	Soil (non-saline)	690
1543	632.Tar.sand.1	Free-living	Soil (non-saline)	1054
1544	632.Tar.sand.2	Free-living	Soil (non-saline)	992
1545	632.Temperate.deciduous.forest	Free-living	Soil (non-saline)	1098
1546	632.Temperate.rain.forest	Free-living	Soil (non-saline)	672
1547	632.Wetland.soil	Free-living	Soil (non-saline)	1201
1548	638.ELB15.111810.1	Free-living	Water (non-saline)	144
1549	638.ELB15.111810.2	Free-living	Water (non-saline)	139
1550	638.ELB18.111810.1	Free-living	Water (non-saline)	414
1551	638.ELB18.111810.2	Free-living	Water (non-saline)	576
1552	638.ELB6.111810.1	Free-living	Water (non-saline)	300
1553	638.ELB6.111810.2	Free-living	Water (non-saline)	179
1554	638.FRX6.120710.1	Free-living	Water (non-saline)	1180
1555	638.FRX6.120710.2	Free-living	Water (non-saline)	1179
1556	638.FRX7.120710.1	Free-living	Water (non-saline)	1014
1557	638.FRX7.120710.2	Free-living	Water (non-saline)	1185
1558	638.FRX7.120910.2	Free-living	Water (non-saline)	560
1559	638.FRX9.120710.1	Free-living	Water (non-saline)	1137
1560	638.RMK.ENR.1.1	Free-living	Water (non-saline)	219
1561	638.RMK.ENR.10.1	Free-living	Water (non-saline)	52
1562	638.RMK.ENR.10.2	Free-living	Water (non-saline)	51
1563	638.RMK.ENR.11.1	Free-living	Water (non-saline)	41
1564	638.RMK.ENR.11.2	Free-living	Water (non-saline)	43
1565	638.RMK.ENR.12.1	Free-living	Water (non-saline)	21
1566	638.RMK.ENR.12.2	Free-living	Water (non-saline)	27
1567	638.RMK.ENR.13.1	Free-living	Water (non-saline)	70
1568	638.RMK.ENR.13.2	Free-living	Water (non-saline)	45
1569	638.RMK.ENR.14.1	Free-living	Water (non-saline)	78
1570	638.RMK.ENR.14.2	Free-living	Water (non-saline)	53
1571	638.RMK.ENR.15.1	Free-living	Water (non-saline)	63
1572	638.RMK.ENR.15.2	Free-living	Water (non-saline)	35
1573	638.RMK.ENR.16.1	Free-living	Water (non-saline)	63
1574	638.RMK.ENR.16.2	Free-living	Water (non-saline)	41
1575	638.RMK.ENR.17.1	Free-living	Water (non-saline)	71
1576	638.RMK.ENR.17.2	Free-living	Water (non-saline)	32
1577	638.RMK.ENR.18.1	Free-living	Water (non-saline)	85
1578	638.RMK.ENR.18.2	Free-living	Water (non-saline)	36
1579	638.RMK.ENR.19.1	Free-living	Water (non-saline)	55
1580	638.RMK.ENR.19.2	Free-living	Water (non-saline)	50
1581	638.RMK.ENR.2.1	Free-living	Water (non-saline)	285
1582	638.RMK.ENR.20.1	Free-living	Water (non-saline)	82
1583	638.RMK.ENR.20.2	Free-living	Water (non-saline)	81
1584	638.RMK.ENR.21.1	Free-living	Water (non-saline)	90
1585	638.RMK.ENR.21.2	Free-living	Water (non-saline)	50
1586	638.RMK.ENR.22.1	Free-living	Water (non-saline)	85
1587	638.RMK.ENR.22.2	Free-living	Water (non-saline)	65
1588	638.RMK.ENR.23.1	Free-living	Water (non-saline)	74
1589	638.RMK.ENR.23.2	Free-living	Water (non-saline)	59
1590	638.RMK.ENR.24.1	Free-living	Water (non-saline)	76
1591	638.RMK.ENR.24.2	Free-living	Water (non-saline)	68
1592	638.RMK.ENR.25.1	Free-living	Water (non-saline)	41
1593	638.RMK.ENR.25.2	Free-living	Water (non-saline)	229
1594	638.RMK.ENR.26.1	Free-living	Water (non-saline)	38
1595	638.RMK.ENR.26.2	Free-living	Water (non-saline)	60
1596	638.RMK.ENR.27.1	Free-living	Water (non-saline)	58
1597	638.RMK.ENR.27.2	Free-living	Water (non-saline)	85
1598	638.RMK.ENR.28.1	Free-living	Water (non-saline)	41
1599	638.RMK.ENR.28.2	Free-living	Water (non-saline)	55
1600	638.RMK.ENR.29.1	Free-living	Water (non-saline)	28
1601	638.RMK.ENR.29.2	Free-living	Water (non-saline)	47
1602	638.RMK.ENR.3.1	Free-living	Water (non-saline)	551
1603	638.RMK.ENR.30.1	Free-living	Water (non-saline)	16
1604	638.RMK.ENR.30.2	Free-living	Water (non-saline)	37
1605	638.RMK.ENR.31.1	Free-living	Water (non-saline)	7
1606	638.RMK.ENR.31.2	Free-living	Water (non-saline)	16
1607	638.RMK.ENR.32.1	Free-living	Water (non-saline)	13
1608	638.RMK.ENR.32.2	Free-living	Water (non-saline)	12
1609	638.RMK.ENR.33.1	Free-living	Water (non-saline)	28
1610	638.RMK.ENR.33.2	Free-living	Water (non-saline)	14
1611	638.RMK.ENR.34.1	Free-living	Water (non-saline)	17
1612	638.RMK.ENR.34.2	Free-living	Water (non-saline)	7
1613	638.RMK.ENR.35.1	Free-living	Water (non-saline)	16
1614	638.RMK.ENR.35.2	Free-living	Water (non-saline)	12
1615	638.RMK.ENR.36.1	Free-living	Water (non-saline)	23
1616	638.RMK.ENR.36.2	Free-living	Water (non-saline)	122
1617	638.RMK.ENR.4.1	Free-living	Water (non-saline)	102
1618	638.RMK.ENR.4.2	Free-living	Water (non-saline)	66
1619	638.RMK.ENR.5.1	Free-living	Water (non-saline)	43
1620	638.RMK.ENR.5.2	Free-living	Water (non-saline)	30
1621	638.RMK.ENR.6.1	Free-living	Water (non-saline)	42
1622	638.RMK.ENR.6.2	Free-living	Water (non-saline)	29
1623	638.RMK.ENR.7.1	Free-living	Water (non-saline)	54
1624	638.RMK.ENR.7.2	Free-living	Water (non-saline)	52
1625	638.RMK.ENR.8.1	Free-living	Water (non-saline)	61
1626	638.RMK.ENR.8.2	Free-living	Water (non-saline)	73
1627	638.RMK.ENR.9.1	Free-living	Water (non-saline)	161
1628	638.RMK.ENR.9.2	Free-living	Water (non-saline)	57
1629	638.VAN20.120210.1	Free-living	Water (non-saline)	385
1630	638.VAN20.120210.2	Free-living	Water (non-saline)	124
1631	638.VAN35.120210.1	Free-living	Water (non-saline)	161
1632	638.VAN35.120210.2	Free-living	Water (non-saline)	224
1633	638.VAN45.120210.1	Free-living	Water (non-saline)	211
1634	638.VAN45.120210.2	Free-living	Water (non-saline)	277
1635	638.VAN65.120210.1	Free-living	Water (non-saline)	347
1636	638.VAN65.120210.2	Free-living	Water (non-saline)	76
1637	659.NZFACE.R1.Browntop	Free-living	Soil (non-saline)	434
1638	659.NZFACE.R1.control.19.4	Free-living	Soil (non-saline)	690
1639	659.NZFACE.R1.Ryegrass.26.4	Free-living	Soil (non-saline)	596
1640	659.NZFACE.R1.warm	Free-living	Soil (non-saline)	648
1641	659.NZFACE.R2.Browntop	Free-living	Soil (non-saline)	725
1642	659.NZFACE.R2.control.23.4	Free-living	Soil (non-saline)	681
1643	659.NZFACE.R2.Ryegrass.24.4	Free-living	Soil (non-saline)	673
1644	659.NZFACE.R3.Browntop	Free-living	Soil (non-saline)	620
1645	659.NZFACE.R3.Ryegrass.19.7	Free-living	Soil (non-saline)	614
1646	659.NZFACE.R3.warm	Free-living	Soil (non-saline)	671
1647	659.NZFACE.R4.Browntop	Free-living	Soil (non-saline)	656
1648	659.NZFACE.R4.Ryegrass.16.4	Free-living	Soil (non-saline)	668
1649	659.NZFACE.R5.Browntop	Free-living	Soil (non-saline)	682
1650	659.NZFACE.R5.Ryegrass	Free-living	Soil (non-saline)	683
1651	659.NZFACE.R6.Browntop	Free-living	Soil (non-saline)	674
1652	659.NZFACE.R6.Ryegrass	Free-living	Soil (non-saline)	664
1653	659.NZFACE.R2.warm	Free-living	Soil (non-saline)	687
1654	659.NZFACE.R3.control.19.4	Free-living	Soil (non-saline)	695
1655	659.NZFACE.R4.control.19.8	Free-living	Soil (non-saline)	741
1656	659.NZFACE.R4.warm	Free-living	Soil (non-saline)	767
1657	659.NZFACE.R5.warm	Free-living	Soil (non-saline)	714
1658	659.NZFACE.R6.control	Free-living	Soil (non-saline)	704
1659	659.NZFACE.R6.warm	Free-living	Soil (non-saline)	606
1660	662.M1	Free-living	Surface (saline)	95
1661	662.M2	Free-living	Surface (saline)	187
1662	662.M3	Free-living	Surface (saline)	190
1663	662.M4	Free-living	Surface (saline)	181
1664	662.M5a	Free-living	Surface (saline)	195
1665	662.M5b	Free-living	Surface (saline)	181
1666	662.M6	Free-living	Surface (saline)	168
1667	662.M7	Free-living	Surface (saline)	414
1668	662.M8	Free-living	Surface (saline)	262
1669	662.M9	Free-living	Surface (saline)	208
1670	662.M10	Free-living	Surface (saline)	296
1671	662.M11	Free-living	Surface (saline)	36
1672	662.M12	Free-living	Surface (saline)	239
1673	662.M13	Free-living	Surface (saline)	205
1674	662.M14	Free-living	Surface (saline)	254
1675	662.M15	Host-associated	Animal corpus	26
1676	662.M16	Host-associated	Animal corpus	44
1677	662.M17	Host-associated	Animal corpus	32
1678	662.M18	Host-associated	Animal corpus	12
1679	662.M20	Free-living	Surface (saline)	84
1680	662.M21	Free-living	Surface (saline)	139
1681	662.M22	Free-living	Surface (saline)	132
1682	662.M23	Free-living	Surface (saline)	112
1683	662.M24	Free-living	Surface (saline)	120
1684	662.M25	Free-living	Surface (saline)	126
1685	662.M26	Free-living	Surface (saline)	85
1686	662.M27	Free-living	Surface (saline)	91
1687	662.M28	Free-living	Surface (saline)	73
1688	662.M29	Free-living	Surface (saline)	91
1689	662.M30	Free-living	Surface (saline)	63
1690	662.M31	Free-living	Surface (saline)	79
1691	662.M32	Free-living	Water (saline)	436
1692	662.M33	Free-living	Water (saline)	354
1693	662.M34	Free-living	Water (saline)	89
1694	662.M35	Free-living	Surface (saline)	326
1695	662.M36	Free-living	Surface (saline)	429
1696	662.M37	Free-living	Surface (saline)	310
1697	662.M38	Free-living	Surface (saline)	366
1698	662.M39	Free-living	Surface (saline)	367
1699	662.M40	Free-living	Surface (saline)	263
1700	662.M41	Free-living	Surface (saline)	379
1701	662.M42	Free-living	Surface (saline)	235
1702	662.M43	Free-living	Surface (saline)	389
1703	662.M44	Free-living	Surface (saline)	301
1704	662.C1	Free-living	Surface (saline)	109
1705	662.C2	Free-living	Surface (saline)	124
1706	678.OA.mesocosm.350	Free-living	Sediment (saline)	963
1707	678.OA.mesocosm.351	Free-living	Sediment (saline)	1009
1708	678.OA.mesocosm.352	Free-living	Sediment (saline)	1039
1709	678.OA.mesocosm.354	Free-living	Sediment (saline)	1054
1710	678.OA.mesocosm.355	Free-living	Sediment (saline)	1078
1711	678.OA.mesocosm.357	Free-living	Sediment (saline)	1039
1712	678.OA.mesocosm.361	Free-living	Sediment (saline)	716
1713	678.OA.mesocosm.362	Free-living	Sediment (saline)	1073
1714	678.OA.mesocosm.363	Free-living	Sediment (saline)	1219
1715	678.OA.mesocosm.364	Free-living	Sediment (saline)	1350
1716	678.OA.mesocosm.365	Free-living	Sediment (saline)	1651
1717	678.OA.mesocosm.366	Free-living	Sediment (saline)	952
1718	678.OA.mesocosm.367	Free-living	Sediment (saline)	1752
1719	678.OA.mesocosm.368	Free-living	Sediment (saline)	1144
1720	678.OA.mesocosm.369	Free-living	Sediment (saline)	1054
1721	678.OA.mesocosm.370	Free-living	Sediment (saline)	999
1722	678.OA.mesocosm.372	Free-living	Sediment (saline)	1358
1723	678.OA.mesocosm.373	Free-living	Sediment (saline)	916
1724	678.OA.mesocosm.374	Free-living	Sediment (saline)	767
1725	678.OA.mesocosm.375	Free-living	Sediment (saline)	1147
1726	678.OA.mesocosm.376	Free-living	Sediment (saline)	986
1727	678.OA.mesocosm.378	Free-living	Sediment (saline)	710
1728	678.OA.mesocosm.379	Free-living	Sediment (saline)	1720
1729	678.OA.mesocosm.380	Free-living	Sediment (saline)	1211
1730	678.OA.mesocosm.381	Free-living	Sediment (saline)	1118
1731	678.OA.mesocosm.382	Free-living	Sediment (saline)	1108
1732	678.OA.mesocosm.383	Free-living	Sediment (saline)	1150
1733	678.OA.mesocosm.384	Free-living	Sediment (saline)	1278
1734	678.OA.mesocosm.386	Free-living	Sediment (saline)	1566
1735	678.OA.mesocosm.387	Free-living	Sediment (saline)	1013
1736	678.OA.mesocosm.388	Free-living	Sediment (saline)	667
1737	678.OA.mesocosm.389	Free-living	Sediment (saline)	1246
1738	678.OA.mesocosm.390	Free-living	Sediment (saline)	707
1739	678.OA.mesocosm.391	Free-living	Sediment (saline)	1111
1740	678.OA.mesocosm.392	Free-living	Sediment (saline)	1184
1741	678.OA.mesocosm.393	Free-living	Sediment (saline)	1166
1742	678.OA.mesocosm.394	Free-living	Sediment (saline)	974
1743	678.OA.mesocosm.395	Free-living	Sediment (saline)	537
1744	678.OA.mesocosm.396	Free-living	Sediment (saline)	1042
1745	678.OA.mesocosm.397	Free-living	Sediment (saline)	1276
1746	678.OA.mesocosm.398	Free-living	Sediment (saline)	928
1747	678.OA.mesocosm.399	Free-living	Sediment (saline)	916
1748	678.OA.mesocosm.400	Free-living	Sediment (saline)	1473
1749	678.OA.mesocosm.401	Free-living	Sediment (saline)	1228
1750	678.OA.mesocosm.402	Free-living	Sediment (saline)	867
1751	678.OA.mesocosm.403	Free-living	Sediment (saline)	997
1752	678.OA.mesocosm.404	Free-living	Sediment (saline)	717
1753	678.OA.mesocosm.405	Free-living	Sediment (saline)	989
1754	678.OA.mesocosm.406	Free-living	Sediment (saline)	866
1755	678.OA.mesocosm.408	Free-living	Sediment (saline)	671
1756	678.OA.mesocosm.409	Free-living	Sediment (saline)	759
1757	678.OA.mesocosm.410	Free-living	Sediment (saline)	1004
1758	678.OA.mesocosm.411	Free-living	Sediment (saline)	967
1759	678.OA.mesocosm.412	Free-living	Sediment (saline)	861
1760	678.OA.mesocosm.413	Free-living	Sediment (saline)	985
1761	678.OA.mesocosm.414	Free-living	Sediment (saline)	663
1762	678.OA.mesocosm.415	Free-living	Sediment (saline)	929
1763	678.OA.mesocosm.416	Free-living	Sediment (saline)	900
1764	678.OA.mesocosm.417	Free-living	Sediment (saline)	1006
1765	678.OA.mesocosm.418	Free-living	Sediment (saline)	620
1766	678.OA.mesocosm.420	Free-living	Sediment (saline)	688
1767	678.OA.mesocosm.421	Free-living	Sediment (saline)	991
1768	678.OA.mesocosm.422	Free-living	Sediment (saline)	508
1769	678.OA.mesocosm.423	Free-living	Sediment (saline)	765
1770	678.OA.mesocosm.424	Free-living	Sediment (saline)	952
1771	678.OA.mesocosm.425	Free-living	Sediment (saline)	945
1772	678.OA.mesocosm.426	Free-living	Sediment (saline)	879
1773	678.OA.mesocosm.427	Free-living	Sediment (saline)	1133
1774	678.OA.mesocosm.430	Free-living	Sediment (saline)	641
1775	678.OA.mesocosm.431	Free-living	Sediment (saline)	940
1776	678.OA.mesocosm.433	Free-living	Sediment (saline)	861
1777	678.OA.mesocosm.435	Free-living	Sediment (saline)	608
1778	678.OA.mesocosm.436	Free-living	Sediment (saline)	929
1779	678.OA.mesocosm.437	Free-living	Sediment (saline)	1070
1780	678.OA.mesocosm.438	Free-living	Sediment (saline)	731
1781	678.OA.mesocosm.439	Free-living	Sediment (saline)	1005
1782	678.OA.mesocosm.442	Free-living	Sediment (saline)	787
1783	678.OA.mesocosm.443	Free-living	Sediment (saline)	721
1784	678.OA.mesocosm.446	Free-living	Sediment (saline)	1063
1785	678.OA.mesocosm.451	Free-living	Sediment (saline)	1048
1786	678.OA.mesocosm.452	Free-living	Sediment (saline)	632
1787	678.OA.mesocosm.455	Free-living	Sediment (saline)	599
1788	678.OA.mesocosm.458	Free-living	Sediment (saline)	887
1789	678.OA.mesocosm.462	Free-living	Sediment (saline)	779
1790	678.OA.mesocosm.463	Free-living	Sediment (saline)	765
1791	678.OA.mesocosm.467	Free-living	Sediment (saline)	957
1792	678.seasonal.insitu.sample.481	Free-living	Sediment (saline)	1202
1793	678.seasonal.insitu.sample.491	Free-living	Sediment (saline)	1322
1794	678.seasonal.insitu.sample.492	Free-living	Sediment (saline)	1355
1795	678.seasonal.insitu.sample.495	Free-living	Sediment (saline)	999
1796	678.seasonal.insitu.sample.497	Free-living	Sediment (saline)	959
1797	678.seasonal.insitu.sample.499	Free-living	Sediment (saline)	1036
1798	678.seasonal.insitu.sample.500	Free-living	Sediment (saline)	904
1799	678.seasonal.insitu.sample.501	Free-living	Sediment (saline)	1335
1800	678.seasonal.insitu.sample.502	Free-living	Sediment (saline)	856
1801	678.seasonal.insitu.sample.504	Free-living	Sediment (saline)	1101
1802	678.seasonal.insitu.sample.505	Free-living	Sediment (saline)	1494
1803	678.seasonal.insitu.sample.506	Free-living	Sediment (saline)	1472
1804	678.seasonal.insitu.sample.509	Free-living	Sediment (saline)	1516
1805	678.seasonal.insitu.sample.510	Free-living	Sediment (saline)	810
1806	678.seasonal.insitu.sample.514	Free-living	Sediment (saline)	1133
1807	678.seasonal.insitu.sample.520	Free-living	Sediment (saline)	1265
1808	678.seasonal.insitu.sample.521	Free-living	Sediment (saline)	1095
1809	678.seasonal.insitu.sample.522	Free-living	Sediment (saline)	1529
1810	678.seasonal.insitu.sample.523	Free-living	Sediment (saline)	1507
1811	678.seasonal.insitu.sample.524	Free-living	Sediment (saline)	1001
1812	678.seasonal.insitu.sample.525	Free-living	Sediment (saline)	1202
1813	678.seasonal.insitu.sample.526	Free-living	Sediment (saline)	1238
1814	678.seasonal.insitu.sample.528	Free-living	Sediment (saline)	1000
1815	678.seasonal.insitu.sample.529	Free-living	Sediment (saline)	1016
1816	678.seasonal.insitu.sample.531	Free-living	Sediment (saline)	1463
1817	678.seasonal.insitu.sample.532	Free-living	Sediment (saline)	1252
1818	678.seasonal.insitu.sample.533	Free-living	Sediment (saline)	1136
1819	678.seasonal.insitu.sample.534	Free-living	Sediment (saline)	1343
1820	678.seasonal.insitu.sample.535	Free-living	Sediment (saline)	1380
1821	678.seasonal.insitu.sample.536	Free-living	Sediment (saline)	1415
1822	678.seasonal.insitu.sample.537	Free-living	Sediment (saline)	1376
1823	678.seasonal.insitu.sample.538	Free-living	Sediment (saline)	1608
1824	678.seasonal.insitu.sample.539	Free-living	Sediment (saline)	979
1825	678.seasonal.insitu.sample.540	Free-living	Sediment (saline)	1158
1826	678.seasonal.insitu.sample.542	Free-living	Sediment (saline)	1104
1827	678.seasonal.insitu.sample.543	Free-living	Sediment (saline)	1010
1828	678.seasonal.insitu.sample.544	Free-living	Sediment (saline)	1025
1829	678.seasonal.insitu.sample.545	Free-living	Sediment (saline)	738
1830	678.seasonal.insitu.sample.546	Free-living	Sediment (saline)	1275
1831	678.seasonal.insitu.sample.547	Free-living	Sediment (saline)	1091
1832	678.seasonal.insitu.sample.548	Free-living	Sediment (saline)	1102
1833	678.seasonal.insitu.sample.549	Free-living	Sediment (saline)	1042
1834	678.seasonal.insitu.sample.550	Free-living	Sediment (saline)	1381
1835	678.seasonal.insitu.sample.551	Free-living	Sediment (saline)	1062
1836	678.seasonal.insitu.sample.552	Free-living	Sediment (saline)	782
1837	678.seasonal.insitu.sample.555	Free-living	Sediment (saline)	1147
1838	678.seasonal.insitu.sample.556	Free-living	Sediment (saline)	1011
1839	678.seasonal.insitu.sample.558	Free-living	Sediment (saline)	1153
1840	678.seasonal.insitu.sample.559	Free-living	Sediment (saline)	933
1841	678.seasonal.insitu.sample.560	Free-living	Sediment (saline)	1506
1842	678.seasonal.insitu.sample.561	Free-living	Sediment (saline)	1544
1843	678.seasonal.insitu.sample.562	Free-living	Sediment (saline)	1492
1844	678.seasonal.insitu.sample.563	Free-living	Sediment (saline)	1057
1845	678.seasonal.insitu.sample.564	Free-living	Sediment (saline)	1565
1846	678.seasonal.insitu.sample.565	Free-living	Sediment (saline)	1450
1847	678.seasonal.insitu.sample.568	Free-living	Sediment (saline)	1032
1848	678.seasonal.insitu.sample.570	Free-living	Sediment (saline)	841
1849	678.seasonal.insitu.sample.571	Free-living	Sediment (saline)	1581
1850	678.seasonal.insitu.sample.572	Free-living	Sediment (saline)	1565
1851	678.seasonal.insitu.sample.573	Free-living	Sediment (saline)	1518
1852	678.seasonal.insitu.sample.574	Free-living	Sediment (saline)	1584
1853	678.seasonal.insitu.sample.575	Free-living	Sediment (saline)	1552
1854	678.seasonal.insitu.sample.576	Free-living	Sediment (saline)	953
1855	678.seasonal.insitu.sample.577	Free-living	Sediment (saline)	1310
1856	678.seasonal.insitu.sample.578	Free-living	Sediment (saline)	984
1857	678.seasonal.insitu.sample.579	Free-living	Sediment (saline)	949
1858	678.seasonal.insitu.sample.580	Free-living	Sediment (saline)	1278
1859	678.seasonal.insitu.sample.582	Free-living	Sediment (saline)	1011
1860	678.seasonal.insitu.sample.583	Free-living	Sediment (saline)	778
1861	678.seasonal.insitu.sample.584	Free-living	Sediment (saline)	1058
1862	678.seasonal.insitu.sample.587	Free-living	Sediment (saline)	1394
1863	678.seasonal.insitu.sample.588	Free-living	Sediment (saline)	1564
1864	678.seasonal.insitu.sample.589	Free-living	Sediment (saline)	1225
1865	678.seasonal.insitu.sample.590	Free-living	Sediment (saline)	1655
1866	678.seasonal.insitu.sample.593	Free-living	Sediment (saline)	952
1867	678.seasonal.insitu.sample.594	Free-living	Sediment (saline)	1384
1868	678.seasonal.insitu.sample.595	Free-living	Sediment (saline)	1428
1869	678.seasonal.insitu.sample.596	Free-living	Sediment (saline)	1320
1870	678.seasonal.insitu.sample.597	Free-living	Sediment (saline)	1445
1871	678.seasonal.insitu.sample.598	Free-living	Sediment (saline)	1385
1872	678.T.RFLP.Sample.600	Free-living	Sediment (saline)	865
1873	678.T.RFLP.Sample.601	Free-living	Sediment (saline)	903
1874	678.T.RFLP.Sample.605	Free-living	Sediment (saline)	1041
1875	678.T.RFLP.Sample.606	Free-living	Sediment (saline)	992
1876	678.T.RFLP.Sample.610	Free-living	Sediment (saline)	992
1877	678.T.RFLP.Sample.611	Free-living	Sediment (saline)	582
1878	678.T.RFLP.Sample.612	Free-living	Sediment (saline)	600
1879	678.T.RFLP.Sample.618	Free-living	Sediment (saline)	1226
1880	678.T.RFLP.Sample.619	Free-living	Sediment (saline)	1103
1881	678.T.RFLP.Sample.627	Free-living	Sediment (saline)	586
1882	678.T.RFLP.Sample.629	Free-living	Sediment (saline)	1084
1883	678.T.RFLP.Sample.630	Free-living	Sediment (saline)	646
1884	678.T.RFLP.Sample.631	Free-living	Sediment (saline)	1057
1885	678.T.RFLP.Sample.632	Free-living	Sediment (saline)	545
1886	678.T.RFLP.Sample.633	Free-living	Sediment (saline)	1210
1887	678.T.RFLP.Sample.635	Free-living	Sediment (saline)	843
1888	678.T.RFLP.Sample.636	Free-living	Sediment (saline)	1244
1889	678.T.RFLP.Sample.639	Free-living	Sediment (saline)	872
1890	678.T.RFLP.Sample.640	Free-living	Sediment (saline)	801
1891	678.T.RFLP.Sample.641	Free-living	Sediment (saline)	982
1892	678.T.RFLP.Sample.642	Free-living	Sediment (saline)	1066
1893	678.T.RFLP.Sample.644	Free-living	Sediment (saline)	975
1894	678.T.RFLP.Sample.645	Free-living	Sediment (saline)	948
1895	678.T.RFLP.Sample.652	Free-living	Sediment (saline)	1193
1896	678.T.RFLP.Sample.653	Free-living	Sediment (saline)	1641
1897	678.T.RFLP.Sample.654	Free-living	Sediment (saline)	1216
1898	678.T.RFLP.Sample.655	Free-living	Sediment (saline)	860
1899	678.T.RFLP.Sample.661	Free-living	Sediment (saline)	1399
1900	678.T.RFLP.Sample.668	Free-living	Sediment (saline)	981
1901	678.T.RFLP.Sample.671	Free-living	Sediment (saline)	924
1902	678.T.RFLP.Sample.675	Free-living	Sediment (saline)	1301
1903	678.T.RFLP.Sample.686	Free-living	Sediment (saline)	629
1904	678.T.RFLP.Sample.690	Free-living	Sediment (saline)	1226
1905	678.T.RFLP.Sample.697	Free-living	Sediment (saline)	1521
1906	678.T.RFLP.Sample.698	Free-living	Sediment (saline)	1589
1907	678.T.RFLP.Sample.704	Free-living	Sediment (saline)	1377
1908	678.T.RFLP.Sample.708	Free-living	Sediment (saline)	1142
1909	678.T.RFLP.Sample.713	Free-living	Sediment (saline)	792
1910	678.T.RFLP.Sample.714	Free-living	Sediment (saline)	781
1911	678.T.RFLP.Sample.715	Free-living	Sediment (saline)	1142
1912	678.T.RFLP.Sample.716	Free-living	Sediment (saline)	1124
1913	678.T.RFLP.Sample.718	Free-living	Sediment (saline)	965
1914	678.T.RFLP.Sample.720	Free-living	Sediment (saline)	1047
1915	678.T.RFLP.Sample.724	Free-living	Sediment (saline)	810
1916	678.T.RFLP.Sample.726	Free-living	Sediment (saline)	783
1917	678.T.RFLP.Sample.730	Free-living	Sediment (saline)	784
1918	678.T.RFLP.Sample.733	Free-living	Sediment (saline)	1065
1919	678.T.RFLP.Sample.737	Free-living	Sediment (saline)	472
1920	678.T.RFLP.Sample.738	Free-living	Sediment (saline)	473
1921	678.T.RFLP.Sample.739	Free-living	Sediment (saline)	678
1922	678.T.RFLP.Sample.740	Free-living	Sediment (saline)	1148
1923	678.T.RFLP.Sample.742	Free-living	Sediment (saline)	1098
1924	678.T.RFLP.Sample.746	Free-living	Sediment (saline)	1184
1925	678.T.RFLP.Sample.747	Free-living	Sediment (saline)	963
1926	678.T.RFLP.Sample.751	Free-living	Sediment (saline)	954
1927	678.T.RFLP.Sample.753	Free-living	Sediment (saline)	1012
1928	678.T.RFLP.Sample.754	Free-living	Sediment (saline)	1263
1929	678.T.RFLP.Sample.756	Free-living	Sediment (saline)	1119
1930	678.T.RFLP.Sample.757	Free-living	Sediment (saline)	1294
1931	678.T.RFLP.Sample.759	Free-living	Sediment (saline)	955
1932	678.T.RFLP.Sample.761	Free-living	Sediment (saline)	1210
1933	678.T.RFLP.Sample.766	Free-living	Sediment (saline)	1037
1934	678.T.RFLP.Sample.767	Free-living	Sediment (saline)	922
1935	678.T.RFLP.Sample.768	Free-living	Sediment (saline)	921
1936	678.T.RFLP.Sample.769	Free-living	Sediment (saline)	971
1937	678.T.RFLP.Sample.773	Free-living	Sediment (saline)	1029
1938	678.T.RFLP.Sample.778	Free-living	Sediment (saline)	739
1939	678.T.RFLP.Sample.780	Free-living	Sediment (saline)	1087
1940	678.T.RFLP.Sample.784	Free-living	Sediment (saline)	1133
1941	678.T.RFLP.Sample.786	Free-living	Sediment (saline)	953
1942	678.T.RFLP.Sample.790	Free-living	Sediment (saline)	532
1943	678.T.RFLP.Sample.791	Free-living	Sediment (saline)	1003
1944	678.T.RFLP.Sample.792	Free-living	Sediment (saline)	896
1945	678.T.RFLP.Sample.801	Free-living	Sediment (saline)	1248
1946	678.T.RFLP.Sample.804	Free-living	Sediment (saline)	1242
1947	678.T.RFLP.Sample.807	Free-living	Sediment (saline)	1465
1948	678.T.RFLP.Sample.815	Free-living	Sediment (saline)	1344
1949	678.T.RFLP.Sample.820	Free-living	Sediment (saline)	1416
1950	678.T.RFLP.Sample.821	Free-living	Sediment (saline)	1373
1951	678.T.RFLP.Sample.823	Free-living	Sediment (saline)	944
1952	678.T.RFLP.Sample.825	Free-living	Sediment (saline)	912
1953	678.T.RFLP.Sample.826	Free-living	Sediment (saline)	774
1954	713.TL11.101	Free-living	Sediment (saline)	264
1955	722.AQC1cm.1.s.1.1.sequence	Free-living	Water (non-saline)	549
1956	722.AQC4cm.1.s.1.1.sequence	Free-living	Water (non-saline)	635
1957	722.AQC7cm.1.s.1.1.sequence	Free-living	Water (non-saline)	736
1958	722.CC1.1.s.1.1.sequence	Free-living	Soil (non-saline)	1453
1959	722.CL3.1.s.1.1.sequence	Free-living	Soil (non-saline)	1212
1960	722.F11Fcsw.1.s.1.1.sequence	Host-associated	Animal distal gut	188
1961	722.F11Plmr.1.s.1.1.sequence	Host-associated	Animal surface	323
1962	722.F11Tong.1.s.1.1.sequence	Host-associated	Animal secretion	65
1963	722.LMEpi24M.1.s.1.1.sequence	Free-living	Water (non-saline)	144
1964	722.M11Fcsw.1.s.1.1.sequence	Host-associated	Animal distal gut	124
1965	722.M11Plmr.1.s.1.1.sequence	Host-associated	Animal surface	363
1966	722.M31Fcsw.1.s.1.1.sequence	Host-associated	Animal distal gut	141
1967	722.M31Plmr.1.s.1.1.sequence	Host-associated	Animal surface	268
1968	722.M31Tong.1.s.1.1.sequence	Host-associated	Animal secretion	53
1969	722.NP2.1.s.1.1.sequence	Free-living	Water (saline)	223
1970	722.NP3.1.s.1.1.sequence	Free-living	Water (saline)	197
1971	722.NP5.1.s.1.1.sequence	Free-living	Water (saline)	271
1972	722.SLEpi20M.1.s.1.1.sequence	Free-living	Water (non-saline)	204
1973	722.SV1.1.s.1.1.sequence	Free-living	Soil (non-saline)	1123
1974	722.TRRsed2.1.s.1.1.sequence	Free-living	Sediment (non-saline)	603
1975	722.TRRsed3.1.s.1.1.sequence	Free-living	Sediment (non-saline)	683
1976	722.TS28.1.s.1.1.sequence	Host-associated	Animal distal gut	115
1977	722.TS29.1.s.1.1.sequence	Host-associated	Animal distal gut	87
1978	722.AQC1cm.2.s.2.1.sequence	Free-living	Water (non-saline)	484
1979	722.AQC4cm.2.s.2.1.sequence	Free-living	Water (non-saline)	490
1980	722.AQC7cm.2.s.2.1.sequence	Free-living	Water (non-saline)	617
1981	722.CC1.2.s.2.1.sequence	Free-living	Soil (non-saline)	1366
1982	722.CL3.2.s.2.1.sequence	Free-living	Soil (non-saline)	1166
1983	722.F11Fcsw.2.s.2.1.sequence	Host-associated	Animal distal gut	170
1984	722.F11Plmr.2.s.2.1.sequence	Host-associated	Animal surface	280
1985	722.F11Tong.2.s.2.1.sequence	Host-associated	Animal secretion	80
1986	722.LMEpi24M.2.s.2.1.sequence	Free-living	Water (non-saline)	145
1987	722.M11Fcsw.2.s.2.1.sequence	Host-associated	Animal distal gut	119
1988	722.M11Plmr.2.s.2.1.sequence	Host-associated	Animal surface	349
1989	722.M31Fcsw.2.s.2.1.sequence	Host-associated	Animal distal gut	146
1990	722.M31Plmr.2.s.2.1.sequence	Host-associated	Animal surface	278
1991	722.M31Tong.2.s.2.1.sequence	Host-associated	Animal secretion	61
1992	722.NP2.2.s.2.1.sequence	Free-living	Water (saline)	228
1993	722.NP3.2.s.2.1.sequence	Free-living	Water (saline)	195
1994	722.NP5.2.s.2.1.sequence	Free-living	Water (saline)	251
1995	722.SLEpi20M.2.s.2.1.sequence	Free-living	Water (non-saline)	201
1996	722.SV1.2.s.2.1.sequence	Free-living	Soil (non-saline)	1054
1997	722.TRRsed2.2.s.2.1.sequence	Free-living	Sediment (non-saline)	569
1998	722.TRRsed3.2.s.2.1.sequence	Free-living	Sediment (non-saline)	650
[truncated: 21,829 more rows]

## Sheet: Fig-2b
	#SampleID	temperature_deg_c	ph	adiv_observed_otus
1537	632.Agricultural.soil.soy		7.6	1019
1538	632.Agricultural.soil.wheat		7.4	1090
1539	632.Arctic.Tundra.1		3.9	671
1540	632.Arctic.Tundra.2		6.7	757
1541	632.Boreal.coniferous.forest		4.6	617
1542	632.Northern.peatlands		5.5	690
1543	632.Tar.sand.1		7.6	1054
1544	632.Tar.sand.2		6	992
1545	632.Temperate.deciduous.forest		6.4	1098
1546	632.Temperate.rain.forest		4.9	672
1547	632.Wetland.soil		5	1201
1637	659.NZFACE.R1.Browntop		5.05	434
1638	659.NZFACE.R1.control.19.4		6	690
1639	659.NZFACE.R1.Ryegrass.26.4		5.62	596
1641	659.NZFACE.R2.Browntop		5.25	725
1642	659.NZFACE.R2.control.23.4		5.8	681
1643	659.NZFACE.R2.Ryegrass.24.4		5.68	673
1644	659.NZFACE.R3.Browntop		5.45	620
1645	659.NZFACE.R3.Ryegrass.19.7		5.79	614
1647	659.NZFACE.R4.Browntop		5.36	656
1648	659.NZFACE.R4.Ryegrass.16.4		5.84	668
1649	659.NZFACE.R5.Browntop		5.47	682
1650	659.NZFACE.R5.Ryegrass		5.17	683
1651	659.NZFACE.R6.Browntop		5.57	674
1652	659.NZFACE.R6.Ryegrass		5.8	664
1654	659.NZFACE.R3.control.19.4		5.8	695
1655	659.NZFACE.R4.control.19.8		5.9	741
1658	659.NZFACE.R6.control		5.8	704
1706	678.OA.mesocosm.350	10.6	7.95	963
1707	678.OA.mesocosm.351	10.6	7.95	1009
1708	678.OA.mesocosm.352	10.6	7.95	1039
1709	678.OA.mesocosm.354	10.6	7.95	1054
1710	678.OA.mesocosm.355	10.6	7.95	1078
1711	678.OA.mesocosm.357	11	8.03	1039
1712	678.OA.mesocosm.361	11	8.03	716
1713	678.OA.mesocosm.362	11	8.03	1073
1714	678.OA.mesocosm.363	11	8.03	1219
1715	678.OA.mesocosm.364	11	8.01	1350
1716	678.OA.mesocosm.365	11	8.01	1651
1717	678.OA.mesocosm.366	11	8.01	952
1718	678.OA.mesocosm.367	11	8.01	1752
1719	678.OA.mesocosm.368	11	8.01	1144
1720	678.OA.mesocosm.369	11	8.01	1054
1721	678.OA.mesocosm.370	11	8.01	999
1722	678.OA.mesocosm.372	10.8	7.85	1358
1723	678.OA.mesocosm.373	10.8	7.85	916
1724	678.OA.mesocosm.374	10.8	7.85	767
1725	678.OA.mesocosm.375	10.8	7.85	1147
1726	678.OA.mesocosm.376	10.8	7.85	986
1727	678.OA.mesocosm.378	12.1	7.69	710
1728	678.OA.mesocosm.379	12.1	7.69	1720
1729	678.OA.mesocosm.380	12.1	7.69	1211
1730	678.OA.mesocosm.381	12.1	7.69	1118
1731	678.OA.mesocosm.382	12.1	7.69	1108
1732	678.OA.mesocosm.383	12.1	7.69	1150
1733	678.OA.mesocosm.384	12.1	7.69	1278
1734	678.OA.mesocosm.386	11	7.69	1566
1735	678.OA.mesocosm.387	11	7.69	1013
1736	678.OA.mesocosm.388	11	7.69	667
1737	678.OA.mesocosm.389	11	7.69	1246
1738	678.OA.mesocosm.390	11	7.69	707
1739	678.OA.mesocosm.391	11	7.69	1111
1740	678.OA.mesocosm.392	11	8.03	1184
1741	678.OA.mesocosm.393	11	8.03	1166
1742	678.OA.mesocosm.394	11	8.03	974
1743	678.OA.mesocosm.395	11	8.03	537
1744	678.OA.mesocosm.396	10.6	7.95	1042
1745	678.OA.mesocosm.397	10.6	7.95	1276
1746	678.OA.mesocosm.398	10.6	7.95	928
1747	678.OA.mesocosm.399	10.6	7.95	916
1748	678.OA.mesocosm.400	10.8	7.85	1473
1749	678.OA.mesocosm.401	10.8	7.85	1228
1750	678.OA.mesocosm.402	10.8	7.85	867
1751	678.OA.mesocosm.403	10.8	7.85	997
1752	678.OA.mesocosm.404	11	8.01	717
1753	678.OA.mesocosm.405	11	8.01	989
1754	678.OA.mesocosm.406	11	8.01	866
1755	678.OA.mesocosm.408	12.1	7.69	671
1756	678.OA.mesocosm.409	12.1	7.69	759
1757	678.OA.mesocosm.410	12.1	7.69	1004
1758	678.OA.mesocosm.411	12.1	7.69	967
1759	678.OA.mesocosm.412	11	7.69	861
1760	678.OA.mesocosm.413	11	7.69	985
1761	678.OA.mesocosm.414	11	7.69	663
1762	678.OA.mesocosm.415	11	7.69	929
1763	678.OA.mesocosm.416	11	7.33	900
1764	678.OA.mesocosm.417	11	7.33	1006
1765	678.OA.mesocosm.418	11	7.33	620
1766	678.OA.mesocosm.420	11.1	7.21	688
1767	678.OA.mesocosm.421	11.1	7.21	991
1768	678.OA.mesocosm.422	11.1	7.21	508
1769	678.OA.mesocosm.423	11.1	7.21	765
1770	678.OA.mesocosm.424	11	7.33	952
1771	678.OA.mesocosm.425	11	7.33	945
1772	678.OA.mesocosm.426	11	7.33	879
1773	678.OA.mesocosm.427	11	7.33	1133
1774	678.OA.mesocosm.430	11.1	7.21	641
1775	678.OA.mesocosm.431	11.1	7.21	940
1776	678.OA.mesocosm.433	11.6	6.77	861
1777	678.OA.mesocosm.435	11.6	6.77	608
1778	678.OA.mesocosm.436	11.6	6.77	929
1779	678.OA.mesocosm.437	11.6	6.77	1070
1780	678.OA.mesocosm.438	11.6	6.77	731
1781	678.OA.mesocosm.439	11.6	6.77	1005
1782	678.OA.mesocosm.442	10.5	6.74	787
1783	678.OA.mesocosm.443	10.5	6.74	721
1784	678.OA.mesocosm.446	11	8.01	1063
1785	678.OA.mesocosm.451	10.8	7.85	1048
1786	678.OA.mesocosm.452	10.8	7.85	632
1787	678.OA.mesocosm.455	11.1	7.21	599
1788	678.OA.mesocosm.458	11	7.69	887
1789	678.OA.mesocosm.462	11.6	6.77	779
1790	678.OA.mesocosm.463	11.6	6.77	765
1791	678.OA.mesocosm.467	11	8.03	957
1954	713.TL11.101		11.35	264
1958	722.CC1.1.s.1.1.sequence		6.1	1453
1959	722.CL3.1.s.1.1.sequence		4.9	1212
1973	722.SV1.1.s.1.1.sequence		8.3	1123
1981	722.CC1.2.s.2.1.sequence		6.1	1366
1982	722.CL3.2.s.2.1.sequence		4.9	1166
1996	722.SV1.2.s.2.1.sequence		8.3	1054
2004	722.CC1.3.s.3.1.sequence		6.1	1403
2005	722.CL3.3.s.3.1.sequence		4.9	1152
2019	722.SV1.3.s.3.1.sequence		8.3	1113
2027	722.CC1.4.s.4.1.sequence		6.1	1390
2028	722.CL3.4.s.4.1.sequence		4.9	1197
2043	722.SV1.4.s.4.1.sequence		8.3	1106
2051	722.CC1.5.s.6.1.sequence		6.1	1444
2052	722.CL3.5.s.6.1.sequence		4.9	1242
2067	722.SV1.5.s.6.1.sequence		8.3	1109
2076	722.CC1.6.s.7.1.sequence		6.1	1413
2077	722.CL3.6.s.7.1.sequence		4.9	1204
2092	722.SV1.6.s.7.1.sequence		8.3	1110
2101	722.CC1.7.s.8.1.sequence		6.1	1450
2102	722.CL3.7.s.8.1.sequence		4.9	1266
2117	722.SV1.7.s.8.1.sequence		8.3	1124
2122	723.C6.3m.L3.Catlin1.16Spool.110602.HWI.EAS137R.0375.s.3.1.sequence	-1.6456		269
2123	723.C6.3m.G3.Catlin1.16Spool.110602.HWI.EAS137R.0375.s.3.1.sequence	-1.6456		263
2124	723.C6.5m.L3.Catlin1.16Spool.110602.HWI.EAS137R.0375.s.3.1.sequence	-1.6459		267
2125	723.C6.10m.L3.Catlin1.16Spool.110602.HWI.EAS137R.0375.s.3.1.sequence	-1.6428		297
2126	723.C6.10m.G3.Catlin1.16Spool.110602.HWI.EAS137R.0375.s.3.1.sequence	-1.6428		284
2127	723.C7.0m.L3.Catlin1.16Spool.110602.HWI.EAS137R.0375.s.3.1.sequence	-1.6421		259
2128	723.C7.0m.G3.Catlin1.16Spool.110602.HWI.EAS137R.0375.s.3.1.sequence	-1.6421		239
2129	723.C7.3m.L3.Catlin1.16Spool.110602.HWI.EAS137R.0375.s.3.1.sequence	-1.6481		270
2130	723.C7.3m.G3.Catlin1.16Spool.110602.HWI.EAS137R.0375.s.3.1.sequence	-1.6481		275
2131	723.C7.5m.L3.Catlin1.16Spool.110602.HWI.EAS137R.0375.s.3.1.sequence	-1.648		254
2132	723.C7.5m.G3.Catlin1.16Spool.110602.HWI.EAS137R.0375.s.3.1.sequence	-1.648		232
2133	723.C7.10m.L3.Catlin1.16Spool.110602.HWI.EAS137R.0375.s.3.1.sequence	-1.6478		291
2134	723.C7.10m.G3.Catlin1.16Spool.110602.HWI.EAS137R.0375.s.3.1.sequence	-1.6478		300
2135	723.C8.0m.L3.Catlin1.16Spool.110602.HWI.EAS137R.0375.s.3.1.sequence	-1.6512		262
2136	723.C8.0m.G3.Catlin1.16Spool.110602.HWI.EAS137R.0375.s.3.1.sequence	-1.6512		166
2137	723.C8.3m.L3.Catlin1.16Spool.110602.HWI.EAS137R.0375.s.3.1.sequence	-1.6512		305
2138	723.C8.3m.G3.Catlin1.16Spool.110602.HWI.EAS137R.0375.s.3.1.sequence	-1.6512		340
2139	723.C8.5m.L3.Catlin1.16Spool.110602.HWI.EAS137R.0375.s.3.1.sequence	-1.6512		264
2140	723.C8.5m.G3.Catlin1.16Spool.110602.HWI.EAS137R.0375.s.3.1.sequence	-1.6512		205
2141	723.C8.10m.L3.Catlin1.16Spool.110602.HWI.EAS137R.0375.s.3.1.sequence	-1.6508		297
2142	723.C8.10m.G3.Catlin1.16Spool.110602.HWI.EAS137R.0375.s.3.1.sequence	-1.6508		227
2143	723.C9.0m.L3.Catlin1.16Spool.110602.HWI.EAS137R.0375.s.3.1.sequence	-1.6496		112
2144	723.C9.0m.G3.Catlin1.16Spool.110602.HWI.EAS137R.0375.s.3.1.sequence	-1.6496		50
2145	723.C9.3m.L3.Catlin1.16Spool.110602.HWI.EAS137R.0375.s.3.1.sequence	-1.6531		244
2146	723.C9.3m.G3.Catlin1.16Spool.110602.HWI.EAS137R.0375.s.3.1.sequence	-1.6531		236
2147	723.C9.5m.L3.Catlin1.16Spool.110602.HWI.EAS137R.0375.s.3.1.sequence	-1.653		233
2148	723.C9.5m.G3.Catlin1.16Spool.110602.HWI.EAS137R.0375.s.3.1.sequence	-1.653		295
2149	723.C9.10m.L3.Catlin1.16Spool.110602.HWI.EAS137R.0375.s.3.1.sequence	-1.653		283
2150	723.C9.10m.G3.Catlin1.16Spool.110602.HWI.EAS137R.0375.s.3.1.sequence	-1.653		140
2151	723.C10.0m.G3.Catlin1.16Spool.110602.HWI.EAS137R.0375.s.3.1.sequence	-1.6465		193
2152	723.C10.3m.L3.Catlin1.16Spool.110602.HWI.EAS137R.0375.s.3.1.sequence	-1.6518		267
2153	723.C10.3m.G3.Catlin1.16Spool.110602.HWI.EAS137R.0375.s.3.1.sequence	-1.6518		246
2154	723.C10.5m.L3.Catlin1.16Spool.110602.HWI.EAS137R.0375.s.3.1.sequence	-1.6517		221
2155	723.C10.5m.G3.Catlin1.16Spool.110602.HWI.EAS137R.0375.s.3.1.sequence	-1.6517		207
2156	723.C10.10m.L3.Catlin1.16Spool.110602.HWI.EAS137R.0375.s.3.1.sequence	-1.6518		284
2157	723.C10.10m.G3.Catlin1.16Spool.110602.HWI.EAS137R.0375.s.3.1.sequence	-1.6518		178
2158	723.C11.0m.L3.Catlin1.16Spool.110602.HWI.EAS137R.0375.s.3.1.sequence	-1.6453		265
2159	723.C11.0m.G3.Catlin1.16Spool.110602.HWI.EAS137R.0375.s.3.1.sequence	-1.6453		250
2160	723.C11.3m.L3.Catlin1.16Spool.110602.HWI.EAS137R.0375.s.3.1.sequence	-1.6571		276
2161	723.C11.3m.G3.Catlin1.16Spool.110602.HWI.EAS137R.0375.s.3.1.sequence	-1.6571		271
2162	723.C11.5m.G3.Catlin1.16Spool.110602.HWI.EAS137R.0375.s.3.1.sequence	-1.6569		258
2163	723.C11.10m.L3.Catlin1.16Spool.110602.HWI.EAS137R.0375.s.3.1.sequence	-1.6568		254
2164	723.C11.10m.G3.Catlin1.16Spool.110602.HWI.EAS137R.0375.s.3.1.sequence	-1.6568		220
2165	723.IC1.S1.L3.Catlin2.16Spool.110602.HWI.EAS137R.0375.s.5.1.sequence	-15		274
2166	723.IC1.S1.G3.Catlin2.16Spool.110602.HWI.EAS137R.0375.s.5.1.sequence	-15		378
2167	723.IC1.S2.L3.Catlin2.16Spool.110602.HWI.EAS137R.0375.s.5.1.sequence	-10		312
2168	723.IC1.S2.G3.Catlin2.16Spool.110602.HWI.EAS137R.0375.s.5.1.sequence	-10		223
2169	723.IC1.S3.L3.Catlin2.16Spool.110602.HWI.EAS137R.0375.s.5.1.sequence	-5		354
2170	723.IC1.S3.G3.Catlin2.16Spool.110602.HWI.EAS137R.0375.s.5.1.sequence	-5		318
2171	723.IC2.S1.L3.Catlin2.16Spool.110602.HWI.EAS137R.0375.s.5.1.sequence	-15		229
2172	723.IC2.S1.G3.Catlin2.16Spool.110602.HWI.EAS137R.0375.s.5.1.sequence	-15		252
2173	723.IC2.S2.L3.Catlin2.16Spool.110602.HWI.EAS137R.0375.s.5.1.sequence	-10		274
2174	723.IC2.S2.G3.Catlin2.16Spool.110602.HWI.EAS137R.0375.s.5.1.sequence	-10		396
2175	723.IC2.S3.L3.Catlin2.16Spool.110602.HWI.EAS137R.0375.s.5.1.sequence	-5		318
2176	723.IC2.S3.G3.Catlin2.16Spool.110602.HWI.EAS137R.0375.s.5.1.sequence	-5		399
2177	723.IC3.S1.L3.Catlin2.16Spool.110602.HWI.EAS137R.0375.s.5.1.sequence	-15		318
2178	723.IC3.S1.G3.Catlin2.16Spool.110602.HWI.EAS137R.0375.s.5.1.sequence	-15		326
2179	723.IC3.S2.L3.Catlin2.16Spool.110602.HWI.EAS137R.0375.s.5.1.sequence	-10		338
2180	723.IC3.S2.G3.Catlin2.16Spool.110602.HWI.EAS137R.0375.s.5.1.sequence	-10		192
2181	723.IC3.S3.L3.Catlin2.16Spool.110602.HWI.EAS137R.0375.s.5.1.sequence	-5		282
2182	723.IC3.S3.G3.Catlin2.16Spool.110602.HWI.EAS137R.0375.s.5.1.sequence	-5		337
2183	723.IC4.S1.L3.Catlin2.16Spool.110602.HWI.EAS137R.0375.s.5.1.sequence	-15		304
2184	723.IC4.S1.G3.Catlin2.16Spool.110602.HWI.EAS137R.0375.s.5.1.sequence	-15		397
2185	723.IC4.S2.L3.Catlin2.16Spool.110602.HWI.EAS137R.0375.s.5.1.sequence	-10		340
2186	723.IC4.S2.G3.Catlin2.16Spool.110602.HWI.EAS137R.0375.s.5.1.sequence	-10		397
2187	723.IC4.S3.L3.Catlin2.16Spool.110602.HWI.EAS137R.0375.s.5.1.sequence	-5		315
2188	723.IC4.S3.G3.Catlin2.16Spool.110602.HWI.EAS137R.0375.s.5.1.sequence	-5		405
2189	723.AcidCtrl1.L3.Catlin2.16Spool.110602.HWI.EAS137R.0375.s.5.1.sequence	-1.64		266
2190	723.AcidCtrl1.G3.Catlin2.16Spool.110602.HWI.EAS137R.0375.s.5.1.sequence	-1.64		280
2191	723.AcidCtrl2.L3.Catlin2.16Spool.110602.HWI.EAS137R.0375.s.5.1.sequence	-1.64		229
2192	723.AcidCtrl2.G3.Catlin2.16Spool.110602.HWI.EAS137R.0375.s.5.1.sequence	-1.64		171
2193	723.AcidCtrl3.L3.Catlin2.16Spool.110602.HWI.EAS137R.0375.s.5.1.sequence	-1.64		239
2194	723.AcidCtrl3.G3.Catlin2.16Spool.110602.HWI.EAS137R.0375.s.5.1.sequence	-1.64		320
2195	723.AcidLow1.L3.Catlin2.16Spool.110602.HWI.EAS137R.0375.s.5.1.sequence	-1.64		264
2196	723.AcidLow1.G3.Catlin2.16Spool.110602.HWI.EAS137R.0375.s.5.1.sequence	-1.64		33
2197	723.AcidLow2.L3.Catlin2.16Spool.110602.HWI.EAS137R.0375.s.5.1.sequence	-1.64		280
2198	723.AcidLow2.G3.Catlin2.16Spool.110602.HWI.EAS137R.0375.s.5.1.sequence	-1.64		309
2199	723.AcidLow3.L3.Catlin2.16Spool.110602.HWI.EAS137R.0375.s.5.1.sequence	-1.64		287
2200	723.AcidLow3.G3.Catlin2.16Spool.110602.HWI.EAS137R.0375.s.5.1.sequence	-1.64		252
2201	723.AcidMid1.L3.Catlin2.16Spool.110602.HWI.EAS137R.0375.s.5.1.sequence	-1.64		275
2202	723.AcidMid1.G3.Catlin2.16Spool.110602.HWI.EAS137R.0375.s.5.1.sequence	-1.64		282
2203	723.AcidMid2.L3.Catlin2.16Spool.110602.HWI.EAS137R.0375.s.5.1.sequence	-1.64		299
2204	723.AcidMid3.L3.Catlin2.16Spool.110602.HWI.EAS137R.0375.s.5.1.sequence	-1.64		272
2205	723.AcidMid3.G3.Catlin2.16Spool.110602.HWI.EAS137R.0375.s.5.1.sequence	-1.64		305
2206	755.EF.ETA.22.07.11.lane1.NoIndex.L001	17.68	7.24	288
2208	755.EF.EPSILON.22.07.11.lane1.NoIndex.L001	17.52	7.1	415
2209	755.EF.ALPHA.22.07.11.lane1.NoIndex.L001	17.4	7	400
2210	755.LSSF.ALPHA.D45.14.07.11.lane1.NoIndex.L001	19		1036
2211	755.LSSF.ALPHA.D30.08.07.11.lane1.NoIndex.L001	19		1165
2212	755.LSSF.ALPHA.D30.30.06.11.lane1.NoIndex.L001	19		766
2213	755.LSSF.ALPHA.D20.23.06.11.lane1.NoIndex.L001	19		1047
2214	755.LSSF.ALPHA.D15.16.06.11.lane1.NoIndex.L001	19		1073
2215	755.LSSF.ALPHA.D15.09.06.11.lane1.NoIndex.L001	18.4		725
2216	755.LSSF.DELTA.D15.22.07.11.lane1.NoIndex.L001	20.7		1200
2217	755.LSSF.DELTA.D10.14.07.11.lane1.NoIndex.L001	19		571
2218	755.LSSF.ETA.D45.22.07.11.lane1.NoIndex.L001	20.7		754
2219	755.LSSF.ZETA.D45.22.07.11.lane1.NoIndex.L001	20.7		987
2220	755.LSSF.EPSILON.D45.22.07.11.lane1.NoIndex.L001	20.7		783
2221	755.LSSF.ALPHA.D45.22.07.11.lane1.NoIndex.L001	20.7		1318
2222	755.LSSF.ALPHA.D30.14.07.11.lane1.NoIndex.L001	19		1031
2223	755.LSSF.ALPHA.D20.08.07.11.lane1.NoIndex.L001	19		1162
2224	755.LSSF.ALPHA.D20.30.06.11.lane1.NoIndex.L001	19		804
2225	755.LSSF.ALPHA.D15.23.06.11.lane1.NoIndex.L001	19		1221
2226	755.LSSF.ALPHA.D10.16.06.11.lane1.NoIndex.L001	19		1055
2227	755.LSSF.ALPHA.D10.09.06.11.lane1.NoIndex.L001	18.4		811
2228	755.LSSF.DELTA.D10.22.07.11.lane1.NoIndex.L001	20.7		831
2229	755.LSSF.DELTA.D5.14.07.11.lane1.NoIndex.L001	19		786
2230	755.LSSF.ETA.D30.22.07.11.lane1.NoIndex.L001	20.7		688
2231	755.LSSF.ZETA.D30.22.07.11.lane1.NoIndex.L001	20.7		960
2232	755.LSSF.EPSILON.D30.22.07.11.lane1.NoIndex.L001	20.7		764
2233	755.LSSF.ALPHA.D30.22.07.11.lane1.NoIndex.L001	20.7		1408
2234	755.LSSF.ALPHA.D20.14.07.11.lane1.NoIndex.L001	19		869
2235	755.LSSF.ALPHA.D15.08.07.11.lane1.NoIndex.L001	19		1032
2236	755.LSSF.ALPHA.D15.30.06.11.lane1.NoIndex.L001	19		773
2237	755.LSSF.ALPHA.D10.23.06.11.lane1.NoIndex.L001	19		1166
2238	755.LSSF.ALPHA.D5.16.06.11.lane1.NoIndex.L001	19		797
2239	755.LSSF.DELTA.D5.22.07.11.lane1.NoIndex.L001	20.7		930
2240	755.LSSF.DELTA.D1.14.07.11.lane1.NoIndex.L001	19		824
2241	755.LSSF.ETA.D20.22.07.11.lane1.NoIndex.L001	20.7		754
2242	755.LSSF.ZETA.D20.22.07.11.lane1.NoIndex.L001	20.7		867
2243	755.LSSF.EPSILON.D20.22.07.11.lane1.NoIndex.L001	20.7		696
2244	755.LSSF.ALPHA.D20.22.07.11.lane1.NoIndex.L001	20.7		1173
2245	755.LSSF.ALPHA.D15.14.07.11.lane1.NoIndex.L001	19		815
2246	755.LSSF.ALPHA.D10.08.07.11.lane1.NoIndex.L001	19		916
2247	755.LSSF.ALPHA.D10.30.06.11.lane1.NoIndex.L001	19		620
2248	755.LSSF.ALPHA.D5.23.06.11.lane1.NoIndex.L001	19		550
2249	755.LSSF.ALPHA.D1.16.06.11.lane1.NoIndex.L001	19		510
2250	755.LSSF.ALPHA.D1.09.06.11.lane1.NoIndex.L001	18.4		423
2251	755.LSSF.DELTA.D1.22.07.11.lane1.NoIndex.L001	20.7		1040
2252	755.LSSF.DELTA.D45.08.07.11.lane1.NoIndex.L001	19		1056
2253	755.LSSF.ETA.D15.22.07.11.lane1.NoIndex.L001	20.7		781
2254	755.LSSF.ZETA.D15.22.07.11.lane1.NoIndex.L001	20.7		332
2255	755.LSSF.EPSILON.D15.22.07.11.lane1.NoIndex.L001	20.7		421
2256	755.LSSF.ALPHA.D15.22.07.11.lane1.NoIndex.L001	20.7		1128
2257	755.LSSF.ALPHA.D10.14.07.11.lane1.NoIndex.L001	19		797
2258	755.LSSF.ALPHA.D5.08.07.11.lane1.NoIndex.L001	19		576
2259	755.LSSF.ALPHA.D5.30.06.11.lane1.NoIndex.L001	19		629
2260	755.LSSF.ALPHA.D1.23.06.11.lane1.NoIndex.L001	19		493
2261	755.EF.ALPHA.09.06.11.lane1.NoIndex.L001	14.18	7.98	812
2262	755.EF.DELTA.22.07.11.lane1.NoIndex.L001	17.42	6.92	409
2263	755.LSSF.DELTA.D45.14.07.11.lane1.NoIndex.L001	19		953
2264	755.LSSF.DELTA.D30.08.07.11.lane1.NoIndex.L001	19		1157
2265	755.LSSF.ETA.D10.22.07.11.lane1.NoIndex.L001	20.7		837
2266	755.LSSF.EPSILON.D10.22.07.11.lane1.NoIndex.L001	20.7		640
2267	755.LSSF.ALPHA.D10.22.07.11.lane1.NoIndex.L001	20.7		1172
2268	755.LSSF.ALPHA.D5.14.07.11.lane1.NoIndex.L001	19		741
2269	755.LSSF.ALPHA.D1.08.07.11.lane1.NoIndex.L001	19		752
2270	755.LSSF.ALPHA.D1.30.06.11.lane1.NoIndex.L001	19		358
2271	755.LSSF.ALPHA.D45.16.06.11.lane1.NoIndex.L001	19		609
2272	755.LSSF.ALPHA.D45.09.06.11.lane1.NoIndex.L001	18.4		776
2273	755.LSSF.DELTA.D45.22.07.11.lane1.NoIndex.L001	20.7		1301
2274	755.LSSF.DELTA.D15.08.07.11.lane1.NoIndex.L001	19		1003
2275	755.LSSF.DELTA.D15.30.06.11.lane1.NoIndex.L001	19		880
2276	755.LSSF.DELTA.D10.23.06.11.lane1.NoIndex.L001	19		914
2277	755.LSSF.DELTA.D5.16.06.11.lane1.NoIndex.L001	19		905
2278	755.LSSF.DELTA.D5.02.06.11.lane1.NoIndex.L001	18.6		533
2279	755.LSSF.DELTA.D5.26.05.11.lane1.NoIndex.L001	19.1		681
2280	755.LSSF.GAMMA.D5.22.07.11.lane1.NoIndex.L001	20.7		519
2281	755.LSSF.GAMMA.D1.14.07.11.lane1.NoIndex.L001	19		370
2282	755.EF.GAMMA.30.06.11.lane1.NoIndex.L001	14.2	7.38	649
2283	755.LSSF.GAMMA.D45.23.06.11.lane1.NoIndex.L001	19		426
2284	755.LSSF.GAMMA.D30.16.06.11.lane1.NoIndex.L001	19		384
2285	755.LSSF.DELTA.D10.08.07.11.lane1.NoIndex.L001	19		1031
2286	755.LSSF.DELTA.D10.30.06.11.lane1.NoIndex.L001	19		917
2287	755.LSSF.DELTA.D5.23.06.11.lane1.NoIndex.L001	19		678
2288	755.LSSF.DELTA.D1.16.06.11.lane1.NoIndex.L001	19		726
2289	755.LSSF.DELTA.D1.09.06.11.lane1.NoIndex.L001	18.4		365
2290	755.LSSF.DELTA.D1.02.06.11.lane1.NoIndex.L001	18.6		389
2291	755.LSSF.GAMMA.D1.22.07.11.lane1.NoIndex.L001	20.7		511
2292	755.LSSF.GAMMA.D45.08.07.11.lane1.NoIndex.L001	19		529
2293	755.LSSF.GAMMA.D45.30.06.11.lane1.NoIndex.L001	19		267
2294	755.LSSF.GAMMA.D30.23.06.11.lane1.NoIndex.L001	19		370
2295	755.LSSF.GAMMA.D20.16.06.11.lane1.NoIndex.L001	19		352
2296	755.LSSF.DELTA.D5.08.07.11.lane1.NoIndex.L001	19		506
2297	755.LSSF.DELTA.D1.23.06.11.lane1.NoIndex.L001	19		476
2298	755.EF.DELTA.09.06.11.lane1.NoIndex.L001	14.12	7.31	473
2299	755.EF.DELTA.02.06.11.lane1.NoIndex.L001	14.64	6.34	783
2300	755.EF.DELTA.26.05.11.lane1.NoIndex.L001	14.06	7.2	328
2301	755.EF.GAMMA.22.07.11.lane1.NoIndex.L001	17.38	7	365
2302	755.LSSF.GAMMA.D45.14.07.11.lane1.NoIndex.L001	19		458
2303	755.LSSF.GAMMA.D30.08.07.11.lane1.NoIndex.L001	19		472
2304	755.LSSF.GAMMA.D30.30.06.11.lane1.NoIndex.L001	19		239
2305	755.LSSF.GAMMA.D20.23.06.11.lane1.NoIndex.L001	19		351
2306	755.LSSF.GAMMA.D15.16.06.11.lane1.NoIndex.L001	19		345
2307	755.LSSF.DELTA.D1.08.07.11.lane1.NoIndex.L001	19		653
2308	755.LSSF.DELTA.D1.30.06.11.lane1.NoIndex.L001	19		364
2309	755.LSSF.DELTA.D45.16.06.11.lane1.NoIndex.L001	19		1264
2310	755.LSSF.DELTA.D45.09.06.11.lane1.NoIndex.L001	18.4		622
2311	755.LSSF.GAMMA.D45.22.07.11.lane1.NoIndex.L001	20.7		623
2312	755.LSSF.GAMMA.D30.14.07.11.lane1.NoIndex.L001	19		466
2313	755.LSSF.GAMMA.D20.08.07.11.lane1.NoIndex.L001	19		419
2314	755.LSSF.GAMMA.D20.30.06.11.lane1.NoIndex.L001	19		278
2315	755.LSSF.GAMMA.D15.23.06.11.lane1.NoIndex.L001	19		334
2316	755.LSSF.GAMMA.D10.16.06.11.lane1.NoIndex.L001	19		289
2317	755.EF.DELTA.30.06.11.lane1.NoIndex.L001	14.3	7.22	1390
2318	755.LSSF.DELTA.D45.23.06.11.lane1.NoIndex.L001	19		1325
2319	755.LSSF.DELTA.D30.16.06.11.lane1.NoIndex.L001	19		1236
2320	755.LSSF.DELTA.D30.09.06.11.lane1.NoIndex.L001	18.4		660
2321	755.LSSF.DELTA.D30.02.06.11.lane1.NoIndex.L001	18.6		562
2322	755.LSSF.DELTA.D30.26.05.11.lane1.NoIndex.L001	19.1		745
2323	755.LSSF.GAMMA.D30.22.07.11.lane1.NoIndex.L001	20.7		486
2324	755.LSSF.GAMMA.D20.14.07.11.lane1.NoIndex.L001	19		430
2325	755.LSSF.GAMMA.D15.08.07.11.lane1.NoIndex.L001	19		429
2326	755.LSSF.GAMMA.D15.30.06.11.lane1.NoIndex.L001	19		229
2327	755.LSSF.GAMMA.D10.23.06.11.lane1.NoIndex.L001	19		313
2328	755.LSSF.GAMMA.D5.16.06.11.lane1.NoIndex.L001	19		205
2329	755.LSSF.DELTA.D45.30.06.11.lane1.NoIndex.L001	19		902
2330	755.LSSF.DELTA.D30.23.06.11.lane1.NoIndex.L001	19		1256
2331	755.LSSF.DELTA.D20.16.06.11.lane1.NoIndex.L001	19		1262
2332	755.LSSF.DELTA.D20.09.06.11.lane1.NoIndex.L001	18.4		723
2333	755.LSSF.DELTA.D20.02.06.11.lane1.NoIndex.L001	18.6		482
2334	755.LSSF.GAMMA.D20.22.07.11.lane1.NoIndex.L001	20.7		570
2335	755.LSSF.GAMMA.D15.14.07.11.lane1.NoIndex.L001	19		357
2336	755.LSSF.GAMMA.D10.08.07.11.lane1.NoIndex.L001	19		398
2337	755.LSSF.GAMMA.D10.30.06.11.lane1.NoIndex.L001	19		259
2338	755.LSSF.GAMMA.D5.23.06.11.lane1.NoIndex.L001	19		262
2339	755.LSSF.GAMMA.D1.16.06.11.lane1.NoIndex.L001	19		248
2340	755.LSSF.DELTA.D30.30.06.11.lane1.NoIndex.L001	19		900
2341	755.LSSF.DELTA.D20.23.06.11.lane1.NoIndex.L001	19		1154
2342	755.LSSF.DELTA.D15.16.06.11.lane1.NoIndex.L001	19		1177
2343	755.LSSF.DELTA.D15.09.06.11.lane1.NoIndex.L001	18.4		821
2344	755.LSSF.DELTA.D15.02.06.11.lane1.NoIndex.L001	18.6		595
2345	755.LSSF.DELTA.D15.26.05.11.lane1.NoIndex.L001	19.1		586
2346	755.LSSF.GAMMA.D15.22.07.11.lane1.NoIndex.L001	20.7		558
2347	755.LSSF.GAMMA.D10.14.07.11.lane1.NoIndex.L001	19		347
2348	755.LSSF.GAMMA.D5.08.07.11.lane1.NoIndex.L001	19		256
2349	755.LSSF.GAMMA.D5.30.06.11.lane1.NoIndex.L001	19		236
2350	755.LSSF.GAMMA.D1.23.06.11.lane1.NoIndex.L001	19		279
2351	755.EF.GAMMA.09.06.11.lane1.NoIndex.L001	14.6	7.58	70
2352	755.LSSF.DELTA.D20.30.06.11.lane1.NoIndex.L001	19		890
2353	755.LSSF.DELTA.D15.23.06.11.lane1.NoIndex.L001	19		938
2354	755.LSSF.DELTA.D10.16.06.11.lane1.NoIndex.L001	19		977
2355	755.LSSF.DELTA.D10.09.06.11.lane1.NoIndex.L001	18.4		842
2356	755.LSSF.DELTA.D10.02.06.11.lane1.NoIndex.L001	18.6		659
2357	755.LSSF.DELTA.D10.26.05.11.lane1.NoIndex.L001	19.1		822
2358	755.LSSF.GAMMA.D10.22.07.11.lane1.NoIndex.L001	20.7		511
2359	755.LSSF.GAMMA.D5.14.07.11.lane1.NoIndex.L001	19		381
2360	755.LSSF.GAMMA.D1.08.07.11.lane1.NoIndex.L001	19		330
2361	755.LSSF.GAMMA.D1.30.06.11.lane1.NoIndex.L001	19		239
2362	755.LSSF.GAMMA.D45.16.06.11.lane1.NoIndex.L001	19		397
2363	755.LSSF.GAMMA.D45.09.06.11.lane1.NoIndex.L001	18.4		173
2364	755.LSSF.GAMMA.D30.09.06.11.lane1.NoIndex.L001	18.4		150
2365	755.LSSF.GAMMA.D30.02.06.11.lane1.NoIndex.L001	18.6		93
2366	755.LSSF.BETA.D45.22.07.11.lane1.NoIndex.L001	20.7		982
2367	755.LSSF.BETA.D30.14.07.11.lane1.NoIndex.L001	19		961
2368	755.LSSF.BETA.D20.08.07.11.lane1.NoIndex.L001	19		429
2369	755.LSSF.BETA.D30.30.06.11.lane1.NoIndex.L001	19		291
2370	755.LSSF.BETA.D20.23.06.11.lane1.NoIndex.L001	19		352
2371	755.LSSF.BETA.D15.16.06.11.lane1.NoIndex.L001	19		321
2372	755.LSSF.BETA.D20.09.06.11.lane1.NoIndex.L001	18.4		167
2373	755.LSSF.BETA.D30.02.06.11.lane1.NoIndex.L001	18.6		124
2374	755.LSSF.BETA.D45.26.05.11.lane1.NoIndex.L001	19.1		98
2375	755.LSSF.GAMMA.D20.09.06.11.lane1.NoIndex.L001	18.4		171
2376	755.LSSF.GAMMA.D20.02.06.11.lane1.NoIndex.L001	18.6		131
2377	755.LSSF.GAMMA.D20.26.05.11.lane1.NoIndex.L001	19.1		81
2378	755.LSSF.BETA.D30.22.07.11.lane1.NoIndex.L001	20.7		1369
2379	755.LSSF.BETA.D20.14.07.11.lane1.NoIndex.L001	19		497
2380	755.LSSF.BETA.D15.08.07.11.lane1.NoIndex.L001	19		429
2381	755.LSSF.BETA.D20.30.06.11.lane1.NoIndex.L001	19		231
2382	755.LSSF.BETA.D15.23.06.11.lane1.NoIndex.L001	19		322
2383	755.LSSF.BETA.D10.16.06.11.lane1.NoIndex.L001	19		270
2384	755.LSSF.BETA.D15.09.06.11.lane1.NoIndex.L001	18.4		193
2385	755.LSSF.BETA.D20.02.06.11.lane1.NoIndex.L001	18.6		130
2386	755.LSSF.BETA.D30.26.05.11.lane1.NoIndex.L001	19.1		99
2387	755.LSSF.GAMMA.D15.09.06.11.lane1.NoIndex.L001	18.4		169
2388	755.LSSF.GAMMA.D15.02.06.11.lane1.NoIndex.L001	18.6		107
2389	755.LSSF.GAMMA.D15.26.05.11.lane1.NoIndex.L001	19.1		101
2390	755.LSSF.BETA.D20.22.07.11.lane1.NoIndex.L001	20.7		1056
2391	755.LSSF.BETA.D15.14.07.11.lane1.NoIndex.L001	19		935
2392	755.LSSF.BETA.D10.08.07.11.lane1.NoIndex.L001	19		397
2393	755.LSSF.BETA.D15.30.06.11.lane1.NoIndex.L001	19		236
2394	755.LSSF.BETA.D10.23.06.11.lane1.NoIndex.L001	19		315
2395	755.LSSF.BETA.D5.16.06.11.lane1.NoIndex.L001	19		228
2396	755.LSSF.BETA.D10.09.06.11.lane1.NoIndex.L001	18.4		164
2397	755.LSSF.BETA.D15.02.06.11.lane1.NoIndex.L001	18.6		108
2398	755.LSSF.BETA.D20.26.05.11.lane1.NoIndex.L001	19.1		78
2399	755.LSSF.GAMMA.D10.09.06.11.lane1.NoIndex.L001	18.4		132
2400	755.LSSF.GAMMA.D10.02.06.11.lane1.NoIndex.L001	18.6		89
2401	755.LSSF.BETA.D15.22.07.11.lane1.NoIndex.L001	20.7		1277
2402	755.LSSF.BETA.D10.14.07.11.lane1.NoIndex.L001	19		410
2403	755.LSSF.BETA.D5.08.07.11.lane1.NoIndex.L001	19		241
2404	755.LSSF.BETA.D10.30.06.11.lane1.NoIndex.L001	19		243
2405	755.LSSF.BETA.D5.23.06.11.lane1.NoIndex.L001	19		295
2406	755.LSSF.BETA.D1.16.06.11.lane1.NoIndex.L001	19		250
2407	755.LSSF.BETA.D5.09.06.11.lane1.NoIndex.L001	18.4		116
2408	755.LSSF.BETA.D10.02.06.11.lane1.NoIndex.L001	18.6		114
2409	755.INA.20.09.11.lane1.NoIndex.L001	15.6	7.4	127
2410	755.SSFA.L3.D1.20.09.11.lane1.NoIndex.L001	17.6		1266
2411	755.SSFA.L2.D1.20.09.11.lane1.NoIndex.L001	17.6		1312
2412	755.SSFB.L3.D5.24.08.11.lane1.NoIndex.L001	21.9		1166
2413	755.SSFB.L1.D5.24.08.11.lane1.NoIndex.L001	21.9		1158
2414	755.SSFA.L3.D20.24.08.11.lane1.NoIndex.L001	21.9		1177
2415	755.SSFB.L3.D10.18.10.11.lane1.NoIndex.L001	5.3		1228
2416	755.SSFB.L1.D10.18.10.11.lane1.NoIndex.L001	5.3		1276
2417	755.SSFA.L3.D10.18.10.11.lane1.NoIndex.L001	5.3		963
2418	755.SSFA.L1.D10.18.10.11.lane1.NoIndex.L001	5.3		971
2419	755.SSFB.L3.D30.20.09.11.lane1.NoIndex.L001	17.6		1130
2420	755.SSFB.L1.D30.20.09.11.lane1.NoIndex.L001	17.6		1141
2421	755.SSFA.L3.D50.20.09.11.lane1.NoIndex.L001	17.6		1123
2422	755.SSFA.L2.D50.20.09.11.lane1.NoIndex.L001	17.6		1012
2423	755.EFB.24.08.11.lane1.NoIndex.L001	14.88	7	1166
2424	755.SSFB.L3.D3.24.08.11.lane1.NoIndex.L001	21.9		1164
2425	755.SSFB.L1.D3.24.08.11.lane1.NoIndex.L001	21.9		1127
2426	755.SSFA.L3.D10.24.08.11.lane1.NoIndex.L001	21.9		1202
2427	755.SSFB.L3.D5.18.10.11.lane1.NoIndex.L001	5.3		1255
2428	755.SSFA.L3.D5.18.10.11.lane1.NoIndex.L001	5.3		1046
2429	755.SSFA.L1.D5.18.10.11.lane1.NoIndex.L001	5.3		1040
2430	755.SSFB.L3.D20.20.09.11.lane1.NoIndex.L001	17.6		1167
2431	755.SSFB.L1.D20.20.09.11.lane1.NoIndex.L001	17.6		1025
2432	755.SSFA.L2.D40.20.09.11.lane1.NoIndex.L001	17.6		1095
2433	755.INB.24.08.11.lane1.NoIndex.L001	15.44	6.84	1313
2434	755.SSFB.L3.D1.24.08.11.lane1.NoIndex.L001	21.9		1152
2435	755.SSFB.L1.D1.24.08.11.lane1.NoIndex.L001	21.9		1082
2436	755.SSFA.L3.D5.24.08.11.lane1.NoIndex.L001	21.9		1129
2437	755.SSFB.L3.D3.18.10.11.lane1.NoIndex.L001	5.3		1224
2438	755.SSFB.L1.D3.18.10.11.lane1.NoIndex.L001	5.3		1254
2439	755.SSFA.L3.D3.18.10.11.lane1.NoIndex.L001	5.3		974
2440	755.SSFA.L1.D3.18.10.11.lane1.NoIndex.L001	5.3		1020
2441	755.SSFB.L3.D10.20.09.11.lane1.NoIndex.L001	17.6		1154
2442	755.SSFB.L1.D10.20.09.11.lane1.NoIndex.L001	17.6		1069
2443	755.SSFA.L3.D30.20.09.11.lane1.NoIndex.L001	17.6		1167
2444	755.SSFA.L2.D30.20.09.11.lane1.NoIndex.L001	17.6		1052
2445	755.SSFB.L3.D50.24.08.11.lane1.NoIndex.L001	21.9		1178
2446	755.SSFB.L1.D50.24.08.11.lane1.NoIndex.L001	21.9		1137
2447	755.EFA.24.08.11.lane1.NoIndex.L001	16.42	6.9	365
2448	755.SSFA.L3.D1.24.08.11.lane1.NoIndex.L001	21.9		1182
2449	755.SSFA.L2.D1.24.08.11.lane1.NoIndex.L001	21.9		1101
2450	755.SSFB.L3.D5.26.07.11.lane1.NoIndex.L001	21.5		619
2451	755.SSFB.L1.D5.26.07.11.lane1.NoIndex.L001	21.5		722
2452	755.SSFA.L2.D20.26.07.11.lane1.NoIndex.L001	21.5		738
2453	755.SSFB.L3.D40.19.07.11.lane1.NoIndex.L001	21		1159
2454	755.SSFB.L1.D40.19.07.11.lane1.NoIndex.L001	21		1204
2455	755.INA.19.07.11.lane1.NoIndex.L001	16.66	7.1	1274
2456	755.SSFA.L3.D1.19.07.11.lane1.NoIndex.L001	21		1056
2457	755.SSFA.L2.D1.19.07.11.lane1.NoIndex.L001	21		1131
2458	755.SSFA.L1.D1.19.07.11.lane1.NoIndex.L001	21		1311
2459	755.SSFA.L2.D50.24.08.11.lane1.NoIndex.L001	21.9		1176
2460	755.EFB.26.07.11.lane1.NoIndex.L001	16.2	7.1	794
2461	755.SSFB.L3.D3.26.07.11.lane1.NoIndex.L001	21.5		607
2462	755.SSFB.L1.D3.26.07.11.lane1.NoIndex.L001	21.5		675
2463	755.SSFA.L2.D10.26.07.11.lane1.NoIndex.L001	21.5		695
2464	755.SSFB.L3.D30.19.07.11.lane1.NoIndex.L001	21		1071
2465	755.SSFB.L1.D30.19.07.11.lane1.NoIndex.L001	21		1272
2466	755.SSFA.L3.D50.19.07.11.lane1.NoIndex.L001	21		1171
2467	755.SSFA.L2.D50.19.07.11.lane1.NoIndex.L001	21		1178
2468	755.SSFA.L1.D50.19.07.11.lane1.NoIndex.L001	21		1375
2469	755.EFB.12.07.11.lane1.NoIndex.L001	14.1	7.08	1135
2470	755.SSFA.L2.D40.24.08.11.lane1.NoIndex.L001	21.9		1148
2471	755.INB.26.07.11.lane1.NoIndex.L001	16.9	7.1	804
2472	755.SSFB.L3.D1.26.07.11.lane1.NoIndex.L001	21.5		596
2473	755.SSFB.L1.D1.26.07.11.lane1.NoIndex.L001	21.5		541
2474	755.SSFA.L2.D5.26.07.11.lane1.NoIndex.L001	21.5		694
2475	755.SSFB.L3.D20.19.07.11.lane1.NoIndex.L001	21		1064
2476	755.SSFB.L1.D20.19.07.11.lane1.NoIndex.L001	21		1135
2477	755.SSFA.L3.D40.19.07.11.lane1.NoIndex.L001	21		1128
2478	755.SSFA.L2.D40.19.07.11.lane1.NoIndex.L001	21		1094
2479	755.SSFA.L1.D40.19.07.11.lane1.NoIndex.L001	21		1196
2480	755.INB.12.07.11.lane1.NoIndex.L001	14.72	7.22	1032
2481	755.SSFA.L2.D30.24.08.11.lane1.NoIndex.L001	21.9		1147
2482	755.SSFB.L3.D50.26.07.11.lane1.NoIndex.L001	21.5		643
2483	755.SSFB.L1.D50.26.07.11.lane1.NoIndex.L001	21.5		649
2484	755.EFA.26.07.11.lane1.NoIndex.L001	16.9	7	1299
2485	755.SSFA.L2.D3.26.07.11.lane1.NoIndex.L001	21.5		786
2486	755.SSFB.L3.D10.19.07.11.lane1.NoIndex.L001	21		1084
2487	755.SSFB.L1.D10.19.07.11.lane1.NoIndex.L001	21		1152
2488	755.SSFA.L3.D30.19.07.11.lane1.NoIndex.L001	21		1125
2489	755.SSFA.L2.D30.19.07.11.lane1.NoIndex.L001	21		1172
2490	755.SSFA.L1.D30.19.07.11.lane1.NoIndex.L001	21		1243
2491	755.SSFB.L3.D50.12.07.11.lane1.NoIndex.L001	20.99		1037
2492	755.SSFA.L2.D20.24.08.11.lane1.NoIndex.L001	21.9		1064
2493	755.SSFB.L3.D40.26.07.11.lane1.NoIndex.L001	21.5		691
2494	755.SSFB.L1.D40.26.07.11.lane1.NoIndex.L001	21.5		733
2495	755.SSFA.L2.D1.26.07.11.lane1.NoIndex.L001	21.5		776
2496	755.SSFB.L3.D5.19.07.11.lane1.NoIndex.L001	21		1118
2497	755.SSFB.L1.D5.19.07.11.lane1.NoIndex.L001	21		1157
2498	755.SSFA.L3.D20.19.07.11.lane1.NoIndex.L001	21		1109
2499	755.SSFA.L2.D20.19.07.11.lane1.NoIndex.L001	21		1108
2500	755.SSFA.L1.D20.19.07.11.lane1.NoIndex.L001	21		1160
2501	755.SSFB.L3.D40.12.07.11.lane1.NoIndex.L001	20.99		1263
2502	755.SSFA.L2.D10.24.08.11.lane1.NoIndex.L001	21.9		1202
2503	755.SSFB.L3.D30.26.07.11.lane1.NoIndex.L001	21.5		598
2504	755.SSFB.L1.D30.26.07.11.lane1.NoIndex.L001	21.5		610
2505	755.SSFA.L3.D50.26.07.11.lane1.NoIndex.L001	21.5		775
2506	755.SSFA.L2.D50.26.07.11.lane1.NoIndex.L001	21.5		737
2507	755.EFB.19.07.11.lane1.NoIndex.L001	16.3	7.1	335
2508	755.SSFB.L3.D3.19.07.11.lane1.NoIndex.L001	21		1074
2509	755.SSFB.L1.D3.19.07.11.lane1.NoIndex.L001	21		1091
2510	755.SSFA.L3.D10.19.07.11.lane1.NoIndex.L001	21		1103
2511	755.SSFB.L3.D30.12.07.11.lane1.NoIndex.L001	20.99		1113
2512	755.SSFA.L2.D5.24.08.11.lane1.NoIndex.L001	21.9		1233
2513	755.SSFB.L3.D20.26.07.11.lane1.NoIndex.L001	21.5		754
2514	755.SSFB.L1.D20.26.07.11.lane1.NoIndex.L001	21.5		751
2515	755.SSFA.L3.D40.26.07.11.lane1.NoIndex.L001	21.5		507
2516	755.SSFA.L2.D40.26.07.11.lane1.NoIndex.L001	21.5		630
2517	755.INB.19.07.11.lane1.NoIndex.L001	16.8	7.1	250
2518	755.SSFB.L3.D1.19.07.11.lane1.NoIndex.L001	21		1085
2519	755.SSFB.L1.D1.19.07.11.lane1.NoIndex.L001	21		1050
2520	755.SSFA.L3.D5.19.07.11.lane1.NoIndex.L001	21		1098
2521	755.LSSF.THETA.D5.22.07.11.lane1.NoIndex.L001	20.7		370
2522	755.LSSF.ETA.D5.22.07.11.lane1.NoIndex.L001	20.7		804
2523	755.LSSF.ZETA.D5.22.07.11.lane1.NoIndex.L001	20.7		619
2524	755.LSSF.EPSILON.D5.22.07.11.lane1.NoIndex.L001	20.7		308
2525	755.LSSF.ALPHA.D5.22.07.11.lane1.NoIndex.L001	20.7		1004
2526	755.LSSF.ALPHA.D1.14.07.11.lane1.NoIndex.L001	19		695
2527	755.EF.ALPHA.30.06.11.lane1.NoIndex.L001	14.4	7.62	510
2528	755.LSSF.ALPHA.D45.23.06.11.lane1.NoIndex.L001	19		986
2529	755.LSSF.ALPHA.D30.16.06.11.lane1.NoIndex.L001	19		964
2530	755.LSSF.DELTA.D30.22.07.11.lane1.NoIndex.L001	20.7		1268
2531	755.LSSF.DELTA.D20.14.07.11.lane1.NoIndex.L001	19		865
2532	755.LSSF.THETA.D1.22.07.11.lane1.NoIndex.L001	20.7		321
2533	755.LSSF.ETA.D1.22.07.11.lane1.NoIndex.L001	20.7		795
2534	755.LSSF.ZETA.D1.22.07.11.lane1.NoIndex.L001	20.7		829
2535	755.LSSF.EPSILON.D1.22.07.11.lane1.NoIndex.L001	20.7		298
2536	755.LSSF.ALPHA.D1.22.07.11.lane1.NoIndex.L001	20.7		994
2537	755.LSSF.ALPHA.D45.08.07.11.lane1.NoIndex.L001	19		1156
2538	755.LSSF.ALPHA.D45.30.06.11.lane1.NoIndex.L001	19		695
2539	755.LSSF.ALPHA.D30.23.06.11.lane1.NoIndex.L001	19		1122
2540	755.LSSF.ALPHA.D20.16.06.11.lane1.NoIndex.L001	19		1053
2541	755.LSSF.ALPHA.D20.09.06.11.lane1.NoIndex.L001	18.4		849
2542	755.LSSF.DELTA.D20.22.07.11.lane1.NoIndex.L001	20.7		1254
2543	755.LSSF.DELTA.D15.14.07.11.lane1.NoIndex.L001	19		848
2544	755.SSFA.L1.D5.19.07.11.lane1.NoIndex.L001	21		1255
2545	755.SSFB.L3.D20.12.07.11.lane1.NoIndex.L001	20.99		1131
2546	755.SSFA.L2.D3.24.08.11.lane1.NoIndex.L001	21.9		1188
2547	755.SSFB.L3.D10.26.07.11.lane1.NoIndex.L001	21.5		666
2548	755.SSFB.L1.D10.26.07.11.lane1.NoIndex.L001	21.5		731
2549	755.SSFA.L3.D30.26.07.11.lane1.NoIndex.L001	21.5		913
2550	755.SSFA.L2.D30.26.07.11.lane1.NoIndex.L001	21.5		672
2551	755.SSFB.L3.D50.19.07.11.lane1.NoIndex.L001	21		1156
2552	755.SSFB.L1.D50.19.07.11.lane1.NoIndex.L001	21		1247
2553	755.EFA.19.07.11.lane1.NoIndex.L001	16.5	6.94	240
2554	755.SSFA.L3.D3.19.07.11.lane1.NoIndex.L001	21		1110
2555	755.SSFA.L2.D3.19.07.11.lane1.NoIndex.L001	21		1174
2556	755.SSFA.L1.D3.19.07.11.lane1.NoIndex.L001	21		1358
2557	755.SSFB.L3.D10.12.07.11.lane1.NoIndex.L001	20.99		1211
2558	755.SSFB.L3.D5.12.07.11.lane1.NoIndex.L001	20.99		1165
2559	755.SSFB.L1.D5.12.07.11.lane1.NoIndex.L001	20.99		1241
2560	755.SSFB.L3.D40.06.07.11.lane1.NoIndex.L001	16.1		1164
2561	755.SSFB.L1.D40.06.07.11.lane1.NoIndex.L001	16.1		1325
2562	755.INA.06.07.11.lane1.NoIndex.L001	13.64	7.2	862
2563	755.SSFA.L3.D1.06.07.11.lane1.NoIndex.L001	16.1		1148
2564	755.SSFA.L2.D1.06.07.11.lane1.NoIndex.L001	16.1		1266
2565	755.SSFB.L3.D5.28.06.11.lane1.NoIndex.L001	21.3		1163
2566	755.SSFB.L1.D5.28.06.11.lane1.NoIndex.L001	21.3		1276
2567	755.SSFB.L3.D3.12.07.11.lane1.NoIndex.L001	20.99		1162
2568	755.SSFB.L1.D3.12.07.11.lane1.NoIndex.L001	20.99		1187
2569	755.SSFA.L3.D10.12.07.11.lane1.NoIndex.L001	20.99		1169
2570	755.SSFB.L3.D30.06.07.11.lane1.NoIndex.L001	16.1		1218
2571	755.SSFB.L1.D30.06.07.11.lane1.NoIndex.L001	16.1		1322
2572	755.SSFA.L3.D50.06.07.11.lane1.NoIndex.L001	16.1		1166
2573	755.SSFA.L2.D50.06.07.11.lane1.NoIndex.L001	16.1		1173
2574	755.EFB.28.06.11.lane1.NoIndex.L001	13.48	7.1	166
2575	755.SSFB.L3.D3.28.06.11.lane1.NoIndex.L001	21.3		1167
2576	755.SSFB.L1.D3.28.06.11.lane1.NoIndex.L001	21.3		1317
2577	755.SSFA.L3.D10.28.06.11.lane1.NoIndex.L001	21.3		1173
2578	755.SSFB.L3.D1.12.07.11.lane1.NoIndex.L001	20.99		1172
2579	755.SSFB.L1.D1.12.07.11.lane1.NoIndex.L001	20.99		1262
2580	755.SSFA.L3.D5.12.07.11.lane1.NoIndex.L001	20.99		1134
2581	755.SSFB.L3.D20.06.07.11.lane1.NoIndex.L001	16.1		1244
2582	755.SSFB.L1.D20.06.07.11.lane1.NoIndex.L001	16.1		1311
2583	755.SSFA.L2.D40.06.07.11.lane1.NoIndex.L001	16.1		1208
2584	755.INB.28.06.11.lane1.NoIndex.L001	14.02	6.98	1200
2585	755.SSFB.L3.D1.28.06.11.lane1.NoIndex.L001	21.3		1171
2586	755.SSFB.L1.D1.28.06.11.lane1.NoIndex.L001	21.3		1244
2587	755.SSFA.L3.D5.28.06.11.lane1.NoIndex.L001	21.3		1055
2588	755.SSFB.L1.D50.12.07.11.lane1.NoIndex.L001	20.99		1177
2589	755.EFA.12.07.11.lane1.NoIndex.L001	14.44	7	593
2590	755.SSFA.L3.D3.12.07.11.lane1.NoIndex.L001	20.99		1105
2591	755.SSFB.L3.D10.06.07.11.lane1.NoIndex.L001	16.1		1226
2592	755.SSFB.L1.D10.06.07.11.lane1.NoIndex.L001	16.1		1231
2593	755.SSFA.L2.D30.06.07.11.lane1.NoIndex.L001	16.1		1188
2594	755.SSFB.L3.D50.28.06.11.lane1.NoIndex.L001	21.3		1229
2595	755.SSFB.L1.D50.28.06.11.lane1.NoIndex.L001	21.3		1404
2596	755.EFA.28.06.11.lane1.NoIndex.L001	14.3	7.3	1082
2597	755.SSFA.L3.D3.28.06.11.lane1.NoIndex.L001	21.3		1083
2598	755.SSFB.L1.D40.12.07.11.lane1.NoIndex.L001	20.99		1082
2599	755.INA.12.07.11.lane1.NoIndex.L001	14.94	7.32	414
2600	755.SSFA.L3.D1.12.07.11.lane1.NoIndex.L001	20.99		1116
2601	755.SSFA.L2.D1.12.07.11.lane1.NoIndex.L001	20.99		1078
2602	755.SSFB.L3.D5.06.07.11.lane1.NoIndex.L001	16.1		1238
2603	755.SSFB.L1.D5.06.07.11.lane1.NoIndex.L001	16.1		1241
2604	755.SSFB.L3.D40.28.06.11.lane1.NoIndex.L001	21.3		1256
2605	755.SSFB.L1.D40.28.06.11.lane1.NoIndex.L001	21.3		1297
2606	755.INA.28.06.11.lane1.NoIndex.L001	15.14	7.22	1333
2607	755.SSFA.L3.D1.28.06.11.lane1.NoIndex.L001	21.3		1061
2608	755.SSFB.L1.D30.12.07.11.lane1.NoIndex.L001	20.99		1321
2609	755.SSFA.L3.D50.12.07.11.lane1.NoIndex.L001	20.99		1134
2610	755.SSFA.L2.D50.12.07.11.lane1.NoIndex.L001	20.99		1212
2611	755.EFB.06.07.11.lane1.NoIndex.L001	13.4	7	1293
2612	755.SSFB.L3.D3.06.07.11.lane1.NoIndex.L001	16.1		1195
2613	755.SSFB.L1.D3.06.07.11.lane1.NoIndex.L001	16.1		1272
2614	755.SSFA.L3.D10.06.07.11.lane1.NoIndex.L001	16.1		1168
2615	755.SSFB.L3.D30.28.06.11.lane1.NoIndex.L001	21.3		1210
2616	755.SSFB.L1.D30.28.06.11.lane1.NoIndex.L001	21.3		1313
2617	755.SSFA.L3.D50.28.06.11.lane1.NoIndex.L001	21.3		1165
2618	755.SSFA.L2.D50.28.06.11.lane1.NoIndex.L001	21.3		1177
2619	755.SSFB.L1.D20.12.07.11.lane1.NoIndex.L001	20.99		1151
2620	755.SSFA.L3.D40.12.07.11.lane1.NoIndex.L001	20.99		1081
2621	755.INB.06.07.11.lane1.NoIndex.L001	13.36	7.08	1414
2622	755.SSFB.L3.D1.06.07.11.lane1.NoIndex.L001	16.1		1238
2623	755.SSFB.L1.D1.06.07.11.lane1.NoIndex.L001	16.1		1255
2624	755.SSFB.L1.D10.21.06.11.lane1.NoIndex.L001	10.55		1093
2625	755.SSFA.L3.3.D10.21.06.11.lane1.NoIndex.L001	10.55		959
2626	755.SSFA.L1.3.D10.21.06.11.lane1.NoIndex.L001	10.55		1064
2627	755.SSFA.L3.2.D10.21.06.11.lane1.NoIndex.L001	10.55		970
2628	755.SSFA.L1.2.D10.21.06.11.lane1.NoIndex.L001	10.55		1044
2629	755.SSFA.L2.D1.28.06.11.lane1.NoIndex.L001	21.3		815
2630	755.SSFB.L3.3.D1.21.06.11.lane1.NoIndex.L001	10.55		393
2631	755.SSFB.L1.3.D1.21.06.11.lane1.NoIndex.L001	10.55		514
2632	755.SSFB.L3.2.D1.21.06.11.lane1.NoIndex.L001	10.55		475
2633	755.SSFB.L1.2.D1.21.06.11.lane1.NoIndex.L001	10.55		693
2634	755.SSFB.L3.D5.21.06.11.lane1.NoIndex.L001	10.55		1126
2635	755.SSFB.L1.D5.21.06.11.lane1.NoIndex.L001	10.55		1062
2636	755.SSFA.L3.3.D5.21.06.11.lane1.NoIndex.L001	10.55		963
2637	755.SSFA.L1.3.D5.21.06.11.lane1.NoIndex.L001	10.55		1053
2638	755.SSFA.L3.2.D5.21.06.11.lane1.NoIndex.L001	10.55		970
2639	755.SSFA.L1.2.D5.21.06.11.lane1.NoIndex.L001	10.55		1078
2640	755.SSFA.L3.D20.21.06.11.lane1.NoIndex.L001	10.55		1133
2641	755.SSFB.L3.3.D50.21.06.11.lane1.NoIndex.L001	10.55		766
2642	755.SSFB.L1.3.D50.21.06.11.lane1.NoIndex.L001	10.55		441
2643	755.SSFB.L3.2.D50.21.06.11.lane1.NoIndex.L001	10.55		594
2644	755.SSFB.L1.2.D50.21.06.11.lane1.NoIndex.L001	10.55		556
2645	755.EFB.21.06.11.lane1.NoIndex.L001	13.48	7.1	1132
2646	755.SSFB.L3.D3.21.06.11.lane1.NoIndex.L001	10.55		1194
2647	755.SSFB.L1.D3.21.06.11.lane1.NoIndex.L001	10.55		1131
2648	755.SSFA.L3.3.D3.21.06.11.lane1.NoIndex.L001	10.55		950
2649	755.SSFA.L1.3.D3.21.06.11.lane1.NoIndex.L001	10.55		1000
2650	755.SSFA.L3.2.D3.21.06.11.lane1.NoIndex.L001	10.55		915
2651	755.SSFA.L1.2.D3.21.06.11.lane1.NoIndex.L001	10.55		1069
2652	755.SSFB.L3.3.D40.21.06.11.lane1.NoIndex.L001	10.55		782
2653	755.SSFB.L1.3.D40.21.06.11.lane1.NoIndex.L001	10.55		375
2654	755.SSFB.L3.2.D40.21.06.11.lane1.NoIndex.L001	10.55		508
2655	755.SSFB.L1.2.D40.21.06.11.lane1.NoIndex.L001	10.55		458
2656	755.INB.21.06.11.lane1.NoIndex.L001	14.02	6.98	1174
2657	755.SSFB.L3.D1.21.06.11.lane1.NoIndex.L001	10.55		1239
2658	755.SSFB.L1.D1.21.06.11.lane1.NoIndex.L001	10.55		855
2659	755.SSFA.L3.3.D1.21.06.11.lane1.NoIndex.L001	10.55		840
2660	755.SSFA.L1.3.D1.21.06.11.lane1.NoIndex.L001	10.55		1051
2661	755.SSFA.L3.2.D1.21.06.11.lane1.NoIndex.L001	10.55		902
2662	755.SSFA.L1.2.D1.21.06.11.lane1.NoIndex.L001	10.55		1053
2663	755.SSFB.L3.3.D30.21.06.11.lane1.NoIndex.L001	10.55		1077
2664	755.SSFB.L1.3.D30.21.06.11.lane1.NoIndex.L001	10.55		505
2665	755.SSFB.L3.2.D30.21.06.11.lane1.NoIndex.L001	10.55		463
2666	755.SSFB.L1.2.D30.21.06.11.lane1.NoIndex.L001	10.55		471
2667	755.SSFB.L3.D50.21.06.11.lane1.NoIndex.L001	10.55		1128
2668	755.SSFB.L1.D50.21.06.11.lane1.NoIndex.L001	10.55		1193
2669	755.SSFA.L3.3.D50.21.06.11.lane1.NoIndex.L001	10.55		1152
2670	755.SSFA.L1.3.D50.21.06.11.lane1.NoIndex.L001	10.55		1046
2671	755.SSFA.L3.2.D50.21.06.11.lane1.NoIndex.L001	10.55		1031
2672	755.SSFA.L1.2.D50.21.06.11.lane1.NoIndex.L001	10.55		1155
2673	755.EFA.21.06.11.lane1.NoIndex.L001	13.48	7.12	67
2674	755.SSFA.L3.D3.21.06.11.lane1.NoIndex.L001	10.55		1139
2675	755.SSFA.L3.D1.21.06.11.lane1.NoIndex.L001	10.55		1086
2676	755.SSFA.L2.D1.21.06.11.lane1.NoIndex.L001	10.55		996
2677	755.SSFA.L1.D1.21.06.11.lane1.NoIndex.L001	10.55		1208
2687	755.SSFA.L1.D50.21.06.11.lane1.NoIndex.L001	10.55		1232
2688	755.EFB.14.06.11.lane1.NoIndex.L001	12.7	7.22	544
2698	755.SSFA.L2.D40.21.06.11.lane1.NoIndex.L001	10.55		1102
2699	755.SSFA.L1.D40.21.06.11.lane1.NoIndex.L001	10.55		1177
2700	755.INB.14.06.11.lane1.NoIndex.L001	13.7	7.78	733
2709	755.SSFA.L2.D30.21.06.11.lane1.NoIndex.L001	10.55		1085
2710	755.SSFA.L1.D30.21.06.11.lane1.NoIndex.L001	10.55		1188
2713	755.EFA.14.06.11.lane1.NoIndex.L001	14	7.38	1335
2721	755.SSFA.L2.D20.21.06.11.lane1.NoIndex.L001	10.55		1115
2722	755.SSFA.L1.D20.21.06.11.lane1.NoIndex.L001	10.55		1177
2725	755.INA.14.06.11.lane1.NoIndex.L001	13.48	8.06	1347
2733	755.SSFA.L1.D10.21.06.11.lane1.NoIndex.L001	10.55		1178
2738	755.EFB.07.06.11.lane1.NoIndex.L001	12.26	7.58	61
2741	755.LSSF.GAMMA.D5.02.06.11.lane1.NoIndex.L001	18.6		73
2742	755.LSSF.GAMMA.D5.26.05.11.lane1.NoIndex.L001	19.1		51
2743	755.LSSF.BETA.D10.22.07.11.lane1.NoIndex.L001	20.7		715
2744	755.LSSF.BETA.D5.14.07.11.lane1.NoIndex.L001	19		387
2745	755.LSSF.BETA.D1.08.07.11.lane1.NoIndex.L001	19		325
2746	755.LSSF.BETA.D5.30.06.11.lane1.NoIndex.L001	19		185
2747	755.LSSF.BETA.D1.23.06.11.lane1.NoIndex.L001	19		285
2748	755.LAB.IN.09.06.11.lane1.NoIndex.L001	14.02	7.9	271
2749	755.LSSF.BETA.D1.09.06.11.lane1.NoIndex.L001	18.4		119
2750	755.LSSF.BETA.D5.02.06.11.lane1.NoIndex.L001	18.6		89
2751	755.LSSF.GAMMA.D1.09.06.11.lane1.NoIndex.L001	18.4		111
2752	755.LSSF.GAMMA.D1.02.06.11.lane1.NoIndex.L001	18.6		67
2753	755.LSSF.BETA.D5.22.07.11.lane1.NoIndex.L001	20.7		1103
2754	755.LSSF.BETA.D1.14.07.11.lane1.NoIndex.L001	19		411
2755	755.LAB.IN.30.06.11.lane1.NoIndex.L001	14.02	7.6	306
2756	755.LSSF.BETA.D1.30.06.11.lane1.NoIndex.L001	19		201
2757	755.LSSF.BETA.D45.16.06.11.lane1.NoIndex.L001	19		396
2758	755.EF.BETA.09.06.11.lane1.NoIndex.L001	14.42	8.14	95
2759	755.LAB.IN.02.06.11.lane1.NoIndex.L001	14.84	7.28	170
2760	755.LSSF.BETA.D1.02.06.11.lane1.NoIndex.L001	18.6		98
2761	755.LSSF.BETA.D5.26.05.11.lane1.NoIndex.L001	19.1		72
2762	755.EF.GAMMA.02.06.11.lane1.NoIndex.L001	14.52	6.12	714
2763	755.EF.GAMMA.26.05.11.lane1.NoIndex.L001	14.08	7.3	217
2764	755.LAB.IN.22.07.11.lane1.NoIndex.L001	18.06	7.1	475
2765	755.LSSF.BETA.D1.22.07.11.lane1.NoIndex.L001	20.7		632
2766	755.LSSF.BETA.D45.08.07.11.lane1.NoIndex.L001	19		472
2767	755.EF.BETA.30.06.11.lane1.NoIndex.L001	14.3	7.2	541
2768	755.LSSF.BETA.D45.23.06.11.lane1.NoIndex.L001	19		453
2769	755.LSSF.BETA.D30.16.06.11.lane1.NoIndex.L001	19		376
2770	755.LSSF.BETA.D45.09.06.11.lane1.NoIndex.L001	18.4		201
2771	755.EF.BETA.02.06.11.lane1.NoIndex.L001	14.28	6.11	163
2772	755.LAB.IN.26.05.11.lane1.NoIndex.L001	14.14	7.38	85
2773	755.LSSF.BETA.D1.26.05.11.lane1.NoIndex.L001	19.1		48
2774	755.LSSF.GAMMA.D45.02.06.11.lane1.NoIndex.L001	18.6		121
2775	755.EF.BETA.22.07.11.lane1.NoIndex.L001	17.3	7.1	318
2776	755.LSSF.BETA.D45.14.07.11.lane1.NoIndex.L001	19		428
2777	755.LSSF.BETA.D30.08.07.11.lane1.NoIndex.L001	19		488
2778	755.LSSF.BETA.D45.30.06.11.lane1.NoIndex.L001	19		238
2779	755.LSSF.BETA.D30.23.06.11.lane1.NoIndex.L001	19		352
2780	755.LSSF.BETA.D20.16.06.11.lane1.NoIndex.L001	19		331
2781	755.LSSF.BETA.D30.09.06.11.lane1.NoIndex.L001	18.4		162
2782	755.LSSF.BETA.D45.02.06.11.lane1.NoIndex.L001	18.6		149
2783	755.EF.BETA.26.05.11.lane1.NoIndex.L001	13.98	7.1	259
2784	755.EFB.18.10.11.lane1.NoIndex.L001	9.48	6.7	211
2785	755.INB.18.10.11.lane1.NoIndex.L001	9.22	6.9	414
2786	755.SSFB.L3.D1.18.10.11.lane1.NoIndex.L001	5.3		1259
2787	755.SSFB.L1.D1.18.10.11.lane1.NoIndex.L001	5.3		1121
2788	755.SSFA.L1.D1.18.10.11.lane1.NoIndex.L001	5.3		1073
2789	755.SSFB.L3.D5.20.09.11.lane1.NoIndex.L001	17.6		1099
2790	755.SSFB.L1.D5.20.09.11.lane1.NoIndex.L001	17.6		1074
2791	755.SSFA.L3.D20.20.09.11.lane1.NoIndex.L001	17.6		1053
2792	755.SSFB.L3.D40.24.08.11.lane1.NoIndex.L001	21.9		1248
2793	755.SSFB.L1.D40.24.08.11.lane1.NoIndex.L001	21.9		1167
2794	755.INA.24.08.11.lane1.NoIndex.L001	15.74	7.12	1125
2795	755.SSFB.L3.D50.18.10.11.lane1.NoIndex.L001	5.3		1262
2796	755.SSFB.L1.D50.18.10.11.lane1.NoIndex.L001	5.3		1396
2797	755.SSFA.L3.D50.18.10.11.lane1.NoIndex.L001	5.3		1274
2798	755.SSFA.L1.D50.18.10.11.lane1.NoIndex.L001	5.3		1211
2799	755.EFB.20.09.11.lane1.NoIndex.L001	12.94	7.22	279
2800	755.SSFB.L3.D3.20.09.11.lane1.NoIndex.L001	17.6		1097
2801	755.SSFB.L1.D3.20.09.11.lane1.NoIndex.L001	17.6		1075
2802	755.SSFA.L3.D10.20.09.11.lane1.NoIndex.L001	17.6		1134
2803	755.SSFB.L3.D30.24.08.11.lane1.NoIndex.L001	21.9		1171
2804	755.SSFB.L1.D30.24.08.11.lane1.NoIndex.L001	21.9		1056
2805	755.SSFA.L3.D50.24.08.11.lane1.NoIndex.L001	21.9		1241
2806	755.SSFB.L3.D40.18.10.11.lane1.NoIndex.L001	5.3		979
2807	755.SSFB.L1.D40.18.10.11.lane1.NoIndex.L001	5.3		1204
2808	755.SSFA.L3.D40.18.10.11.lane1.NoIndex.L001	5.3		1079
2809	755.SSFA.L1.D40.18.10.11.lane1.NoIndex.L001	5.3		1011
2810	755.INB.20.09.11.lane1.NoIndex.L001	13.12	7.68	293
2811	755.SSFB.L3.D1.20.09.11.lane1.NoIndex.L001	17.6		1125
2812	755.SSFB.L1.D1.20.09.11.lane1.NoIndex.L001	17.6		1070
2813	755.SSFA.L3.D5.20.09.11.lane1.NoIndex.L001	17.6		1086
2814	755.SSFA.L2.D5.20.09.11.lane1.NoIndex.L001	17.6		1316
2815	755.SSFB.L3.D20.24.08.11.lane1.NoIndex.L001	21.9		1140
2816	755.SSFB.L1.D20.24.08.11.lane1.NoIndex.L001	21.9		1057
2817	755.SSFA.L3.D40.24.08.11.lane1.NoIndex.L001	21.9		1162
2818	755.SSFB.L3.D30.18.10.11.lane1.NoIndex.L001	5.3		875
2819	755.SSFB.L1.D30.18.10.11.lane1.NoIndex.L001	5.3		1267
2820	755.SSFA.L3.D30.18.10.11.lane1.NoIndex.L001	5.3		1087
2821	755.SSFA.L1.D30.18.10.11.lane1.NoIndex.L001	5.3		1081
2822	755.SSFB.L3.D50.20.09.11.lane1.NoIndex.L001	17.6		1122
2823	755.SSFB.L1.D50.20.09.11.lane1.NoIndex.L001	17.6		1309
2824	755.EFA.20.09.11.lane1.NoIndex.L001	14.9	7.56	116
2825	755.SSFB.L3.D10.24.08.11.lane1.NoIndex.L001	21.9		1192
2826	755.SSFB.L1.D10.24.08.11.lane1.NoIndex.L001	21.9		1145
2827	755.SSFA.L3.D30.24.08.11.lane1.NoIndex.L001	21.9		1092
2828	755.SSFB.L3.D20.18.10.11.lane1.NoIndex.L001	5.3		1244
2829	755.SSFB.L1.D20.18.10.11.lane1.NoIndex.L001	5.3		1324
2830	755.SSFA.L3.D20.18.10.11.lane1.NoIndex.L001	5.3		1126
2831	755.SSFA.L1.D20.18.10.11.lane1.NoIndex.L001	5.3		1069
2832	755.SSFB.L3.D40.20.09.11.lane1.NoIndex.L001	17.6		1276
2833	755.SSFB.L1.D40.20.09.11.lane1.NoIndex.L001	17.6		1187
2836	755.SSFA.L1.D5.21.06.11.lane1.NoIndex.L001	10.55		1145
2841	755.INB.07.06.11.lane1.NoIndex.L001	13.54	7.78	837
2846	755.SSFA.L2.D3.21.06.11.lane1.NoIndex.L001	10.55		1066
2847	755.SSFA.L1.D3.21.06.11.lane1.NoIndex.L001	10.55		1218
2857	755.EFB.31.05.11.lane1.NoIndex.L001	12.26	6.19	437
2858	755.INB.31.05.11.lane1.NoIndex.L001	12.6	5.86	112
2868	755.INB.10.05.11.lane1.NoIndex.L001	12.58	8	1154
2871	755.EFA.31.05.11.lane1.NoIndex.L001	12.2	7.96	261
2881	755.INA.31.05.11.lane1.NoIndex.L001	12.78	8.44	242
2894	755.EFB.17.05.11.lane1.NoIndex.L001	11.84	6.87	1058
2904	755.INB.17.05.11.lane1.NoIndex.L001	12.32	7.89	300
2915	755.EFA.17.05.11.lane1.NoIndex.L001	12.16	7.04	348
2924	755.INA.17.05.11.lane1.NoIndex.L001	12.58	7.99	100
2935	755.EFB.10.05.11.lane1.NoIndex.L001	12.88	7.74	383
2947	755.EFA.10.05.11.lane1.NoIndex.L001	13	7.81	322
2955	755.INA.10.05.11.lane1.NoIndex.L001	12.7	7.99	859
2998	755.EFA.19.04.11.lane1.NoIndex.L001	10.6	7.84	1047
3006	755.INA.19.04.11.lane1.NoIndex.L001	12.6	7.97	662
3008	755.SSFA.L2.D5.06.07.11.lane1.NoIndex.L001	16.1		1175
3009	755.SSFB.L3.D20.28.06.11.lane1.NoIndex.L001	21.3		1193
3010	755.SSFB.L1.D20.28.06.11.lane1.NoIndex.L001	21.3		1295
3011	755.SSFA.L3.D40.28.06.11.lane1.NoIndex.L001	21.3		1169
3012	755.SSFA.L2.D40.28.06.11.lane1.NoIndex.L001	21.3		1195
3013	755.SSFB.L1.D10.12.07.11.lane1.NoIndex.L001	20.99		1151
3014	755.SSFA.L2.D30.12.07.11.lane1.NoIndex.L001	20.99		1157
3015	755.SSFB.L3.D50.06.07.11.lane1.NoIndex.L001	16.1		1197
3016	755.SSFB.L1.D50.06.07.11.lane1.NoIndex.L001	16.1		1316
3017	755.EFA.06.07.11.lane1.NoIndex.L001	13.68	6.94	1388
3018	755.SSFA.L2.D3.06.07.11.lane1.NoIndex.L001	16.1		1236
3019	755.SSFB.L3.D10.28.06.11.lane1.NoIndex.L001	21.3		1123
3020	755.SSFA.L3.D30.28.06.11.lane1.NoIndex.L001	21.3		1154
3021	755.SSFA.L2.D30.28.06.11.lane1.NoIndex.L001	21.3		1186
3022	755.SSFB.L3.3.D20.21.06.11.lane1.NoIndex.L001	10.55		349
3023	755.SSFB.L1.3.D20.21.06.11.lane1.NoIndex.L001	10.55		486
3024	755.SSFB.L3.2.D20.21.06.11.lane1.NoIndex.L001	10.55		406
3025	755.SSFB.L1.2.D20.21.06.11.lane1.NoIndex.L001	10.55		498
3026	755.SSFB.L3.D40.21.06.11.lane1.NoIndex.L001	10.55		1061
3027	755.SSFB.L1.D40.21.06.11.lane1.NoIndex.L001	10.55		1150
3028	755.SSFA.L3.3.D40.21.06.11.lane1.NoIndex.L001	10.55		1090
3029	755.SSFA.L1.3.D40.21.06.11.lane1.NoIndex.L001	10.55		1058
3030	755.SSFA.L3.2.D40.21.06.11.lane1.NoIndex.L001	10.55		1046
3031	755.SSFA.L1.2.D40.21.06.11.lane1.NoIndex.L001	10.55		1111
3032	755.INA.21.06.11.lane1.NoIndex.L001	14.02	7.3	293
3033	755.SSFB.L3.3.D10.21.06.11.lane1.NoIndex.L001	10.55		432
3034	755.SSFB.L1.3.D10.21.06.11.lane1.NoIndex.L001	10.55		482
3035	755.SSFB.L3.2.D10.21.06.11.lane1.NoIndex.L001	10.55		356
3036	755.SSFB.L1.2.D10.21.06.11.lane1.NoIndex.L001	10.55		462
3037	755.SSFB.L3.D30.21.06.11.lane1.NoIndex.L001	10.55		1065
3038	755.SSFB.L1.D30.21.06.11.lane1.NoIndex.L001	10.55		1123
3039	755.SSFA.L3.3.D30.21.06.11.lane1.NoIndex.L001	10.55		1020
3040	755.SSFA.L1.3.D30.21.06.11.lane1.NoIndex.L001	10.55		1076
3041	755.SSFA.L3.2.D30.21.06.11.lane1.NoIndex.L001	10.55		1079
3042	755.SSFA.L1.2.D30.21.06.11.lane1.NoIndex.L001	10.55		1063
3043	755.SSFB.L3.3.D5.21.06.11.lane1.NoIndex.L001	10.55		436
3044	755.SSFB.L1.2.D5.21.06.11.lane1.NoIndex.L001	10.55		547
3045	755.SSFB.L3.D20.21.06.11.lane1.NoIndex.L001	10.55		1064
3046	755.SSFB.L1.D20.21.06.11.lane1.NoIndex.L001	10.55		1137
3047	755.SSFA.L1.3.D20.21.06.11.lane1.NoIndex.L001	10.55		1061
3048	755.SSFA.L3.2.D20.21.06.11.lane1.NoIndex.L001	10.55		1002
3049	755.SSFA.L1.2.D20.21.06.11.lane1.NoIndex.L001	10.55		1167
3050	755.SSFA.L3.D40.21.06.11.lane1.NoIndex.L001	10.55		1119
3051	755.SSFA.L2.D3.28.06.11.lane1.NoIndex.L001	21.3		808
3052	755.SSFB.L3.3.D3.21.06.11.lane1.NoIndex.L001	10.55		433
3053	755.SSFB.L1.3.D3.21.06.11.lane1.NoIndex.L001	10.55		334
3054	755.SSFB.L3.2.D3.21.06.11.lane1.NoIndex.L001	10.55		505
3055	755.SSFB.L1.2.D3.21.06.11.lane1.NoIndex.L001	10.55		1311
3129	804.3862.1219	88	10.2	100
3130	804.3862.1325	88	10.2	299
3131	804.3869.1404	70	10.1	1928
3132	804.3869.1446	70	10.1	207
3134	804.3876.1104	12.5		203
3137	804.3876.1436	91	10.7	803
3143	804.3867.1228.2	28	8.7	677
3144	804.3867.1228.4	28	8.7	186
3145	804.3867.1228.5	28	8.7	876
3146	804.3867.1228.6	28	8.7	771
3147	804.3869.1443E	70	10.1	171
3148	804.3871.1442.dark.side	55	10.97	302
3149	804.3872.1347A	9.4		254
3150	804.3872.1347B	9.4		526
3151	804.3872.1530A	9.9		81
3152	804.3872.1530B	9.9		73
3155	804.3881.1228.1		9.8	111
3159	804.H03.072605.R2252		9.76	169
3161	804.H03.072705.R0424		10.5	125
3166	804.H06.073005.Bio2slurpA2.0326	91	10.7	56
3167	804.H06.073005.R0316	91	10.7	193
3168	804.H07.073105.R1053	44		683
3169	804.H07.073105.R1053.red.coating	44		792
3176	804.Julie.1	20	9	117
3177	804.Julie.10	20	9	84
3178	804.Julie.11	20	9	145
3179	804.Julie.12	20	9	51
3180	804.Julie.2	20	9	354
3181	804.Julie.3	20	9	1070
3182	804.Julie.4	20	9	940
3183	804.Julie.5	20	9	961
3184	804.Julie.6	20	9	351
3185	804.Julie.7	20	9	258
3186	804.Julie.8	20	9	432
3187	804.Julie.9	20	9	64
3188	804.LS11.127	16.2	12.2	47
3189	804.LS11.128	16.2	12.2	39
3190	804.LS11.129	16.2	12.2	79
3191	804.LS11.130	16.2	12.2	77
3192	804.LS11.131	16.2	12.2	78
3193	804.LS11.19	19	12.3	69
3194	804.LS11.20	19	12.3	83
3195	804.LS11.30	13.7	12.3	104
3196	804.LS11.31	13.7	12.3	110
3197	804.LS11.32	13.7	12.3	289
3198	804.LS11.69	18.7	12.2	435
3199	804.LS11.70	18.7	12.2	242
3200	804.LS11.70a	18.7	12.2	162
3201	804.LS11.71	18.7	12.2	164
3202	804.LS11.71a	18.7	12.2	826
3203	804.LS11.72	18.7	12.2	879
3204	804.LS11.72a	18.7	12.2	71
3205	805.pH.4.5.year.2006		4.5	961
3206	805.pH.4.5.year.2007		4.5	930
3207	805.pH.5.0.year.2006		5	1071
3208	805.pH.5.0.year.2007		5	1118
3209	805.pH.5.5.year.2006		5.5	1105
3210	805.pH.5.5.year.2007		5.5	549
3211	805.pH.6.0.year.2006		6	1215
3212	805.pH.6.0.year.2007		6	1263
3213	805.pH.6.5.year.2006		6.5	1131
3214	805.pH.6.5.year.2007		6.5	1340
3215	805.pH.7.0.year.2006		7	1233
3216	805.pH.7.0.year.2007		7	1273
3217	805.pH.7.5.year.2006		7.5	1260
3218	805.pH.7.5.year.2007		7.5	446
3219	807.BG.S.11.a	9.2	8.64	1131
3220	807.BG.S.11.b	10.4	8.7	1109
3221	807.BG.F.11.a	15.6	9.37	1100
3222	807.BG.F.11.b	15.8	9.42	1167
3223	807.BG.S.12.a	10	8.85	1256
3224	807.BG.S.12.b	10.7	9.09	1206
3227	807.B.F.11.a	10.9	8.08	935
3228	807.B.F.11.b	10.9	8.59	1209
3229	807.B.S.12.a	10	9	1374
3230	807.B.S.12.b	9.8	9.2	1075
3231	807.C.F.10.a	10.5	8.69	1068
3232	807.C.F.10.b	10.5	8.69	1274
3233	807.C.S.11.a	5.2	8.21	1142
3234	807.C.S.11.b	4.8	8.23	1115
3235	807.C.F.11.a	16.1	8.88	1063
3236	807.C.F.11.b	16.1	9.05	1114
3237	807.C.S.12.a	6.3	8.56	1066
3238	807.C.S.12.b	6.3	8.25	919
3239	807.E.F.10.a	6.2	8.52	1350
3240	807.E.F.10.b	6.2	8.52	1260
3243	807.E.F.11.a	9.2	9.05	1305
3244	807.E.F.11.b	9.3	9.06	1214
3245	807.E.S.12.a	11.1	9.36	1005
3246	807.E.S.12.b	11.1	9.36	1210
3249	807.S.S.11.a	7.1	8.73	1367
3250	807.S.S.11.b	7.1	8.73	1538
3251	807.S.F.11.a	10.3	9.07	1280
3252	807.S.F.11.b	10.3	9.07	1170
3253	807.S.S.12.a	13.2	9.52	1339
3254	807.S.S.12.b	13.1	9.48	1364
3255	807.W.F.10.a	6.2	8.61	1098
3256	807.W.F.10.b	6.2	8.61	1178
3257	807.W.S.11.a	5.6	8.77	965
3258	807.W.S.11.b	5.7	8.76	1181
3259	807.W.F.11.a	9.1	9.14	1139
3260	807.W.F.11.b	9.2	9.2	1129
3261	807.W.S.12.a	10.3	9.39	1148
3262	807.W.S.12.b	10.2	9.4	1131
3263	808.AK.19.12a.s.4.1.sequences		3.74	679
3264	808.AK.19.12a.s.4.1.sequences.r		3.74	634
3265	808.AK.19.15a.s.4.1.sequences		3.45	586
3266	808.AK.19.18a.s.4.1.sequences		3.87	591
3267	808.FL.3.13a.s.4.1.sequences		5.44	689
3268	808.FL.3.14a.s.4.1.sequences		4.99	529
3269	808.FL.3.16a.s.4.1.sequences		5.09	617
3270	808.HI.20.11a.s.4.1.sequences		4.76	922
3271	808.HI.20.11a.s.4.1.sequences.r		4.76	889
3272	808.UT.15.42.s.4.1.sequences		7.86	821
3273	808.UT.15.42.s.4.1.sequences.r		7.86	800
3274	808.UT.15.44.s.4.1.sequences		7.89	856
3275	808.UT.15.45.s.4.1.sequences		7.89	841
3298	829.JJ		8.5	172
3299	829.Pd		6.4	1315
3595	889.25May.1	18.58		812
3596	889.25May.2	18.49		742
3597	889.25May.3	18.44		686
3598	889.25May.4	18.44		913
3599	889.26May.1	19.26		761
3600	889.26May.2	19.11		738
3601	889.26May.3	19.05		644
3602	889.26May.4	19.1		984
5522	895.Puhimau.mat.2	47.3	4.33	80
5523	895.Puhimau.mat.3	45.7	3.77	65
5524	895.Puhimau.soil.1	74.6	6.36	54
5525	895.Puhimau.soil.2	90	6.13	67
5526	895.Puhimau.soil.3	63.1	6.78	91
5527	905.Gullmarsfjord.stations9	6	7.8	218
5528	905.Gullmarsfjord.stations8	6	7.8	207
5529	905.Gullmarsfjord.stations7	6	7.8	193
5530	905.Gullmarsfjord.stations6	6	7.8	141
5531	905.Gullmarsfjord.stations5	6	7.8	96
5532	905.Gullmarsfjord.stations4	6	7.8	78
5533	905.Gullmarsfjord.stations3	6	7.8	97
5534	905.Gullmarsfjord.stations2	6	7.8	72
5535	905.Gullmarsfjord.stations1	6	7.8	74
5536	905.Alsback.4.5to5cm	6	7.8	269
5537	905.Alsback.4to4.5cm	6	7.8	200
5538	905.Alsback.3.5to4cm	6	7.8	199
5539	905.Alsback.3to3.5cm	6	7.8	182
5540	905.Alsback.0.75to1cm	6	7.8	73
5541	905.Alsback.0.5to0.75cm	6	7.8	95
5542	905.Alsback.0.25to0.5cm	6	7.8	55
5543	905.Alsback.0to0.25cm	6	7.8	71
5544	905.PLO6.t2.ANOX.0to1cm.3	6	7.8	655
5545	905.PLO6.t2.ANOX.0to1cm.2	6	7.8	693
5546	905.PLO6.t2.ANOX.0to1cm.1	6	7.8	688
5547	905.PLO6.t2.OX.0to1cm.3	6	7.8	799
5548	905.PLO6.t2.OX.0to1cm.2	6	7.8	759
5549	905.PLO6.t2.OX.0to1cm.1	6	7.8	799
5550	905.PLO6.t0D	6	7.8	706
5551	905.PLO6.t0C	6	7.8	670
5552	905.PLO6.t0B	6	7.8	696
5553	905.PLO6.t3.OX.0to1cm.4	6	7.8	724
5554	905.PLO6.t3.OX.0to1cm.3	6	7.8	724
5555	905.PLO6.t3.OX.0to1cm.2	6	7.8	674
5556	905.PLO6.t2.OSCANOX.0to1cm.3	6	7.8	625
5557	905.PLO6.t2.OSCANOX.0to1cm.2	6	7.8	635
5558	905.PLO6.t2.OSCANOX.0to1cm.1	6	7.8	652
5559	905.PLO6.t2.OSCOX.0to1cm.3	6	7.8	654
5560	905.PLO6.t2.OSCOX.0to1cm.2	6	7.8	680
5561	905.PLO6.t2.OSCOX.0to1cm.1	6	7.8	610
5562	905.PLO6.t3.OSCANOX.0to1cm.3	6	7.8	711
5563	905.PLO6.t3.OSCANOX.0to1cm.2	6	7.8	641
5564	905.PLO6.t3.OSCANOX.0to1cm.1	6	7.8	646
5565	905.PLO6.t3.OSCOX.0to1cm.4	6	7.8	634
5566	905.PLO6.t3.OSCOX.0to1cm.2	6	7.8	642
5567	905.PLO6.t3.OSCOX.0to1cm.1	6	7.8	435
5568	905.PLO6.t3.ANOX.0to1cm.3	6	7.8	595
5569	905.PLO6.t3.ANOX.0to1cm.2	6	7.8	804
5570	905.PLO6.t3.ANOX.0to1cm.1	6	7.8	574
5571	905.SA.Station.4.tF	17	7.8	185
5572	905.SA.Station.4.t0	17	7.8	212
5573	905.SA.Station.3.tF	17	7.8	337
5574	905.SA.Station.3.t0	17	7.8	580
5575	905.SA.Station.2.tF	17	7.8	153
5576	905.SA.Station.2.t0	17	7.8	491
5577	905.SA.Station.1.tF	17	7.8	159
5578	905.SA.Station.1.t0	17	7.8	210
5579	905.SA.Station.8.tF	17	7.8	175
5580	905.SA.Station.8.t0	17	7.8	296
5581	905.SA.Station.7.tF	17	7.8	608
5582	905.SA.Station.7.t0	17	7.8	606
5583	905.SA.Station.6.tF	17	7.8	463
5584	905.SA.Station.6.t0	17	7.8	494
5585	905.SA.Station.5.tF	17	7.8	212
5586	905.SA.Station.5.t0	17	7.8	215
5643	925.SJ4z	59.4		32
5644	925.SJ4y	59.4		38
5645	925.SJ4x	59.4		39
5646	925.SJ3z	57.8		40
5647	925.SJ3y	57.8		42
5648	925.SJ3x	57.8		34
5649	925.SJ2z	50.4		37
5650	925.SJ2y	50.4		41
5651	925.SJ2x	50.4		34
5652	925.SJ1z	29.3		77
5653	925.SJ1y	29.3		79
5654	925.SJ1x	29.3		86
5655	925.SI5z	65.6		28
5656	925.SI5y	65.6		24
5657	925.SI5x	65.6		24
5658	925.SI4z	63.9		32
5659	925.SI4y	63.9		35
5660	925.SI4x	63.9		38
5661	925.SI3z	61		43
5662	925.SI3y	61		33
5663	925.SI3x	61		33
5664	925.SI2z	56.4		39
5665	925.SI2y	56.4		40
5666	925.SI2x	56.4		48
5667	925.SI1z	40.1		91
5668	925.SI1y	40.1		87
5669	925.SI1x	40.1		69
5670	925.SH5z	65.6		24
5671	925.SH5y	65.6		22
5672	925.SH5x	65.6		25
5673	925.SH4z	62.5		29
5674	925.SH4y	62.5		32
5675	925.SH4x	62.5		29
5676	925.SH3z	58.1		39
5677	925.SH3y	58.1		34
5678	925.SH3x	58.1		29
5679	925.SH2z	47.8		49
5680	925.SH2y	47.8		46
5681	925.SH2x	47.8		39
5682	925.SH1z	42.1		69
5683	925.SH1y	42.1		89
5684	925.SH1x	42.1		87
5685	925.SG5z	69		36
5686	925.SG4z	68		33
5687	925.SG4y	68		31
5688	925.SG4x	68		35
5689	925.SG3z	63		38
5690	925.SG3y	63		47
5691	925.SG3x	63		41
5692	925.SG2z	31.5		32
5693	925.SG2y	31.5		41
5694	925.SG2x	31.5		42
5695	925.SG1z	32.5		38
5696	925.SG1y	32.5		30
5697	925.SG1x	32.5		36
5698	925.SF5z	85		18
5699	925.SF5y	85		49
5700	925.SF5x	85		19
5701	925.SF4z	69		37
5702	925.SF4y	69		35
5703	925.SF4x	69		34
5704	925.SF3z	57		34
5705	925.SF3y	57		31
5706	925.SF3x	57		33
5707	925.SF2z	32		29
5708	925.SF2x	32		26
5709	925.SF1z	35		26
5710	925.SF1y	35		22
5711	925.SF1x	35		23
5712	925.SE5z	66.1		30
5713	925.SE5y	66.1		25
5714	925.SE5x	66.1		31
5715	925.SE4z	63.1		40
5716	925.SE4y	63.1		37
5717	925.SE4x	63.1		41
5718	925.SE3z	62		41
5719	925.SE3y	62		40
5720	925.SE3x	62		39
5721	925.SE2z	60.1		55
5722	925.SE2y	60.1		58
5723	925.SE2x	60.1		61
5724	925.SE1z	35.8		75
5725	925.SE1y	35.8		232
5726	925.SE1x	35.8		220
5727	925.SD5z	68.4		172
5728	925.SD5y	68.4		49
5729	925.SD5x	68.4		186
5730	925.SD4z	67.1		140
5731	925.SD4y	67.1		38
5732	925.SD4x	67.1		169
5733	925.SD3z	61.7		165
5734	925.SD3y	61.7		352
5735	925.SD3x	61.7		543
5736	925.SD2z	46		235
5737	925.SD2x	46		210
5738	925.SD1z	37.8		81
5739	925.SD1y	37.8		301
5740	925.SD1x	37.8		324
5741	925.SC5z	75		374
5742	925.SC5y	75		433
5743	925.SC5x	75		414
5744	925.SC4z	71.8		419
5745	925.SC4y	71.8		430
5746	925.SC4x	71.8		494
5747	925.SC3z	57.5		34
5748	925.SC3y	57.5		34
5749	925.SC3x	57.5		34
5750	925.SC2z	51.5		54
5751	925.SC2y	51.5		62
5752	925.SC2x	51.5		52
5753	925.SC1z	44		95
5754	925.SC1y	44		95
5755	925.SC1x	44		94
5756	925.SB5z	86.5		58
5757	925.SB5y	86.5		48
5758	925.SB5x	86.5		41
5759	925.SB4z	68.3		24
5760	925.SB4y	68.3		48
5761	925.SB4x	68.3		43
5762	925.SB3z	63.7		41
5763	925.SB3y	63.7		31
5764	925.SB3x	63.7		30
5765	925.SB2z	53		55
5766	925.SB2y	53		61
5767	925.SB2x	53		53
5768	925.SB1z	37.9		66
5769	925.SB1y	37.9		70
5770	925.SB1x	37.9		70
5771	925.SA5z	89		43
5772	925.SA5y	89		54
5773	925.SA5x	89		45
5774	925.SA4z	69		50
5775	925.SA4y	69		48
5776	925.SA4x	69		40
5777	925.SA3z	53		63
5778	925.SA3y	53		57
5779	925.SA3x	53		56
5780	925.SA2z	41		68
5781	925.SA2y	41		70
5782	925.SA2x	41		76
5783	925.SA1z	34.5		113
5784	925.SA1y	34.5		72
5785	925.SA1x	34.5		95
5786	925.IO5z	30.1	9.22	256
5787	925.IO5y	30.1	9.22	273
5788	925.IO5x	30.1	9.22	268
5789	925.IO4z	30.1	9.22	280
5790	925.IO4y	30.1	9.22	294
5791	925.IO4x	30.1	9.22	248
5792	925.IO3z	30.1	9.22	375
5793	925.IO3y	30.1	9.22	485
5794	925.IO3x	30.1	9.22	405
5795	925.IO1z	30.1	9.22	235
5796	925.IO1y	30.1	9.22	281
5797	925.IO1x	30.1	9.22	259
5798	925.IN5z	31.9	9.22	316
5799	925.IN5y	31.9	9.22	292
5800	925.IN5x	31.9	9.22	369
5801	925.IN4z	31.9	9.22	289
5802	925.IN4y	31.9	9.22	246
5803	925.IN4x	31.9	9.22	270
5804	925.IN3z	31.9	9.22	381
5805	925.IN3y	31.9	9.22	404
5806	925.IN3x	31.9	9.22	278
5807	925.IN1z	31.9	9.22	201
5808	925.IN1y	31.9	9.22	207
5809	925.IN1x	31.9	9.22	225
5810	925.IM5z	52	9	93
5811	925.IM5y	52	9	78
5812	925.IM5x	52	9	75
5813	925.IM4z	52	9	74
5814	925.IM4y	52	9	73
5815	925.IM4x	52	9	66
5816	925.IM2x	52	9	79
5817	925.IM1z	52	9	88
5818	925.IM1y	52	9	72
5819	925.IK1z	64	8.78	261
5820	925.IK1y	64	8.78	200
5821	925.IK1x	64	8.78	282
5822	925.IJ5z	64.2	8.78	45
5823	925.IJ5y	64.2	8.78	40
5824	925.IJ5x	64.2	8.78	36
5825	925.IJ4z	64.2	8.78	143
5826	925.IJ4y	64.2	8.78	120
5827	925.IJ4x	64.2	8.78	146
5828	925.IJ3z	64.2	8.78	171
5829	925.IJ3y	64.2	8.78	206
5830	925.IJ3x	64.2	8.78	193
5831	925.IJ2z	64.2	8.78	227
5832	925.IJ2x	64.2	8.78	257
5833	925.IJ1z	64.2	8.78	249
5834	925.IJ1y	64.2	8.78	246
5835	925.IJ1x	64.2	8.78	332
5836	925.II5z	62.6	8.78	42
5837	925.II5y	62.6	8.78	38
5838	925.II5x	62.6	8.78	50
5839	925.II4z	62.6	8.78	66
5840	925.II4y	62.6	8.78	53
5841	925.II4x	62.6	8.78	63
5842	925.II3z	62.6	8.78	63
5843	925.II3y	62.6	8.78	84
5844	925.II3x	62.6	8.78	80
5845	925.II2z	62.6	8.78	231
5846	925.II2y	62.6	8.78	225
5847	925.II2x	62.6	8.78	219
5848	925.II1z	62.6	8.78	141
5849	925.II1y	62.6	8.78	140
5850	925.II1x	62.6	8.78	117
5851	925.IH4z	63.4	8.79	51
5852	925.IH4y	63.4	8.79	46
5853	925.IH4x	63.4	8.79	37
5854	925.IH3z	63.4	8.79	31
5855	925.IH3y	63.4	8.79	37
5856	925.IH3x	63.4	8.79	32
5857	925.IH2z	63.4	8.79	40
5858	925.IH2y	63.4	8.79	36
5859	925.IH2x	63.4	8.79	37
5860	925.IH1z	63.4	8.79	48
5861	925.IH1y	63.4	8.79	45
5862	925.IH1x	63.4	8.79	46
5863	925.IG5z	68	8.75	47
5864	925.IG5y	68	8.75	49
5865	925.IG5x	68	8.75	47
5866	925.IG4y	68	8.75	51
5867	925.IG4x	68	8.75	46
5868	925.IG3z	68	8.75	54
5869	925.IG3y	68	8.75	66
5870	925.IG3x	68	8.75	57
5871	925.IG2z	68	8.75	88
5872	925.IG2y	68	8.75	61
5873	925.IG2x	68	8.75	74
5874	925.IG1z	68	8.75	89
5875	925.IG1y	68	8.75	72
5876	925.IG1x	68	8.75	87
5877	925.IF5z	61	8.91	35
5878	925.IF5x	61	8.91	31
5879	925.IF4y	61	8.91	41
5880	925.IF4x	61	8.91	34
5881	925.IF3z	61	8.91	28
5882	925.IF3y	61	8.91	24
5883	925.IF3x	61	8.91	35
5884	925.IF2y	61	8.91	39
5885	925.IF2x	61	8.91	47
5886	925.IF1z	61	8.91	55
5887	925.IF1y	61	8.91	56
5888	925.IE4z	40	9	85
5889	925.IE4y	40	9	93
5890	925.IE3z	40	9	49
5891	925.IE3y	40	9	51
5892	925.IE3x	40	9	53
5893	925.IE2z	40	9	98
5894	925.IE2y	40	9	91
5895	925.IE2x	40	9	124
5896	925.IE1z	40	9	230
5897	925.IE1y	40	9	206
5898	925.IE1x	40	9	248
5899	925.ID5z	35	9	56
5900	925.ID5y	35	9	73
5901	925.ID4z	35	9	61
5902	925.ID4y	35	9	54
5903	925.ID4x	35	9	50
5904	925.ID3z	35	9	60
5905	925.ID3y	35	9	59
5906	925.ID3x	35	9	64
5907	925.ID2z	35	9	162
5908	925.ID2y	35	9	192
5909	925.ID2x	35	9	200
5910	925.ID1y	35	9	253
5911	925.ID1x	35	9	277
5912	925.IC5z	58	8.75	90
5913	925.IC5y	58	8.75	55
5914	925.IC4z	58	8.75	65
5915	925.IC4y	58	8.75	74
5916	925.IC4x	58	8.75	78
5917	925.SK2z	61.5		50
5918	925.SK2y	61.5		57
5919	925.SK2x	61.5		55
5920	925.SK1z	47		72
5921	925.SK1y	47		79
5922	925.SK1x	47		50
5923	925.SJ5z	61.8		37
5924	925.SJ5y	61.8		40
5925	925.SJ5x	61.8		38
5926	925.IM1x	52	9	78
5927	925.IL5z	48.6	8.94	60
5928	925.IL5y	48.6	8.94	59
5929	925.IL5x	48.6	8.94	51
5930	925.IL4z	48.6	8.94	59
5931	925.IL4y	48.6	8.94	52
5932	925.IL4x	48.6	8.94	72
5933	925.IL3z	48.6	8.94	50
5934	925.IL3y	48.6	8.94	55
5935	925.IL3x	48.6	8.94	57
5936	925.IL2z	48.6	8.94	65
5937	925.IL2y	48.6	8.94	61
5938	925.IL2x	48.6	8.94	61
5939	925.IL1z	48.6	8.94	97
5940	925.IL1y	48.6	8.94	87
5941	925.IL1x	48.6	8.94	78
5942	925.IK5z	64	8.78	42
5943	925.IK5y	64	8.78	39
5944	925.IK5x	64	8.78	42
5945	925.IK4z	64	8.78	161
5946	925.IK4y	64	8.78	183
5947	925.IK4x	64	8.78	160
5948	925.IK3z	64	8.78	266
5949	925.IK3y	64	8.78	256
5950	925.IK3x	64	8.78	343
5951	925.IK2z	64	8.78	316
5952	925.IK2y	64	8.78	382
5953	925.IK2x	64	8.78	388
5954	925.IC3z	58	8.75	43
5955	925.IC3y	58	8.75	48
5956	925.IC3x	58	8.75	52
5957	925.IC2z	58	8.75	60
5958	925.IC2y	58	8.75	64
5959	925.IC2x	58	8.75	63
5960	925.IC1z	58	8.75	136
5961	925.IC1y	58	8.75	129
5962	925.IC1x	58	8.75	114
5963	925.IB5z	62	8.76	28
5964	925.IB5y	62	8.76	75
5965	925.IB5x	62	8.76	40
5966	925.IB4z	62	8.76	51
5967	925.IB4y	62	8.76	55
5968	925.IB3z	62	8.76	43
5969	925.IB3x	62	8.76	34
5970	925.IB2z	62	8.76	58
5971	925.IB2y	62	8.76	54
5972	925.IB2x	62	8.76	106
5973	925.IB1z	62	8.76	74
5974	925.IB1y	62	8.76	46
5975	925.IA5y	68	8.65	31
5976	925.IA5x	68	8.65	84
5977	925.IA4z	68	8.65	53
5978	925.IA4y	68	8.65	55
5979	925.IA4x	68	8.65	57
5980	925.IA3z	68	8.65	70
5981	925.IA3x	68	8.65	74
5982	925.IA2z	68	8.65	83
5983	925.IA2y	68	8.65	73
5984	925.IA2x	68	8.65	86
5985	925.IA1z	68	8.65	97
5986	925.IA1y	68	8.65	78
5987	925.IA1x	68	8.65	102
5988	933.Lb226	22.16		338
5989	933.LbG	22.16		453
5990	933.LbF	22.16		491
5991	933.LbI	22.16		612
5992	933.LbH	22.16		563
5993	933.BbE	22.26		457
5994	933.BbD	22.26		338
5995	933.BbC	22.26		348
5996	933.BbA	22.26		332
5997	933.BbB	22.26		352
5998	933.Lu225	22.16		369
5999	933.Lu229	22.16		168
6000	933.LuD	22.16		562
6001	933.LuA	22.16		607
6002	933.LuE	22.16		540
6003	933.Bu176	22.26		411
6004	933.BuF	22.26		443
6005	933.BuI	22.26		341
6006	933.BuG	22.26		327
6007	933.W.1.3.S.E.5	24.07		365
6008	933.W.1.3.S.E.4	24.07		211
6009	933.W.1.3.S.E.3	24.07		177
6010	933.W.1.3.S.E.2	24.07		197
6011	933.W.1.3.S.E.1	24.07		279
6012	933.W.1.3.H.E.5	24.07		161
6013	933.W.1.3.H.E.4	24.07		210
6014	933.W.1.3.H.E.3	24.07		237
6015	933.W.1.3.H.E.2	24.07		114
6016	933.W.1.3.H.E.1	24.07		120
6017	933.W.1.2.S.E.5	23.87		192
6018	933.W.1.2.S.E.4	23.87		262
6019	933.W.1.2.S.E.3	23.87		163
6020	933.W.1.2.S.E.2	23.87		355
6021	933.W.1.2.S.E.1	23.87		211
6022	933.W.1.2.H.E.5	23.87		143
6023	933.W.1.2.H.E.4	23.87		184
6024	933.W.1.2.H.E.3	23.87		214
6025	933.W.1.2.H.E.2	23.87		293
6026	933.W.1.2.H.E.1	23.87		238
6027	933.W.1.1.S.E.5	23.78		235
6028	933.W.1.1.S.E.4	23.78		228
6029	933.W.1.1.S.E.3	23.78		336
6030	933.W.1.1.S.E.2	23.78		558
6031	933.W.1.1.S.E.1	23.78		199
6032	933.Phylospora.comosa.3.2	14.32		353
6033	933.Phylospora.comosa.2.5	14.16		267
6034	933.Phylospora.comosa.2.4	14.16		313
6035	933.Phylospora.comosa.1.5	14.01		256
6036	933.BuP	22.26		302
6037	933.BuN	22.26		254
6038	933.BbM	22.16		310
6039	933.BbK	22.16		390
6040	933.W.3.2.S.E.5	24.26		241
6041	933.W.3.2.S.E.4	24.26		387
6042	933.W.3.2.S.E.3	24.26		288
6043	933.W.3.2.S.E.2	24.26		347
6044	933.W.3.2.S.E.1	24.26		328
6045	933.W.3.2.H.E.5	24.26		342
6046	933.W.3.2.H.E.4	24.26		391
6047	933.W.3.2.H.E.3	24.26		570
6048	933.W.3.2.H.E.2	24.26		385
6049	933.W.3.2.H.E.1	24.26		516
6050	933.W.3.1.S.E.5	23.99		294
6051	933.W.3.1.S.E.4	23.99		409
6052	933.W.3.1.S.E.3	23.99		385
6053	933.W.3.1.S.E.2	23.99		271
6054	933.W.3.1.S.E.1	23.99		416
6055	933.W.3.1.H.E.5	23.99		798
6056	933.W.3.1.H.E.4	23.99		298
6057	933.W.3.1.H.E.3	23.99		292
6058	933.W.3.1.H.E.2	23.99		186
6059	933.W.3.1.H.E.1	23.99		269
6060	933.W.2.3.S.E.5	22.99		273
6061	933.W.2.3.S.E.4	22.99		216
6062	933.W.2.3.S.E.3	22.99		152
6063	933.W.2.3.S.E.2	22.99		205
6064	933.W.2.3.S.E.1	22.99		203
6065	933.W.2.3.H.E.5	22.99		171
6066	933.W.2.3.H.E.4	22.99		344
6067	933.W.2.3.H.E.3	22.99		382
6068	933.W.2.3.H.E.2	22.99		275
6069	933.W.2.3.H.E.1	22.99		156
6070	933.W.2.2.S.E.5	22.74		425
6071	933.W.2.2.S.E.4	22.74		187
6072	933.W.2.2.S.E.3	22.74		147
6073	933.W.2.2.S.E.2	22.74		174
6074	933.W.2.2.S.E.1	22.74		74
6075	933.W.2.2.H.E.5	22.74		410
6076	933.W.2.2.H.E.4	22.74		346
6077	933.W.2.2.H.E.3	22.74		457
6078	933.W.2.2.H.E.2	22.74		143
6079	933.W.2.2.H.E.1	22.74		152
6080	933.W.2.1.S.E.5	22.86		124
6081	933.W.2.1.S.E.4	22.86		271
6082	933.W.2.1.S.E.3	22.86		222
6083	933.W.2.1.S.E.2	22.86		203
6084	933.W.2.1.S.E.1	22.86		177
6085	933.W.2.1.H.E.5	22.86		217
6086	933.W.2.1.H.E.4	22.86		135
6087	933.W.2.1.H.E.3	22.86		126
6088	933.W.2.1.H.E.2	22.86		100
6089	933.W.2.1.H.E.1	22.86		450
6090	933.T.3.3.H.P.5	14.97		168
6091	933.T.3.3.H.P.4	14.97		112
6092	933.T.3.3.H.P.3	14.97		169
6093	933.T.3.3.H.P.2	14.97		129
6094	933.T.3.3.H.P.1	14.97		168
6095	933.T.3.3.S.E.5	14.97		319
6096	933.T.3.3.S.E.4	14.97		309
6097	933.T.3.3.S.E.3	14.97		266
6098	933.T.3.3.S.E.2	14.97		343
6099	933.T.3.3.S.E.1	14.97		245
6100	933.T.3.3.H.E.5	14.97		149
6101	933.T.3.3.H.E.4	14.97		143
6102	933.T.3.3.H.E.3	14.97		170
6103	933.T.3.3.H.E.2	14.97		138
6104	933.T.3.3.H.E.1	14.97		132
6105	933.T.3.2.H.P.5	14.89		172
6106	933.T.3.2.H.P.4	14.89		148
6107	933.T.3.2.H.P.3	14.89		122
6108	933.T.3.2.H.P.2	14.89		217
6109	933.T.3.2.H.P.1	14.89		191
6110	933.T.3.2.S.E.5	14.89		304
6111	933.T.3.2.S.E.4	14.89		268
6112	933.T.3.2.S.E.3	14.89		252
6113	933.T.3.2.S.E.2	14.89		212
6114	933.T.3.2.S.E.1	14.89		390
6115	933.T.3.2.H.E.5	14.89		437
6116	933.T.3.2.H.E.4	14.89		480
6117	933.T.3.2.H.E.3	14.89		515
6118	933.T.3.2.H.E.2	14.89		577
6119	933.T.3.2.H.E.1	14.89		501
6120	933.T.3.1.H.P.5	15.01		378
6121	933.T.3.1.H.P.4	15.01		392
6122	933.T.3.1.H.P.3	15.01		301
6123	933.T.3.1.H.P.2	15.01		396
6124	933.T.3.1.H.P.1	15.01		407
6125	933.T.3.1.S.E.5	15.01		495
6126	933.T.3.1.S.E.4	15.01		577
6127	933.T.3.1.S.E.3	15.01		542
6128	933.T.3.1.S.E.2	15.01		528
6129	933.T.3.1.S.E.1	15.01		564
6130	933.T.3.1.H.E.5	15.01		499
6131	933.T.3.1.H.E.4	15.01		389
6132	933.T.3.1.H.E.3	15.01		570
6133	933.T.3.1.H.E.2	15.01		364
6134	933.T.3.1.H.E.1	15.01		486
6135	933.T.2.3.H.P.5	15.36		376
6136	933.T.2.3.H.P.4	15.36		208
6137	933.T.2.3.H.P.3	15.36		229
6138	933.T.2.3.H.P.2	15.36		204
6139	933.T.2.3.H.P.1	15.36		241
6140	933.T.2.3.S.E.5	15.36		246
6141	933.T.2.3.S.E.4	15.36		326
6142	933.T.2.3.S.E.3	15.36		368
6143	933.T.2.3.S.E.2	15.36		599
6144	933.T.2.3.S.E.1	15.36		299
6145	933.T.2.3.H.E.5	15.36		232
6146	933.T.2.3.H.E.4	15.36		306
6147	933.T.2.3.H.E.3	15.36		315
6148	933.T.2.3.H.E.2	15.36		288
6149	933.T.2.3.H.E.1	15.36		247
6150	933.T.2.2.H.P.5	15.24		276
6151	933.T.2.2.H.P.4	15.24		480
6152	933.T.2.2.H.P.3	15.24		254
6153	933.T.2.2.H.P.2	15.24		262
6154	933.T.2.2.H.P.1	15.24		189
6155	933.T.2.2.S.E.5	15.24		331
6156	933.T.2.2.S.E.4	15.24		406
6157	933.T.2.2.S.E.3	15.24		225
6158	933.T.2.2.S.E.2	15.24		201
6159	933.T.2.2.S.E.1	15.24		289
6160	933.T.2.2.H.E.5	15.24		171
6161	933.T.2.2.H.E.4	15.24		218
6162	933.T.2.2.H.E.3	15.24		219
6163	933.T.2.2.H.E.2	15.24		216
6164	933.T.2.2.H.E.1	15.24		202
6165	933.T.2.1.H.P.5	15.12		133
6166	933.T.2.1.H.P.4	15.12		241
6167	933.T.2.1.H.P.3	15.12		158
6168	933.T.2.1.H.P.2	15.12		142
6169	933.T.2.1.H.P.1	15.12		147
6170	933.T.2.1.S.E.5	15.12		212
6171	933.T.2.1.S.E.4	15.12		432
6172	933.T.2.1.S.E.3	15.12		373
6173	933.T.2.1.S.E.2	15.12		501
6174	933.T.2.1.S.E.1	15.12		283
6175	933.T.2.1.H.E.5	15.12		136
6176	933.T.2.1.H.E.4	15.12		106
6177	933.T.2.1.H.E.3	15.12		170
6178	933.T.2.1.H.E.2	15.12		191
6179	933.T.2.1.H.E.1	15.12		163
6180	933.T.1.3.S.E.5	14.32		143
6181	933.T.1.3.S.E.4	14.32		183
6182	933.T.1.3.S.E.3	14.32		161
6183	933.T.1.3.S.E.2	14.32		170
6184	933.T.1.3.S.E.1	14.32		100
6185	933.T.1.3.H.E.5	14.32		244
6186	933.T.1.3.H.E.4	14.32		151
6187	933.T.1.3.H.E.3	14.32		93
6188	933.T.1.3.H.E.1	14.32		98
6189	933.T.1.2.S.E.5	14.16		182
6190	933.T.1.2.S.E.4	14.16		226
6191	933.T.1.2.S.E.3	14.16		213
6192	933.T.1.2.S.E.2	14.16		249
6193	933.T.1.2.S.E.1	14.16		249
6194	933.T.1.2.H.E.5	14.16		173
6195	933.T.1.2.H.E.4	14.16		132
6196	933.T.1.2.H.E.3	14.16		135
6197	933.T.1.2.H.E.2	14.16		161
6198	933.T.1.2.H.E.1	14.16		109
6199	933.T.1.1.S.E.5	14.01		134
6200	933.T.1.1.S.E.4	14.01		255
6201	933.T.1.1.S.E.3	14.01		162
6202	933.T.1.1.S.E.2	14.01		134
6203	933.T.1.1.S.E.1	14.01		248
6204	933.T.1.1.H.E.5	14.01		127
6205	933.T.1.1.H.E.4	14.01		229
6206	933.T.1.1.H.E.3	14.01		221
6207	933.T.1.1.H.E.2	14.01		287
6208	933.T.1.1.H.E.1	14.01		172
6209	933.N.3.3.S.E.5	23		419
6210	933.N.3.3.S.E.4	23		165
6211	933.N.3.3.S.E.3	23		125
6212	933.N.3.3.S.E.2	23		118
6213	933.N.3.3.S.E.1	23		187
6214	933.N.3.3.H.E.4	23		113
6215	933.N.3.3.H.E.3	23		207
6216	933.N.3.3.H.E.1	23		80
6217	933.N.3.2.S.E.5	23		383
6218	933.N.3.2.S.E.4	23		409
6219	933.N.3.2.S.E.3	23		189
6220	933.N.3.2.S.E.2	23		375
6221	933.N.3.2.S.E.1	23		368
6222	933.N.3.2.H.E.5	23		99
6223	933.N.3.2.H.E.4	23		144
6224	933.N.3.2.H.E.3	23		136
6225	933.N.3.2.H.E.2	23		110
6226	933.N.3.2.H.E.1	23		161
6227	933.N.3.1.S.E.5	23		273
6228	933.N.3.1.S.E.4	23		346
6229	933.N.3.1.S.E.3	23		110
6230	933.N.3.1.S.E.2	23		154
6231	933.N.3.1.S.E.1	23		263
6232	933.N.3.1.H.E.5	23		100
6233	933.N.3.1.H.E.4	23		65
6234	933.N.3.1.H.E.3	23		77
6235	933.N.3.1.H.E.2	23		137
6236	933.N.3.1.H.E.1	23		61
6237	933.N.2.3.H.P.5	21		194
6238	933.N.2.3.H.P.4	21		250
6239	933.N.2.3.H.P.3	21		199
6240	933.N.2.3.H.P.2	21		209
6241	933.N.2.3.H.P.1	21		190
6242	933.N.2.3.S.E.5	21		366
6243	933.N.2.3.S.E.4	21		297
6244	933.N.2.3.S.E.3	21		681
6245	933.N.2.3.S.E.2	21		228
6246	933.N.2.3.S.E.1	21		369
6247	933.N.2.3.H.E.5	21		276
6248	933.N.2.3.H.E.4	21		355
6249	933.N.2.3.H.E.3	21		148
6250	933.N.2.3.H.E.2	21		354
6251	933.N.2.3.H.E.1	21		137
6252	933.N.2.2.S.E.5	20.6		454
6253	933.N.2.2.S.E.4	20.6		451
6254	933.N.2.2.S.E.3	20.6		648
6255	933.N.2.2.S.E.2	20.6		440
6256	933.N.2.2.S.E.1	20.6		294
6257	933.N.2.2.H.E.5	20.6		215
6258	933.N.2.2.H.E.4	20.6		151
6259	933.N.2.2.H.E.3	20.6		201
6260	933.W.1.1.H.E.5	23.78		92
6261	933.W.1.1.H.E.4	23.78		100
6262	933.W.1.1.H.E.3	23.78		91
6263	933.W.1.1.H.E.2	23.78		310
6264	933.W.1.1.H.E.1	23.78		207
6265	933.Phylospora.comosa.4.5	15.12		311
6266	933.Phylospora.comosa.4.1	15.12		346
6267	933.Phylospora.comosa.3.5	14.32		355
6268	933.N.2.2.H.E.2	20.6		310
6269	933.N.2.2.H.E.1	20.6		168
6270	933.N.2.1.S.E.5	21		269
6271	933.N.2.1.S.E.4	21		327
6272	933.N.2.1.S.E.3	21		300
6273	933.N.2.1.S.E.2	21		258
6274	933.N.2.1.S.E.1	21		277
6275	933.N.2.1.H.E.5	21		154
6276	933.N.2.1.H.E.4	21		147
6277	933.N.2.1.H.E.3	21		142
6278	933.N.2.1.H.E.2	21		108
6279	933.N.2.1.H.E.1	21		141
6280	933.N.1.3.S.E.5	22		341
6281	933.N.1.3.S.E.4	22		305
6282	933.N.1.3.S.E.3	22		143
6283	933.N.1.3.S.E.2	22		300
6284	933.N.1.3.S.E.1	22		335
6285	933.N.1.3.H.E.5	22		182
6286	933.N.1.3.H.E.3	22		180
6287	933.N.1.3.H.E.2	22		259
6288	933.N.1.3.H.E.1	22		474
6289	933.N.1.2.S.E.5	22		240
6290	933.N.1.2.S.E.4	22		290
6291	933.N.1.2.S.E.3	22		271
6292	933.N.1.2.S.E.2	22		340
6293	933.N.1.2.S.E.1	22		477
6294	933.N.1.2.H.E.5	22		57
6295	933.N.1.2.H.E.4	22		60
6296	933.N.1.2.H.E.3	22		159
6297	933.N.1.2.H.E.2	22		295
6298	933.N.1.2.H.E.1	22		172
6299	933.N.1.1.S.E.5	22		146
6300	933.N.1.1.S.E.4	22		473
6301	933.N.1.1.S.E.3	22		340
6302	933.N.1.1.S.E.2	22		205
6303	933.N.1.1.S.E.1	22		321
6304	933.N.1.1.H.E.5	22		146
6305	933.N.1.1.H.E.4	22		141
6306	933.N.1.1.H.E.3	22		193
6307	933.N.1.1.H.E.2	22		206
6308	933.N.1.1.H.E.1	22		245
6513	945.P5.A11.lane2.NoIndex.L002	14.4	6.04	160
6514	945.P5.A12.lane2.NoIndex.L002	20.6	6.26	164
6515	945.P5.B11.lane2.NoIndex.L002	14.4	6.04	177
6516	945.P5.B12.lane2.NoIndex.L002	20.6	6.26	91
6517	945.P5.C11.lane2.NoIndex.L002	13.5	4.58	163
6518	945.P5.C12.lane2.NoIndex.L002	19.7	4.72	142
6519	945.P5.D11.lane2.NoIndex.L002	13.5	4.58	263
6520	945.P5.D12.lane2.NoIndex.L002	19.7	4.72	175
6521	945.P5.E10.lane2.NoIndex.L002	6.3	6.06	280
6522	945.P5.E11.lane2.NoIndex.L002	24.1	7.03	260
6523	945.P5.E12.lane2.NoIndex.L002	22.1	5.99	356
6524	945.P5.F10.lane2.NoIndex.L002	6.3	6.06	223
6525	945.P5.F11.lane2.NoIndex.L002	24.1	7.03	192
6526	945.P5.F12.lane2.NoIndex.L002	22.1	5.99	478
6527	945.P5.G10.lane2.NoIndex.L002	5	4.84	330
6528	945.P5.G11.lane2.NoIndex.L002	23.4	4.63	146
6529	945.P5.G12.lane2.NoIndex.L002	21.3	4.57	566
6530	945.P5.H10.lane2.NoIndex.L002	5	4.84	213
6531	945.P5.H11.lane2.NoIndex.L002	23.4	4.63	148
6532	945.P5.H12.lane2.NoIndex.L002	21.3	4.57	821
6533	945.P6.A1.lane2.NoIndex.L002	17.4	6.71	410
6534	945.P6.A10.lane2.NoIndex.L002	0.5	7.33	245
6535	945.P6.A11.lane2.NoIndex.L002	11.2	5.85	393
6536	945.P6.A12.lane2.NoIndex.L002	4.1	5.92	216
6537	945.P6.A2.lane2.NoIndex.L002	6	7.78	233
6538	945.P6.A3.lane2.NoIndex.L002	5.4	6.03	206
6539	945.P6.A6.lane2.NoIndex.L002	14.4	5.95	261
6540	945.P6.A7.lane2.NoIndex.L002	6.1	5.99	1549
6541	945.P6.A8.lane2.NoIndex.L002	8.3	6.27	380
6542	945.P6.A9.lane2.NoIndex.L002	17.1	6.56	308
6543	945.P6.B1.lane2.NoIndex.L002	17.4	6.71	104
6544	945.P6.B10.lane2.NoIndex.L002	0.5	7.33	215
6545	945.P6.B11.lane2.NoIndex.L002	11.2	5.85	382
6546	945.P6.B12.lane2.NoIndex.L002	4.1	5.92	126
6547	945.P6.B2.lane2.NoIndex.L002	6	7.78	233
6548	945.P6.B3.lane2.NoIndex.L002	5.4	6.03	298
6549	945.P6.B5.lane2.NoIndex.L002	18.1	6.84	345
6550	945.P6.B6.lane2.NoIndex.L002	14.4	5.95	216
6551	945.P6.B7.lane2.NoIndex.L002	6.1	5.99	322
6552	945.P6.B8.lane2.NoIndex.L002	8.3	6.27	264
6553	945.P6.B9.lane2.NoIndex.L002	17.1	6.56	258
6554	945.P6.C1.lane2.NoIndex.L002	15.9	4.7	393
6555	945.P6.C11.lane2.NoIndex.L002	10.2	4.92	208
6556	945.P6.C12.lane2.NoIndex.L002	3.6	4.95	73
6557	945.P6.C6.lane2.NoIndex.L002	13.3	4.69	104
6558	945.P6.C7.lane2.NoIndex.L002	5.4	4.88	57
6559	945.P6.C9.lane2.NoIndex.L002	16.3	4.65	280
6560	945.P6.D1.lane2.NoIndex.L002	15.9	4.7	468
6561	945.P6.D10.lane2.NoIndex.L002	0.4	5.36	245
6562	945.P6.D11.lane2.NoIndex.L002	10.2	4.92	206
6563	945.P6.D12.lane2.NoIndex.L002	3.6	4.95	182
6564	945.P6.D2.lane2.NoIndex.L002	4.6	4.96	243
6565	945.P6.D3.lane2.NoIndex.L002	5.2	4.67	275
6566	945.P6.D4.lane2.NoIndex.L002	12.1	4.69	81
6567	945.P6.D6.lane2.NoIndex.L002	13.3	4.69	196
6568	945.P6.D7.lane2.NoIndex.L002	5.4	4.88	181
6569	945.P6.D8.lane2.NoIndex.L002	6.8	4.96	233
6570	945.P6.D9.lane2.NoIndex.L002	16.3	4.65	203
6571	945.P6.E1.lane2.NoIndex.L002	6	7.78	214
6572	945.P6.E10.lane2.NoIndex.L002	18.6	6.32	311
6573	945.P6.E12.lane2.NoIndex.L002	2.9	5.95	263
6574	945.P6.E2.lane2.NoIndex.L002	4.2	5.89	307
6575	945.P6.E3.lane2.NoIndex.L002	11.9	6.52	55
6576	945.P6.E4.lane2.NoIndex.L002	19.5	6.61	292
6578	945.P6.E7.lane2.NoIndex.L002	4.2	6.08	137
6579	945.P6.E8.lane2.NoIndex.L002	16.9	7.18	136
6580	945.P6.E9.lane2.NoIndex.L002	21.7	6.6	303
6581	945.P6.F1.lane2.NoIndex.L002	6	7.78	181
6582	945.P6.F10.lane2.NoIndex.L002	18.6	6.32	271
6583	945.P6.F11.lane2.NoIndex.L002	7.6	5.95	106
6584	945.P6.F12.lane2.NoIndex.L002	2.9	5.95	304
6585	945.P6.F2.lane2.NoIndex.L002	4.2	5.89	295
6586	945.P6.F3.lane2.NoIndex.L002	11.9	6.52	241
6587	945.P6.F4.lane2.NoIndex.L002	19.5	6.61	267
6589	945.P6.F6.lane2.NoIndex.L002	10	6.12	331
6590	945.P6.F7.lane2.NoIndex.L002	4.2	6.08	337
6591	945.P6.F8.lane2.NoIndex.L002	16.9	7.18	213
6592	945.P6.G10.lane2.NoIndex.L002	17.2	4.82	204
6593	945.P6.G12.lane2.NoIndex.L002	3	4.92	1680
6594	945.P6.G2.lane2.NoIndex.L002	3.6	4.58	267
6595	945.P6.G4.lane2.NoIndex.L002	17.9	4.56	221
6597	945.P6.G7.lane2.NoIndex.L002	4.3	4.86	245
6598	945.P6.G8.lane2.NoIndex.L002	16.1	4.82	134
6599	945.P6.G9.lane2.NoIndex.L002	20.6	4.69	186
6600	945.P6.H1.lane2.NoIndex.L002	4.6	4.96	229
6601	945.P6.H10.lane2.NoIndex.L002	17.2	4.82	197
6602	945.P6.H11.lane2.NoIndex.L002	6.8	4.92	218
6603	945.P6.H12.lane2.NoIndex.L002	3	4.92	72
6604	945.P6.H2.lane2.NoIndex.L002	3.6	4.58	195
6605	945.P6.H4.lane2.NoIndex.L002	17.9	4.56	287
6607	945.P6.H6.lane2.NoIndex.L002	8.9	4.8	1470
6608	945.P6.H7.lane2.NoIndex.L002	4.3	4.86	298
6609	945.P6.H8.lane2.NoIndex.L002	16.1	4.82	169
6610	945.P6.H9.lane2.NoIndex.L002	20.6	4.69	224
6611	945.P7.A1.lane2.NoIndex.L002	9.5	6.21	335
6612	945.P7.A10.lane2.NoIndex.L002	9.6	5.83	139
6613	945.P7.A11.lane2.NoIndex.L002	4.2	6	270
6614	945.P7.A12.lane2.NoIndex.L002	5.3	6.12	91
6615	945.P7.A2.lane2.NoIndex.L002	23.8	6.2	453
6616	945.P7.A3.lane2.NoIndex.L002	19.9	6.86	437
6617	945.P7.A5.lane2.NoIndex.L002	6	6.14	302
6618	945.P7.A6.lane2.NoIndex.L002	3.9	6.06	161
6619	945.P7.A7.lane2.NoIndex.L002	9.1	6.33	221
6620	945.P7.A8.lane2.NoIndex.L002	21.9	6.78	363
6621	945.P7.A9.lane2.NoIndex.L002	20.6	6.73	175
6622	945.P7.B1.lane2.NoIndex.L002	9.5	6.21	77
6623	945.P7.B10.lane2.NoIndex.L002	9.6	5.83	386
6624	945.P7.B11.lane2.NoIndex.L002	4.2	6	252
6625	945.P7.B12.lane2.NoIndex.L002	5.3	6.12	81
6626	945.P7.B2.lane2.NoIndex.L002	23.8	6.2	394
6627	945.P7.B3.lane2.NoIndex.L002	19.9	6.86	159
6628	945.P7.B5.lane2.NoIndex.L002	6	6.14	307
6629	945.P7.B6.lane2.NoIndex.L002	3.9	6.06	54
6630	945.P7.B7.lane2.NoIndex.L002	9.1	6.33	352
6631	945.P7.B8.lane2.NoIndex.L002	21.9	6.78	378
6632	945.P7.B9.lane2.NoIndex.L002	20.6	6.73	68
6633	945.P7.C1.lane2.NoIndex.L002	8	4.91	274
6634	945.P7.C10.lane2.NoIndex.L002	8	4.72	320
6635	945.P7.C11.lane2.NoIndex.L002	3.9	4.8	118
6636	945.P7.C12.lane2.NoIndex.L002	5	4.74	93
6637	945.P7.C3.lane2.NoIndex.L002	18.6	4.61	283
6638	945.P7.C4.lane2.NoIndex.L002	11.4	4.78	428
6639	945.P7.C5.lane2.NoIndex.L002	4.9	4.78	177
6640	945.P7.C6.lane2.NoIndex.L002	3.1	4.7	95
6641	945.P7.C7.lane2.NoIndex.L002	8.2	4.84	408
6642	945.P7.C8.lane2.NoIndex.L002	22.3	5.02	228
6643	945.P7.C9.lane2.NoIndex.L002	19.5	4.64	184
6644	945.P7.D1.lane2.NoIndex.L002	8	4.91	111
6645	945.P7.D11.lane2.NoIndex.L002	3.9	4.8	93
6646	945.P7.D12.lane2.NoIndex.L002	5	4.74	136
6647	945.P7.D2.lane2.NoIndex.L002	22.9	4.35	126
6648	945.P7.D3.lane2.NoIndex.L002	18.6	4.61	187
6649	945.P7.D4.lane2.NoIndex.L002	11.4	4.78	335
6650	945.P7.D5.lane2.NoIndex.L002	4.9	4.78	128
6651	945.P7.D6.lane2.NoIndex.L002	3.1	4.7	110
6652	945.P7.D7.lane2.NoIndex.L002	8.2	4.84	413
6653	945.P7.D8.lane2.NoIndex.L002	22.3	5.02	161
6654	945.P7.D9.lane2.NoIndex.L002	19.5	4.64	265
6655	945.P7.E1.lane2.NoIndex.L002	15.7	6.5	109
6656	945.P7.E10.lane2.NoIndex.L002	6	5.7	142
6657	945.P7.E11.lane2.NoIndex.L002	3.7	5.96	77
6658	945.P7.E12.lane2.NoIndex.L002	8.1	6.59	210
6659	945.P7.E2.lane2.NoIndex.L002	24	6.99	130
6660	945.P7.E3.lane2.NoIndex.L002	18.4	6.81	247
6661	945.P7.E4.lane2.NoIndex.L002	7.8	6	352
6662	945.P7.E5.lane2.NoIndex.L002	5.3	6.05	112
6663	945.P7.E6.lane2.NoIndex.L002	7.5	6.36	148
6664	945.P7.E7.lane2.NoIndex.L002	15.9	6.8	336
6665	945.P7.E8.lane2.NoIndex.L002	18.6	6.62	138
6666	945.P7.E9.lane2.NoIndex.L002	16.3	6.67	322
6667	945.P7.F1.lane2.NoIndex.L002	15.7	6.5	257
6668	945.P7.F11.lane2.NoIndex.L002	3.7	5.96	95
6669	945.P7.F12.lane2.NoIndex.L002	8.1	6.59	176
6670	945.P7.F2.lane2.NoIndex.L002	24	6.99	150
6671	945.P7.F3.lane2.NoIndex.L002	18.4	6.81	301
6672	945.P7.F4.lane2.NoIndex.L002	7.8	6	171
6673	945.P7.F5.lane2.NoIndex.L002	5.3	6.05	111
6674	945.P7.F6.lane2.NoIndex.L002	7.5	6.36	210
6675	945.P7.F7.lane2.NoIndex.L002	15.9	6.8	119
6676	945.P7.F8.lane2.NoIndex.L002	18.6	6.62	155
6677	945.P7.F9.lane2.NoIndex.L002	16.3	6.67	362
6678	945.P7.G1.lane2.NoIndex.L002	15.3	4.45	424
6679	945.P7.G11.lane2.NoIndex.L002	3.2	4.7	167
6680	945.P7.G12.lane2.NoIndex.L002	7	4.7	296
6681	945.P7.G3.lane2.NoIndex.L002	16.6	4.65	293
6682	945.P7.G5.lane2.NoIndex.L002	5.3	4.95	98
6683	945.P7.G6.lane2.NoIndex.L002	5.9	4.82	322
6684	945.P7.G7.lane2.NoIndex.L002	15.1	4.61	166
6685	945.P7.G8.lane2.NoIndex.L002	18.2	4.56	288
6686	945.P7.G9.lane2.NoIndex.L002	14.9	3.97	267
6687	945.P7.H1.lane2.NoIndex.L002	15.3	4.45	144
6688	945.P7.H11.lane2.NoIndex.L002	3.2	4.7	168
6689	945.P7.H12.lane2.NoIndex.L002	7	4.7	251
6690	945.P7.H2.lane2.NoIndex.L002	23.9	4.65	216
6691	945.P7.H3.lane2.NoIndex.L002	16.6	4.65	310
6692	945.P7.H5.lane2.NoIndex.L002	5.3	4.95	206
6693	945.P7.H6.lane2.NoIndex.L002	5.9	4.82	393
6694	945.P7.H7.lane2.NoIndex.L002	15.1	4.61	208
6695	945.P7.H8.lane2.NoIndex.L002	18.2	4.56	298
6696	945.P7.H9.lane2.NoIndex.L002	14.9	3.97	242
6697	945.P8.A1.lane2.NoIndex.L002	18.6	6.16	250
6698	945.P8.A11.lane2.NoIndex.L002	0.2		285
6699	945.P8.A12.lane2.NoIndex.L002	0.5	7.33	128
6700	945.P8.A2.lane2.NoIndex.L002	20.3	6.35	318
6701	945.P8.A3.lane2.NoIndex.L002	18.8	6.35	118
6702	945.P8.A4.lane2.NoIndex.L002	8	5.9	50
6703	945.P8.A5.lane2.NoIndex.L002	6.1	5.8	219
6704	945.P8.A6.lane2.NoIndex.L002	18.1	6.2	104
6705	945.P8.A7.lane2.NoIndex.L002	22.4	6.4	83
6706	945.P8.A8.lane2.NoIndex.L002	17	6.33	560
6707	945.P8.A9.lane2.NoIndex.L002	6	5.9	120
6708	945.P8.B1.lane2.NoIndex.L002	18.6	6.16	402
6709	945.P8.B10.lane2.NoIndex.L002	1.5	6.47	227
6710	945.P8.B11.lane2.NoIndex.L002	0.2		335
6711	945.P8.B12.lane2.NoIndex.L002	0.5	7.33	205
6712	945.P8.B2.lane2.NoIndex.L002	20.3	6.35	236
6713	945.P8.B3.lane2.NoIndex.L002	18.8	6.35	137
6714	945.P8.B5.lane2.NoIndex.L002	6.1	5.8	358
6715	945.P8.B6.lane2.NoIndex.L002	18.1	6.2	140
6716	945.P8.B7.lane2.NoIndex.L002	22.4	6.4	139
6717	945.P8.B8.lane2.NoIndex.L002	17	6.33	388
6718	945.P8.B9.lane2.NoIndex.L002	6	5.9	250
6719	945.P8.C1.lane2.NoIndex.L002	16.7	4.51	329
6720	945.P8.C10.lane2.NoIndex.L002	1.6	4.78	212
6721	945.P8.C11.lane2.NoIndex.L002	1.9		101
6722	945.P8.C12.lane2.NoIndex.L002	0.4	5.36	236
6723	945.P8.C2.lane2.NoIndex.L002	20.4	4.61	109
6724	945.P8.C3.lane2.NoIndex.L002	18	4.55	227
6725	945.P8.C4.lane2.NoIndex.L002	7.3	4.87	228
6726	945.P8.C5.lane2.NoIndex.L002	5.4	4.79	164
6727	945.P8.C6.lane2.NoIndex.L002	16.7	4.64	241
6728	945.P8.C7.lane2.NoIndex.L002	21.9	4.65	274
6729	945.P8.C8.lane2.NoIndex.L002	15.9	4.48	131
6730	945.P8.C9.lane2.NoIndex.L002	5	4.98	208
6731	945.P8.D1.lane2.NoIndex.L002	16.7	4.51	335
6732	945.P8.D11.lane2.NoIndex.L002	1.9		86
6733	945.P8.D12.lane2.NoIndex.L002	0.4	5.36	178
6734	945.P8.D2.lane2.NoIndex.L002	20.4	4.61	123
6735	945.P8.D3.lane2.NoIndex.L002	18	4.55	323
6736	945.P8.D4.lane2.NoIndex.L002	7.3	4.87	208
6737	945.P8.D5.lane2.NoIndex.L002	5.4	4.79	91
6738	945.P8.D6.lane2.NoIndex.L002	16.7	4.64	187
6739	945.P8.D7.lane2.NoIndex.L002	21.9	4.65	84
6740	945.P8.D8.lane2.NoIndex.L002	15.9	4.48	76
6741	945.P8.D9.lane2.NoIndex.L002	5	4.98	279
6742	945.P8.E1.lane2.NoIndex.L002	21	6.43	221
6744	945.P8.E11.lane2.NoIndex.L002	0.7		164
6745	945.P8.E12.lane2.NoIndex.L002	10.4	6.03	163
6746	945.P8.E2.lane2.NoIndex.L002	19.2	7	130
6747	945.P8.E3.lane2.NoIndex.L002	11.1	5.86	372
6748	945.P8.E4.lane2.NoIndex.L002	2.7	5.73	201
6749	945.P8.E5.lane2.NoIndex.L002	14.4	5.96	95
6750	945.P8.E6.lane2.NoIndex.L002	19.4	6.49	173
6751	945.P8.E7.lane2.NoIndex.L002	20.4	6.24	134
6752	945.P8.E8.lane2.NoIndex.L002	10.9	5.59	110
6753	945.P8.E9.lane2.NoIndex.L002	4.3	6.12	294
6754	945.P8.F1.lane2.NoIndex.L002	21	6.43	157
6756	945.P8.F11.lane2.NoIndex.L002	0.7		182
6757	945.P8.F12.lane2.NoIndex.L002	10.4	6.03	181
6758	945.P8.F2.lane2.NoIndex.L002	19.2	7	218
6759	945.P8.F3.lane2.NoIndex.L002	11.1	5.86	256
6760	945.P8.F4.lane2.NoIndex.L002	2.7	5.73	174
6761	945.P8.F5.lane2.NoIndex.L002	14.4	5.96	91
6762	945.P8.F6.lane2.NoIndex.L002	19.4	6.49	249
6763	945.P8.F7.lane2.NoIndex.L002	20.4	6.24	195
6764	945.P8.F8.lane2.NoIndex.L002	10.9	5.59	311
6765	945.P8.F9.lane2.NoIndex.L002	4.3	6.12	305
6766	945.P8.G1.lane2.NoIndex.L002	21.4	4.5	306
6768	945.P8.G11.lane2.NoIndex.L002	0.7		127
6769	945.P8.G12.lane2.NoIndex.L002	8.6	4.85	67
6770	945.P8.G2.lane2.NoIndex.L002	18.1	4.56	245
6771	945.P8.G3.lane2.NoIndex.L002	10.6	4.71	282
6772	945.P8.G4.lane2.NoIndex.L002	2.6	4.65	317
6773	945.P8.G5.lane2.NoIndex.L002	12.1	4.56	217
6774	945.P8.G6.lane2.NoIndex.L002	17.7	4.64	122
6775	945.P8.G7.lane2.NoIndex.L002	18.6	4.49	458
6776	945.P8.G8.lane2.NoIndex.L002	10.1	4.79	241
6777	945.P8.G9.lane2.NoIndex.L002	3.9	4.95	218
6778	945.P8.H1.lane2.NoIndex.L002	21.4	4.5	392
6780	945.P8.H11.lane2.NoIndex.L002	0.7		248
6781	945.P8.H12.lane2.NoIndex.L002	8.6	4.85	185
6782	945.P8.H2.lane2.NoIndex.L002	18.1	4.56	196
6783	945.P8.H4.lane2.NoIndex.L002	2.6	4.65	292
6784	945.P8.H5.lane2.NoIndex.L002	12.1	4.56	86
6785	945.P8.H6.lane2.NoIndex.L002	17.7	4.64	165
6786	945.P8.H7.lane2.NoIndex.L002	18.6	4.49	396
6787	945.P8.H8.lane2.NoIndex.L002	10.1	4.79	204
6788	945.P8.H9.lane2.NoIndex.L002	3.9	4.95	143
6789	945.P9.A1.lane2.NoIndex.L002	12		173
6790	945.P9.A2.lane2.NoIndex.L002	23	6.24	302
6791	945.P9.A3.lane2.NoIndex.L002	16.4	6.3	203
6792	945.P9.A4.lane3.NoIndex.L003	7.5	5.58	342
6793	945.P9.A5.lane3.NoIndex.L003	15.6	5.54	689
6794	945.P9.A6.lane3.NoIndex.L003	21.6	6.05	424
6795	945.P9.A7.lane3.NoIndex.L003	17.9	5.15	496
6796	945.P9.B1.lane2.NoIndex.L002	12		267
6797	945.P9.B2.lane2.NoIndex.L002	23	6.24	324
6798	945.P9.B3.lane2.NoIndex.L002	16.4	6.3	252
[truncated: 5,896 more rows]

## Sheet: Fig-2c
	#SampleID	empo_0	empo_1	empo_2	empo_3	PC1	PC2	PC3	PC4	PC5	PC6	PC7	PC8	PC9	PC10
0	550.L1S1.s.1.sequence	EMP sample	Host-associated	Animal	Animal distal gut	-0.296317	0.0777726	0.0574789	0.019484	-0.0288889	0.113648	-0.0843459	0.13469	-0.0335968	0.0171258
1	550.L1S10.s.1.sequence	EMP sample	Host-associated	Animal	Animal distal gut	-0.278095	0.0709926	-0.0506541	0.096955	0.0291166	0.1235	-0.140389	0.247012	-0.0810646	0.0166249
2	550.L1S100.s.1.sequence	EMP sample	Host-associated	Animal	Animal distal gut	-0.219183	0.109322	-0.108332	0.0752683	0.0350419	0.111289	-0.154783	0.314899	-0.106667	0.0317177
3	550.L1S101.s.1.sequence	EMP sample	Host-associated	Animal	Animal distal gut	-0.243843	0.138947	-0.118037	0.0709885	0.0366047	0.0929808	-0.163341	0.327321	-0.117587	0.0493989
4	550.L1S102.s.1.sequence	EMP sample	Host-associated	Animal	Animal distal gut	-0.241271	0.169543	-0.037585	0.0052612	-0.031439	0.138188	-0.134458	0.277817	-0.0850111	0.0167204
5	550.L1S103.s.1.sequence	EMP sample	Host-associated	Animal	Animal distal gut	-0.25053	0.137075	-0.0902075	0.064966	0.0320227	0.094093	-0.157031	0.315911	-0.122799	0.0373732
6	550.L1S104.s.1.sequence	EMP sample	Host-associated	Animal	Animal distal gut	-0.248429	0.169969	-0.107838	0.0539182	0.0288741	0.0944972	-0.164829	0.323954	-0.116388	0.050659
7	550.L1S105.s.1.sequence	EMP sample	Host-associated	Animal	Animal distal gut	-0.251898	0.144764	-0.0671198	0.037402	-0.0070945	0.128468	-0.154561	0.293021	-0.0923738	0.0399982
8	550.L1S106.s.1.sequence	EMP sample	Host-associated	Animal	Animal distal gut	-0.261237	0.121551	-0.079697	0.0613989	0.0395617	0.0978819	-0.15147	0.284872	-0.0840785	0.0694718
9	550.L1S107.s.1.sequence	EMP sample	Host-associated	Animal	Animal distal gut	-0.258644	0.172413	-0.0911385	0.0447548	0.0135982	0.111462	-0.160806	0.292314	-0.0861016	0.0504159
10	550.L1S108.s.1.sequence	EMP sample	Host-associated	Animal	Animal distal gut	-0.249918	0.184453	-0.0473026	0.0103954	-0.0307507	0.150444	-0.150865	0.281831	-0.0848193	0.0128122
11	550.L1S109.s.1.sequence	EMP sample	Host-associated	Animal	Animal distal gut	-0.244775	0.150663	-0.0842429	0.0477537	0.0130942	0.127706	-0.162495	0.304135	-0.0931557	0.0226775
12	550.L1S11.s.1.sequence	EMP sample	Host-associated	Animal	Animal distal gut	-0.272568	0.0910961	-0.0555282	0.0845799	0.0218874	0.120374	-0.143127	0.254614	-0.085359	0.0143362
13	550.L1S110.s.1.sequence	EMP sample	Host-associated	Animal	Animal distal gut	-0.239428	0.178559	-0.064202	0.00568932	-0.0359541	0.161187	-0.142425	0.276753	-0.0754685	0.0369164
14	550.L1S111.s.1.sequence	EMP sample	Host-associated	Animal	Animal distal gut	-0.206808	0.139666	-0.138706	0.0656744	0.0354802	0.10274	-0.158691	0.326681	-0.108404	0.0311907
15	550.L1S112.s.1.sequence	EMP sample	Host-associated	Animal	Animal distal gut	-0.229423	0.132122	-0.12361	0.0703888	0.0307718	0.101099	-0.160037	0.316107	-0.104848	0.0377434
16	550.L1S113.s.1.sequence	EMP sample	Host-associated	Animal	Animal distal gut	-0.263445	0.198906	-0.0611202	0.0140856	-0.0197559	0.128667	-0.158232	0.281342	-0.0881309	0.0236932
17	550.L1S114.s.1.sequence	EMP sample	Host-associated	Animal	Animal distal gut	-0.209958	0.154255	-0.145149	0.0635354	0.0345462	0.103291	-0.161773	0.326861	-0.106167	0.041441
18	550.L1S115.s.1.sequence	EMP sample	Host-associated	Animal	Animal distal gut	-0.213704	0.151944	-0.136006	0.0648842	0.0373947	0.0950123	-0.168613	0.334019	-0.116766	0.0283698
19	550.L1S116.s.1.sequence	EMP sample	Host-associated	Animal	Animal distal gut	-0.220661	0.13586	-0.11555	0.0561061	0.0429633	0.0861793	-0.156199	0.314372	-0.109033	0.0346876
20	550.L1S117.s.1.sequence	EMP sample	Host-associated	Animal	Animal distal gut	-0.245473	0.156868	-0.0874109	0.0551425	0.0192914	0.0933195	-0.160821	0.291237	-0.103733	0.028917
21	550.L1S118.s.1.sequence	EMP sample	Host-associated	Animal	Animal distal gut	-0.25971	0.172273	-0.0761743	0.0387869	0.00694192	0.103854	-0.155516	0.300256	-0.115259	0.0160957
22	550.L1S119.s.1.sequence	EMP sample	Host-associated	Animal	Animal distal gut	-0.245849	0.132916	-0.0854621	0.0949348	0.0573656	0.125795	-0.166854	0.29461	-0.116148	0.0279707
23	550.L1S12.s.1.sequence	EMP sample	Host-associated	Animal	Animal distal gut	-0.262072	0.135789	-0.0808626	0.0582492	0.00262519	0.122833	-0.150705	0.277853	-0.0860306	0.0288073
24	550.L1S120.s.1.sequence	EMP sample	Host-associated	Animal	Animal distal gut	-0.221408	0.142658	-0.111346	0.0623103	0.0283961	0.112245	-0.162363	0.314236	-0.102241	0.0227331
25	550.L1S121.s.1.sequence	EMP sample	Host-associated	Animal	Animal distal gut	-0.24718	0.123374	-0.0845042	0.0974559	0.0533334	0.121093	-0.164267	0.28933	-0.116348	0.0426315
26	550.L1S122.s.1.sequence	EMP sample	Host-associated	Animal	Animal distal gut	-0.228411	0.138249	-0.0977445	0.0587095	0.0189264	0.117598	-0.156872	0.298062	-0.0942443	0.0193075
27	550.L1S123.s.1.sequence	EMP sample	Host-associated	Animal	Animal distal gut	-0.253919	0.12192	-0.0762165	0.0583001	0.00666182	0.130591	-0.159952	0.305178	-0.0939986	0.0448753
28	550.L1S124.s.1.sequence	EMP sample	Host-associated	Animal	Animal distal gut	-0.262091	0.157867	-0.0936908	0.0596597	0.0247361	0.114104	-0.177334	0.328137	-0.10863	0.0339485
29	550.L1S125.s.1.sequence	EMP sample	Host-associated	Animal	Animal distal gut	-0.229317	0.134854	-0.123569	0.0754933	0.0417424	0.0884516	-0.165201	0.326519	-0.119167	0.0356139
30	550.L1S126.s.1.sequence	EMP sample	Host-associated	Animal	Animal distal gut	-0.243837	0.191939	-0.0959161	0.0301243	0.00462411	0.103174	-0.152749	0.299306	-0.105723	0.0200409
31	550.L1S127.s.1.sequence	EMP sample	Host-associated	Animal	Animal distal gut	-0.217643	0.169715	-0.147997	0.0640699	0.0402925	0.0970132	-0.171361	0.334402	-0.109308	0.0382198
32	550.L1S128.s.1.sequence	EMP sample	Host-associated	Animal	Animal distal gut	-0.239462	0.15964	-0.0803981	0.0336865	-0.000287127	0.112887	-0.152827	0.312459	-0.115164	0.0137552
33	550.L1S129.s.1.sequence	EMP sample	Host-associated	Animal	Animal distal gut	-0.225395	0.109157	-0.116573	0.0813239	0.0395931	0.116332	-0.156686	0.319229	-0.10285	0.0290063
34	550.L1S13.s.1.sequence	EMP sample	Host-associated	Animal	Animal distal gut	-0.241513	0.0940181	-0.106536	0.0921182	0.0406671	0.0947871	-0.138594	0.282994	-0.104186	0.0250315
35	550.L1S130.s.1.sequence	EMP sample	Host-associated	Animal	Animal distal gut	-0.240068	0.134244	-0.0828737	0.0900954	0.0516934	0.125544	-0.166245	0.298717	-0.122214	0.025414
36	550.L1S131.s.1.sequence	EMP sample	Host-associated	Animal	Animal distal gut	-0.234425	0.173304	-0.112815	0.0482537	0.0222354	0.09379	-0.16661	0.31977	-0.114341	0.0324881
37	550.L1S132.s.1.sequence	EMP sample	Host-associated	Animal	Animal distal gut	-0.208279	0.132721	-0.132163	0.065889	0.0343131	0.0981171	-0.159641	0.323874	-0.111659	0.0299198
38	550.L1S133.s.1.sequence	EMP sample	Host-associated	Animal	Animal distal gut	-0.267373	0.119023	-0.055586	0.093399	0.0408495	0.129518	-0.141257	0.25258	-0.106141	0.0276376
39	550.L1S134.s.1.sequence	EMP sample	Host-associated	Animal	Animal distal gut	-0.281974	0.130899	0.0113561	0.0378642	0.0196404	0.105842	-0.115591	0.223602	-0.106084	0.0108891
40	550.L1S135.s.1.sequence	EMP sample	Host-associated	Animal	Animal distal gut	-0.265314	0.123731	-0.0668657	0.0513721	0.0202077	0.105995	-0.137944	0.27953	-0.0964092	0.0203149
41	550.L1S136.s.1.sequence	EMP sample	Host-associated	Animal	Animal distal gut	-0.253332	0.125607	-0.0765641	0.0986705	0.0470197	0.122414	-0.154875	0.284582	-0.122948	0.0393408
42	550.L1S137.s.1.sequence	EMP sample	Host-associated	Animal	Animal distal gut	-0.28001	0.19073	0.00579076	0.0105629	-0.0132017	0.120384	-0.124685	0.221005	-0.0963262	0.0150752
43	550.L1S138.s.1.sequence	EMP sample	Host-associated	Animal	Animal distal gut	-0.286298	0.193764	-0.0191686	0.0270095	0.00036006	0.127191	-0.148061	0.253853	-0.10444	0.00864588
44	550.L1S139.s.1.sequence	EMP sample	Host-associated	Animal	Animal distal gut	-0.291274	0.193574	0.0140906	0.0100791	-0.0196309	0.132973	-0.141891	0.246499	-0.107281	0.00123819
45	550.L1S14.s.1.sequence	EMP sample	Host-associated	Animal	Animal distal gut	-0.2726	0.100473	-0.0627113	0.0828728	0.0218397	0.124569	-0.142875	0.256596	-0.0793159	0.014131
46	550.L1S140.s.1.sequence	EMP sample	Host-associated	Animal	Animal distal gut	-0.278981	0.146908	-0.0377345	0.0519205	0.0289436	0.121479	-0.149085	0.27774	-0.109422	0.0358383
47	550.L1S141.s.1.sequence	EMP sample	Host-associated	Animal	Animal distal gut	-0.249449	0.121572	-0.100668	0.114487	0.0653256	0.120375	-0.166484	0.311159	-0.134069	0.0415018
48	550.L1S142.s.1.sequence	EMP sample	Host-associated	Animal	Animal distal gut	-0.255541	0.19938	-0.0201436	0.00588218	-0.0263971	0.131961	-0.129627	0.239091	-0.103637	0.0225129
49	550.L1S143.s.1.sequence	EMP sample	Host-associated	Animal	Animal distal gut	-0.26456	0.164458	-0.0488793	0.0655422	0.0185629	0.134436	-0.159165	0.281062	-0.12148	0.0273232
50	550.L1S144.s.1.sequence	EMP sample	Host-associated	Animal	Animal distal gut	-0.246078	0.185051	-0.00535451	-0.00181493	-0.0255324	0.129645	-0.107799	0.223912	-0.0945005	-0.0021337
51	550.L1S145.s.1.sequence	EMP sample	Host-associated	Animal	Animal distal gut	-0.261059	0.231569	-0.0408385	0.00247155	-0.0133374	0.117876	-0.128784	0.235179	-0.102929	0.0311257
52	550.L1S146.s.1.sequence	EMP sample	Host-associated	Animal	Animal distal gut	-0.275846	0.169324	-0.0669146	0.0698715	0.0500398	0.100773	-0.166778	0.305063	-0.133377	0.0457196
53	550.L1S147.s.1.sequence	EMP sample	Host-associated	Animal	Animal distal gut	-0.257441	0.232369	-0.00309416	-0.0179612	-0.0363701	0.128822	-0.123432	0.230761	-0.0979905	-0.000397968
54	550.L1S148.s.1.sequence	EMP sample	Host-associated	Animal	Animal distal gut	-0.24654	0.206421	-0.0160695	-0.00880494	-0.0293184	0.130645	-0.121409	0.241286	-0.101527	-0.00526771
55	550.L1S149.s.1.sequence	EMP sample	Host-associated	Animal	Animal distal gut	-0.245843	0.227238	-0.0289506	-0.00852779	-0.0274259	0.126861	-0.12991	0.258527	-0.110951	-0.00272461
56	550.L1S15.s.1.sequence	EMP sample	Host-associated	Animal	Animal distal gut	-0.26222	0.0732109	-0.0489377	0.0472453	-0.0182886	0.125311	-0.11089	0.233741	-0.0722865	-0.0338325
57	550.L1S150.s.1.sequence	EMP sample	Host-associated	Animal	Animal distal gut	-0.240971	0.19949	-0.0195978	-0.0210444	-0.0439909	0.123872	-0.113227	0.240565	-0.0920539	-0.0108483
58	550.L1S151.s.1.sequence	EMP sample	Host-associated	Animal	Animal distal gut	-0.229391	0.184304	-0.0318417	-0.0181966	-0.0383944	0.11218	-0.105487	0.238044	-0.0904187	-0.0173188
59	550.L1S152.s.1.sequence	EMP sample	Host-associated	Animal	Animal distal gut	-0.232659	0.173771	-0.085356	0.0331803	-0.0147532	0.154897	-0.149728	0.289774	-0.0860889	0.0242093
60	550.L1S153.s.1.sequence	EMP sample	Host-associated	Animal	Animal distal gut	-0.224825	0.197842	-0.0346822	-0.0217953	-0.0414466	0.114878	-0.105787	0.232737	-0.0873562	-0.00437614
61	550.L1S154.s.1.sequence	EMP sample	Host-associated	Animal	Animal distal gut	-0.25105	0.136762	-0.104494	0.0696414	0.0314187	0.111645	-0.163433	0.318834	-0.104616	0.0351844
62	550.L1S155.s.1.sequence	EMP sample	Host-associated	Animal	Animal distal gut	-0.253392	0.147713	-0.092193	0.0568114	0.0200977	0.114994	-0.160238	0.318011	-0.10988	0.0283208
63	550.L1S156.s.1.sequence	EMP sample	Host-associated	Animal	Animal distal gut	-0.252474	0.200805	-0.0779853	0.0125904	-0.0281427	0.136112	-0.152451	0.300082	-0.104563	0.0156594
64	550.L1S157.s.1.sequence	EMP sample	Host-associated	Animal	Animal distal gut	-0.209974	0.149623	-0.136917	0.0644182	0.0173732	0.136557	-0.165483	0.338786	-0.111295	0.0399559
65	550.L1S158.s.1.sequence	EMP sample	Host-associated	Animal	Animal distal gut	-0.222779	0.17781	-0.112978	0.0491793	0.0107978	0.122836	-0.168324	0.334575	-0.120093	0.0174432
66	550.L1S159.s.1.sequence	EMP sample	Host-associated	Animal	Animal distal gut	-0.232617	0.190527	-0.104023	0.0344212	-0.00317991	0.115471	-0.153335	0.308967	-0.1111	0.022337
67	550.L1S16.s.1.sequence	EMP sample	Host-associated	Animal	Animal distal gut	-0.261352	0.141309	-0.077493	0.0573693	0.00333658	0.120091	-0.150604	0.272751	-0.0866589	0.0261886
68	550.L1S160.s.1.sequence	EMP sample	Host-associated	Animal	Animal distal gut	-0.21343	0.22597	-0.102248	0.00869431	-0.0112002	0.120406	-0.148191	0.326367	-0.116445	0.00801051
69	550.L1S161.s.1.sequence	EMP sample	Host-associated	Animal	Animal distal gut	-0.23256	0.181958	-0.114907	0.0509064	0.0127515	0.125407	-0.170119	0.33273	-0.11393	0.0112504
70	550.L1S162.s.1.sequence	EMP sample	Host-associated	Animal	Animal distal gut	-0.254284	0.187711	-0.0827708	0.0187054	-0.0160804	0.13345	-0.158749	0.314179	-0.104682	0.0355935
71	550.L1S163.s.1.sequence	EMP sample	Host-associated	Animal	Animal distal gut	-0.22719	0.179998	-0.1235	0.0584669	0.0209673	0.122443	-0.172922	0.329469	-0.108256	0.0256284
72	550.L1S164.s.1.sequence	EMP sample	Host-associated	Animal	Animal distal gut	-0.251057	0.174568	-0.0673806	0.0307893	-0.0157652	0.132293	-0.149607	0.296722	-0.103724	0.00348609
73	550.L1S165.s.1.sequence	EMP sample	Host-associated	Animal	Animal distal gut	-0.21138	0.21905	-0.0533395	-0.0285366	-0.0423167	0.122919	-0.109472	0.241448	-0.0857947	-0.0152539
74	550.L1S166.s.1.sequence	EMP sample	Host-associated	Animal	Animal distal gut	-0.252049	0.189349	-0.0906411	0.0330905	0.000836248	0.106015	-0.155134	0.318411	-0.121701	0.026881
75	550.L1S167.s.1.sequence	EMP sample	Host-associated	Animal	Animal distal gut	-0.250494	0.191503	-0.0847088	0.0211813	-0.0201487	0.131919	-0.159686	0.320636	-0.117468	0.0199026
76	550.L1S168.s.1.sequence	EMP sample	Host-associated	Animal	Animal distal gut	-0.254693	0.188614	-0.0878476	0.0305704	-0.00638112	0.119764	-0.159665	0.318468	-0.109598	0.0185683
77	550.L1S169.s.1.sequence	EMP sample	Host-associated	Animal	Animal distal gut	-0.235941	0.228085	-0.0588201	-0.0146873	-0.0386751	0.118207	-0.130232	0.269478	-0.104752	-0.0120401
78	550.L1S17.s.1.sequence	EMP sample	Host-associated	Animal	Animal distal gut	-0.258516	0.128221	-0.0862695	0.0703054	0.0217611	0.112624	-0.149637	0.283405	-0.0969297	0.0195534
79	550.L1S170.s.1.sequence	EMP sample	Host-associated	Animal	Animal distal gut	-0.266135	0.194025	-0.0834658	0.0317685	0.00558992	0.110008	-0.166763	0.319355	-0.110171	0.0342831
80	550.L1S171.s.1.sequence	EMP sample	Host-associated	Animal	Animal distal gut	-0.248367	0.206241	-0.115075	0.0258633	0.000588829	0.121671	-0.168517	0.325369	-0.102763	0.0636188
81	550.L1S172.s.1.sequence	EMP sample	Host-associated	Animal	Animal distal gut	-0.257336	0.155998	-0.111454	0.0601123	0.0254488	0.114289	-0.173442	0.331338	-0.100805	0.0514037
82	550.L1S173.s.1.sequence	EMP sample	Host-associated	Animal	Animal distal gut	-0.244683	0.156507	-0.124489	0.0740067	0.035488	0.0992464	-0.17013	0.326915	-0.113717	0.0410722
83	550.L1S174.s.1.sequence	EMP sample	Host-associated	Animal	Animal distal gut	-0.233869	0.183124	-0.131182	0.0523733	0.0167614	0.111505	-0.167663	0.330499	-0.115645	0.0489962
84	550.L1S175.s.1.sequence	EMP sample	Host-associated	Animal	Animal distal gut	-0.25575	0.245402	-0.0176413	-0.0435962	-0.061445	0.127449	-0.12485	0.241864	-0.0878332	-0.00745433
85	550.L1S176.s.1.sequence	EMP sample	Host-associated	Animal	Animal distal gut	-0.24388	0.157729	0.0231213	-0.00653738	-0.0336038	0.150239	-0.0761851	0.141172	-0.0436468	-0.00689096
86	550.L1S177.s.1.sequence	EMP sample	Host-associated	Animal	Animal distal gut	-0.248672	0.192086	-0.116473	0.0515704	0.0214879	0.103602	-0.167797	0.32617	-0.114183	0.0480562
87	550.L1S178.s.1.sequence	EMP sample	Host-associated	Animal	Animal distal gut	-0.245422	0.250806	-0.0371659	-0.0420581	-0.0551744	0.117527	-0.124158	0.245984	-0.0890393	0.000330671
88	550.L1S179.s.1.sequence	EMP sample	Host-associated	Animal	Animal distal gut	-0.239002	0.173486	-0.137037	0.0704881	0.0362638	0.0945592	-0.177605	0.342379	-0.121032	0.0394871
89	550.L1S18.s.1.sequence	EMP sample	Host-associated	Animal	Animal distal gut	-0.250811	0.0955787	-0.114909	0.105842	0.0528936	0.0984953	-0.155219	0.305662	-0.111148	0.0256526
90	550.L1S180.s.1.sequence	EMP sample	Host-associated	Animal	Animal distal gut	-0.262281	0.102806	-0.080941	0.088043	0.0330306	0.115654	-0.152537	0.300318	-0.108724	0.0230876
91	550.L1S181.s.1.sequence	EMP sample	Host-associated	Animal	Animal distal gut	-0.243787	0.139729	-0.102695	0.0716333	0.0237661	0.11677	-0.164384	0.319686	-0.112194	0.0296556
92	550.L1S182.s.1.sequence	EMP sample	Host-associated	Animal	Animal distal gut	-0.243876	0.153878	-0.112608	0.0685585	0.0211754	0.124066	-0.176117	0.343846	-0.117592	0.036613
93	550.L1S183.s.1.sequence	EMP sample	Host-associated	Animal	Animal distal gut	-0.221566	0.166171	-0.122447	0.0659332	0.024592	0.121066	-0.176549	0.348233	-0.125615	0.0202428
94	550.L1S184.s.1.sequence	EMP sample	Host-associated	Animal	Animal distal gut	-0.243638	0.155236	-0.125754	0.0758401	0.036962	0.0995869	-0.180666	0.359018	-0.137816	0.0352395
95	550.L1S185.s.1.sequence	EMP sample	Host-associated	Animal	Animal distal gut	-0.238762	0.171405	-0.103288	0.0498853	0.0297252	0.102195	-0.166187	0.340579	-0.129566	0.0217586
96	550.L1S186.s.1.sequence	EMP sample	Host-associated	Animal	Animal distal gut	-0.22268	0.208693	-0.128816	0.0735429	0.0488188	0.108799	-0.179233	0.339342	-0.14516	0.046118
97	550.L1S187.s.1.sequence	EMP sample	Host-associated	Animal	Animal distal gut	-0.264338	0.168997	-0.093043	0.0801269	0.0627891	0.0922445	-0.168565	0.313458	-0.13523	0.055508
98	550.L1S188.s.1.sequence	EMP sample	Host-associated	Animal	Animal distal gut	-0.266873	0.196584	-0.0681157	0.0615121	0.0255725	0.123378	-0.174843	0.324143	-0.1486	0.0301114
99	550.L1S189.s.1.sequence	EMP sample	Host-associated	Animal	Animal distal gut	-0.281565	0.197514	-0.0639408	0.0491009	0.0329199	0.12257	-0.173699	0.301013	-0.109286	0.0655428
100	550.L1S19.s.1.sequence	EMP sample	Host-associated	Animal	Animal distal gut	-0.262696	0.125778	-0.0734904	0.0654785	0.00956259	0.12022	-0.146604	0.271741	-0.0893456	0.030552
101	550.L1S190.s.1.sequence	EMP sample	Host-associated	Animal	Animal distal gut	-0.248893	0.168994	-0.102263	0.0840398	0.0435033	0.12007	-0.18005	0.316482	-0.127004	0.0565669
102	550.L1S191.s.1.sequence	EMP sample	Host-associated	Animal	Animal distal gut	-0.262748	0.174818	-0.0767146	0.0419225	0.00421854	0.13115	-0.155857	0.305206	-0.118713	0.000129359
103	550.L1S193.s.1.sequence	EMP sample	Host-associated	Animal	Animal distal gut	-0.246276	0.136256	-0.0999406	0.0862257	0.0645309	0.0887951	-0.150142	0.308222	-0.126877	0.0509153
104	550.L1S194.s.1.sequence	EMP sample	Host-associated	Animal	Animal distal gut	-0.242491	0.18109	-0.103045	0.0731277	0.0380789	0.115755	-0.162138	0.303177	-0.122666	0.0598857
105	550.L1S195.s.1.sequence	EMP sample	Host-associated	Animal	Animal distal gut	-0.256354	0.240329	0.0112783	-0.033401	-0.0542604	0.131637	-0.114693	0.214246	-0.0973556	-0.0173213
106	550.L1S196.s.1.sequence	EMP sample	Host-associated	Animal	Animal distal gut	-0.24594	0.20313	-0.10479	0.0701521	0.0424502	0.0999645	-0.173993	0.320345	-0.14284	0.0451722
107	550.L1S197.s.1.sequence	EMP sample	Host-associated	Animal	Animal distal gut	-0.256821	0.165438	-0.101623	0.0831664	0.055378	0.109674	-0.167433	0.294199	-0.113064	0.0612398
108	550.L1S198.s.1.sequence	EMP sample	Host-associated	Animal	Animal distal gut	-0.263078	0.226079	-0.0111535	-0.0117735	-0.0334489	0.142465	-0.138736	0.261316	-0.107383	0.00221373
109	550.L1S199.s.1.sequence	EMP sample	Host-associated	Animal	Animal distal gut	-0.235114	0.21198	-0.118086	0.0695658	0.0440975	0.115946	-0.183282	0.322492	-0.131471	0.0403374
110	550.L1S2.s.1.sequence	EMP sample	Host-associated	Animal	Animal distal gut	-0.248416	0.0167291	-0.105644	0.143644	0.0726398	0.0838265	-0.126131	0.231181	-0.0832813	0.0165131
111	550.L1S20.s.1.sequence	EMP sample	Host-associated	Animal	Animal distal gut	-0.266558	0.151015	-0.0452727	0.0242654	-0.036922	0.160889	-0.138835	0.259306	-0.0738662	0.0287287
112	550.L1S200.s.1.sequence	EMP sample	Host-associated	Animal	Animal distal gut	-0.219921	0.20546	-0.123075	0.0658484	0.0381614	0.120815	-0.171542	0.336792	-0.140352	0.038938
113	550.L1S201.s.1.sequence	EMP sample	Host-associated	Animal	Animal distal gut	-0.225092	0.1326	-0.109541	0.0847895	0.06752	0.116237	-0.160202	0.30242	-0.10785	0.0594452
114	550.L1S202.s.1.sequence	EMP sample	Host-associated	Animal	Animal distal gut	-0.248518	0.227064	-0.0230023	-0.00425729	-0.0422909	0.151872	-0.136974	0.263971	-0.112507	-0.0025991
115	550.L1S203.s.1.sequence	EMP sample	Host-associated	Animal	Animal distal gut	-0.263572	0.20424	-0.0715504	0.0526008	0.0129026	0.137197	-0.171416	0.296741	-0.115938	0.0572009
116	550.L1S204.s.1.sequence	EMP sample	Host-associated	Animal	Animal distal gut	-0.235128	0.191604	-0.0779525	0.0515472	0.00616044	0.15768	-0.163398	0.293706	-0.105731	0.0433315
117	550.L1S205.s.1.sequence	EMP sample	Host-associated	Animal	Animal distal gut	-0.262988	0.188387	-0.0746102	0.0618721	0.0315795	0.121359	-0.174417	0.31302	-0.127533	0.0440742
118	550.L1S206.s.1.sequence	EMP sample	Host-associated	Animal	Animal distal gut	-0.214213	0.208783	-0.143169	0.0717489	0.0481178	0.108846	-0.177089	0.330348	-0.133392	0.0478534
119	550.L1S207.s.1.sequence	EMP sample	Host-associated	Animal	Animal distal gut	-0.214386	0.188742	-0.136871	0.0819434	0.0490424	0.122329	-0.179568	0.334495	-0.130644	0.045171
120	550.L1S208.s.1.sequence	EMP sample	Host-associated	Animal	Animal distal gut	-0.236103	0.198881	-0.118568	0.0698374	0.0347626	0.123238	-0.176151	0.318499	-0.124125	0.0576734
121	550.L1S209.s.1.sequence	EMP sample	Host-associated	Animal	Animal distal gut	-0.217079	0.198434	-0.127595	0.0723904	0.0398861	0.129419	-0.176511	0.332514	-0.128791	0.0475315
122	550.L1S21.s.1.sequence	EMP sample	Host-associated	Animal	Animal distal gut	-0.245035	0.0983254	-0.115293	0.0976115	0.0442849	0.0967681	-0.150241	0.2979	-0.106116	0.0234153
123	550.L1S210.s.1.sequence	EMP sample	Host-associated	Animal	Animal distal gut	-0.215723	0.200236	-0.141598	0.0488618	0.0149751	0.125668	-0.178372	0.344215	-0.10749	0.052031
124	550.L1S212.s.1.sequence	EMP sample	Host-associated	Animal	Animal distal gut	-0.227564	0.258114	-0.0624236	-0.0333852	-0.0520228	0.121858	-0.133465	0.26797	-0.100653	0.00355497
125	550.L1S213.s.1.sequence	EMP sample	Host-associated	Animal	Animal distal gut	-0.213269	0.203938	-0.152745	0.0449186	0.0319524	0.0918821	-0.179032	0.349251	-0.119058	0.0424839
126	550.L1S214.s.1.sequence	EMP sample	Host-associated	Animal	Animal distal gut	-0.245831	0.241112	-0.0446319	-0.0268293	-0.0347437	0.110926	-0.140632	0.276293	-0.0972813	0.0119759
127	550.L1S215.s.1.sequence	EMP sample	Host-associated	Animal	Animal distal gut	-0.269249	0.216906	-0.0581689	0.0377018	0.0163295	0.112908	-0.164926	0.296617	-0.128029	0.0422807
128	550.L1S216.s.1.sequence	EMP sample	Host-associated	Animal	Animal distal gut	-0.261042	0.158373	-0.0613675	0.0623036	0.0512617	0.107396	-0.164419	0.305685	-0.115075	0.0374068
129	550.L1S217.s.1.sequence	EMP sample	Host-associated	Animal	Animal distal gut	-0.277314	0.130006	-0.0668717	0.101335	0.0463863	0.139305	-0.159161	0.266817	-0.0988885	0.0570965
130	550.L1S218.s.1.sequence	EMP sample	Host-associated	Animal	Animal distal gut	-0.256746	0.168051	-0.0798088	0.0665412	0.0277301	0.132655	-0.170161	0.30598	-0.111415	0.064635
131	550.L1S219.s.1.sequence	EMP sample	Host-associated	Animal	Animal distal gut	-0.255246	0.179102	-0.0897016	0.0693365	0.0355186	0.122193	-0.173393	0.309755	-0.118226	0.0598193
132	550.L1S22.s.1.sequence	EMP sample	Host-associated	Animal	Animal distal gut	-0.236683	0.0927969	-0.117835	0.098489	0.0452802	0.0968139	-0.146004	0.293445	-0.105282	0.026393
133	550.L1S220.s.1.sequence	EMP sample	Host-associated	Animal	Animal distal gut	-0.249268	0.197423	-0.0914987	0.0579442	0.0333439	0.108866	-0.17453	0.32259	-0.134523	0.0631866
134	550.L1S221.s.1.sequence	EMP sample	Host-associated	Animal	Animal distal gut	-0.2699	0.214489	-0.0458265	0.029404	0.00494114	0.135985	-0.168079	0.305285	-0.115749	0.0407942
135	550.L1S222.s.1.sequence	EMP sample	Host-associated	Animal	Animal distal gut	-0.24754	0.241501	-0.022215	-0.0229879	-0.0342103	0.127572	-0.129698	0.245883	-0.0976698	0.0141565
136	550.L1S223.s.1.sequence	EMP sample	Host-associated	Animal	Animal distal gut	-0.22228	0.19591	-0.130516	0.0680114	0.0516549	0.10674	-0.179244	0.345821	-0.138466	0.0559481
137	550.L1S224.s.1.sequence	EMP sample	Host-associated	Animal	Animal distal gut	-0.245958	0.193994	-0.103129	0.0626056	0.0387745	0.110699	-0.181264	0.326824	-0.128073	0.0580718
138	550.L1S225.s.1.sequence	EMP sample	Host-associated	Animal	Animal distal gut	-0.264756	0.204358	-0.0688369	0.0284703	0.0146993	0.12568	-0.164767	0.294872	-0.111268	0.0568484
139	550.L1S226.s.1.sequence	EMP sample	Host-associated	Animal	Animal distal gut	-0.244733	0.194859	-0.10772	0.0694188	0.0476363	0.102553	-0.186768	0.339763	-0.141959	0.0547762
140	550.L1S228.s.1.sequence	EMP sample	Host-associated	Animal	Animal distal gut	-0.217564	0.208738	-0.0997009	0.0131792	0.000276047	0.111902	-0.164658	0.345565	-0.119907	0.00652262
141	550.L1S229.s.1.sequence	EMP sample	Host-associated	Animal	Animal distal gut	-0.25463	0.16809	-0.0993062	0.0796534	0.048707	0.121742	-0.176644	0.317455	-0.119485	0.07873
142	550.L1S23.s.1.sequence	EMP sample	Host-associated	Animal	Animal distal gut	-0.270547	0.168444	-0.00166906	0.0179368	-0.036164	0.182843	-0.140653	0.2464	-0.0884771	0.0395706
143	550.L1S231.s.1.sequence	EMP sample	Host-associated	Animal	Animal distal gut	-0.228153	0.152979	-0.130916	0.0665759	0.0389009	0.0929795	-0.173306	0.362093	-0.135862	0.0493783
144	550.L1S232.s.1.sequence	EMP sample	Host-associated	Animal	Animal distal gut	-0.246459	0.167821	-0.121046	0.0628383	0.0381255	0.0957219	-0.172653	0.346893	-0.126836	0.0492009
145	550.L1S233.s.1.sequence	EMP sample	Host-associated	Animal	Animal distal gut	-0.234734	0.164301	-0.107004	0.0423898	0.0283093	0.095743	-0.164098	0.3363	-0.121211	0.0398194
146	550.L1S234.s.1.sequence	EMP sample	Host-associated	Animal	Animal distal gut	-0.23907	0.183882	-0.113968	0.0359739	0.0226682	0.106539	-0.166837	0.319748	-0.103244	0.0658161
147	550.L1S235.s.1.sequence	EMP sample	Host-associated	Animal	Animal distal gut	-0.238008	0.175962	-0.118825	0.054286	0.0304626	0.0940666	-0.173404	0.341747	-0.119987	0.0498927
148	550.L1S236.s.1.sequence	EMP sample	Host-associated	Animal	Animal distal gut	-0.222775	0.165588	-0.151294	0.0642634	0.0399953	0.107649	-0.181905	0.35928	-0.110151	0.0483932
149	550.L1S237.s.1.sequence	EMP sample	Host-associated	Animal	Animal distal gut	-0.258608	0.205052	-0.0892744	0.0589466	0.029943	0.125638	-0.183852	0.319341	-0.122766	0.0604869
150	550.L1S238.s.1.sequence	EMP sample	Host-associated	Animal	Animal distal gut	-0.230742	0.165532	-0.122339	0.0850529	0.0569942	0.126486	-0.183648	0.340523	-0.124289	0.0570869
151	550.L1S239.s.1.sequence	EMP sample	Host-associated	Animal	Animal distal gut	-0.250271	0.237617	-0.0177226	-0.0234347	-0.0280259	0.117937	-0.132136	0.25645	-0.114699	0.00137771
152	550.L1S24.s.1.sequence	EMP sample	Host-associated	Animal	Animal distal gut	-0.245522	0.139912	-0.108415	0.0731273	0.0284045	0.106416	-0.153855	0.293164	-0.0983948	0.0224633
153	550.L1S240.s.1.sequence	EMP sample	Host-associated	Animal	Animal distal gut	-0.220117	0.184142	-0.124951	0.0340799	0.004169	0.134897	-0.171283	0.335457	-0.0995908	0.0564226
154	550.L1S241.s.1.sequence	EMP sample	Host-associated	Animal	Animal distal gut	-0.232262	0.23445	-0.0517379	-0.0340672	-0.0364435	0.106818	-0.130039	0.268192	-0.0988648	0.0103464
155	550.L1S242.s.1.sequence	EMP sample	Host-associated	Animal	Animal distal gut	-0.222559	0.177065	-0.135911	0.0426967	0.0259255	0.0989641	-0.161655	0.333521	-0.117458	0.056672
156	550.L1S243.s.1.sequence	EMP sample	Host-associated	Animal	Animal distal gut	-0.205392	0.186415	-0.153295	0.0512909	0.0327652	0.0946466	-0.173407	0.366121	-0.133778	0.0416327
157	550.L1S244.s.1.sequence	EMP sample	Host-associated	Animal	Animal distal gut	-0.202579	0.178489	-0.155996	0.0556861	0.0334218	0.102753	-0.179243	0.35822	-0.116549	0.0481526
158	550.L1S245.s.1.sequence	EMP sample	Host-associated	Animal	Animal distal gut	-0.247033	0.173415	-0.119686	0.0585169	0.0343459	0.100369	-0.170603	0.327554	-0.115869	0.0467985
159	550.L1S246.s.1.sequence	EMP sample	Host-associated	Animal	Animal distal gut	-0.237204	0.197009	-0.133275	0.0375068	0.0129808	0.116971	-0.178751	0.340145	-0.105973	0.0639322
160	550.L1S247.s.1.sequence	EMP sample	Host-associated	Animal	Animal distal gut	-0.233822	0.173396	-0.105975	0.0399295	0.0121888	0.101852	-0.166796	0.352749	-0.137407	0.0319183
161	550.L1S248.s.1.sequence	EMP sample	Host-associated	Animal	Animal distal gut	-0.237094	0.209799	-0.0702857	-0.00408116	-0.00604112	0.0843652	-0.141714	0.322858	-0.123194	0.000422804
162	550.L1S249.s.1.sequence	EMP sample	Host-associated	Animal	Animal distal gut	-0.222086	0.195702	-0.134465	0.048731	0.0265644	0.110902	-0.182162	0.347343	-0.113408	0.0464547
163	550.L1S25.s.1.sequence	EMP sample	Host-associated	Animal	Animal distal gut	-0.265437	0.142178	-0.0555302	0.0502273	-0.00947843	0.134714	-0.148982	0.260779	-0.078496	0.0206108
164	550.L1S250.s.1.sequence	EMP sample	Host-associated	Animal	Animal distal gut	-0.22766	0.182702	-0.111554	0.0450567	0.0155714	0.11968	-0.182334	0.354647	-0.125221	0.0190599
165	550.L1S251.s.1.sequence	EMP sample	Host-associated	Animal	Animal distal gut	-0.244504	0.175696	-0.121241	0.0566286	0.032015	0.110854	-0.185554	0.35098	-0.112486	0.0419766
166	550.L1S252.s.1.sequence	EMP sample	Host-associated	Animal	Animal distal gut	-0.208417	0.163139	-0.140085	0.0624385	0.038374	0.101607	-0.1677	0.349287	-0.122486	0.0402125
167	550.L1S253.s.1.sequence	EMP sample	Host-associated	Animal	Animal distal gut	-0.252236	0.198016	-0.0877035	0.022644	-0.0075661	0.125806	-0.166784	0.318382	-0.112656	0.0300078
168	550.L1S254.s.1.sequence	EMP sample	Host-associated	Animal	Animal distal gut	-0.23593	0.173141	-0.121259	0.0467803	0.0333057	0.111846	-0.170948	0.331563	-0.0999978	0.0379733
169	550.L1S255.s.1.sequence	EMP sample	Host-associated	Animal	Animal distal gut	-0.221889	0.210546	-0.140031	0.0409215	0.0301998	0.0910458	-0.169925	0.337791	-0.12513	0.0301944
170	550.L1S256.s.1.sequence	EMP sample	Host-associated	Animal	Animal distal gut	-0.224495	0.176904	-0.131893	0.0542199	0.036563	0.0932687	-0.164866	0.334747	-0.120427	0.0381028
171	550.L1S257.s.1.sequence	EMP sample	Host-associated	Animal	Animal distal gut	-0.224235	0.18778	-0.121049	0.0737868	0.054921	0.106199	-0.176381	0.342667	-0.145459	0.0437892
172	550.L1S258.s.1.sequence	EMP sample	Host-associated	Animal	Animal distal gut	-0.255335	0.245647	0.00739525	-0.0342344	-0.0482475	0.136512	-0.126151	0.252108	-0.10904	0.0107106
173	550.L1S259.s.1.sequence	EMP sample	Host-associated	Animal	Animal distal gut	-0.222548	0.214003	-0.131822	0.0597171	0.0461009	0.109263	-0.184257	0.354909	-0.143752	0.0643024
174	550.L1S26.s.1.sequence	EMP sample	Host-associated	Animal	Animal distal gut	-0.255469	0.136903	-0.0980422	0.0724373	0.0191995	0.113679	-0.159344	0.301534	-0.1019	0.0275238
175	550.L1S260.s.1.sequence	EMP sample	Host-associated	Animal	Animal distal gut	-0.22199	0.192361	-0.13106	0.0751463	0.0557247	0.113067	-0.185778	0.342674	-0.131591	0.0523147
176	550.L1S261.s.1.sequence	EMP sample	Host-associated	Animal	Animal distal gut	-0.252608	0.218119	-0.00375405	-0.016088	-0.0314978	0.133914	-0.125317	0.245081	-0.103902	0.00249165
177	550.L1S262.s.1.sequence	EMP sample	Host-associated	Animal	Animal distal gut	-0.238129	0.236067	-0.0268672	-0.0389148	-0.0480116	0.115542	-0.124091	0.269106	-0.110771	-0.000166265
178	550.L1S263.s.1.sequence	EMP sample	Host-associated	Animal	Animal distal gut	-0.258888	0.222093	-0.068435	0.034196	0.0146613	0.11567	-0.164216	0.308524	-0.137308	0.0261302
179	550.L1S264.s.1.sequence	EMP sample	Host-associated	Animal	Animal distal gut	-0.240238	0.221348	-0.0239198	-0.0371702	-0.0520524	0.1257	-0.125128	0.263281	-0.100183	-0.00532534
180	550.L1S266.s.1.sequence	EMP sample	Host-associated	Animal	Animal distal gut	-0.232002	0.165285	-0.1382	0.0637371	0.0395495	0.090688	-0.177634	0.353976	-0.123326	0.0547827
181	550.L1S267.s.1.sequence	EMP sample	Host-associated	Animal	Animal distal gut	-0.239331	0.197869	-0.109816	0.0405383	0.0201464	0.0905606	-0.17352	0.343769	-0.134766	0.0337696
182	550.L1S268.s.1.sequence	EMP sample	Host-associated	Animal	Animal distal gut	-0.228243	0.215533	-0.12191	0.0298879	0.015606	0.107285	-0.175468	0.344142	-0.118552	0.0375253
183	550.L1S269.s.1.sequence	EMP sample	Host-associated	Animal	Animal distal gut	-0.226139	0.191677	-0.128514	0.070265	0.0516581	0.110259	-0.178064	0.345404	-0.137499	0.0573088
184	550.L1S27.s.1.sequence	EMP sample	Host-associated	Animal	Animal distal gut	-0.24817	0.120877	-0.101809	0.0769911	0.0259271	0.105781	-0.153944	0.296585	-0.103813	0.0261711
185	550.L1S270.s.1.sequence	EMP sample	Host-associated	Animal	Animal distal gut	-0.245738	0.215645	-0.0814992	0.034157	0.00685719	0.148068	-0.176763	0.315332	-0.116079	0.0444273
186	550.L1S271.s.1.sequence	EMP sample	Host-associated	Animal	Animal distal gut	-0.219145	0.207162	-0.138671	0.0435334	0.0287079	0.0987868	-0.173108	0.338565	-0.117034	0.0439565
187	550.L1S272.s.1.sequence	EMP sample	Host-associated	Animal	Animal distal gut	-0.269177	0.173936	0.0339381	-0.0150336	-0.0438354	0.155301	-0.105203	0.212174	-0.0779189	0.0131369
188	550.L1S273.s.1.sequence	EMP sample	Host-associated	Animal	Animal distal gut	-0.231001	0.189876	-0.130019	0.0499109	0.0275983	0.106421	-0.177884	0.341432	-0.112774	0.0395047
189	550.L1S274.s.1.sequence	EMP sample	Host-associated	Animal	Animal distal gut	-0.33552	-0.0331596	0.196562	0.0209465	0.0130966	0.0938714	-0.00719378	-0.0300127	0.0571108	0.0327164
190	550.L1S275.s.1.sequence	EMP sample	Host-associated	Animal	Animal distal gut	-0.21604	0.208914	-0.155897	0.0410705	0.0280683	0.102431	-0.181466	0.355467	-0.112346	0.0488425
191	550.L1S276.s.1.sequence	EMP sample	Host-associated	Animal	Animal distal gut	-0.265312	0.200472	-0.0548465	0.0284014	0.0105458	0.125255	-0.157678	0.293836	-0.121898	0.0443093
192	550.L1S277.s.1.sequence	EMP sample	Host-associated	Animal	Animal distal gut	-0.258989	0.185841	-0.0806697	0.054564	0.0211015	0.144573	-0.173751	0.318884	-0.117633	0.0743922
193	550.L1S278.s.1.sequence	EMP sample	Host-associated	Animal	Animal distal gut	-0.262496	0.214151	-0.0300641	0.0049423	-0.00380692	0.130696	-0.149635	0.2888	-0.113012	0.0308454
194	550.L1S279.s.1.sequence	EMP sample	Host-associated	Animal	Animal distal gut	-0.233596	0.209178	-0.0138948	-0.0416364	-0.0580931	0.126272	-0.1028	0.232159	-0.0825212	-0.00441423
195	550.L1S28.s.1.sequence	EMP sample	Host-associated	Animal	Animal distal gut	-0.23874	0.133374	-0.122038	0.0782667	0.0380001	0.0840829	-0.151891	0.314596	-0.123559	0.030367
196	550.L1S280.s.1.sequence	EMP sample	Host-associated	Animal	Animal distal gut	-0.250823	0.201988	-0.00921275	-0.0315995	-0.0461642	0.120429	-0.110253	0.232995	-0.0843773	-0.0095386
197	550.L1S281.s.1.sequence	EMP sample	Host-associated	Animal	Animal distal gut	-0.226156	0.193689	-0.128382	0.069603	0.0468296	0.125325	-0.176007	0.329474	-0.120451	0.0580329
198	550.L1S282.s.1.sequence	EMP sample	Host-associated	Animal	Animal distal gut	-0.244557	0.227892	-0.0141111	-0.0462297	-0.0594252	0.119284	-0.117378	0.257855	-0.098399	0.000721373
199	550.L1S283.s.1.sequence	EMP sample	Host-associated	Animal	Animal distal gut	-0.273184	0.217992	0.0219494	-0.0263064	-0.048195	0.153064	-0.123413	0.227906	-0.086623	0.0136169
200	550.L1S284.s.1.sequence	EMP sample	Host-associated	Animal	Animal distal gut	-0.224452	0.226566	-0.0884537	0.0298815	0.0216494	0.113421	-0.161552	0.317395	-0.129303	0.0119313
201	550.L1S285.s.1.sequence	EMP sample	Host-associated	Animal	Animal distal gut	-0.208016	0.188795	-0.160122	0.0526894	0.0354559	0.0948888	-0.170782	0.351825	-0.115928	0.0461684
202	550.L1S286.s.1.sequence	EMP sample	Host-associated	Animal	Animal distal gut	-0.285316	0.21316	-0.00340358	0.00314582	-0.0188555	0.138877	-0.150237	0.274261	-0.112212	0.0278232
203	550.L1S287.s.1.sequence	EMP sample	Host-associated	Animal	Animal distal gut	-0.220735	0.196304	-0.13189	0.0667841	0.0536703	0.103811	-0.178505	0.34297	-0.138523	0.0603102
204	550.L1S289.s.1.sequence	EMP sample	Host-associated	Animal	Animal distal gut	-0.23932	0.214072	-0.100517	0.0506731	0.0325006	0.107085	-0.166893	0.311835	-0.129803	0.0394524
205	550.L1S29.s.1.sequence	EMP sample	Host-associated	Animal	Animal distal gut	-0.239923	0.12153	-0.119779	0.0827945	0.0379407	0.0875612	-0.151019	0.301802	-0.112875	0.0239757
206	550.L1S290.s.1.sequence	EMP sample	Host-associated	Animal	Animal distal gut	-0.217211	0.215285	-0.143261	0.0653949	0.0554174	0.0996161	-0.17796	0.332144	-0.129841	0.0501565
207	550.L1S291.s.1.sequence	EMP sample	Host-associated	Animal	Animal distal gut	-0.23564	0.185885	-0.121353	0.0750739	0.0553115	0.0994029	-0.178753	0.342431	-0.143232	0.0634252
208	550.L1S292.s.1.sequence	EMP sample	Host-associated	Animal	Animal distal gut	-0.232728	0.189989	-0.121761	0.0751009	0.0541679	0.114949	-0.189746	0.349073	-0.136341	0.0527475
209	550.L1S293.s.1.sequence	EMP sample	Host-associated	Animal	Animal distal gut	-0.239765	0.214847	-0.0868084	0.00536197	0.00240688	0.105577	-0.165601	0.314336	-0.105983	0.0215937
210	550.L1S294.s.1.sequence	EMP sample	Host-associated	Animal	Animal distal gut	-0.210798	0.159662	-0.146292	0.0615981	0.0341493	0.109437	-0.172735	0.361402	-0.121426	0.0327002
211	550.L1S295.s.1.sequence	EMP sample	Host-associated	Animal	Animal distal gut	-0.245667	0.183042	-0.111523	0.0434149	0.0181757	0.104877	-0.172295	0.349822	-0.125045	0.0480007
212	550.L1S296.s.1.sequence	EMP sample	Host-associated	Animal	Animal distal gut	-0.256992	0.228407	-0.0800974	0.0140715	-0.0180194	0.118108	-0.161148	0.309423	-0.114056	0.0282662
213	550.L1S297.s.1.sequence	EMP sample	Host-associated	Animal	Animal distal gut	-0.237017	0.209564	-0.124286	0.0413461	0.02528	0.0889767	-0.171862	0.331432	-0.121489	0.0466803
214	550.L1S298.s.1.sequence	EMP sample	Host-associated	Animal	Animal distal gut	-0.219038	0.207101	-0.133678	0.0623765	0.048091	0.112982	-0.176407	0.336552	-0.130554	0.062295
215	550.L1S299.s.1.sequence	EMP sample	Host-associated	Animal	Animal distal gut	-0.217419	0.176426	-0.138059	0.0795149	0.0589446	0.113244	-0.175658	0.33231	-0.125661	0.0593175
216	550.L1S3.s.1.sequence	EMP sample	Host-associated	Animal	Animal distal gut	-0.254104	0.054267	-0.0963403	0.115668	0.0540121	0.0971568	-0.12942	0.250316	-0.0851089	0.0252559
217	550.L1S30.s.1.sequence	EMP sample	Host-associated	Animal	Animal distal gut	-0.232565	0.13205	-0.087693	0.062377	0.00235634	0.143857	-0.148799	0.275439	-0.0766565	0.0220007
218	550.L1S300.s.1.sequence	EMP sample	Host-associated	Animal	Animal distal gut	-0.219458	0.194291	-0.14405	0.0733149	0.0570293	0.109546	-0.18234	0.33435	-0.12217	0.0554898
219	550.L1S301.s.1.sequence	EMP sample	Host-associated	Animal	Animal distal gut	-0.199607	0.184838	-0.164244	0.0523567	0.0358072	0.0929544	-0.168276	0.346538	-0.118162	0.0335457
220	550.L1S302.s.1.sequence	EMP sample	Host-associated	Animal	Animal distal gut	-0.235673	0.206992	-0.12559	0.0645209	0.0484711	0.116124	-0.1732	0.331606	-0.128782	0.0660561
221	550.L1S303.s.1.sequence	EMP sample	Host-associated	Animal	Animal distal gut	-0.265981	0.157508	-0.0863847	0.0895115	0.0572661	0.115385	-0.176266	0.318713	-0.133933	0.0430446
222	550.L1S304.s.1.sequence	EMP sample	Host-associated	Animal	Animal distal gut	-0.227026	0.213109	-0.133169	0.0602296	0.0470908	0.113336	-0.17678	0.322826	-0.121538	0.0609995
223	550.L1S305.s.1.sequence	EMP sample	Host-associated	Animal	Animal distal gut	-0.240275	0.177365	-0.104701	0.0663645	0.0613213	0.0993265	-0.167735	0.311876	-0.119793	0.0557766
224	550.L1S306.s.1.sequence	EMP sample	Host-associated	Animal	Animal distal gut	-0.250749	0.188045	-0.102827	0.0715793	0.0472515	0.108148	-0.178557	0.324528	-0.131043	0.0620203
225	550.L1S307.s.1.sequence	EMP sample	Host-associated	Animal	Animal distal gut	-0.246009	0.179991	-0.113537	0.076862	0.0551426	0.097728	-0.174522	0.335219	-0.142125	0.0648043
226	550.L1S308.s.1.sequence	EMP sample	Host-associated	Animal	Animal distal gut	-0.219363	0.157366	-0.123615	0.0859766	0.0577041	0.122273	-0.174929	0.329624	-0.123059	0.0578508
227	550.L1S309.s.1.sequence	EMP sample	Host-associated	Animal	Animal distal gut	-0.257487	0.254141	0.000666165	-0.0380939	-0.0478469	0.126801	-0.127886	0.234982	-0.0993305	0.00562353
228	550.L1S31.s.1.sequence	EMP sample	Host-associated	Animal	Animal distal gut	-0.251969	0.131848	-0.106747	0.0780676	0.0266202	0.114988	-0.159722	0.301904	-0.0954376	0.042068
229	550.L1S310.s.1.sequence	EMP sample	Host-associated	Animal	Animal distal gut	-0.239097	0.233482	-0.107341	0.0453023	0.0338017	0.116259	-0.171794	0.313814	-0.120994	0.0522
230	550.L1S311.s.1.sequence	EMP sample	Host-associated	Animal	Animal distal gut	-0.243183	0.224527	-0.121831	0.0551712	0.0396959	0.105589	-0.179546	0.314517	-0.122062	0.0593041
231	550.L1S312.s.1.sequence	EMP sample	Host-associated	Animal	Animal distal gut	-0.223089	0.183991	-0.131032	0.0788925	0.0587718	0.11253	-0.181856	0.338992	-0.133977	0.0434347
232	550.L1S313.s.1.sequence	EMP sample	Host-associated	Animal	Animal distal gut	-0.257385	0.216368	0.00537993	-0.0210375	-0.0403913	0.143381	-0.126839	0.245624	-0.09943	0.00892929
233	550.L1S314.s.1.sequence	EMP sample	Host-associated	Animal	Animal distal gut	-0.237944	0.214372	-0.0385597	-0.0291583	-0.0442817	0.12384	-0.128698	0.269841	-0.0994162	-0.00246429
234	550.L1S315.s.1.sequence	EMP sample	Host-associated	Animal	Animal distal gut	-0.227082	0.172777	-0.118924	0.0777423	0.0491213	0.13255	-0.180076	0.345934	-0.134197	0.0509705
235	550.L1S316.s.1.sequence	EMP sample	Host-associated	Animal	Animal distal gut	-0.233878	0.200173	-0.127273	0.0732877	0.0561357	0.114005	-0.180215	0.33627	-0.127561	0.0653257
236	550.L1S317.s.1.sequence	EMP sample	Host-associated	Animal	Animal distal gut	-0.251264	0.25188	-0.0114135	-0.0353743	-0.0399005	0.119656	-0.122873	0.244306	-0.107981	0.00882833
237	550.L1S318.s.1.sequence	EMP sample	Host-associated	Animal	Animal distal gut	-0.225122	0.16845	-0.114815	0.0767033	0.0492978	0.126348	-0.168981	0.329347	-0.126829	0.0464129
238	550.L1S319.s.1.sequence	EMP sample	Host-associated	Animal	Animal distal gut	-0.243921	0.188311	-0.110867	0.0749673	0.0493055	0.125739	-0.180946	0.319822	-0.114198	0.0459573
239	550.L1S32.s.1.sequence	EMP sample	Host-associated	Animal	Animal distal gut	-0.247756	0.127484	-0.114523	0.0842541	0.0374842	0.097232	-0.155405	0.298028	-0.104836	0.0207446
240	550.L1S320.s.1.sequence	EMP sample	Host-associated	Animal	Animal distal gut	-0.222574	0.144617	-0.122584	0.0942467	0.0614454	0.126107	-0.173993	0.336978	-0.13068	0.0456354
241	550.L1S321.s.1.sequence	EMP sample	Host-associated	Animal	Animal distal gut	-0.23533	0.244272	-0.0520624	-0.0386215	-0.0381873	0.100807	-0.12956	0.265094	-0.0962181	0.00320616
242	550.L1S322.s.1.sequence	EMP sample	Host-associated	Animal	Animal distal gut	-0.206324	0.179343	-0.154986	0.0532642	0.0351275	0.0952498	-0.177128	0.356132	-0.123705	0.0374429
243	550.L1S323.s.1.sequence	EMP sample	Host-associated	Animal	Animal distal gut	-0.220188	0.184767	-0.144443	0.0523805	0.0346099	0.100101	-0.172678	0.347679	-0.120945	0.027961
244	550.L1S324.s.1.sequence	EMP sample	Host-associated	Animal	Animal distal gut	-0.229567	0.174486	-0.121925	0.0780981	0.0518377	0.128174	-0.169127	0.311265	-0.108526	0.0616917
245	550.L1S325.s.1.sequence	EMP sample	Host-associated	Animal	Animal distal gut	-0.25048	0.23905	-0.0436481	-0.031166	-0.0329893	0.108887	-0.139448	0.278274	-0.102114	0.0136709
246	550.L1S326.s.1.sequence	EMP sample	Host-associated	Animal	Animal distal gut	-0.224956	0.190219	-0.141316	0.0530897	0.0395517	0.0742388	-0.174325	0.351763	-0.138647	0.0432942
247	550.L1S327.s.1.sequence	EMP sample	Host-associated	Animal	Animal distal gut	-0.254846	0.198457	-0.122287	0.049959	0.0296623	0.101812	-0.177732	0.333438	-0.113434	0.0554173
248	550.L1S328.s.1.sequence	EMP sample	Host-associated	Animal	Animal distal gut	-0.215844	0.161449	-0.143057	0.0603475	0.0332253	0.106967	-0.174309	0.35779	-0.120861	0.0373972
249	550.L1S329.s.1.sequence	EMP sample	Host-associated	Animal	Animal distal gut	-0.234819	0.239099	-0.022309	-0.0320905	-0.0412092	0.141073	-0.122693	0.236368	-0.090547	0.00635523
250	550.L1S33.s.1.sequence	EMP sample	Host-associated	Animal	Animal distal gut	-0.264526	0.0788597	-0.054156	0.0839946	0.0285427	0.120742	-0.143371	0.264336	-0.0820718	0.0285186
251	550.L1S330.s.1.sequence	EMP sample	Host-associated	Animal	Animal distal gut	-0.265048	0.195481	-0.0633584	0.0434145	0.00767602	0.146453	-0.171895	0.320006	-0.132366	0.0492106
252	550.L1S331.s.1.sequence	EMP sample	Host-associated	Animal	Animal distal gut	-0.23254	0.167191	-0.110874	0.080385	0.0517117	0.112766	-0.174459	0.330973	-0.137785	0.0573562
253	550.L1S332.s.1.sequence	EMP sample	Host-associated	Animal	Animal distal gut	-0.236406	0.178077	-0.114922	0.0808436	0.0573827	0.0996097	-0.174757	0.344329	-0.152789	0.0478551
254	550.L1S333.s.1.sequence	EMP sample	Host-associated	Animal	Animal distal gut	-0.234917	0.18599	-0.129724	0.0528817	0.0321605	0.0922522	-0.177231	0.349659	-0.129621	0.0452381
255	550.L1S334.s.1.sequence	EMP sample	Host-associated	Animal	Animal distal gut	-0.354143	0.109245	0.177534	-0.0221759	-0.10166	0.25577	-0.0667769	-0.0732651	0.149801	0.144299
256	550.L1S335.s.1.sequence	EMP sample	Host-associated	Animal	Animal distal gut	-0.217295	0.202192	-0.155089	0.0462976	0.0290506	0.110106	-0.175709	0.347143	-0.109884	0.0552223
257	550.L1S336.s.1.sequence	EMP sample	Host-associated	Animal	Animal distal gut	-0.228958	0.180314	-0.108966	0.0730608	0.0425106	0.133413	-0.180968	0.335153	-0.128264	0.0368927
258	550.L1S337.s.1.sequence	EMP sample	Host-associated	Animal	Animal distal gut	-0.213416	0.179675	-0.143098	0.0560317	0.033295	0.102937	-0.176197	0.3637	-0.130125	0.0334987
259	550.L1S338.s.1.sequence	EMP sample	Host-associated	Animal	Animal distal gut	-0.216053	0.169779	-0.129407	0.0503687	0.0207505	0.123297	-0.169716	0.358183	-0.126726	0.0506905
260	550.L1S339.s.1.sequence	EMP sample	Host-associated	Animal	Animal distal gut	-0.24111	0.219215	-0.114029	0.0522499	0.0384812	0.101379	-0.175252	0.327299	-0.137701	0.0590709
261	550.L1S34.s.1.sequence	EMP sample	Host-associated	Animal	Animal distal gut	-0.25607	0.109465	-0.0800528	0.0795102	0.0331046	0.103935	-0.151114	0.2922	-0.0959293	0.0412559
262	550.L1S340.s.1.sequence	EMP sample	Host-associated	Animal	Animal distal gut	-0.258015	0.189557	-0.0939403	0.076436	0.0387695	0.113148	-0.182847	0.313906	-0.131257	0.0471532
263	550.L1S341.s.1.sequence	EMP sample	Host-associated	Animal	Animal distal gut	-0.213157	0.184046	-0.135404	0.0738133	0.0521093	0.116055	-0.18434	0.351184	-0.139974	0.0457992
264	550.L1S342.s.1.sequence	EMP sample	Host-associated	Animal	Animal distal gut	-0.232728	0.17755	-0.100886	0.0747682	0.0475888	0.123286	-0.181094	0.345963	-0.145536	0.0373703
265	550.L1S343.s.1.sequence	EMP sample	Host-associated	Animal	Animal distal gut	-0.230014	0.2104	-0.105358	0.0574471	0.0352162	0.125898	-0.169572	0.31922	-0.129027	0.0517464
266	550.L1S344.s.1.sequence	EMP sample	Host-associated	Animal	Animal distal gut	-0.223253	0.220005	-0.106027	0.0446032	0.0208606	0.133149	-0.172266	0.3156	-0.118126	0.0395697
267	550.L1S345.s.1.sequence	EMP sample	Host-associated	Animal	Animal distal gut	-0.246518	0.211249	-0.0777882	0.0442652	0.017066	0.146378	-0.17515	0.310576	-0.113192	0.0330853
268	550.L1S346.s.1.sequence	EMP sample	Host-associated	Animal	Animal distal gut	-0.251577	0.183223	-0.0936693	0.0478119	0.0251412	0.112298	-0.167031	0.31913	-0.130107	0.00626815
269	550.L1S347.s.1.sequence	EMP sample	Host-associated	Animal	Animal distal gut	-0.250237	0.2395	0.00266261	-0.0325962	-0.0476109	0.131396	-0.122495	0.233923	-0.103475	-0.00067827
270	550.L1S348.s.1.sequence	EMP sample	Host-associated	Animal	Animal distal gut	-0.244325	0.176008	-0.103734	0.0499163	0.00509463	0.124985	-0.168978	0.317206	-0.102123	0.0454068
271	550.L1S349.s.1.sequence	EMP sample	Host-associated	Animal	Animal distal gut	-0.22838	0.226399	-0.136863	0.0570625	0.0476545	0.10654	-0.17781	0.317623	-0.118785	0.051642
272	550.L1S35.s.1.sequence	EMP sample	Host-associated	Animal	Animal distal gut	-0.247135	0.131908	-0.082323	0.0573987	0.0112602	0.11723	-0.157471	0.301049	-0.100422	0.0377489
273	550.L1S350.s.1.sequence	EMP sample	Host-associated	Animal	Animal distal gut	-0.237907	0.199203	-0.125375	0.072843	0.0517688	0.123585	-0.182909	0.331363	-0.121161	0.0566251
274	550.L1S351.s.1.sequence	EMP sample	Host-associated	Animal	Animal distal gut	-0.232596	0.169825	-0.117871	0.0836693	0.0583079	0.117509	-0.174991	0.323343	-0.123871	0.0497737
275	550.L1S352.s.1.sequence	EMP sample	Host-associated	Animal	Animal distal gut	-0.228002	0.18994	-0.109271	0.0616642	0.0357753	0.129459	-0.184475	0.344235	-0.130252	0.0512206
276	550.L1S353.s.1.sequence	EMP sample	Host-associated	Animal	Animal distal gut	-0.228314	0.217028	-0.042739	-0.0334838	-0.0360615	0.0923145	-0.124523	0.263443	-0.105738	0.00274015
277	550.L1S354.s.1.sequence	EMP sample	Host-associated	Animal	Animal distal gut	-0.245786	0.181595	-0.125017	0.0562444	0.0337568	0.0938929	-0.171296	0.329786	-0.118608	0.03496
278	550.L1S355.s.1.sequence	EMP sample	Host-associated	Animal	Animal distal gut	-0.258108	0.212655	-0.077126	0.0329244	0.0294196	0.0959266	-0.158331	0.290886	-0.123366	0.0260482
279	550.L1S356.s.1.sequence	EMP sample	Host-associated	Animal	Animal distal gut	-0.251375	0.194438	-0.102402	0.0694302	0.0510289	0.0973308	-0.17712	0.317422	-0.135095	0.0439057
280	550.L1S357.s.1.sequence	EMP sample	Host-associated	Animal	Animal distal gut	-0.246578	0.152818	-0.121602	0.066679	0.037373	0.0983084	-0.171653	0.357163	-0.129859	0.0470396
281	550.L1S358.s.1.sequence	EMP sample	Host-associated	Animal	Animal distal gut	-0.249498	0.19508	-0.106531	0.0722957	0.0508501	0.10859	-0.172464	0.321904	-0.133093	0.0659449
282	550.L1S359.s.1.sequence	EMP sample	Host-associated	Animal	Animal distal gut	-0.246708	0.132816	-0.100027	0.099303	0.061584	0.118294	-0.174015	0.332414	-0.138852	0.0521199
283	550.L1S36.s.1.sequence	EMP sample	Host-associated	Animal	Animal distal gut	-0.262196	0.065966	-0.0629145	0.130739	0.0773159	0.116793	-0.15139	0.265477	-0.11701	0.0407161
284	550.L1S360.s.1.sequence	EMP sample	Host-associated	Animal	Animal distal gut	-0.234697	0.124937	-0.0870264	0.0689259	0.0623256	0.111035	-0.15834	0.327631	-0.125391	0.0465868
285	550.L1S361.s.1.sequence	EMP sample	Host-associated	Animal	Animal distal gut	-0.251539	0.136264	-0.0873752	0.0852207	0.040788	0.141435	-0.171208	0.323005	-0.128613	0.0628464
286	550.L1S362.s.1.sequence	EMP sample	Host-associated	Animal	Animal distal gut	-0.258681	0.192017	-0.0925725	0.0706487	0.0484431	0.103457	-0.174516	0.327697	-0.145183	0.0544804
287	550.L1S363.s.1.sequence	EMP sample	Host-associated	Animal	Animal distal gut	-0.24355	0.187679	-0.101919	0.0695214	0.0416452	0.113317	-0.177661	0.32431	-0.1316	0.0400323
288	550.L1S364.s.1.sequence	EMP sample	Host-associated	Animal	Animal distal gut	-0.252143	0.179597	-0.0941419	0.0474064	0.0244814	0.111154	-0.164857	0.314912	-0.129149	-0.0101009
289	550.L1S365.s.1.sequence	EMP sample	Host-associated	Animal	Animal distal gut	-0.251057	0.235449	-0.0956255	0.0406277	0.0227416	0.113786	-0.167862	0.297049	-0.119919	0.0594252
290	550.L1S366.s.1.sequence	EMP sample	Host-associated	Animal	Animal distal gut	-0.242654	0.211352	-0.0968636	0.0620118	0.0448015	0.105515	-0.170605	0.308241	-0.126558	0.0501563
291	550.L1S367.s.1.sequence	EMP sample	Host-associated	Animal	Animal distal gut	-0.202626	0.195506	-0.164724	0.0511014	0.0363026	0.0976095	-0.176046	0.352478	-0.117618	0.0471013
292	550.L1S368.s.1.sequence	EMP sample	Host-associated	Animal	Animal distal gut	-0.242179	0.233583	-0.0984724	0.0399655	0.0253173	0.124018	-0.179479	0.32418	-0.129797	0.0361323
293	550.L1S369.s.1.sequence	EMP sample	Host-associated	Animal	Animal distal gut	-0.245764	0.225284	-0.00916004	-0.0175584	-0.0287203	0.122477	-0.128028	0.257104	-0.120786	-0.000441074
294	550.L1S37.s.1.sequence	EMP sample	Host-associated	Animal	Animal distal gut	-0.256513	0.0955011	-0.0686546	0.116879	0.0714998	0.10699	-0.149952	0.272578	-0.116354	0.0488551
295	550.L1S370.s.1.sequence	EMP sample	Host-associated	Animal	Animal distal gut	-0.252157	0.203506	-0.00956834	-0.0321519	-0.0427998	0.110143	-0.12185	0.260714	-0.105288	-0.02025
296	550.L1S371.s.1.sequence	EMP sample	Host-associated	Animal	Animal distal gut	-0.245326	0.168542	-0.113396	0.0812013	0.060666	0.0954519	-0.177804	0.33294	-0.142982	0.0499143
297	550.L1S372.s.1.sequence	EMP sample	Host-associated	Animal	Animal distal gut	-0.255753	0.213611	-0.109671	0.0420607	0.0311611	0.0738006	-0.16105	0.292914	-0.105239	0.0584196
298	550.L1S374.s.1.sequence	EMP sample	Host-associated	Animal	Animal distal gut	-0.243661	0.169532	-0.120138	0.0629092	0.0361712	0.0971284	-0.173406	0.353443	-0.131094	0.0556156
299	550.L1S375.s.1.sequence	EMP sample	Host-associated	Animal	Animal distal gut	-0.234001	0.190079	-0.138654	0.0513067	0.0349051	0.0903244	-0.1752	0.343538	-0.122678	0.0647504
300	550.L1S376.s.1.sequence	EMP sample	Host-associated	Animal	Animal distal gut	-0.244426	0.226507	-0.0800901	0.00188581	-0.0274662	0.130463	-0.151084	0.29715	-0.104478	0.0466698
301	550.L1S378.s.1.sequence	EMP sample	Host-associated	Animal	Animal distal gut	-0.238673	0.235523	-0.039206	-0.0420159	-0.0475607	0.111001	-0.116987	0.256816	-0.0987017	-0.000489025
302	550.L1S379.s.1.sequence	EMP sample	Host-associated	Animal	Animal distal gut	-0.222057	0.189801	-0.13283	0.0443475	0.0280886	0.0806706	-0.158759	0.315	-0.116903	0.0258373
303	550.L1S38.s.1.sequence	EMP sample	Host-associated	Animal	Animal distal gut	-0.252984	0.104763	-0.0823703	0.107973	0.0635695	0.118195	-0.160004	0.302783	-0.128342	0.0448805
304	550.L1S380.s.1.sequence	EMP sample	Host-associated	Animal	Animal distal gut	-0.219963	0.187361	-0.158562	0.0529649	0.0407025	0.0860807	-0.16873	0.345979	-0.118249	0.042178
305	550.L1S381.s.1.sequence	EMP sample	Host-associated	Animal	Animal distal gut	-0.22243	0.179711	-0.139142	0.0543106	0.036516	0.097418	-0.16129	0.334049	-0.115933	0.0461024
306	550.L1S382.s.1.sequence	EMP sample	Host-associated	Animal	Animal distal gut	-0.218464	0.175328	-0.149841	0.061474	0.041952	0.0987181	-0.175511	0.362178	-0.127916	0.0402018
307	550.L1S383.s.1.sequence	EMP sample	Host-associated	Animal	Animal distal gut	-0.224684	0.188916	-0.136096	0.0534494	0.0349106	0.0968855	-0.173226	0.35155	-0.125371	0.034188
308	550.L1S39.s.1.sequence	EMP sample	Host-associated	Animal	Animal distal gut	-0.265157	0.0989751	-0.0699579	0.120593	0.0740153	0.113528	-0.158788	0.28614	-0.11874	0.0528472
309	550.L1S4.s.1.sequence	EMP sample	Host-associated	Animal	Animal distal gut	-0.272933	0.0748183	-0.0762536	0.107467	0.0472585	0.104608	-0.139178	0.253328	-0.0882694	0.0189867
310	550.L1S40.s.1.sequence	EMP sample	Host-associated	Animal	Animal distal gut	-0.247044	0.132325	-0.0995654	0.0967445	0.0592454	0.111323	-0.163813	0.31332	-0.132779	0.0417457
311	550.L1S41.s.1.sequence	EMP sample	Host-associated	Animal	Animal distal gut	-0.248066	0.114752	-0.0882663	0.102358	0.0613369	0.113957	-0.159248	0.301526	-0.128024	0.0433896
312	550.L1S42.s.1.sequence	EMP sample	Host-associated	Animal	Animal distal gut	-0.268432	0.161535	-0.0665356	0.076773	0.0399629	0.130354	-0.172382	0.301825	-0.118227	0.0369777
313	550.L1S43.s.1.sequence	EMP sample	Host-associated	Animal	Animal distal gut	-0.268323	0.119257	-0.0445036	0.0901649	0.0442692	0.124438	-0.158211	0.280324	-0.121609	0.0386303
314	550.L1S44.s.1.sequence	EMP sample	Host-associated	Animal	Animal distal gut	-0.26211	0.170098	-0.0703114	0.0697302	0.0412127	0.107146	-0.153999	0.281059	-0.122661	0.0479532
315	550.L1S45.s.1.sequence	EMP sample	Host-associated	Animal	Animal distal gut	-0.245227	0.126961	-0.0982207	0.0737391	0.0338543	0.100881	-0.16486	0.315581	-0.114437	0.0282236
316	550.L1S46.s.1.sequence	EMP sample	Host-associated	Animal	Animal distal gut	-0.24411	0.18751	-0.0871046	0.0308245	-0.000827928	0.107271	-0.153684	0.298022	-0.103498	0.0491878
317	550.L1S47.s.1.sequence	EMP sample	Host-associated	Animal	Animal distal gut	-0.248501	0.140207	-0.0965684	0.0628523	0.0269608	0.111918	-0.163274	0.30894	-0.0957214	0.0485541
318	550.L1S48.s.1.sequence	EMP sample	Host-associated	Animal	Animal distal gut	-0.26264	0.145263	-0.0327779	0.0179532	-0.034927	0.160778	-0.143123	0.274452	-0.077688	0.0597238
319	550.L1S49.s.1.sequence	EMP sample	Host-associated	Animal	Animal distal gut	-0.234248	0.159576	-0.101811	0.0497183	0.0200532	0.100023	-0.157367	0.318846	-0.117428	0.0227
320	550.L1S5.s.1.sequence	EMP sample	Host-associated	Animal	Animal distal gut	-0.244842	0.0784847	-0.100832	0.101023	0.0486945	0.087719	-0.127938	0.266429	-0.100578	0.0330238
321	550.L1S50.s.1.sequence	EMP sample	Host-associated	Animal	Animal distal gut	-0.24895	0.146304	-0.0650428	0.0341122	-0.0139064	0.13884	-0.153157	0.285887	-0.0913781	0.0368807
322	550.L1S51.s.1.sequence	EMP sample	Host-associated	Animal	Animal distal gut	-0.230073	0.1532	-0.130162	0.0644302	0.0387904	0.077287	-0.164423	0.340838	-0.132385	0.0380073
323	550.L1S52.s.1.sequence	EMP sample	Host-associated	Animal	Animal distal gut	-0.253581	0.123906	-0.0963707	0.074856	0.0340635	0.115512	-0.157248	0.309535	-0.100883	0.0505892
324	550.L1S53.s.1.sequence	EMP sample	Host-associated	Animal	Animal distal gut	-0.256051	0.0933477	-0.0724602	0.0824552	0.0342955	0.104676	-0.155119	0.29555	-0.106958	0.0333574
325	550.L1S54.s.1.sequence	EMP sample	Host-associated	Animal	Animal distal gut	-0.253261	0.136322	-0.0855129	0.0621999	0.0236016	0.108216	-0.156634	0.297027	-0.100238	0.0465434
326	550.L1S55.s.1.sequence	EMP sample	Host-associated	Animal	Animal distal gut	-0.240545	0.134558	-0.0932086	0.0650537	0.0284781	0.0969953	-0.156998	0.305428	-0.113507	0.0312931
327	550.L1S56.s.1.sequence	EMP sample	Host-associated	Animal	Animal distal gut	-0.202854	0.147379	-0.141172	0.0637789	0.0333098	0.10317	-0.16197	0.336332	-0.114301	0.0289187
328	550.L1S57.s.1.sequence	EMP sample	Host-associated	Animal	Animal distal gut	-0.234027	0.117363	-0.105	0.0754171	0.0304347	0.106908	-0.160718	0.308868	-0.104747	0.0325272
329	550.L1S58.s.1.sequence	EMP sample	Host-associated	Animal	Animal distal gut	-0.21459	0.146307	-0.117738	0.0590154	0.0236436	0.117711	-0.162173	0.32139	-0.104558	0.0277411
330	550.L1S59.s.1.sequence	EMP sample	Host-associated	Animal	Animal distal gut	-0.207831	0.141975	-0.130193	0.0675147	0.0349319	0.103342	-0.160127	0.325647	-0.111502	0.025708
331	550.L1S6.s.1.sequence	EMP sample	Host-associated	Animal	Animal distal gut	-0.257666	0.0747488	-0.0947826	0.104058	0.0439071	0.103118	-0.14562	0.281529	-0.100409	0.0231437
332	550.L1S60.s.1.sequence	EMP sample	Host-associated	Animal	Animal distal gut	-0.20936	0.150132	-0.135643	0.0667347	0.0361113	0.10332	-0.166306	0.33693	-0.115616	0.0268951
333	550.L1S61.s.1.sequence	EMP sample	Host-associated	Animal	Animal distal gut	-0.265991	0.160546	-0.0382795	0.0270868	-0.0217266	0.136116	-0.153582	0.284878	-0.0951791	0.025309
334	550.L1S62.s.1.sequence	EMP sample	Host-associated	Animal	Animal distal gut	-0.217371	0.134441	-0.132025	0.0741822	0.0418903	0.0996251	-0.163193	0.32127	-0.105811	0.0266717
335	550.L1S63.s.1.sequence	EMP sample	Host-associated	Animal	Animal distal gut	-0.205809	0.118228	-0.133694	0.0757531	0.0398812	0.105621	-0.154566	0.321795	-0.104256	0.0319735
336	550.L1S64.s.1.sequence	EMP sample	Host-associated	Animal	Animal distal gut	-0.235948	0.133766	-0.102243	0.0662254	0.0334057	0.102607	-0.159101	0.319806	-0.115671	0.0254012
337	550.L1S65.s.1.sequence	EMP sample	Host-associated	Animal	Animal distal gut	-0.246332	0.124024	-0.089087	0.0661823	0.0220725	0.111906	-0.159482	0.303658	-0.10087	0.0354689
338	550.L1S66.s.1.sequence	EMP sample	Host-associated	Animal	Animal distal gut	-0.220749	0.130777	-0.124783	0.0742258	0.0388116	0.109625	-0.164919	0.33067	-0.109437	0.0266461
339	550.L1S67.s.1.sequence	EMP sample	Host-associated	Animal	Animal distal gut	-0.260268	0.119075	-0.0719567	0.0627969	0.0131887	0.132707	-0.154203	0.281738	-0.0840468	0.0462481
340	550.L1S68.s.1.sequence	EMP sample	Host-associated	Animal	Animal distal gut	-0.248166	0.132608	-0.0985838	0.0685349	0.0264554	0.109544	-0.16097	0.300264	-0.0990889	0.0294406
341	550.L1S69.s.1.sequence	EMP sample	Host-associated	Animal	Animal distal gut	-0.260485	0.11578	-0.0779817	0.0656981	0.0152309	0.120901	-0.152179	0.294461	-0.0927634	0.0596655
342	550.L1S7.s.1.sequence	EMP sample	Host-associated	Animal	Animal distal gut	-0.25536	0.100864	-0.102085	0.0911032	0.0383729	0.10284	-0.142095	0.269668	-0.0873637	0.029617
343	550.L1S70.s.1.sequence	EMP sample	Host-associated	Animal	Animal distal gut	-0.219463	0.0899245	-0.116939	0.0870573	0.0413139	0.112323	-0.152391	0.307028	-0.0936424	0.0277288
344	550.L1S71.s.1.sequence	EMP sample	Host-associated	Animal	Animal distal gut	-0.231493	0.0954472	-0.0856866	0.106154	0.0595927	0.135104	-0.153556	0.289992	-0.113076	0.0353029
345	550.L1S72.s.1.sequence	EMP sample	Host-associated	Animal	Animal distal gut	-0.251	0.115564	-0.0702294	0.06744	0.0189963	0.121736	-0.159011	0.30198	-0.102183	0.032339
346	550.L1S73.s.1.sequence	EMP sample	Host-associated	Animal	Animal distal gut	-0.254756	0.109596	-0.0966679	0.0830498	0.0393895	0.10538	-0.157535	0.309856	-0.106297	0.0326559
347	550.L1S74.s.1.sequence	EMP sample	Host-associated	Animal	Animal distal gut	-0.271589	0.0997391	-0.0827209	0.0884556	0.0419852	0.110641	-0.156816	0.301184	-0.101701	0.0298865
348	550.L1S75.s.1.sequence	EMP sample	Host-associated	Animal	Animal distal gut	-0.241822	0.140033	-0.114823	0.067837	0.0378107	0.0873265	-0.159353	0.327374	-0.122923	0.0534534
349	550.L1S76.s.1.sequence	EMP sample	Host-associated	Animal	Animal distal gut	-0.239397	0.12303	-0.110672	0.0771153	0.0410883	0.0872214	-0.162154	0.318471	-0.118014	0.0332864
350	550.L1S77.s.1.sequence	EMP sample	Host-associated	Animal	Animal distal gut	-0.225421	0.142414	-0.118533	0.0663459	0.0356275	0.102537	-0.161585	0.311374	-0.101458	0.0396351
351	550.L1S78.s.1.sequence	EMP sample	Host-associated	Animal	Animal distal gut	-0.226763	0.130892	-0.124768	0.075945	0.0408275	0.105464	-0.172002	0.342329	-0.11669	0.0313468
352	550.L1S79.s.1.sequence	EMP sample	Host-associated	Animal	Animal distal gut	-0.248592	0.191168	-0.0644445	0.0144197	-0.0197611	0.117534	-0.155361	0.29859	-0.109203	0.0168644
353	550.L1S8.s.1.sequence	EMP sample	Host-associated	Animal	Animal distal gut	-0.269968	0.0870489	-0.0682696	0.0935849	0.0337923	0.109145	-0.142912	0.261117	-0.0926516	0.0159231
354	550.L1S80.s.1.sequence	EMP sample	Host-associated	Animal	Animal distal gut	-0.225271	0.156344	-0.114617	0.0551569	0.021551	0.123229	-0.171337	0.329501	-0.103036	0.0257722
355	550.L1S81.s.1.sequence	EMP sample	Host-associated	Animal	Animal distal gut	-0.243245	0.118211	-0.110045	0.0823826	0.0418197	0.0995201	-0.161744	0.322564	-0.114309	0.0346572
356	550.L1S82.s.1.sequence	EMP sample	Host-associated	Animal	Animal distal gut	-0.263031	0.187228	-0.0490805	0.0144255	-0.0225157	0.125313	-0.158175	0.292055	-0.103289	0.0153319
357	550.L1S83.s.1.sequence	EMP sample	Host-associated	Animal	Animal distal gut	-0.227855	0.142259	-0.11083	0.0951549	0.0610618	0.118925	-0.173295	0.318453	-0.12714	0.0337859
358	550.L1S84.s.1.sequence	EMP sample	Host-associated	Animal	Animal distal gut	-0.271002	0.162752	-0.0574685	0.0732555	0.0351125	0.126251	-0.170825	0.291459	-0.119876	0.0487047
359	550.L1S85.s.1.sequence	EMP sample	Host-associated	Animal	Animal distal gut	-0.260679	0.171749	-0.0466116	0.0437809	0.00223218	0.141574	-0.149412	0.269497	-0.103777	0.031658
360	550.L1S86.s.1.sequence	EMP sample	Host-associated	Animal	Animal distal gut	-0.232611	0.145506	-0.0898516	0.0537774	0.0142269	0.121944	-0.165863	0.315216	-0.104722	0.0226659
361	550.L1S87.s.1.sequence	EMP sample	Host-associated	Animal	Animal distal gut	-0.230461	0.105288	-0.108738	0.0820139	0.0409358	0.109043	-0.161769	0.318427	-0.106729	0.0283569
362	550.L1S88.s.1.sequence	EMP sample	Host-associated	Animal	Animal distal gut	-0.242618	0.129009	-0.110809	0.0744001	0.0406023	0.0918807	-0.163257	0.323751	-0.11881	0.0393751
363	550.L1S89.s.1.sequence	EMP sample	Host-associated	Animal	Animal distal gut	-0.219125	0.138666	-0.12389	0.0657969	0.0332997	0.108277	-0.157627	0.311654	-0.0985532	0.0278444
364	550.L1S9.s.1.sequence	EMP sample	Host-associated	Animal	Animal distal gut	-0.242848	0.104205	-0.107849	0.092799	0.0435958	0.0896557	-0.1456	0.284401	-0.107502	0.0193102
365	550.L1S90.s.1.sequence	EMP sample	Host-associated	Animal	Animal distal gut	-0.229231	0.145841	-0.10701	0.0547339	0.0169196	0.126027	-0.158271	0.323484	-0.10117	0.0377242
366	550.L1S91.s.1.sequence	EMP sample	Host-associated	Animal	Animal distal gut	-0.213677	0.113153	-0.12411	0.075977	0.0363697	0.111821	-0.157069	0.32407	-0.104743	0.0295243
367	550.L1S92.s.1.sequence	EMP sample	Host-associated	Animal	Animal distal gut	-0.266086	0.171626	-0.0425155	0.0226932	-0.0210046	0.135045	-0.149091	0.277729	-0.0896474	0.0262591
368	550.L1S93.s.1.sequence	EMP sample	Host-associated	Animal	Animal distal gut	-0.256332	0.118261	-0.0995734	0.0801595	0.0357099	0.111825	-0.167626	0.324048	-0.109396	0.0365061
369	550.L1S94.s.1.sequence	EMP sample	Host-associated	Animal	Animal distal gut	-0.227714	0.163889	-0.1159	0.0498674	0.0223629	0.115899	-0.156152	0.316027	-0.100105	0.0299977
370	550.L1S95.s.1.sequence	EMP sample	Host-associated	Animal	Animal distal gut	-0.234149	0.102989	-0.0956622	0.0821728	0.0337311	0.123539	-0.160738	0.312928	-0.101673	0.0231022
371	550.L1S97.s.1.sequence	EMP sample	Host-associated	Animal	Animal distal gut	-0.263798	0.168905	-0.0251024	0.00656593	-0.0449739	0.159522	-0.142689	0.263557	-0.0820008	0.0248489
372	550.L1S98.s.1.sequence	EMP sample	Host-associated	Animal	Animal distal gut	-0.252043	0.144186	-0.0829179	0.0566611	0.0146951	0.116219	-0.167744	0.314796	-0.107529	0.0313198
373	550.L1S99.s.1.sequence	EMP sample	Host-associated	Animal	Animal distal gut	-0.224919	0.119431	-0.116665	0.075955	0.0399605	0.106927	-0.160011	0.321841	-0.107919	0.0314889
374	550.L2S1.s.2.sequence	EMP sample	Host-associated	Animal	Animal distal gut	-0.218693	0.200755	-0.140604	0.0716936	0.0593754	0.097083	-0.165453	0.31814	-0.128203	0.0442186
375	550.L2S10.s.2.sequence	EMP sample	Host-associated	Animal	Animal distal gut	-0.232357	0.251317	-0.0564487	-0.0356437	-0.0311264	0.0918739	-0.125733	0.263948	-0.107989	-0.00745952
376	550.L2S100.s.2.sequence	EMP sample	Host-associated	Animal	Animal surface	-0.236258	0.0816446	0.218736	-0.176003	-0.107045	-0.0340118	0.0167346	-0.00398165	-0.0784389	-0.0269787
377	550.L2S101.s.2.sequence	EMP sample	Host-associated	Animal	Animal surface	0.014404	0.111997	0.188868	-0.132152	-0.115773	-0.106661	0.026927	0.0253349	-0.0725432	-0.0741578
378	550.L2S102.s.2.sequence	EMP sample	Host-associated	Animal	Animal surface	-0.1022	0.0980676	0.216939	-0.18463	-0.0947413	-0.101892	0.0426258	0.0161541	-0.0736737	-0.0689243
379	550.L2S103.s.2.sequence	EMP sample	Host-associated	Animal	Animal surface	-0.0211244	0.126997	0.180492	-0.152759	-0.0892929	-0.114754	0.0222646	0.022492	-0.0717359	-0.087187
380	550.L2S104.s.2.sequence	EMP sample	Host-associated	Animal	Animal surface	-0.364311	0.0152701	0.203526	-0.0119213	-0.091196	0.219981	-0.025827	-0.0959441	0.133885	0.0623303
381	550.L2S105.s.2.sequence	EMP sample	Host-associated	Animal	Animal surface	-0.138624	0.0894851	0.227617	-0.186136	-0.0960278	-0.0999369	0.0552151	-0.0158382	-0.0679053	-0.0606366
382	550.L2S106.s.2.sequence	EMP sample	Host-associated	Animal	Animal surface	-0.201501	0.057872	0.236653	-0.156505	-0.115181	-6.36363e-05	0.0524839	-0.0689413	-0.00648542	-0.0549995
383	550.L2S107.s.2.sequence	EMP sample	Host-associated	Animal	Animal surface	-0.0749382	0.130049	0.212272	-0.172895	-0.117201	-0.0970812	0.031927	0.00105163	-0.0881359	-0.0889709
384	550.L2S108.s.2.sequence	EMP sample	Host-associated	Animal	Animal surface	-0.0792101	0.130796	0.175954	-0.177626	-0.119207	-0.0813174	0.0361438	-0.00416651	-0.0836277	-0.0797471
385	550.L2S109.s.2.sequence	EMP sample	Host-associated	Animal	Animal surface	-0.25161	0.0622877	0.233889	-0.154421	-0.131662	0.0417959	0.0311315	-0.0540601	-0.00275235	-0.0280467
386	550.L2S11.s.2.sequence	EMP sample	Host-associated	Animal	Animal distal gut	-0.25175	0.209066	-0.125695	0.0438549	0.0267406	0.0923274	-0.176613	0.330245	-0.11305	0.052873
387	550.L2S110.s.2.sequence	EMP sample	Host-associated	Animal	Animal surface	-0.118882	0.0946522	0.235479	-0.175704	-0.124588	-0.0655323	0.0377711	0.00646825	-0.0655346	-0.0724377
388	550.L2S111.s.2.sequence	EMP sample	Host-associated	Animal	Animal surface	-0.206134	0.139227	0.215113	-0.177866	-0.119195	-0.0161235	0.0367294	-0.012076	-0.0545991	-0.0325538
389	550.L2S112.s.2.sequence	EMP sample	Host-associated	Animal	Animal surface	-0.212625	0.0981766	0.23789	-0.190712	-0.124769	-0.0208865	0.0565342	-0.0356643	-0.0460669	-0.0363353
390	550.L2S113.s.2.sequence	EMP sample	Host-associated	Animal	Animal surface	-0.148714	0.0577807	0.237288	-0.191372	-0.09875	-0.101342	0.0646477	-0.0123021	-0.0487869	-0.0588485
391	550.L2S114.s.2.sequence	EMP sample	Host-associated	Animal	Animal surface	-0.266601	0.0217291	0.24808	-0.119599	-0.120175	-4.02556e-06	0.0298975	-0.0238533	-0.0383746	-0.0414963
392	550.L2S115.s.2.sequence	EMP sample	Host-associated	Animal	Animal surface	-0.117209	0.0962982	0.213267	-0.180071	-0.120176	-0.0973785	0.0355436	-0.000371482	-0.114188	-0.0706431
393	550.L2S116.s.2.sequence	EMP sample	Host-associated	Animal	Animal surface	-0.203766	0.107382	0.209775	-0.186247	-0.136397	-0.0221489	0.0341356	0.0119175	-0.071776	-0.0935075
394	550.L2S117.s.2.sequence	EMP sample	Host-associated	Animal	Animal surface	-0.152045	0.0624424	0.214513	-0.185461	-0.0941356	-0.100154	0.0363218	0.0349199	-0.082708	-0.0672574
395	550.L2S118.s.2.sequence	EMP sample	Host-associated	Animal	Animal surface	-0.174602	0.135754	0.172311	-0.184027	-0.126163	-0.063002	0.0261193	0.00899353	-0.0877261	-0.0737832
396	550.L2S119.s.2.sequence	EMP sample	Host-associated	Animal	Animal surface	-0.195912	0.118842	0.138362	-0.133046	-0.101901	-0.0132367	0.0320698	-0.00642747	-0.0730738	-0.0420962
397	550.L2S12.s.2.sequence	EMP sample	Host-associated	Animal	Animal distal gut	-0.2371	0.217286	-0.125224	0.0624652	0.0520074	0.107101	-0.167164	0.303748	-0.114459	0.0570606
398	550.L2S120.s.2.sequence	EMP sample	Host-associated	Animal	Animal surface	-0.209437	0.062245	0.233914	-0.170058	-0.0904834	-0.0594038	0.029497	0.00533554	-0.0789071	-0.0663179
399	550.L2S121.s.2.sequence	EMP sample	Host-associated	Animal	Animal surface	-0.149504	0.0872624	0.232428	-0.18855	-0.137073	-0.0600889	0.0416558	-0.00958563	-0.0642649	-0.0908644
400	550.L2S122.s.2.sequence	EMP sample	Host-associated	Animal	Animal surface	-0.143274	0.107739	0.206633	-0.180639	-0.0966343	-0.0867566	0.0584352	-0.0194136	-0.0889888	-0.0699336
401	550.L2S123.s.2.sequence	EMP sample	Host-associated	Animal	Animal surface	-0.0818357	0.0578163	0.208647	-0.195435	-0.0879901	-0.13089	0.0329146	0.00368229	-0.0738741	-0.0501554
402	550.L2S124.s.2.sequence	EMP sample	Host-associated	Animal	Animal surface	-0.125922	0.100512	0.185153	-0.183263	-0.0953548	-0.113226	0.0356868	0.0223218	-0.0952479	-0.0489054
403	550.L2S125.s.2.sequence	EMP sample	Host-associated	Animal	Animal surface	-0.136705	0.12845	0.177585	-0.177838	-0.109715	-0.093805	0.0413951	0.0314815	-0.101741	-0.0759832
404	550.L2S126.s.2.sequence	EMP sample	Host-associated	Animal	Animal surface	-0.161683	0.0812665	0.215611	-0.162815	-0.131205	-0.0542906	0.0281086	0.0216025	-0.104062	-0.087453
405	550.L2S127.s.2.sequence	EMP sample	Host-associated	Animal	Animal surface	-0.196219	0.124709	0.203953	-0.187473	-0.129925	-0.0126696	0.0286157	-0.0225316	-0.0305837	-0.0279879
406	550.L2S128.s.2.sequence	EMP sample	Host-associated	Animal	Animal surface	-0.187553	0.116609	0.182193	-0.160777	-0.0954883	-0.0499554	0.0300858	0.0236428	-0.0717847	-0.0709032
407	550.L2S129.s.2.sequence	EMP sample	Host-associated	Animal	Animal surface	-0.118206	0.0969077	0.183698	-0.169305	-0.104554	-0.119071	0.0368455	-0.000656594	-0.101263	-0.0783428
408	550.L2S13.s.2.sequence	EMP sample	Host-associated	Animal	Animal distal gut	-0.225057	0.225563	-0.143496	0.0327993	0.025957	0.0824173	-0.162825	0.319896	-0.108441	0.0342224
409	550.L2S130.s.2.sequence	EMP sample	Host-associated	Animal	Animal surface	-0.173756	0.090256	0.208012	-0.203106	-0.104625	-0.0751928	0.0559022	0.0107158	-0.0793805	-0.074478
410	550.L2S131.s.2.sequence	EMP sample	Host-associated	Animal	Animal surface	-0.141377	0.0877697	0.218897	-0.183578	-0.107749	-0.0758251	0.0607382	-0.00606257	-0.0767134	-0.0734469
411	550.L2S132.s.2.sequence	EMP sample	Host-associated	Animal	Animal surface	-0.207662	0.0881639	0.19103	-0.156257	-0.10543	-0.0216812	0.0359413	-0.0221809	-0.055436	-0.0477102
412	550.L2S133.s.2.sequence	EMP sample	Host-associated	Animal	Animal surface	-0.21343	0.0964676	0.218336	-0.166169	-0.136561	0.0030491	0.0601197	-0.0249461	-0.0622801	-0.07542
413	550.L2S134.s.2.sequence	EMP sample	Host-associated	Animal	Animal surface	-0.116169	0.107577	0.209689	-0.176526	-0.123445	-0.0917215	0.0421368	-0.0204895	-0.0870754	-0.0794794
414	550.L2S135.s.2.sequence	EMP sample	Host-associated	Animal	Animal surface	-0.173951	0.0947024	0.202014	-0.1755	-0.123098	-0.0431689	0.0294462	0.000659322	-0.0928264	-0.0616106
415	550.L2S136.s.2.sequence	EMP sample	Host-associated	Animal	Animal surface	-0.163054	0.109451	0.213029	-0.164695	-0.116962	-0.0631228	0.0462522	-0.00742844	-0.0854397	-0.0703457
416	550.L2S137.s.2.sequence	EMP sample	Host-associated	Animal	Animal surface	-0.152384	0.118725	0.176617	-0.174705	-0.0978147	-0.0827815	0.0467722	-0.0179263	-0.1009	-0.0554919
417	550.L2S138.s.2.sequence	EMP sample	Host-associated	Animal	Animal surface	-0.208988	0.0653788	0.245258	-0.175276	-0.121563	-0.0173935	0.0426039	-0.0460319	-0.020864	-0.0327465
418	550.L2S139.s.2.sequence	EMP sample	Host-associated	Animal	Animal surface	-0.0908688	0.0769772	0.192626	-0.184894	-0.104377	-0.0824768	0.0495208	-0.0184389	-0.0425873	-0.0387666
419	550.L2S14.s.2.sequence	EMP sample	Host-associated	Animal	Animal distal gut	-0.225367	0.221241	-0.133353	0.0609411	0.0533073	0.0962254	-0.171624	0.32493	-0.131729	0.0633185
420	550.L2S140.s.2.sequence	EMP sample	Host-associated	Animal	Animal surface	-0.0986919	0.0843563	0.183872	-0.173018	-0.104527	-0.0989949	0.0548273	0.000390427	-0.0989569	-0.0818956
421	550.L2S141.s.2.sequence	EMP sample	Host-associated	Animal	Animal surface	-0.174402	0.107708	0.174917	-0.1608	-0.123531	-0.0448182	0.0470041	0.00881467	-0.091767	-0.0738699
422	550.L2S142.s.2.sequence	EMP sample	Host-associated	Animal	Animal surface	-0.169047	0.123738	0.20282	-0.180608	-0.109573	-0.0779484	0.0500034	-0.0127757	-0.0893636	-0.06945
423	550.L2S143.s.2.sequence	EMP sample	Host-associated	Animal	Animal surface	-0.0589579	0.0983761	0.201518	-0.183986	-0.113113	-0.112009	0.0144003	-0.00079166	-0.0986849	-0.0819457
424	550.L2S144.s.2.sequence	EMP sample	Host-associated	Animal	Animal surface	-0.17782	0.162491	0.139088	-0.157595	-0.0896307	-0.0387043	0.0321108	0.00839075	-0.074659	-0.040384
425	550.L2S145.s.2.sequence	EMP sample	Host-associated	Animal	Animal surface	-0.22422	0.141012	0.179073	-0.15349	-0.130926	0.00298237	0.0245629	0.00313662	-0.0754023	-0.0510866
426	550.L2S146.s.2.sequence	EMP sample	Host-associated	Animal	Animal surface	-0.165422	0.133401	0.187126	-0.180493	-0.0986761	-0.0560142	0.0358023	-0.00400413	-0.0832465	-0.0613752
427	550.L2S147.s.2.sequence	EMP sample	Host-associated	Animal	Animal surface	-0.137479	0.124688	0.184503	-0.166754	-0.104619	-0.0844928	0.0516532	-0.00927443	-0.0893605	-0.0718862
428	550.L2S148.s.2.sequence	EMP sample	Host-associated	Animal	Animal surface	-0.232878	0.0554459	0.228408	-0.15401	-0.133972	-0.0114291	0.0391467	-0.0310325	-0.039128	-0.0247566
429	550.L2S149.s.2.sequence	EMP sample	Host-associated	Animal	Animal surface	-0.173115	0.0586536	0.214544	-0.190883	-0.0986341	-0.0516356	0.0437451	0.0161622	-0.0379954	-0.0640434
430	550.L2S15.s.2.sequence	EMP sample	Host-associated	Animal	Animal distal gut	-0.219356	0.21994	-0.163003	0.0437905	0.036859	0.0895737	-0.173335	0.337573	-0.108499	0.0525533
431	550.L2S150.s.2.sequence	EMP sample	Host-associated	Animal	Animal surface	-0.0991296	0.0998152	0.201178	-0.185524	-0.128724	-0.100383	0.055333	-0.000670116	-0.0966857	-0.0825289
432	550.L2S151.s.2.sequence	EMP sample	Host-associated	Animal	Animal surface	-0.113783	0.0925121	0.240203	-0.175914	-0.0928461	-0.133765	0.0413532	-0.0134094	-0.0830976	-0.0712585
433	550.L2S152.s.2.sequence	EMP sample	Host-associated	Animal	Animal surface	-0.0872432	0.0962953	0.192079	-0.192425	-0.123298	-0.100473	0.0267441	0.0109256	-0.0897502	-0.0944141
434	550.L2S153.s.2.sequence	EMP sample	Host-associated	Animal	Animal surface	-0.0993108	0.129449	0.181249	-0.172819	-0.130073	-0.0627015	0.0346985	0.00382589	-0.0758819	-0.0700321
435	550.L2S154.s.2.sequence	EMP sample	Host-associated	Animal	Animal surface	-0.142822	0.0923103	0.224506	-0.191582	-0.0967423	-0.105696	0.0397628	0.0154149	-0.0646747	-0.066224
436	550.L2S155.s.2.sequence	EMP sample	Host-associated	Animal	Animal surface	-0.190616	0.0916006	0.215733	-0.185283	-0.126979	-0.0167834	0.0384229	-0.0102015	-0.0330885	-0.0666747
437	550.L2S156.s.2.sequence	EMP sample	Host-associated	Animal	Animal surface	-0.1002	0.103472	0.184093	-0.185963	-0.0964472	-0.117593	0.0321782	0.00918991	-0.0855292	-0.0658448
438	550.L2S157.s.2.sequence	EMP sample	Host-associated	Animal	Animal surface	-0.126588	0.112502	0.206831	-0.192297	-0.103889	-0.100525	0.0293891	0.00780313	-0.0536076	-0.0755233
439	550.L2S158.s.2.sequence	EMP sample	Host-associated	Animal	Animal surface	-0.0374313	0.117562	0.196993	-0.158464	-0.0923682	-0.114447	0.0145557	0.031675	-0.0795211	-0.103694
440	550.L2S159.s.2.sequence	EMP sample	Host-associated	Animal	Animal surface	-0.139421	0.0705164	0.224738	-0.185469	-0.116735	-0.0486323	0.0573431	-0.00847216	-0.0501764	-0.0816569
441	550.L2S16.s.2.sequence	EMP sample	Host-associated	Animal	Animal distal gut	-0.221503	0.253756	-0.0955452	-0.0184487	-0.0130785	0.0913978	-0.136941	0.271288	-0.0938419	0.0196546
442	550.L2S160.s.2.sequence	EMP sample	Host-associated	Animal	Animal surface	-0.216943	0.123087	0.243296	-0.166612	-0.131978	0.0272834	0.0306861	-0.0384416	-0.00901712	-0.0308225
443	550.L2S161.s.2.sequence	EMP sample	Host-associated	Animal	Animal surface	-0.115529	0.0897101	0.192686	-0.187794	-0.106685	-0.078351	0.0454777	-0.000314074	-0.056425	-0.0930595
444	550.L2S162.s.2.sequence	EMP sample	Host-associated	Animal	Animal surface	-0.160092	0.0899726	0.204109	-0.18603	-0.120448	-0.0582864	0.0487962	0.0244294	-0.0800683	-0.0826413
445	550.L2S163.s.2.sequence	EMP sample	Host-associated	Animal	Animal surface	-0.0904668	0.102516	0.204508	-0.179294	-0.121406	-0.0619597	0.0357327	0.0183845	-0.058901	-0.100286
446	550.L2S164.s.2.sequence	EMP sample	Host-associated	Animal	Animal surface	-0.130457	0.101741	0.221434	-0.155457	-0.114393	-0.0814432	0.0372786	0.0104244	-0.0675817	-0.0649856
447	550.L2S165.s.2.sequence	EMP sample	Host-associated	Animal	Animal surface	0.0606983	0.0857681	0.191947	-0.11262	-0.106226	-0.131363	0.00460649	0.0202974	-0.0514457	-0.0699853
448	550.L2S166.s.2.sequence	EMP sample	Host-associated	Animal	Animal surface	-0.100347	0.0904667	0.198541	-0.173966	-0.104691	-0.120378	0.0274687	0.022222	-0.0881165	-0.085515
449	550.L2S167.s.2.sequence	EMP sample	Host-associated	Animal	Animal surface	-0.161362	0.0830481	0.232478	-0.179939	-0.0933108	-0.0978649	0.0276365	0.0088844	-0.0883385	-0.078493
450	550.L2S168.s.2.sequence	EMP sample	Host-associated	Animal	Animal surface	-0.0465345	0.102869	0.214909	-0.159234	-0.127789	-0.0879131	0.0343684	-0.00139155	-0.0614903	-0.0857858
451	550.L2S169.s.2.sequence	EMP sample	Host-associated	Animal	Animal surface	-0.216894	0.110897	0.232632	-0.176826	-0.122042	0.00942892	0.0561965	-0.0324469	-0.0393646	-0.0637843
452	550.L2S17.s.2.sequence	EMP sample	Host-associated	Animal	Animal distal gut	-0.233717	0.241199	-0.0462634	-0.0307007	-0.0322725	0.0907452	-0.123843	0.255593	-0.0998238	0.00486629
453	550.L2S170.s.2.sequence	EMP sample	Host-associated	Animal	Animal surface	-0.0901779	0.112699	0.221983	-0.168872	-0.118104	-0.0983159	0.0455691	0.00957706	-0.0848094	-0.0889002
454	550.L2S171.s.2.sequence	EMP sample	Host-associated	Animal	Animal surface	-0.0975703	0.105897	0.226135	-0.143721	-0.115575	-0.110421	0.037637	0.00771279	-0.0908493	-0.0988004
455	550.L2S172.s.2.sequence	EMP sample	Host-associated	Animal	Animal surface	-0.100447	0.12276	0.208039	-0.16608	-0.127745	-0.0795001	0.056425	-0.0298449	-0.0815064	-0.0767846
456	550.L2S173.s.2.sequence	EMP sample	Host-associated	Animal	Animal surface	-0.0549455	0.0985628	0.187311	-0.181356	-0.118922	-0.11694	0.0270326	0.0110658	-0.0846686	-0.104862
457	550.L2S174.s.2.sequence	EMP sample	Host-associated	Animal	Animal surface	-0.204709	0.097227	0.217533	-0.179343	-0.11354	0.00857265	0.0559666	-0.0279275	-0.0258065	-0.0589565
458	550.L2S175.s.2.sequence	EMP sample	Host-associated	Animal	Animal surface	-0.260657	0.073668	0.260867	-0.14004	-0.105232	0.00417069	0.0467516	-0.0325161	-0.00268983	-0.0564721
459	550.L2S176.s.2.sequence	EMP sample	Host-associated	Animal	Animal surface	-0.0190201	0.0484736	0.233544	-0.152558	-0.1133	-0.123316	0.0232304	-0.0150481	-0.0309608	-0.0833542
460	550.L2S178.s.2.sequence	EMP sample	Host-associated	Animal	Animal surface	-0.174225	0.131342	0.226061	-0.185611	-0.119539	-0.061567	0.0379914	-0.0144332	-0.07693	-0.0736164
461	550.L2S179.s.2.sequence	EMP sample	Host-associated	Animal	Animal surface	-0.204626	0.08638	0.227492	-0.172914	-0.121014	-0.0243074	0.0447494	-0.036171	-0.0622049	-0.0816413
462	550.L2S18.s.2.sequence	EMP sample	Host-associated	Animal	Animal distal gut	-0.227651	0.196399	-0.112035	0.0613558	0.0405496	0.116967	-0.173259	0.328044	-0.130508	0.0347774
463	550.L2S180.s.2.sequence	EMP sample	Host-associated	Animal	Animal surface	-0.028342	0.106753	0.211139	-0.162074	-0.112523	-0.0829211	0.0336277	0.00657678	-0.0743225	-0.100271
464	550.L2S181.s.2.sequence	EMP sample	Host-associated	Animal	Animal surface	-0.13511	0.057143	0.225269	-0.188741	-0.151457	-0.0258382	0.0295991	-0.0237272	-0.0310391	-0.0769884
465	550.L2S182.s.2.sequence	EMP sample	Host-associated	Animal	Animal surface	-0.0872073	0.117035	0.196182	-0.169672	-0.123291	-0.0941524	0.0453636	-0.0117043	-0.0862769	-0.0973018
466	550.L2S183.s.2.sequence	EMP sample	Host-associated	Animal	Animal surface	-0.150567	0.122848	0.216185	-0.185226	-0.125361	-0.0631341	0.0571613	-0.0146216	-0.0803853	-0.0734552
467	550.L2S184.s.2.sequence	EMP sample	Host-associated	Animal	Animal surface	-0.102368	0.141379	0.19993	-0.165202	-0.121727	-0.0683151	0.0398622	-0.0189533	-0.0703322	-0.0798156
468	550.L2S185.s.2.sequence	EMP sample	Host-associated	Animal	Animal surface	-0.097091	0.118722	0.192483	-0.160482	-0.122445	-0.0927879	0.051235	0.00554601	-0.0963088	-0.0781261
469	550.L2S186.s.2.sequence	EMP sample	Host-associated	Animal	Animal surface	-0.0687763	0.108842	0.203365	-0.159157	-0.116793	-0.0833583	0.018887	0.00438777	-0.071956	-0.100385
470	550.L2S187.s.2.sequence	EMP sample	Host-associated	Animal	Animal surface	-0.111068	0.0917596	0.210757	-0.175309	-0.105914	-0.111862	0.0304622	0.0226411	-0.103144	-0.0843229
471	550.L2S188.s.2.sequence	EMP sample	Host-associated	Animal	Animal surface	-0.0997409	0.124034	0.209519	-0.18569	-0.0952438	-0.130983	0.0378412	0.0103599	-0.080325	-0.0770045
472	550.L2S189.s.2.sequence	EMP sample	Host-associated	Animal	Animal surface	-0.0423642	0.111294	0.18773	-0.162769	-0.10202	-0.126504	0.0312272	0.0350054	-0.0945403	-0.0977696
473	550.L2S19.s.2.sequence	EMP sample	Host-associated	Animal	Animal distal gut	-0.194495	0.228839	-0.153025	0.0169087	0.0141578	0.0998128	-0.156147	0.320571	-0.0996105	0.0461972
474	550.L2S190.s.2.sequence	EMP sample	Host-associated	Animal	Animal surface	-0.128425	0.107569	0.22374	-0.175411	-0.107556	-0.0811997	0.0332502	0.00457957	-0.08485	-0.069853
475	550.L2S191.s.2.sequence	EMP sample	Host-associated	Animal	Animal surface	-0.231659	0.0934944	0.212115	-0.139315	-0.139283	0.0257729	-0.00562641	0.00499972	-0.0672009	-0.0469681
476	550.L2S193.s.2.sequence	EMP sample	Host-associated	Animal	Animal surface	-0.120712	0.127298	0.144158	-0.159477	-0.113848	-0.0479166	0.0319817	0.0105818	-0.0715459	-0.0706938
477	550.L2S194.s.2.sequence	EMP sample	Host-associated	Animal	Animal surface	-0.117353	0.114097	0.208615	-0.176601	-0.160334	-0.0574674	0.0430672	-0.0220428	-0.0658703	-0.0921633
478	550.L2S195.s.2.sequence	EMP sample	Host-associated	Animal	Animal surface	-0.103858	0.0933667	0.200757	-0.198731	-0.102101	-0.0896382	0.0269399	0.028428	-0.0782544	-0.0818183
479	550.L2S196.s.2.sequence	EMP sample	Host-associated	Animal	Animal surface	-0.105862	0.158505	0.153955	-0.159488	-0.101077	-0.0912858	0.0366652	0.00979613	-0.0993275	-0.0959335
480	550.L2S197.s.2.sequence	EMP sample	Host-associated	Animal	Animal surface	-0.0443265	0.124754	0.160491	-0.14612	-0.12034	-0.0915837	0.0177131	0.0204683	-0.0915301	-0.103662
481	550.L2S198.s.2.sequence	EMP sample	Host-associated	Animal	Animal surface	-0.14046	0.12648	0.196644	-0.179169	-0.120868	-0.0448708	0.0542569	-0.00984641	-0.0812562	-0.100227
482	550.L2S199.s.2.sequence	EMP sample	Host-associated	Animal	Animal surface	-0.171093	0.139125	0.186821	-0.168835	-0.131538	-0.0470643	0.0325916	-0.0186641	-0.0746464	-0.0585717
483	550.L2S2.s.2.sequence	EMP sample	Host-associated	Animal	Animal distal gut	-0.248991	0.23812	-0.0224204	-0.0207299	-0.021935	0.109216	-0.126709	0.264286	-0.124639	-0.0010423
484	550.L2S20.s.2.sequence	EMP sample	Host-associated	Animal	Animal distal gut	-0.250363	0.231822	-0.0655361	0.000954021	0.00466931	0.111726	-0.148654	0.283656	-0.106798	0.0392156
485	550.L2S200.s.2.sequence	EMP sample	Host-associated	Animal	Animal surface	-0.118966	0.0991633	0.18979	-0.155931	-0.144954	-0.068409	0.0288966	0.0280167	-0.0657009	-0.0980463
486	550.L2S201.s.2.sequence	EMP sample	Host-associated	Animal	Animal surface	-0.0667555	0.122343	0.206132	-0.173004	-0.119097	-0.0931504	0.02503	0.00145736	-0.0847498	-0.0880053
487	550.L2S202.s.2.sequence	EMP sample	Host-associated	Animal	Animal surface	-0.0732733	0.10029	0.218608	-0.184166	-0.11613	-0.105733	0.0244298	0.0256942	-0.0918039	-0.102431
488	550.L2S203.s.2.sequence	EMP sample	Host-associated	Animal	Animal surface	-0.161484	0.0898002	0.222788	-0.181123	-0.101018	-0.100608	0.0323073	0.0402132	-0.107321	-0.0747043
489	550.L2S204.s.2.sequence	EMP sample	Host-associated	Animal	Animal surface	-0.171566	0.0805898	0.223838	-0.163299	-0.101552	-0.0695484	0.0354358	0.0154635	-0.0726229	-0.052044
490	550.L2S205.s.2.sequence	EMP sample	Host-associated	Animal	Animal surface	-0.142852	0.0702432	0.247983	-0.194944	-0.106152	-0.0869454	0.0386574	0.0073511	-0.0804535	-0.0507775
491	550.L2S206.s.2.sequence	EMP sample	Host-associated	Animal	Animal surface	-0.184572	0.124177	0.19446	-0.177753	-0.112724	-0.0505424	0.0397955	-0.00425089	-0.0789465	-0.0368409
492	550.L2S207.s.2.sequence	EMP sample	Host-associated	Animal	Animal surface	0.0312145	0.0785473	0.216126	-0.161333	-0.114734	-0.0868943	-0.00868527	-0.0161387	-0.0795884	-0.0864335
493	550.L2S208.s.2.sequence	EMP sample	Host-associated	Animal	Animal surface	0.0417347	0.0760929	0.168187	-0.146051	-0.0777111	-0.147914	0.00799995	0.0142995	-0.0722702	-0.059385
494	550.L2S209.s.2.sequence	EMP sample	Host-associated	Animal	Animal surface	-0.0190642	0.123162	0.193322	-0.158125	-0.102399	-0.116911	0.0382423	0.00635711	-0.069336	-0.0858382
495	550.L2S21.s.2.sequence	EMP sample	Host-associated	Animal	Animal distal gut	-0.202346	0.199617	-0.169132	0.0488689	0.0365635	0.0897981	-0.17082	0.337645	-0.106885	0.0482907
496	550.L2S210.s.2.sequence	EMP sample	Host-associated	Animal	Animal surface	-0.0362459	0.0944884	0.20047	-0.160945	-0.138979	-0.110278	0.0110281	0.0063298	-0.071067	-0.0986173
497	550.L2S211.s.2.sequence	EMP sample	Host-associated	Animal	Animal surface	-0.0948858	0.101227	0.224861	-0.164723	-0.121867	-0.0740261	0.0345108	0.0104677	-0.0849176	-0.105874
498	550.L2S212.s.2.sequence	EMP sample	Host-associated	Animal	Animal surface	-0.162439	0.104817	0.199767	-0.187938	-0.0920352	-0.106262	0.0559557	0.00128068	-0.0916367	-0.0771625
499	550.L2S213.s.2.sequence	EMP sample	Host-associated	Animal	Animal surface	-0.237263	0.0073919	0.213854	-0.143772	-0.0669538	-0.10684	0.0344341	-0.00947404	-0.068055	-0.0192471
500	550.L2S214.s.2.sequence	EMP sample	Host-associated	Animal	Animal surface	-0.053741	0.0888841	0.204838	-0.18981	-0.11813	-0.104016	0.0378105	0.00558878	-0.081615	-0.0998814
501	550.L2S215.s.2.sequence	EMP sample	Host-associated	Animal	Animal surface	-0.106914	0.0962797	0.181445	-0.183604	-0.074032	-0.124214	0.0349552	0.0424082	-0.109792	-0.037556
502	550.L2S216.s.2.sequence	EMP sample	Host-associated	Animal	Animal surface	-0.0166264	0.106681	0.207408	-0.141495	-0.107553	-0.1203	0.0204336	0.027248	-0.0889428	-0.103939
503	550.L2S217.s.2.sequence	EMP sample	Host-associated	Animal	Animal surface	-0.0839479	0.109195	0.250061	-0.172343	-0.116848	-0.0991666	0.0254392	-0.00482815	-0.064079	-0.0829732
504	550.L2S218.s.2.sequence	EMP sample	Host-associated	Animal	Animal surface	-0.177943	0.0564744	0.227556	-0.184878	-0.136869	-0.0401535	0.0398186	-0.0316012	-0.0269954	-0.0404122
505	550.L2S219.s.2.sequence	EMP sample	Host-associated	Animal	Animal surface	-0.178971	0.0906191	0.247267	-0.198769	-0.109097	-0.0860208	0.0554296	0.00378465	-0.0522621	-0.0433691
506	550.L2S22.s.2.sequence	EMP sample	Host-associated	Animal	Animal distal gut	-0.239453	0.185094	-0.124755	0.0769426	0.0575256	0.0945463	-0.168546	0.32373	-0.132664	0.0618487
507	550.L2S220.s.2.sequence	EMP sample	Host-associated	Animal	Animal surface	-0.0248289	0.112833	0.215813	-0.169219	-0.124767	-0.112985	0.011733	0.0222012	-0.0674961	-0.0978149
508	550.L2S221.s.2.sequence	EMP sample	Host-associated	Animal	Animal surface	-0.187347	0.0778159	0.266337	-0.195789	-0.12601	-0.0467466	0.0465072	-0.0182781	-0.0550102	-0.0528053
509	550.L2S222.s.2.sequence	EMP sample	Host-associated	Animal	Animal surface	-0.0945636	0.0814838	0.181566	-0.172735	-0.126303	-0.109663	0.0249578	0.0192429	-0.116964	-0.074473
510	550.L2S223.s.2.sequence	EMP sample	Host-associated	Animal	Animal surface	-0.132162	0.0970533	0.150557	-0.179062	-0.11907	-0.0648656	0.0501465	-0.00197733	-0.0954508	-0.0384839
511	550.L2S224.s.2.sequence	EMP sample	Host-associated	Animal	Animal surface	-0.0809102	0.0906385	0.219727	-0.177106	-0.107406	-0.109683	0.0483777	-0.0153769	-0.0773747	-0.0649163
512	550.L2S225.s.2.sequence	EMP sample	Host-associated	Animal	Animal surface	-0.0751686	0.117209	0.184526	-0.166311	-0.130661	-0.0762983	0.0313976	-0.012017	-0.0753471	-0.0663257
513	550.L2S226.s.2.sequence	EMP sample	Host-associated	Animal	Animal surface	-0.110516	0.0836137	0.211665	-0.182623	-0.136878	-0.0967149	0.0409594	0.00596794	-0.0955973	-0.0980806
514	550.L2S227.s.2.sequence	EMP sample	Host-associated	Animal	Animal surface	-0.0696	0.101513	0.214098	-0.176758	-0.139515	-0.101407	0.0245448	-0.00627117	-0.0814156	-0.0862305
515	550.L2S228.s.2.sequence	EMP sample	Host-associated	Animal	Animal surface	-0.0889577	0.048712	0.170162	-0.173245	-0.0979325	-0.137943	0.0288121	0.000999958	-0.10585	-0.0468443
516	550.L2S229.s.2.sequence	EMP sample	Host-associated	Animal	Animal surface	-0.0748224	0.0853662	0.182102	-0.194299	-0.12632	-0.0854067	0.0318563	-0.0168956	-0.0753388	-0.058494
517	550.L2S23.s.2.sequence	EMP sample	Host-associated	Animal	Animal distal gut	-0.223559	0.209818	-0.13152	0.059983	0.0445279	0.112238	-0.175791	0.323751	-0.121312	0.0578559
518	550.L2S230.s.2.sequence	EMP sample	Host-associated	Animal	Animal surface	-0.0948292	0.106808	0.195483	-0.173147	-0.115279	-0.0739112	0.0366816	-0.010646	-0.0763077	-0.0550974
519	550.L2S231.s.2.sequence	EMP sample	Host-associated	Animal	Animal surface	-0.16041	0.0265096	0.217511	-0.181904	-0.12776	-0.103976	0.0377899	-0.0491627	-0.0339408	-0.0273278
520	550.L2S232.s.2.sequence	EMP sample	Host-associated	Animal	Animal surface	-0.128564	0.051746	0.191832	-0.186499	-0.128089	-0.0818392	0.0468328	-0.0211485	-0.0833207	-0.0308882
521	550.L2S233.s.2.sequence	EMP sample	Host-associated	Animal	Animal surface	-0.299234	0.0982997	0.213264	-0.0960971	-0.126622	0.13969	0.0153723	-0.0984856	0.0894192	0.0349741
522	550.L2S234.s.2.sequence	EMP sample	Host-associated	Animal	Animal surface	-0.229808	0.0889358	0.211541	-0.161492	-0.113022	5.31143e-05	0.0451797	-0.0649993	-0.0020969	0.0125025
523	550.L2S235.s.2.sequence	EMP sample	Host-associated	Animal	Animal surface	-0.307428	0.0906552	0.220839	-0.120692	-0.121656	0.0983653	0.00395233	-0.0300103	0.00804753	-0.0236658
524	550.L2S236.s.2.sequence	EMP sample	Host-associated	Animal	Animal surface	-0.235065	0.0657042	0.213885	-0.171802	-0.123199	-0.0181992	0.0260885	-0.00684783	-0.0266523	-0.0130505
525	550.L2S237.s.2.sequence	EMP sample	Host-associated	Animal	Animal surface	-0.283416	-0.0479503	0.218245	-0.0902288	-0.0380644	-0.0416513	0.0291107	-0.0538473	-0.00963531	0.0287184
526	550.L2S238.s.2.sequence	EMP sample	Host-associated	Animal	Animal surface	-0.301275	0.111951	0.219286	-0.104257	-0.138101	0.13861	0.016967	-0.0961954	0.0745158	0.00456543
527	550.L2S239.s.2.sequence	EMP sample	Host-associated	Animal	Animal surface	-0.334773	0.0310371	0.228591	-0.0605575	-0.104377	0.133097	-0.00443555	-0.077959	0.0540324	0.0355683
528	550.L2S24.s.2.sequence	EMP sample	Host-associated	Animal	Animal distal gut	-0.231396	0.210621	-0.120489	0.0525004	0.0363032	0.11246	-0.171567	0.320725	-0.12091	0.0617564
529	550.L2S240.s.2.sequence	EMP sample	Host-associated	Animal	Animal surface	-0.360073	0.0695519	0.210762	-0.0591512	-0.114299	0.222901	-0.0280982	-0.0791098	0.128719	0.0669079
530	550.L2S241.s.2.sequence	EMP sample	Host-associated	Animal	Animal surface	-0.315587	0.00539208	0.256915	-0.0928608	-0.096246	0.0528854	0.0372705	-0.0440604	0.00659767	-0.0325129
531	550.L2S242.s.2.sequence	EMP sample	Host-associated	Animal	Animal surface	-0.326864	0.055634	0.23143	-0.0953365	-0.119662	0.14116	0.0101005	-0.0751151	0.0653828	-0.0009554
532	550.L2S243.s.2.sequence	EMP sample	Host-associated	Animal	Animal surface	-0.281002	0.0521284	0.246603	-0.144883	-0.11334	0.0726462	0.0249029	-0.0375387	0.0649578	0.00798111
533	550.L2S244.s.2.sequence	EMP sample	Host-associated	Animal	Animal surface	-0.296166	0.0126382	0.146324	-0.00957106	-0.032405	0.0391341	-0.0211059	0.00704443	-0.0418719	-0.0170898
534	550.L2S245.s.2.sequence	EMP sample	Host-associated	Animal	Animal surface	-0.339976	0.0515776	0.209635	-0.0365004	-0.0637782	0.067641	0.000748956	-0.0345197	-0.00849611	0.0142386
535	550.L2S246.s.2.sequence	EMP sample	Host-associated	Animal	Animal surface	-0.240497	0.0829204	0.218045	-0.154046	-0.0978294	-0.0365655	0.0341124	-0.031696	-0.0518257	-0.0266644
536	550.L2S247.s.2.sequence	EMP sample	Host-associated	Animal	Animal surface	-0.284597	0.142378	0.211878	-0.119443	-0.148568	0.128063	0.0115957	-0.0845354	0.0428274	0.0214353
537	550.L2S248.s.2.sequence	EMP sample	Host-associated	Animal	Animal surface	-0.31857	0.0787863	0.259908	-0.0941642	-0.118129	0.11116	0.0169077	-0.110021	0.0769002	0.0530123
538	550.L2S249.s.2.sequence	EMP sample	Host-associated	Animal	Animal surface	-0.260868	0.0537852	0.275489	-0.156388	-0.131501	0.0300134	0.0467963	-0.0700526	0.0357294	-0.0347517
539	550.L2S25.s.2.sequence	EMP sample	Host-associated	Animal	Animal distal gut	-0.237245	0.232175	-0.0697814	-0.0227616	-0.0208688	0.100698	-0.134633	0.279235	-0.0966039	0.0138081
540	550.L2S250.s.2.sequence	EMP sample	Host-associated	Animal	Animal surface	-0.280902	0.092763	0.229645	-0.110042	-0.136912	0.124708	0.0271075	-0.0644931	0.0411591	0.00195786
541	550.L2S251.s.2.sequence	EMP sample	Host-associated	Animal	Animal surface	-0.211717	0.0626182	0.222287	-0.129625	-0.0809277	-0.059578	0.0239197	0.0150099	-0.066531	-0.0536393
542	550.L2S252.s.2.sequence	EMP sample	Host-associated	Animal	Animal surface	-0.253394	0.115294	0.207729	-0.143408	-0.136541	0.0854136	0.0361787	-0.0902432	0.0547492	0.00361843
543	550.L2S253.s.2.sequence	EMP sample	Host-associated	Animal	Animal surface	-0.203805	0.0462995	0.261058	-0.186264	-0.103689	-0.0454705	0.059032	-0.0350823	-0.015693	-0.0138308
544	550.L2S254.s.2.sequence	EMP sample	Host-associated	Animal	Animal surface	-0.14089	0.126614	0.192001	-0.187455	-0.112221	-0.0846777	0.0315969	-0.00182966	-0.105213	-0.0661298
545	550.L2S255.s.2.sequence	EMP sample	Host-associated	Animal	Animal surface	-0.132357	0.114975	0.194084	-0.181658	-0.124676	-0.0593037	0.0391052	-0.0152824	-0.0985171	-0.0663378
546	550.L2S256.s.2.sequence	EMP sample	Host-associated	Animal	Animal surface	-0.216395	0.0303921	0.243874	-0.154908	-0.119245	-0.0121686	0.0654843	-0.022675	-0.00996552	-0.0427731
547	550.L2S257.s.2.sequence	EMP sample	Host-associated	Animal	Animal surface	-0.314419	0.0427585	0.232921	-0.0943515	-0.105216	0.0977956	0.0190616	-0.0323878	0.0057124	-0.0464422
548	550.L2S258.s.2.sequence	EMP sample	Host-associated	Animal	Animal surface	-0.332729	0.0367286	0.222777	-0.0456919	-0.0978742	0.158066	0.0117219	-0.0450917	0.0441662	-0.0566645
549	550.L2S259.s.2.sequence	EMP sample	Host-associated	Animal	Animal surface	-0.279162	0.0757599	0.221456	-0.120814	-0.11616	0.063775	0.0353073	-0.014914	-0.0314147	-0.0836156
550	550.L2S26.s.2.sequence	EMP sample	Host-associated	Animal	Animal distal gut	-0.243517	0.227429	-0.097332	0.0264891	0.0378303	0.0890359	-0.154503	0.299532	-0.113988	0.0424106
551	550.L2S260.s.2.sequence	EMP sample	Host-associated	Animal	Animal surface	-0.18643	0.0219391	0.228922	-0.182146	-0.0939861	-0.0945733	0.0487422	0.0218091	-0.066307	-0.0322825
552	550.L2S261.s.2.sequence	EMP sample	Host-associated	Animal	Animal surface	-0.127319	0.133067	0.196496	-0.16511	-0.134552	-0.0571957	0.0139669	-0.0123613	-0.0717968	-0.0789789
553	550.L2S262.s.2.sequence	EMP sample	Host-associated	Animal	Animal surface	-0.159502	0.145867	0.219241	-0.182872	-0.123384	-0.0573324	0.0259578	0.00152799	-0.0647777	-0.10123
554	550.L2S263.s.2.sequence	EMP sample	Host-associated	Animal	Animal surface	-0.259649	0.0533681	0.248998	-0.159238	-0.12415	0.00878185	0.0271763	-0.0154317	-0.0467196	-0.058818
555	550.L2S264.s.2.sequence	EMP sample	Host-associated	Animal	Animal surface	-0.247908	0.0658162	0.200806	-0.126545	-0.10891	0.0260135	0.021086	0.0118283	-0.0483695	-0.0725929
556	550.L2S265.s.2.sequence	EMP sample	Host-associated	Animal	Animal surface	-0.241969	0.0756555	0.244	-0.157503	-0.138768	0.0239416	0.0591936	-0.0878362	-0.00164006	-0.0283971
557	550.L2S267.s.2.sequence	EMP sample	Host-associated	Animal	Animal surface	-0.242197	0.149743	0.18731	-0.12829	-0.145547	0.0848192	0.0449829	-0.0579279	0.00668194	-0.0260903
558	550.L2S268.s.2.sequence	EMP sample	Host-associated	Animal	Animal surface	-0.171175	0.144932	0.189807	-0.168791	-0.127135	-0.0319327	0.0503935	-0.0238659	-0.078729	-0.0600034
559	550.L2S269.s.2.sequence	EMP sample	Host-associated	Animal	Animal surface	-0.238383	0.109016	0.209151	-0.134876	-0.160936	0.121597	0.0429131	-0.0615635	0.0202773	-0.069562
560	550.L2S270.s.2.sequence	EMP sample	Host-associated	Animal	Animal surface	-0.226089	0.140193	0.204524	-0.155169	-0.16039	0.0388214	0.0468864	-0.0670632	-0.00186391	-0.0369098
561	550.L2S271.s.2.sequence	EMP sample	Host-associated	Animal	Animal surface	-0.28176	0.0675093	0.210075	-0.11396	-0.105513	0.0689023	0.0166628	0.00117608	-0.0315869	-0.0472865
562	550.L2S272.s.2.sequence	EMP sample	Host-associated	Animal	Animal surface	-0.215532	0.103502	0.236692	-0.167897	-0.137941	-0.0165711	0.0561929	-0.0517737	-0.0318161	-0.0299898
563	550.L2S273.s.2.sequence	EMP sample	Host-associated	Animal	Animal surface	-0.245922	0.0899596	0.252541	-0.153827	-0.127957	-0.00436994	0.0315618	-0.041936	-0.0174259	-0.0216492
564	550.L2S274.s.2.sequence	EMP sample	Host-associated	Animal	Animal surface	-0.234187	0.0346361	0.253147	-0.151677	-0.129485	0.0145153	0.0564174	-0.0729403	0.000179803	-0.0277527
565	550.L2S275.s.2.sequence	EMP sample	Host-associated	Animal	Animal surface	-0.148784	0.100569	0.210756	-0.184631	-0.129743	-0.0352218	0.0635886	-0.0304557	-0.052979	-0.0611336
566	550.L2S276.s.2.sequence	EMP sample	Host-associated	Animal	Animal surface	-0.315354	0.0798137	0.212029	-0.0777493	-0.151299	0.197244	-0.00627933	-0.0772921	0.0898658	0.0120179
567	550.L2S277.s.2.sequence	EMP sample	Host-associated	Animal	Animal surface	-0.278801	0.0889763	0.214334	-0.0927796	-0.134535	0.15613	0.0286511	-0.100416	0.0790816	0.021502
568	550.L2S278.s.2.sequence	EMP sample	Host-associated	Animal	Animal surface	-0.217183	0.0887268	0.219047	-0.165216	-0.143043	0.0289969	0.0470749	-0.0623428	-0.0246374	-0.0511613
569	550.L2S279.s.2.sequence	EMP sample	Host-associated	Animal	Animal surface	-0.22039	0.113843	0.21877	-0.159396	-0.150349	0.0173734	0.0457642	-0.0314231	-0.0712403	-0.0778662
570	550.L2S28.s.2.sequence	EMP sample	Host-associated	Animal	Animal distal gut	-0.230408	0.264133	-0.0547392	-0.023776	-0.0158663	0.0910849	-0.115215	0.227804	-0.10357	0.00617166
571	550.L2S280.s.2.sequence	EMP sample	Host-associated	Animal	Animal surface	-0.227138	0.0941382	0.195833	-0.132662	-0.125583	0.0384943	0.0159108	0.0256541	-0.0543914	-0.0855271
572	550.L2S281.s.2.sequence	EMP sample	Host-associated	Animal	Animal surface	-0.296102	0.0489433	0.211728	-0.101103	-0.094678	0.0409945	0.0184495	-0.00949472	-0.0379652	-0.0446004
573	550.L2S282.s.2.sequence	EMP sample	Host-associated	Animal	Animal surface	-0.210455	0.0909883	0.237117	-0.160256	-0.127672	0.00616385	0.0304213	-0.00542954	-0.0326418	-0.0338948
574	550.L2S283.s.2.sequence	EMP sample	Host-associated	Animal	Animal surface	-0.270584	0.134474	0.210592	-0.134789	-0.166929	0.0845597	0.00770016	-0.0637883	0.00954721	-0.040835
575	550.L2S284.s.2.sequence	EMP sample	Host-associated	Animal	Animal surface	-0.196792	0.0661021	0.225639	-0.165471	-0.120582	-0.0355896	0.0243233	-0.00828467	-0.0442625	-0.059499
576	550.L2S285.s.2.sequence	EMP sample	Host-associated	Animal	Animal surface	-0.218685	0.0079173	0.245778	-0.135478	-0.0914295	-0.0240049	0.0403409	-0.0390924	-0.0152978	-0.0360213
577	550.L2S286.s.2.sequence	EMP sample	Host-associated	Animal	Animal surface	-0.214993	0.0518989	0.236599	-0.158641	-0.0887486	-0.0619876	0.029264	0.021405	-0.0585436	-0.0511726
578	550.L2S287.s.2.sequence	EMP sample	Host-associated	Animal	Animal surface	-0.247785	0.0715325	0.233166	-0.149656	-0.11521	0.0329957	0.0500461	-0.0558447	0.00135218	-0.0152379
579	550.L2S289.s.2.sequence	EMP sample	Host-associated	Animal	Animal surface	-0.0452582	0.0842469	0.16348	-0.174333	-0.0964737	-0.0947943	0.0134496	0.0320882	-0.103222	-0.0467052
580	550.L2S29.s.2.sequence	EMP sample	Host-associated	Animal	Animal distal gut	-0.230377	0.245329	-0.142794	0.015973	0.0244725	0.0722832	-0.152255	0.285254	-0.0953438	0.0698451
581	550.L2S290.s.2.sequence	EMP sample	Host-associated	Animal	Animal surface	-0.158307	0.116897	0.207544	-0.175847	-0.137209	-0.036195	0.0292825	0.0143155	-0.0918642	-0.0962386
582	550.L2S291.s.2.sequence	EMP sample	Host-associated	Animal	Animal surface	-0.190358	0.104085	0.227991	-0.161815	-0.1299	-0.0276053	0.0475964	-0.00997288	-0.0788693	-0.0762296
583	550.L2S292.s.2.sequence	EMP sample	Host-associated	Animal	Animal surface	-0.123204	0.0668656	0.209157	-0.184145	-0.121494	-0.0821095	0.0371876	0.0187096	-0.0578625	-0.0846272
584	550.L2S293.s.2.sequence	EMP sample	Host-associated	Animal	Animal surface	-0.240054	0.104323	0.210893	-0.168385	-0.150727	0.0223734	0.0473124	-0.0643744	0.0154846	-0.0119323
585	550.L2S294.s.2.sequence	EMP sample	Host-associated	Animal	Animal surface	-0.155051	0.060157	0.243537	-0.183276	-0.108171	-0.0671378	0.0368324	0.0200834	-0.058154	-0.0727211
586	550.L2S295.s.2.sequence	EMP sample	Host-associated	Animal	Animal surface	-0.176492	0.0603926	0.24376	-0.192639	-0.105397	-0.051899	0.0448383	-0.00881485	-0.0482863	-0.0560157
587	550.L2S296.s.2.sequence	EMP sample	Host-associated	Animal	Animal surface	-0.254721	0.0527035	0.259644	-0.162429	-0.129828	0.0137515	0.0458456	-0.0561468	-0.0126059	-0.042758
588	550.L2S297.s.2.sequence	EMP sample	Host-associated	Animal	Animal surface	-0.253033	0.0717856	0.220055	-0.156584	-0.134697	0.0210069	0.0153844	-0.00833197	-0.0275928	-0.0510935
589	550.L2S298.s.2.sequence	EMP sample	Host-associated	Animal	Animal surface	-0.167968	0.0502384	0.231702	-0.167029	-0.108928	-0.0678171	0.0592465	-0.0330722	-0.0563991	-0.0497979
590	550.L2S299.s.2.sequence	EMP sample	Host-associated	Animal	Animal surface	-0.155187	0.128384	0.165019	-0.182299	-0.133647	-0.0470192	0.0281471	0.0102334	-0.0871297	-0.092908
591	550.L2S3.s.2.sequence	EMP sample	Host-associated	Animal	Animal distal gut	-0.244131	0.192961	-0.101269	0.0662948	0.0427338	0.128518	-0.17809	0.31492	-0.113521	0.0480373
592	550.L2S30.s.2.sequence	EMP sample	Host-associated	Animal	Animal distal gut	-0.23448	0.172789	-0.112532	0.0548632	0.0592699	0.101289	-0.152182	0.283509	-0.093407	0.0727492
593	550.L2S300.s.2.sequence	EMP sample	Host-associated	Animal	Animal surface	-0.23096	0.101625	0.197546	-0.140218	-0.120325	0.0113332	0.00730491	0.0368904	-0.0742452	-0.0741166
594	550.L2S301.s.2.sequence	EMP sample	Host-associated	Animal	Animal surface	-0.265765	-0.0692621	0.149932	-0.047706	-0.00129969	0.00253496	0.0271063	0.0086692	0.00241925	0.032674
595	550.L2S302.s.2.sequence	EMP sample	Host-associated	Animal	Animal surface	-0.143175	0.0870282	0.192307	-0.193798	-0.118393	-0.0404457	0.0479801	0.0242837	-0.0663173	-0.0770756
596	550.L2S303.s.2.sequence	EMP sample	Host-associated	Animal	Animal surface	-0.253882	0.0285994	0.18544	-0.087447	-0.0636983	-0.00391086	0.0221005	-0.0241929	0.00731567	-0.00186712
597	550.L2S304.s.2.sequence	EMP sample	Host-associated	Animal	Animal surface	-0.247482	0.0624997	0.258215	-0.146439	-0.122218	0.023629	0.0428796	-0.0291823	-0.0343627	-0.0610122
598	550.L2S305.s.2.sequence	EMP sample	Host-associated	Animal	Animal surface	-0.240505	0.0370518	0.217158	-0.13968	-0.0990862	0.00985334	0.0526196	-0.0448472	-0.0236257	-0.0160325
599	550.L2S306.s.2.sequence	EMP sample	Host-associated	Animal	Animal surface	-0.243737	0.0710729	0.236383	-0.146979	-0.114254	0.01372	0.0409456	-0.0185562	-0.0548103	-0.0653718
600	550.L2S307.s.2.sequence	EMP sample	Host-associated	Animal	Animal surface	-0.244455	0.0449625	0.238232	-0.155102	-0.104297	-0.0193389	0.0495826	-0.0331689	-0.0397162	-0.0432592
601	550.L2S308.s.2.sequence	EMP sample	Host-associated	Animal	Animal surface	-0.203323	0.0774426	0.235218	-0.182899	-0.136941	-0.0153735	0.0497604	0.00576699	-0.0336232	-0.0644682
602	550.L2S309.s.2.sequence	EMP sample	Host-associated	Animal	Animal surface	-0.17521	0.0948844	0.226114	-0.19113	-0.114939	-0.0490157	0.0352453	0.0351341	-0.0664917	-0.0703218
603	550.L2S31.s.2.sequence	EMP sample	Host-associated	Animal	Animal distal gut	-0.249145	0.250379	-0.121893	0.0445731	0.0383544	0.097176	-0.171122	0.297932	-0.112818	0.0671114
604	550.L2S310.s.2.sequence	EMP sample	Host-associated	Animal	Animal surface	-0.323619	0.00160425	0.238534	-0.0627865	-0.0921198	0.0435954	0.0252553	-0.0616252	0.00622731	-0.0428323
605	550.L2S311.s.2.sequence	EMP sample	Host-associated	Animal	Animal surface	-0.227499	0.0384818	0.245339	-0.164133	-0.0782227	-0.0584632	0.0351705	5.14166e-06	-0.0557345	-0.0301956
606	550.L2S312.s.2.sequence	EMP sample	Host-associated	Animal	Animal surface	-0.155399	0.0426522	0.22142	-0.186301	-0.134068	-0.0446209	0.040149	-0.0358148	-0.0363192	-0.0519219
607	550.L2S313.s.2.sequence	EMP sample	Host-associated	Animal	Animal surface	-0.253363	0.0938427	0.210564	-0.138889	-0.0981163	0.0201518	0.0223654	0.0112786	-0.0325558	-0.0666034
608	550.L2S314.s.2.sequence	EMP sample	Host-associated	Animal	Animal surface	-0.252516	0.120112	0.227079	-0.16561	-0.133259	0.0333443	0.0265003	-0.0199983	-0.0151808	-0.0470945
609	550.L2S315.s.2.sequence	EMP sample	Host-associated	Animal	Animal surface	-0.177669	0.0991998	0.22612	-0.172308	-0.103002	-0.0425595	0.0361402	-0.00755409	-0.0599558	-0.0824182
610	550.L2S316.s.2.sequence	EMP sample	Host-associated	Animal	Animal surface	-0.188122	0.0560638	0.255423	-0.177262	-0.0899729	-0.0704404	0.0520625	0.0105847	-0.0544853	-0.028538
611	550.L2S317.s.2.sequence	EMP sample	Host-associated	Animal	Animal surface	-0.270959	0.0669366	0.247854	-0.158414	-0.121502	0.0171688	0.0254081	-0.023022	-0.0217199	0.00576721
612	550.L2S318.s.2.sequence	EMP sample	Host-associated	Animal	Animal surface	-0.165098	0.0830903	0.237167	-0.175306	-0.122982	-0.000849796	0.0433087	-0.013953	-0.00975987	-0.0628019
613	550.L2S319.s.2.sequence	EMP sample	Host-associated	Animal	Animal surface	-0.297186	0.0621116	0.246284	-0.125803	-0.130198	0.095065	0.0270955	-0.0294478	0.0120786	-0.0405849
614	550.L2S32.s.2.sequence	EMP sample	Host-associated	Animal	Animal distal gut	-0.220425	0.178917	-0.137908	0.0800118	0.0584958	0.1127	-0.166395	0.311811	-0.111238	0.0563025
615	550.L2S320.s.2.sequence	EMP sample	Host-associated	Animal	Animal surface	-0.255771	0.0913199	0.205141	-0.0897502	-0.0731801	0.0419894	0.00369118	0.0269629	-0.0428413	-0.0211895
616	550.L2S321.s.2.sequence	EMP sample	Host-associated	Animal	Animal surface	-0.172567	0.104513	0.220189	-0.194394	-0.11235	-0.0609823	0.0530549	0.0167713	-0.0571846	-0.0528503
617	550.L2S322.s.2.sequence	EMP sample	Host-associated	Animal	Animal surface	-0.292011	-0.172793	0.148638	0.0353244	0.0601971	-0.0747314	0.0256187	-0.0794037	-0.0154796	0.0284596
618	550.L2S323.s.2.sequence	EMP sample	Host-associated	Animal	Animal surface	-0.28608	0.0290317	0.220964	-0.102819	-0.0726062	-0.0340099	0.0286482	-0.0258724	-0.0505154	-0.0256452
619	550.L2S324.s.2.sequence	EMP sample	Host-associated	Animal	Animal surface	-0.170135	0.0691132	0.235826	-0.172039	-0.0994351	-0.0818476	0.0270772	0.00121889	-0.0730419	-0.0520918
620	550.L2S325.s.2.sequence	EMP sample	Host-associated	Animal	Animal surface	-0.310743	-0.109179	0.149698	0.0639787	0.0618977	-0.0460823	0.0247626	-0.045081	-0.0468627	-0.0162388
621	550.L2S326.s.2.sequence	EMP sample	Host-associated	Animal	Animal surface	-0.247134	0.048289	0.255855	-0.146426	-0.0843724	-0.0343123	0.0466738	0.019507	-0.0245643	-0.0567754
622	550.L2S327.s.2.sequence	EMP sample	Host-associated	Animal	Animal surface	-0.185952	0.0631246	0.240169	-0.151728	-0.10693	-0.0537375	0.0479436	-0.0172423	-0.0526314	-0.0719367
623	550.L2S328.s.2.sequence	EMP sample	Host-associated	Animal	Animal surface	-0.253321	0.032579	0.240945	-0.142421	-0.0880358	-0.0133947	0.0711087	-0.0461508	-0.0381942	-0.042349
624	550.L2S329.s.2.sequence	EMP sample	Host-associated	Animal	Animal surface	-0.20091	0.0952146	0.227529	-0.160559	-0.13049	-0.0169003	0.0347632	0.00239616	-0.0500405	-0.104719
625	550.L2S33.s.2.sequence	EMP sample	Host-associated	Animal	Animal distal gut	-0.212385	0.184428	-0.155837	0.0535165	0.0341194	0.105896	-0.167362	0.333359	-0.0999315	0.0549331
626	550.L2S330.s.2.sequence	EMP sample	Host-associated	Animal	Animal surface	-0.177436	0.127511	0.232691	-0.190972	-0.131677	-0.0401344	0.0366259	0.00780829	-0.0503318	-0.0823994
627	550.L2S331.s.2.sequence	EMP sample	Host-associated	Animal	Animal surface	-0.297088	-0.0298762	0.22707	-0.0803091	-0.0298968	-0.0120537	0.0237703	-0.0261227	0.00942384	0.0220072
628	550.L2S332.s.2.sequence	EMP sample	Host-associated	Animal	Animal surface	-0.36498	0.0605099	0.196124	-0.0213049	-0.0983791	0.237144	-0.0315228	-0.0825277	0.140824	0.0605731
629	550.L2S333.s.2.sequence	EMP sample	Host-associated	Animal	Animal surface	-0.197734	0.117338	0.21539	-0.190028	-0.150434	-0.0297504	0.0212549	0.015449	-0.0453288	-0.0652987
630	550.L2S334.s.2.sequence	EMP sample	Host-associated	Animal	Animal surface	-0.188458	0.152781	0.201912	-0.167874	-0.12723	0.00338254	0.022064	0.00931748	-0.0632274	-0.0651183
631	550.L2S335.s.2.sequence	EMP sample	Host-associated	Animal	Animal surface	-0.130622	0.0621771	0.225487	-0.190103	-0.104317	-0.0983196	0.0274265	-0.00436531	-0.0639611	-0.0519704
632	550.L2S336.s.2.sequence	EMP sample	Host-associated	Animal	Animal surface	-0.18478	0.0533118	0.255189	-0.170127	-0.126565	-0.0156593	0.023443	-0.0228996	-0.0476125	-0.0868798
633	550.L2S337.s.2.sequence	EMP sample	Host-associated	Animal	Animal surface	-0.230349	0.0994749	0.224279	-0.181333	-0.13171	-0.00627618	0.0210656	-0.0137925	-0.0376133	-0.0466569
634	550.L2S338.s.2.sequence	EMP sample	Host-associated	Animal	Animal surface	-0.149916	0.0993235	0.207495	-0.163614	-0.124338	-0.0089183	0.0117756	0.0276598	-0.0463989	-0.0874684
635	550.L2S339.s.2.sequence	EMP sample	Host-associated	Animal	Animal surface	-0.294096	0.0495023	0.182343	-0.0627476	-0.0933487	0.100407	-0.000615567	0.0139245	-0.0123623	-0.0524856
636	550.L2S34.s.2.sequence	EMP sample	Host-associated	Animal	Animal distal gut	-0.243624	0.20702	-0.0983399	0.0495409	0.0349821	0.116725	-0.170504	0.323562	-0.119364	0.0462942
637	550.L2S340.s.2.sequence	EMP sample	Host-associated	Animal	Animal surface	-0.34049	0.0461962	0.230783	-0.0885985	-0.101029	0.114074	0.00513109	-0.039549	0.0350454	-0.00404928
638	550.L2S341.s.2.sequence	EMP sample	Host-associated	Animal	Animal surface	-0.117262	0.114271	0.194498	-0.185099	-0.111658	-0.0804119	0.030861	0.0151996	-0.0712716	-0.0680484
639	550.L2S342.s.2.sequence	EMP sample	Host-associated	Animal	Animal surface	-0.314376	-0.04644	0.217837	-0.0664684	-0.0552336	0.0109793	0.0155227	-0.0805301	0.012391	0.0283487
640	550.L2S343.s.2.sequence	EMP sample	Host-associated	Animal	Animal surface	-0.299024	-0.189808	0.105455	0.0919503	0.0797165	-0.0861179	0.023177	-0.0753098	-0.0256192	0.0185506
641	550.L2S344.s.2.sequence	EMP sample	Host-associated	Animal	Animal surface	-0.26262	0.031267	0.265271	-0.153929	-0.109887	0.0176166	0.0467296	-0.0390976	-0.0136995	-0.02887
642	550.L2S345.s.2.sequence	EMP sample	Host-associated	Animal	Animal surface	-0.152746	0.108064	0.228073	-0.188654	-0.117582	-0.0537966	0.0361964	0.011414	-0.0725241	-0.0785655
643	550.L2S346.s.2.sequence	EMP sample	Host-associated	Animal	Animal surface	-0.176428	0.0848467	0.234311	-0.17501	-0.141322	-0.0272608	0.0212029	0.0271367	-0.066138	-0.0848848
644	550.L2S347.s.2.sequence	EMP sample	Host-associated	Animal	Animal surface	-0.183819	0.138158	0.209104	-0.172859	-0.1193	-0.0572236	0.0297287	-0.0203305	-0.0643355	-0.076348
645	550.L2S348.s.2.sequence	EMP sample	Host-associated	Animal	Animal surface	-0.283509	0.0935953	0.207027	-0.104543	-0.135915	0.117851	0.023443	-0.0631475	0.0391387	-0.00371892
646	550.L2S349.s.2.sequence	EMP sample	Host-associated	Animal	Animal surface	-0.252476	0.0433725	0.220624	-0.161035	-0.119221	0.0241041	0.0357535	-0.0326257	0.0248026	-0.0205821
647	550.L2S35.s.2.sequence	EMP sample	Host-associated	Animal	Animal distal gut	-0.221392	0.203161	-0.139793	0.0676562	0.055993	0.106291	-0.163012	0.316525	-0.120994	0.067471
648	550.L2S350.s.2.sequence	EMP sample	Host-associated	Animal	Animal surface	-0.204529	0.0909857	0.225481	-0.177869	-0.147673	-0.033997	0.0172076	-0.0212562	-0.0461047	-0.0743594
649	550.L2S351.s.2.sequence	EMP sample	Host-associated	Animal	Animal surface	-0.188008	0.089402	0.235389	-0.16909	-0.12063	-0.0152567	0.035671	-0.0117489	-0.0390448	-0.074269
650	550.L2S352.s.2.sequence	EMP sample	Host-associated	Animal	Animal surface	-0.226491	0.0488827	0.226704	-0.174903	-0.11347	-0.00753384	0.0221488	0.0126431	-0.0469245	-0.0480296
651	550.L2S353.s.2.sequence	EMP sample	Host-associated	Animal	Animal surface	-0.254409	0.0487263	0.213126	-0.133258	-0.138732	0.00996558	0.0039201	-0.00647094	-0.0198498	-0.0442485
652	550.L2S354.s.2.sequence	EMP sample	Host-associated	Animal	Animal surface	-0.286702	0.0370979	0.25744	-0.13312	-0.109157	0.0279058	0.0271134	-0.0671776	0.00356104	-0.0183982
653	550.L2S355.s.2.sequence	EMP sample	Host-associated	Animal	Animal surface	-0.0319349	0.04181	0.186293	-0.163869	-0.0872577	-0.134303	0.0321617	-0.0144673	-0.0722461	-0.0256226
654	550.L2S356.s.2.sequence	EMP sample	Host-associated	Animal	Animal surface	-0.278266	-0.177154	0.0681147	0.12271	0.0941037	-0.0415994	0.018741	-0.0696219	-0.0167366	-0.0294286
655	550.L2S357.s.2.sequence	EMP sample	Host-associated	Animal	Animal surface	-0.213227	0.0519002	0.254476	-0.164336	-0.132554	-0.0234383	0.014939	-0.00958939	-0.0219224	-0.0387557
656	550.L2S358.s.2.sequence	EMP sample	Host-associated	Animal	Animal surface	-0.110421	0.135094	0.193631	-0.175182	-0.107597	-0.0845511	0.021894	0.0343437	-0.0756867	-0.0988598
657	550.L2S359.s.2.sequence	EMP sample	Host-associated	Animal	Animal surface	-0.142016	0.0905223	0.25807	-0.185477	-0.12303	-0.0679601	0.04109	-0.0367993	-0.0413261	-0.062545
658	550.L2S36.s.2.sequence	EMP sample	Host-associated	Animal	Animal distal gut	-0.216901	0.203449	-0.147724	0.0698313	0.0565774	0.105595	-0.179592	0.335612	-0.125435	0.0563423
659	550.L2S360.s.2.sequence	EMP sample	Host-associated	Animal	Animal surface	-0.237585	0.0863422	0.219614	-0.191358	-0.104553	-0.0403973	0.0280615	0.0329688	-0.045404	-0.0270149
660	550.L2S361.s.2.sequence	EMP sample	Host-associated	Animal	Animal surface	-0.0512402	0.0572306	0.194763	-0.183395	-0.098305	-0.10218	-0.0026646	-0.00191056	-0.0853222	-0.0704624
661	550.L2S362.s.2.sequence	EMP sample	Host-associated	Animal	Animal surface	-0.036401	0.111036	0.20538	-0.166916	-0.0923823	-0.126884	0.0276269	0.0248745	-0.0861789	-0.0911603
662	550.L2S363.s.2.sequence	EMP sample	Host-associated	Animal	Animal surface	-0.31169	-0.0263451	0.223344	-0.083241	-0.0603036	-0.0224706	0.0273696	-0.0307483	-0.0449736	0.000752248
663	550.L2S364.s.2.sequence	EMP sample	Host-associated	Animal	Animal surface	-0.142515	0.0777859	0.229482	-0.189381	-0.135407	-0.0428262	0.0186656	0.00137911	-0.050142	-0.0773193
664	550.L2S365.s.2.sequence	EMP sample	Host-associated	Animal	Animal surface	-0.0482159	0.0988275	0.215281	-0.182847	-0.138157	-0.0796523	0.0136898	0.00317518	-0.0587123	-0.100906
665	550.L2S366.s.2.sequence	EMP sample	Host-associated	Animal	Animal surface	-0.174129	0.0813336	0.243181	-0.197539	-0.120114	-0.0600377	0.0350097	0.00522959	-0.0811116	-0.0522721
666	550.L2S367.s.2.sequence	EMP sample	Host-associated	Animal	Animal surface	-0.260797	0.0264143	0.247621	-0.136104	-0.111805	0.000921182	0.0309943	-0.0345298	-0.0321936	-0.0511554
667	550.L2S368.s.2.sequence	EMP sample	Host-associated	Animal	Animal surface	-0.112169	-0.0482753	0.183989	-0.14147	-0.0162959	-0.180947	0.0599517	0.0130383	-0.084315	-0.0328357
668	550.L2S369.s.2.sequence	EMP sample	Host-associated	Animal	Animal surface	-0.243673	0.162057	0.165037	-0.151327	-0.128785	0.0466897	-0.0218304	0.0802645	-0.0720145	-0.0532545
669	550.L2S370.s.2.sequence	EMP sample	Host-associated	Animal	Animal surface	-0.0902268	0.0930298	0.200596	-0.181127	-0.100018	-0.106876	0.0293442	0.0439119	-0.10132	-0.103699
670	550.L2S371.s.2.sequence	EMP sample	Host-associated	Animal	Animal surface	-0.215228	0.0573302	0.246022	-0.176568	-0.112466	-0.0321235	0.0319669	-0.0159108	-0.0483879	-0.0593023
671	550.L2S372.s.2.sequence	EMP sample	Host-associated	Animal	Animal surface	-0.134952	0.0601285	0.247806	-0.202133	-0.133687	-0.0953136	0.0414933	-0.0247439	-0.0589605	-0.0784885
672	550.L2S373.s.2.sequence	EMP sample	Host-associated	Animal	Animal surface	-0.169047	0.122412	0.202108	-0.196277	-0.101246	-0.0724341	0.00764725	0.0620587	-0.0821158	-0.070438
673	550.L2S374.s.2.sequence	EMP sample	Host-associated	Animal	Animal surface	-0.269482	0.00118208	0.215984	-0.0951267	-0.0376605	-0.0481287	0.0137242	-0.0221589	-0.0404691	-0.0111227
674	550.L2S376.s.2.sequence	EMP sample	Host-associated	Animal	Animal surface	-0.260128	-0.147096	0.169191	-0.0159565	0.0449968	-0.102177	0.0478329	-0.073835	-0.0152235	0.00166852
675	550.L2S377.s.2.sequence	EMP sample	Host-associated	Animal	Animal surface	-0.207372	0.118848	0.186181	-0.180817	-0.124595	-0.0230055	0.0280027	-0.00702906	-0.0817195	-0.0363795
676	550.L2S378.s.2.sequence	EMP sample	Host-associated	Animal	Animal surface	-0.152879	0.0676973	0.228872	-0.184546	-0.116151	-0.0750787	0.0359201	-0.0175937	-0.0647228	-0.0610431
677	550.L2S379.s.2.sequence	EMP sample	Host-associated	Animal	Animal surface	-0.281831	-0.15816	0.152694	0.0117337	0.0494478	-0.0787136	0.0404346	-0.0768859	-0.0164424	0.0187475
678	550.L2S38.s.2.sequence	EMP sample	Host-associated	Animal	Animal distal gut	-0.232414	0.236843	-0.127948	0.0416468	0.0292837	0.108497	-0.167619	0.301786	-0.117289	0.0813398
679	550.L2S380.s.2.sequence	EMP sample	Host-associated	Animal	Animal surface	-0.0751215	0.039251	0.230407	-0.177964	-0.124722	-0.101661	0.0282227	-0.0294203	-0.0462903	-0.0912196
680	550.L2S381.s.2.sequence	EMP sample	Host-associated	Animal	Animal surface	-0.177936	0.0814653	0.262188	-0.197097	-0.111255	-0.0624414	0.0435199	-0.0142783	-0.0524022	-0.0750509
681	550.L2S382.s.2.sequence	EMP sample	Host-associated	Animal	Animal surface	-0.240886	0.15352	0.161765	-0.125113	-0.145806	0.138633	0.0037459	-0.0531985	0.0372026	-0.0102846
682	550.L2S383.s.2.sequence	EMP sample	Host-associated	Animal	Animal surface	-0.247235	0.0827901	0.217157	-0.15212	-0.13182	0.053464	0.0431673	-0.0480641	0.00951584	-0.0415547
683	550.L2S39.s.2.sequence	EMP sample	Host-associated	Animal	Animal distal gut	-0.236346	0.249545	-0.142127	0.0505626	0.0489213	0.0818149	-0.170027	0.296136	-0.116176	0.0677945
684	550.L2S4.s.2.sequence	EMP sample	Host-associated	Animal	Animal distal gut	-0.24469	0.207858	-0.128582	0.0700924	0.0588431	0.0864553	-0.172353	0.324459	-0.136504	0.0550744
685	550.L2S40.s.2.sequence	EMP sample	Host-associated	Animal	Animal distal gut	-0.235943	0.244274	-0.0503647	-0.0150234	-0.0140994	0.106112	-0.13237	0.255008	-0.107329	0.00361001
686	550.L2S41.s.2.sequence	EMP sample	Host-associated	Animal	Animal distal gut	-0.222681	0.221175	-0.132345	0.0528992	0.0368134	0.120105	-0.16883	0.304897	-0.103718	0.0553769
687	550.L2S42.s.2.sequence	EMP sample	Host-associated	Animal	Animal distal gut	-0.229432	0.213021	-0.133691	0.0616888	0.0538764	0.0761442	-0.166742	0.318722	-0.137457	0.0609029
688	550.L2S43.s.2.sequence	EMP sample	Host-associated	Animal	Animal distal gut	-0.245814	0.250567	-0.0979699	0.0161463	0.00305692	0.114339	-0.157923	0.28254	-0.111081	0.0430429
689	550.L2S44.s.2.sequence	EMP sample	Host-associated	Animal	Animal distal gut	-0.217988	0.167784	-0.12765	0.0815387	0.0560107	0.120843	-0.17458	0.32818	-0.120332	0.05389
690	550.L2S45.s.2.sequence	EMP sample	Host-associated	Animal	Animal distal gut	-0.225921	0.199856	-0.135856	0.0692343	0.0542316	0.0906753	-0.170801	0.315716	-0.125949	0.0582842
691	550.L2S46.s.2.sequence	EMP sample	Host-associated	Animal	Animal distal gut	-0.230452	0.219682	-0.142812	0.0666075	0.0578539	0.082121	-0.173997	0.314593	-0.12644	0.0540033
692	550.L2S47.s.2.sequence	EMP sample	Host-associated	Animal	Animal distal gut	-0.236531	0.229468	-0.126556	0.0482807	0.0346427	0.121449	-0.172997	0.297268	-0.10257	0.0555546
693	550.L2S48.s.2.sequence	EMP sample	Host-associated	Animal	Animal distal gut	-0.237379	0.206579	-0.120242	0.0578837	0.0384915	0.129754	-0.167293	0.2896	-0.0970452	0.068087
694	550.L2S49.s.2.sequence	EMP sample	Host-associated	Animal	Animal distal gut	-0.233679	0.236402	-0.13821	0.0551512	0.048902	0.0959592	-0.17369	0.30813	-0.116703	0.0435677
695	550.L2S5.s.2.sequence	EMP sample	Host-associated	Animal	Animal distal gut	-0.235672	0.230518	-0.0714995	0.0109874	-0.0105716	0.121163	-0.147144	0.277603	-0.121937	0.0267685
696	550.L2S50.s.2.sequence	EMP sample	Host-associated	Animal	Animal distal gut	-0.242003	0.224605	-0.103294	0.0441357	0.0318293	0.132999	-0.181159	0.297754	-0.101172	0.0507365
697	550.L2S51.s.2.sequence	EMP sample	Host-associated	Animal	Animal distal gut	-0.222514	0.167462	-0.126752	0.0660682	0.0723978	0.0652751	-0.146656	0.27094	-0.099632	0.0540231
698	550.L2S52.s.2.sequence	EMP sample	Host-associated	Animal	Animal distal gut	-0.241284	0.2459	-0.12549	0.0392681	0.0272984	0.129336	-0.168875	0.298224	-0.0990492	0.0648633
699	550.L2S53.s.2.sequence	EMP sample	Host-associated	Animal	Animal distal gut	-0.238845	0.229117	-0.139582	0.063822	0.0575566	0.0800247	-0.165545	0.307494	-0.125845	0.0688601
700	550.L2S54.s.2.sequence	EMP sample	Host-associated	Animal	Animal distal gut	-0.241486	0.213024	-0.121449	0.0641844	0.0541134	0.106465	-0.165057	0.291999	-0.105945	0.0594193
701	550.L2S55.s.2.sequence	EMP sample	Host-associated	Animal	Animal distal gut	-0.244093	0.243673	-0.123337	0.0474495	0.0352904	0.106565	-0.168504	0.300455	-0.111314	0.071497
702	550.L2S56.s.2.sequence	EMP sample	Host-associated	Animal	Animal distal gut	-0.234299	0.192766	-0.131254	0.077837	0.0582679	0.113108	-0.176088	0.319629	-0.115315	0.0473494
703	550.L2S57.s.2.sequence	EMP sample	Host-associated	Animal	Animal distal gut	-0.341797	0.115652	0.178394	-0.0334802	-0.108287	0.255504	-0.0397194	-0.105691	0.163523	0.126193
704	550.L2S58.s.2.sequence	EMP sample	Host-associated	Animal	Animal distal gut	-0.233424	0.203174	-0.128395	0.0698445	0.0559306	0.110716	-0.177507	0.31002	-0.112391	0.057683
705	550.L2S59.s.2.sequence	EMP sample	Host-associated	Animal	Animal distal gut	-0.225898	0.174757	-0.132136	0.0821649	0.061841	0.110688	-0.166596	0.326194	-0.125732	0.0588817
706	550.L2S6.s.2.sequence	EMP sample	Host-associated	Animal	Animal distal gut	-0.239032	0.225854	-0.121085	0.0554595	0.0448247	0.0845714	-0.171272	0.298724	-0.121839	0.0469708
707	550.L2S60.s.2.sequence	EMP sample	Host-associated	Animal	Animal distal gut	-0.218363	0.24674	-0.161352	0.0548136	0.052261	0.0914095	-0.167432	0.294594	-0.102371	0.0509251
708	550.L2S61.s.2.sequence	EMP sample	Host-associated	Animal	Animal distal gut	-0.245339	0.192887	-0.1099	0.066522	0.0502546	0.0940166	-0.17121	0.322878	-0.134148	0.0623926
709	550.L2S62.s.2.sequence	EMP sample	Host-associated	Animal	Animal distal gut	-0.224178	0.241527	-0.153314	0.0559072	0.0553558	0.0909147	-0.17166	0.307907	-0.114077	0.056723
710	550.L2S63.s.2.sequence	EMP sample	Host-associated	Animal	Animal distal gut	-0.224542	0.238444	-0.154223	0.0578458	0.0590879	0.0826251	-0.17658	0.325114	-0.128772	0.0545349
711	550.L2S64.s.2.sequence	EMP sample	Host-associated	Animal	Animal distal gut	-0.229943	0.228147	-0.0323927	-0.0198191	-0.0199366	0.095302	-0.107749	0.228189	-0.104518	0.00311475
712	550.L2S65.s.2.sequence	EMP sample	Host-associated	Animal	Animal distal gut	-0.235995	0.229541	-0.040365	-0.0167423	-0.0182515	0.107912	-0.121659	0.242419	-0.102748	0.00137854
713	550.L2S66.s.2.sequence	EMP sample	Host-associated	Animal	Animal distal gut	-0.214285	0.216956	-0.150765	0.0665749	0.0559798	0.0983413	-0.176355	0.320949	-0.119324	0.0508578
714	550.L2S67.s.2.sequence	EMP sample	Host-associated	Animal	Animal distal gut	-0.253715	0.19372	-0.0902288	0.0583109	0.0282819	0.150716	-0.172482	0.295463	-0.0970471	0.0657576
715	550.L2S68.s.2.sequence	EMP sample	Host-associated	Animal	Animal distal gut	-0.243503	0.248922	-0.0336419	-0.020114	-0.0199064	0.10551	-0.124096	0.251166	-0.109615	0.0117261
716	550.L2S69.s.2.sequence	EMP sample	Host-associated	Animal	Animal distal gut	-0.228164	0.2208	-0.141827	0.0574701	0.0424633	0.11864	-0.173509	0.313925	-0.111505	0.0608692
717	550.L2S7.s.2.sequence	EMP sample	Host-associated	Animal	Animal distal gut	-0.233795	0.215696	-0.133227	0.0655576	0.0538926	0.108569	-0.17339	0.323238	-0.123177	0.0586187
718	550.L2S70.s.2.sequence	EMP sample	Host-associated	Animal	Animal distal gut	-0.247488	0.225794	-0.131652	0.0619102	0.051605	0.0927577	-0.179558	0.31063	-0.116271	0.0559489
719	550.L2S71.s.2.sequence	EMP sample	Host-associated	Animal	Animal distal gut	-0.266005	0.137025	-0.0949218	0.1046	0.074439	0.104018	-0.164996	0.291535	-0.113439	0.0582984
720	550.L2S72.s.2.sequence	EMP sample	Host-associated	Animal	Animal distal gut	-0.237257	0.208217	-0.131655	0.0655679	0.0509794	0.0949852	-0.163877	0.298344	-0.114497	0.0619773
721	550.L2S73.s.2.sequence	EMP sample	Host-associated	Animal	Animal distal gut	-0.216975	0.183797	-0.136045	0.0744329	0.0577966	0.105158	-0.162354	0.322318	-0.124802	0.0516965
722	550.L2S74.s.2.sequence	EMP sample	Host-associated	Animal	Animal distal gut	-0.224399	0.185664	-0.13568	0.076682	0.0569185	0.114841	-0.18195	0.339563	-0.126557	0.0574594
723	550.L2S75.s.2.sequence	EMP sample	Host-associated	Animal	Animal distal gut	-0.251073	0.230981	-0.0398638	-0.0105445	-0.0127156	0.111348	-0.130175	0.256088	-0.105807	0.00353448
724	550.L2S76.s.2.sequence	EMP sample	Host-associated	Animal	Animal distal gut	-0.229523	0.232404	-0.112554	0.0406743	0.0341515	0.0982582	-0.160858	0.298175	-0.112057	0.0390832
725	550.L2S77.s.2.sequence	EMP sample	Host-associated	Animal	Animal distal gut	-0.232267	0.197978	-0.128436	0.0742263	0.0599357	0.0859548	-0.168594	0.316179	-0.132258	0.0622024
726	550.L2S78.s.2.sequence	EMP sample	Host-associated	Animal	Animal distal gut	-0.220574	0.228781	-0.151678	0.0607022	0.0564428	0.0907073	-0.166159	0.297813	-0.10998	0.0592396
727	550.L2S8.s.2.sequence	EMP sample	Host-associated	Animal	Animal distal gut	-0.259627	0.196378	-0.101565	0.0705091	0.0521022	0.0947502	-0.178198	0.317697	-0.133788	0.0498912
728	550.L2S81.s.2.sequence	EMP sample	Host-associated	Animal	Animal distal gut	-0.237008	0.222949	-0.162084	0.0462596	0.0412916	0.072248	-0.168441	0.309916	-0.0975933	0.0545251
729	550.L2S82.s.2.sequence	EMP sample	Host-associated	Animal	Animal distal gut	-0.231648	0.210755	-0.132779	0.0671027	0.0577747	0.0956578	-0.174595	0.32312	-0.127189	0.0557384
730	550.L2S83.s.2.sequence	EMP sample	Host-associated	Animal	Animal distal gut	-0.224357	0.207282	-0.134064	0.062261	0.0486789	0.106635	-0.170179	0.332147	-0.129786	0.0517775
731	550.L2S84.s.2.sequence	EMP sample	Host-associated	Animal	Animal distal gut	-0.23977	0.262668	-0.0765595	-0.031119	-0.0195786	0.086783	-0.132842	0.271399	-0.0994181	0.0173212
732	550.L2S86.s.2.sequence	EMP sample	Host-associated	Animal	Animal distal gut	-0.251173	0.196338	-0.110306	0.0666166	0.0495489	0.101903	-0.17694	0.333447	-0.135646	0.0691371
733	550.L2S87.s.2.sequence	EMP sample	Host-associated	Animal	Animal distal gut	-0.23449	0.171451	-0.131414	0.0544146	0.0297471	0.0988821	-0.161771	0.310881	-0.0990741	0.0616084
734	550.L2S88.s.2.sequence	EMP sample	Host-associated	Animal	Animal distal gut	-0.254646	0.178361	-0.114083	0.0840548	0.0676577	0.0875987	-0.169039	0.301905	-0.12361	0.0621691
735	550.L2S89.s.2.sequence	EMP sample	Host-associated	Animal	Animal distal gut	-0.237498	0.203593	-0.131175	0.0701051	0.0577788	0.102881	-0.159336	0.278092	-0.0932191	0.0587297
736	550.L2S9.s.2.sequence	EMP sample	Host-associated	Animal	Animal distal gut	-0.233346	0.190434	-0.138872	0.0373906	0.0408297	0.0561938	-0.154159	0.327669	-0.116744	0.0638921
737	550.L2S90.s.2.sequence	EMP sample	Host-associated	Animal	Animal distal gut	-0.230971	0.235965	-0.146322	0.0570881	0.053301	0.0949749	-0.172644	0.308206	-0.113817	0.0575366
738	550.L2S91.s.2.sequence	EMP sample	Host-associated	Animal	Animal distal gut	-0.244448	0.22447	-0.118555	0.058425	0.0500456	0.102017	-0.175251	0.319437	-0.126485	0.0616907
739	550.L2S92.s.2.sequence	EMP sample	Host-associated	Animal	Animal distal gut	-0.230557	0.222168	-0.133737	0.0601433	0.0496054	0.104083	-0.176511	0.315085	-0.11751	0.0573554
740	550.L2S93.s.2.sequence	EMP sample	Host-associated	Animal	Animal distal gut	-0.242668	0.172511	-0.12037	0.0869665	0.0657293	0.11081	-0.173033	0.299028	-0.106443	0.0534107
741	550.L2S94.s.2.sequence	EMP sample	Host-associated	Animal	Animal distal gut	-0.233097	0.199122	-0.124615	0.0693024	0.0528974	0.109144	-0.165699	0.296691	-0.108031	0.0582836
742	550.L2S95.s.2.sequence	EMP sample	Host-associated	Animal	Animal distal gut	-0.253575	0.219397	-0.0173704	-0.0134403	-0.0199235	0.11834	-0.121896	0.239091	-0.0995217	0.00835519
743	550.L2S97.s.2.sequence	EMP sample	Host-associated	Animal	Animal surface	-0.10436	0.0962172	0.21245	-0.18436	-0.146358	-0.0656644	0.0209177	0.0108141	-0.0666166	-0.0821985
744	550.L2S98.s.2.sequence	EMP sample	Host-associated	Animal	Animal surface	-0.115623	0.118369	0.218023	-0.194129	-0.12914	-0.0779454	0.0329107	-0.0114597	-0.0562411	-0.0393809
745	550.L2S99.s.2.sequence	EMP sample	Host-associated	Animal	Animal surface	-0.133483	0.0834964	0.230386	-0.198434	-0.106266	-0.0903814	0.0237291	0.000428372	-0.0775481	-0.0419937
746	550.L3S177.s.3.sequence	EMP sample	Host-associated	Animal	Animal surface	-0.258067	0.0394616	0.266187	-0.153931	-0.120549	0.0262352	0.0455468	-0.0655065	0.0109536	-0.0238023
747	550.L3S280.s.3.sequence	EMP sample	Host-associated	Animal	Animal surface	-0.173523	0.0923463	0.203297	-0.174721	-0.124772	-0.0241604	0.0587768	-0.0349439	-0.072963	-0.0730353
748	550.L3S3.s.3.sequence	EMP sample	Host-associated	Animal	Animal surface	-0.32536	0.0818367	0.188741	-0.0738955	-0.133797	0.235081	-0.016581	-0.116335	0.159269	0.0653689
749	550.L3S304.s.3.sequence	EMP sample	Host-associated	Animal	Animal surface	-0.246458	0.00550899	0.204039	-0.0970941	-0.047542	-0.0496075	0.0266696	0.00773416	-0.069773	-0.0402243
750	550.L3S319.s.3.sequence	EMP sample	Host-associated	Animal	Animal surface	-0.263838	0.0318672	0.253042	-0.154399	-0.121178	0.0598536	0.0333521	-0.0401405	-0.00997791	-0.0490769
751	550.L3S323.s.3.sequence	EMP sample	Host-associated	Animal	Animal surface	-0.186934	0.0898315	0.218418	-0.183865	-0.141259	-0.0162851	0.0243009	-0.0209583	-0.075514	-0.0668737
752	550.L3S329.s.3.sequence	EMP sample	Host-associated	Animal	Animal surface	-0.242255	0.0974304	0.237948	-0.151532	-0.150423	0.0362057	0.0388738	-0.046765	-0.0311944	-0.0796436
753	550.L3S379.s.3.sequence	EMP sample	Host-associated	Animal	Animal surface	-0.341614	0.027982	0.251227	-0.0686169	-0.123647	0.165075	0.00756342	-0.0832524	0.069126	-0.0223286
754	550.L3S380.s.3.sequence	EMP sample	Host-associated	Animal	Animal surface	-0.342239	0.0477015	0.24123	-0.046704	-0.102407	0.184264	-0.00908517	-0.0990225	0.100439	0.0314046
755	550.L3S42.s.3.sequence	EMP sample	Host-associated	Animal	Animal surface	-0.357646	0.0918513	0.184831	-0.00947958	-0.0905417	0.247925	-0.0564376	-0.101161	0.167706	0.130888
756	550.L3S49.s.3.sequence	EMP sample	Host-associated	Animal	Animal surface	-0.141318	0.112902	0.249879	-0.183098	-0.13558	-0.0687167	0.0332282	-0.0145823	-0.0646121	-0.0603776
757	550.L4S1.s.4.sequence	EMP sample	Host-associated	Animal	Animal surface	-0.223282	0.0617717	0.235963	-0.15624	-0.110761	-0.0280636	0.0603153	-0.024567	-0.0608191	-0.0532671
758	550.L4S10.s.4.sequence	EMP sample	Host-associated	Animal	Animal surface	-0.156655	0.106431	0.193903	-0.183446	-0.123756	-0.0576236	0.0644053	-0.0427896	-0.0754662	-0.0366068
759	550.L4S100.s.4.sequence	EMP sample	Host-associated	Animal	Animal surface	-0.141894	0.101964	0.228387	-0.178297	-0.141298	-0.0586239	0.023222	-0.0163593	-0.039965	-0.0884617
760	550.L4S101.s.4.sequence	EMP sample	Host-associated	Animal	Animal surface	-0.161485	0.0907185	0.254814	-0.15773	-0.128427	-0.00959262	0.0272506	0.0104326	-0.0250524	-0.103058
761	550.L4S102.s.4.sequence	EMP sample	Host-associated	Animal	Animal surface	-0.0647966	0.142221	0.183956	-0.157715	-0.128171	-0.0906636	0.0355263	0.00710268	-0.0769832	-0.109619
762	550.L4S103.s.4.sequence	EMP sample	Host-associated	Animal	Animal surface	-0.233313	0.081339	0.205294	-0.151897	-0.139382	0.0711444	0.0341057	-0.0735994	0.0062557	-0.0536895
763	550.L4S104.s.4.sequence	EMP sample	Host-associated	Animal	Animal surface	-0.360728	-0.00425135	0.228752	-0.0150366	-0.0771721	0.161159	0.00391439	-0.0665859	0.054958	-0.0297901
764	550.L4S105.s.4.sequence	EMP sample	Host-associated	Animal	Animal surface	-0.154254	0.104581	0.227153	-0.176383	-0.149613	-0.0312296	0.0331501	-0.0174595	-0.0509593	-0.0951328
765	550.L4S106.s.4.sequence	EMP sample	Host-associated	Animal	Animal surface	-0.267215	0.0869244	0.211748	-0.133412	-0.147635	0.0566983	0.00509069	-0.019109	-0.010031	-0.0271485
766	550.L4S107.s.4.sequence	EMP sample	Host-associated	Animal	Animal surface	-0.262777	0.0289402	0.247924	-0.143918	-0.104371	0.0401145	0.0319531	-0.0350605	0.0140385	-0.0553983
767	550.L4S108.s.4.sequence	EMP sample	Host-associated	Animal	Animal surface	-0.222948	0.048753	0.251785	-0.168246	-0.120495	-0.0291285	0.0394594	-0.0360261	-0.0297149	-0.0200291
768	550.L4S109.s.4.sequence	EMP sample	Host-associated	Animal	Animal surface	-0.224516	0.0909802	0.220045	-0.156439	-0.119556	-0.00358259	0.0338335	-0.0272212	-0.0349766	-0.0879878
769	550.L4S11.s.4.sequence	EMP sample	Host-associated	Animal	Animal surface	-0.208122	0.0195876	0.237952	-0.172821	-0.120217	-0.0131762	0.0532879	-0.0307738	-0.00761379	-0.0621349
770	550.L4S110.s.4.sequence	EMP sample	Host-associated	Animal	Animal surface	0.0210648	0.113054	0.170224	-0.153292	-0.0976802	-0.110281	0.0120036	-0.0143143	-0.0604787	-0.0677498
771	550.L4S111.s.4.sequence	EMP sample	Host-associated	Animal	Animal surface	-0.306522	-0.176572	0.128239	0.0964837	0.0740964	-0.0304311	0.0154543	-0.0879777	0.0227527	0.0301023
772	550.L4S112.s.4.sequence	EMP sample	Host-associated	Animal	Animal surface	-0.159392	0.0848875	0.218727	-0.189705	-0.133855	-0.0342291	0.0374422	0.00538646	-0.0461725	-0.0544641
773	550.L4S113.s.4.sequence	EMP sample	Host-associated	Animal	Animal surface	-0.042469	0.0805961	0.223079	-0.158122	-0.130799	-0.114198	0.0252954	0.0198589	-0.068957	-0.112406
774	550.L4S114.s.4.sequence	EMP sample	Host-associated	Animal	Animal surface	-0.184693	0.0460283	0.264968	-0.185462	-0.123835	-0.0634281	0.0358112	-0.0461933	-0.0134787	-0.0256301
775	550.L4S115.s.4.sequence	EMP sample	Host-associated	Animal	Animal surface	-0.280565	-0.0461161	0.222146	-0.0320918	-0.0264666	0.0309206	0.0231315	-0.0455451	0.0481477	-0.0360695
776	550.L4S116.s.4.sequence	EMP sample	Host-associated	Animal	Animal surface	0.0139808	0.0679623	0.160202	-0.177556	-0.104152	-0.0578683	0.0186018	-0.0121853	-0.0937894	-0.0479801
777	550.L4S117.s.4.sequence	EMP sample	Host-associated	Animal	Animal surface	-0.138361	0.073397	0.250398	-0.177254	-0.124648	-0.0372264	0.0378436	0.00356402	-0.00557765	-0.0476803
778	550.L4S118.s.4.sequence	EMP sample	Host-associated	Animal	Animal surface	-0.316066	-0.0382106	0.244907	-0.0707975	-0.0600505	-0.0474417	0.042289	-0.0709557	-0.0282271	0.00807603
779	550.L4S119.s.4.sequence	EMP sample	Host-associated	Animal	Animal surface	-0.0997731	0.0776654	0.203616	-0.184111	-0.126291	-0.0810377	0.0386895	0.00346527	-0.0395612	-0.0557475
780	550.L4S12.s.4.sequence	EMP sample	Host-associated	Animal	Animal surface	-0.281505	0.0686101	0.111936	-0.0511982	-0.0670975	0.090162	-0.0260235	0.105164	-0.0425654	-0.075266
781	550.L4S120.s.4.sequence	EMP sample	Host-associated	Animal	Animal surface	-0.0153151	0.107952	0.189925	-0.144231	-0.123468	-0.0810063	0.00718755	0.00384176	-0.0501429	-0.101386
782	550.L4S121.s.4.sequence	EMP sample	Host-associated	Animal	Animal surface	-0.0906254	0.0933989	0.202139	-0.197917	-0.143231	-0.0639565	0.0305742	-0.00144082	-0.0693226	-0.10872
783	550.L4S122.s.4.sequence	EMP sample	Host-associated	Animal	Animal surface	-0.219197	0.0132439	0.249966	-0.164375	-0.095791	-0.0439982	0.0349523	-0.0157799	-0.0436623	-0.0436072
784	550.L4S123.s.4.sequence	EMP sample	Host-associated	Animal	Animal surface	-0.101047	-0.0177822	0.200201	-0.131324	-0.0394074	-0.127666	0.0731765	0.0224749	-0.0461144	-0.0941103
785	550.L4S124.s.4.sequence	EMP sample	Host-associated	Animal	Animal surface	-0.20771	0.0714049	0.230055	-0.162764	-0.123647	-0.0138071	0.0267297	-0.0232605	-0.0335385	-0.0638456
786	550.L4S125.s.4.sequence	EMP sample	Host-associated	Animal	Animal surface	-0.0263227	0.106101	0.162058	-0.160559	-0.113304	-0.109957	0.010032	0.021034	-0.0948852	-0.0913737
787	550.L4S126.s.4.sequence	EMP sample	Host-associated	Animal	Animal surface	-0.267597	-0.00625833	0.25297	-0.113072	-0.0748412	-0.00519186	0.0447316	-0.0356179	-0.00292295	-0.0528686
788	550.L4S127.s.4.sequence	EMP sample	Host-associated	Animal	Animal surface	-0.204214	0.0250981	0.205132	-0.155534	-0.0711137	-0.0964328	0.0529675	-0.0104237	-0.0462283	-0.0317375
789	550.L4S128.s.4.sequence	EMP sample	Host-associated	Animal	Animal surface	-0.200692	0.0747087	0.25267	-0.172079	-0.117934	-0.0370181	0.0161532	0.00447217	-0.0612557	-0.0583119
790	550.L4S129.s.4.sequence	EMP sample	Host-associated	Animal	Animal surface	-0.286261	-0.0674708	0.186615	-0.0458519	0.00202078	-0.0209023	0.0203081	-0.0524909	-0.00970327	0.0113387
791	550.L4S13.s.4.sequence	EMP sample	Host-associated	Animal	Animal surface	-0.287696	0.0285329	0.250575	-0.111825	-0.0986556	0.0615134	0.0412711	-0.0529524	0.0417991	-0.0308262
792	550.L4S130.s.4.sequence	EMP sample	Host-associated	Animal	Animal surface	-0.196336	0.0116542	0.245774	-0.169986	-0.129893	-0.0230511	0.0477101	-0.0630012	-0.00250865	-0.0424086
793	550.L4S131.s.4.sequence	EMP sample	Host-associated	Animal	Animal surface	-0.24382	-0.198307	0.0516058	0.0833222	0.0943683	-0.0659331	-0.00267136	-0.061126	-0.00664479	0.02018
794	550.L4S132.s.4.sequence	EMP sample	Host-associated	Animal	Animal surface	-0.167436	0.133757	0.184205	-0.171523	-0.14192	-0.0399686	0.0288012	-0.0227974	-0.0720043	-0.0502786
795	550.L4S133.s.4.sequence	EMP sample	Host-associated	Animal	Animal surface	-0.180956	0.0690246	0.203161	-0.166093	-0.126224	-0.0785332	0.025998	-0.0188746	-0.0904524	-0.0545422
796	550.L4S134.s.4.sequence	EMP sample	Host-associated	Animal	Animal surface	-0.259743	-0.0433866	0.197422	-0.0983548	-0.00702134	-0.0611204	0.0395831	-0.0181117	-0.0273266	0.0317684
797	550.L4S135.s.4.sequence	EMP sample	Host-associated	Animal	Animal surface	-0.0819036	0.00879059	0.216986	-0.166604	-0.0965506	-0.135559	0.0375487	0.0031881	-0.0418569	-0.0621133
798	550.L4S136.s.4.sequence	EMP sample	Host-associated	Animal	Animal surface	-0.232287	0.0340482	0.255981	-0.159796	-0.111169	-0.0114637	0.0412076	-0.0159885	-0.0293308	-0.0540117
799	550.L4S137.s.4.sequence	EMP sample	Host-associated	Animal	Animal surface	-0.275364	0.114447	0.209937	-0.131124	-0.14801	0.144279	0.00971701	-0.080028	0.0672873	-0.00225591
800	550.L4S138.s.4.sequence	EMP sample	Host-associated	Animal	Animal surface	-0.293243	0.056957	0.233272	-0.113792	-0.124254	0.113111	0.0182043	-0.0652681	0.0448866	-0.0221354
801	550.L4S139.s.4.sequence	EMP sample	Host-associated	Animal	Animal surface	-0.210436	0.0712685	0.254794	-0.168338	-0.119853	-0.02323	0.0374897	-0.0155439	-0.0487379	-0.0431628
802	550.L4S14.s.4.sequence	EMP sample	Host-associated	Animal	Animal surface	-0.249862	0.124955	0.207543	-0.132142	-0.125101	0.0731992	0.0381558	-0.00464738	-0.022819	-0.0728784
803	550.L4S140.s.4.sequence	EMP sample	Host-associated	Animal	Animal surface	-0.279859	-0.105263	0.175839	-0.00640322	0.0159506	-0.0394011	0.0162669	-0.0537455	-0.00887125	0.00709433
804	550.L4S141.s.4.sequence	EMP sample	Host-associated	Animal	Animal surface	-0.230206	-0.00797918	0.163616	-0.124387	-0.108018	-0.0165383	0.00522227	-0.0266146	-0.0450931	-0.0534028
805	550.L4S142.s.4.sequence	EMP sample	Host-associated	Animal	Animal surface	-0.223237	-0.0432786	0.19654	-0.104032	-0.0231367	-0.0954402	0.0430796	-0.021304	-0.0392644	0.00518843
806	550.L4S143.s.4.sequence	EMP sample	Host-associated	Animal	Animal surface	-0.0904529	0.0646613	0.210268	-0.189211	-0.127799	-0.104878	0.0249035	-0.0093597	-0.0558409	-0.0525762
807	550.L4S144.s.4.sequence	EMP sample	Host-associated	Animal	Animal surface	-0.219524	0.0301078	0.236552	-0.16686	-0.119277	-0.0083374	0.0569656	-0.0242302	-0.0254689	-0.0681065
808	550.L4S145.s.4.sequence	EMP sample	Host-associated	Animal	Animal surface	-0.269697	0.0223793	0.256534	-0.138463	-0.135032	0.0571101	0.0406489	-0.0943772	0.0282854	-0.0378389
809	550.L4S146.s.4.sequence	EMP sample	Host-associated	Animal	Animal surface	-0.31854	-0.0175913	0.233089	-0.065445	-0.0524941	0.0459403	0.0270821	-0.0457981	0.0132221	0.000735292
810	550.L4S147.s.4.sequence	EMP sample	Host-associated	Animal	Animal surface	-0.0636432	0.0740748	0.165143	-0.165015	-0.113797	-0.130344	0.0137903	-0.0169962	-0.0858006	-0.0708663
811	550.L4S148.s.4.sequence	EMP sample	Host-associated	Animal	Animal surface	-0.244162	0.0394228	0.235685	-0.174292	-0.0986516	-0.0441923	0.0324221	-0.0210893	-0.0567063	-0.0155981
812	550.L4S149.s.4.sequence	EMP sample	Host-associated	Animal	Animal surface	-0.299487	-0.00961597	0.248048	-0.117139	-0.0745529	0.0204779	0.0556932	-0.074761	0.0296033	-0.00709386
813	550.L4S15.s.4.sequence	EMP sample	Host-associated	Animal	Animal surface	-0.178372	0.0356394	0.224918	-0.180688	-0.089708	-0.117909	0.0462095	-0.00193368	-0.0755221	-0.0490734
814	550.L4S150.s.4.sequence	EMP sample	Host-associated	Animal	Animal surface	-0.0507113	0.109378	0.215917	-0.179821	-0.132072	-0.100559	0.0299456	-0.0014019	-0.084351	-0.113272
815	550.L4S151.s.4.sequence	EMP sample	Host-associated	Animal	Animal surface	-0.0246672	0.0620735	0.233408	-0.121754	-0.103582	-0.141579	0.0202454	0.0131592	-0.0488142	-0.0875127
816	550.L4S152.s.4.sequence	EMP sample	Host-associated	Animal	Animal surface	-0.069852	0.0808443	0.219371	-0.176222	-0.123972	-0.12012	0.0278683	0.0108892	-0.0700959	-0.0893835
817	550.L4S153.s.4.sequence	EMP sample	Host-associated	Animal	Animal surface	-0.10985	0.0355741	0.223227	-0.163058	-0.119312	-0.113892	0.0518657	-0.0307868	-0.0391709	-0.0800425
818	550.L4S154.s.4.sequence	EMP sample	Host-associated	Animal	Animal surface	-0.236956	-0.0165018	0.218803	-0.124052	-0.0687109	-0.0312787	0.0436637	-0.0567085	0.031288	0.043545
819	550.L4S155.s.4.sequence	EMP sample	Host-associated	Animal	Animal surface	-0.151838	0.05756	0.194465	-0.160604	-0.095969	-0.0297573	0.0352316	-0.00620175	-0.0499062	-0.0867829
820	550.L4S156.s.4.sequence	EMP sample	Host-associated	Animal	Animal surface	-0.244727	0.013451	0.228853	-0.143126	-0.0938063	-0.023645	0.0488012	-0.0460495	-0.0154058	-0.0188777
821	550.L4S157.s.4.sequence	EMP sample	Host-associated	Animal	Animal surface	-0.115834	0.0757285	0.25334	-0.165884	-0.124025	-0.0777975	0.0410967	-0.0233599	-0.0502233	-0.0821515
822	550.L4S158.s.4.sequence	EMP sample	Host-associated	Animal	Animal surface	-0.193478	0.0511325	0.276434	-0.174247	-0.115096	-0.0291843	0.0601613	-0.0238323	-0.0365822	-0.0947082
823	550.L4S159.s.4.sequence	EMP sample	Host-associated	Animal	Animal surface	-0.169244	0.0632029	0.26115	-0.190136	-0.127773	-0.0556606	0.0599195	-0.0163439	-0.0371679	-0.0773073
824	550.L4S16.s.4.sequence	EMP sample	Host-associated	Animal	Animal surface	-0.178022	0.118784	0.240916	-0.175863	-0.1277	-0.0348025	0.0453215	-0.0237211	-0.0355575	-0.0532263
825	550.L4S160.s.4.sequence	EMP sample	Host-associated	Animal	Animal surface	-0.243558	0.0631165	0.247402	-0.175345	-0.148966	-0.00242436	0.0308644	-0.0413569	-0.0224729	-0.0394201
826	550.L4S161.s.4.sequence	EMP sample	Host-associated	Animal	Animal surface	-0.0540907	0.0929901	0.197282	-0.170205	-0.130464	-0.0990906	0.00429286	-0.0086845	-0.0863193	-0.0763077
827	550.L4S162.s.4.sequence	EMP sample	Host-associated	Animal	Animal surface	-0.123023	0.123682	0.23568	-0.176404	-0.124009	-0.0692275	0.0350513	-0.0278989	-0.0624043	-0.0752617
828	550.L4S163.s.4.sequence	EMP sample	Host-associated	Animal	Animal surface	-0.152176	-0.000525019	0.241693	-0.147591	-0.0661426	-0.151881	0.0634889	-0.0218506	-0.0675097	-0.0397583
829	550.L4S164.s.4.sequence	EMP sample	Host-associated	Animal	Animal surface	-0.149433	0.0705426	0.228583	-0.178919	-0.140093	-0.0480216	0.0469541	-0.0328604	-0.0723666	-0.0674337
830	550.L4S165.s.4.sequence	EMP sample	Host-associated	Animal	Animal surface	-0.270749	0.0251635	0.258265	-0.152457	-0.132719	0.0373269	0.0415762	-0.0715698	0.0173313	-0.0274404
831	550.L4S166.s.4.sequence	EMP sample	Host-associated	Animal	Animal surface	-0.285418	0.0328348	0.260175	-0.130965	-0.11207	0.0513345	0.0231999	-0.0520925	0.00734707	-0.0147324
832	550.L4S167.s.4.sequence	EMP sample	Host-associated	Animal	Animal surface	-0.222785	0.0725456	0.230581	-0.155454	-0.10673	-0.0110861	0.00475115	0.0109552	-0.0467728	-0.0537738
833	550.L4S168.s.4.sequence	EMP sample	Host-associated	Animal	Animal surface	-0.25826	0.0798855	0.242576	-0.145573	-0.145028	0.00970505	0.0274755	-0.04936	-0.033546	-0.0361566
834	550.L4S169.s.4.sequence	EMP sample	Host-associated	Animal	Animal surface	-0.238162	0.0200352	0.22441	-0.131279	-0.0758075	-0.076851	0.0399247	-0.0216536	-0.0675389	0.0109239
835	550.L4S17.s.4.sequence	EMP sample	Host-associated	Animal	Animal surface	-0.150648	0.133933	0.173844	-0.178636	-0.133829	-0.0504118	0.0520866	0.0172861	-0.081266	-0.0759811
836	550.L4S170.s.4.sequence	EMP sample	Host-associated	Animal	Animal surface	-0.223961	0.00676293	0.255386	-0.153567	-0.113204	0.00630912	0.0547638	-0.0570872	0.0201741	-0.0320101
837	550.L4S171.s.4.sequence	EMP sample	Host-associated	Animal	Animal surface	-0.26449	0.0404229	0.26619	-0.154388	-0.142047	0.0378571	0.0516022	-0.0672358	-0.0014364	-0.0722199
838	550.L4S172.s.4.sequence	EMP sample	Host-associated	Animal	Animal surface	-0.291981	0.0413527	0.255461	-0.137749	-0.138445	0.0695038	0.0435461	-0.07852	0.00656242	-0.0421356
839	550.L4S173.s.4.sequence	EMP sample	Host-associated	Animal	Animal surface	-0.194211	0.0929098	0.179503	-0.141475	-0.0980067	-0.0251837	0.0405918	-0.0156699	-0.0666782	-0.0265454
840	550.L4S174.s.4.sequence	EMP sample	Host-associated	Animal	Animal surface	-0.233661	-0.0217272	0.220471	-0.150764	-0.0548591	-0.0567794	0.0512413	-0.0135292	-0.0359804	-0.0326125
841	550.L4S175.s.4.sequence	EMP sample	Host-associated	Animal	Animal surface	-0.257892	0.070956	0.224002	-0.166191	-0.130457	0.0366586	0.0294964	-0.0198772	-0.0336743	-0.0524845
842	550.L4S176.s.4.sequence	EMP sample	Host-associated	Animal	Animal surface	-0.234614	0.0351819	0.259008	-0.133881	-0.135915	0.0302779	0.038092	-0.0470326	-0.00112688	-0.0627533
843	550.L4S177.s.4.sequence	EMP sample	Host-associated	Animal	Animal surface	-0.221607	0.0637121	0.228073	-0.138263	-0.0895912	0.000439837	0.026602	0.0241686	-0.0332601	-0.0914006
844	550.L4S178.s.4.sequence	EMP sample	Host-associated	Animal	Animal surface	-0.294246	0.067558	0.237694	-0.122671	-0.129444	0.0857722	0.0358976	-0.0822239	0.041815	-0.00313892
845	550.L4S179.s.4.sequence	EMP sample	Host-associated	Animal	Animal surface	-0.285053	0.0487456	0.244881	-0.121731	-0.133747	0.0656763	0.0387955	-0.0679669	0.0250572	-0.0428645
846	550.L4S18.s.4.sequence	EMP sample	Host-associated	Animal	Animal surface	-0.293607	0.0753628	0.221862	-0.113127	-0.14452	0.0912518	0.00430126	-0.000673663	-0.0375147	-0.0810349
847	550.L4S180.s.4.sequence	EMP sample	Host-associated	Animal	Animal surface	-0.267113	0.0339052	0.270432	-0.142069	-0.135166	0.0376486	0.0411417	-0.064587	0.012064	-0.0356071
848	550.L4S181.s.4.sequence	EMP sample	Host-associated	Animal	Animal surface	-0.241648	0.0172624	0.266781	-0.137468	-0.136161	0.0118497	0.0467004	-0.0337954	0.00502992	-0.056045
849	550.L4S182.s.4.sequence	EMP sample	Host-associated	Animal	Animal surface	-0.202547	0.0587208	0.244298	-0.175909	-0.120007	0.00194323	0.0441952	-0.0458524	0.0150892	-0.0608959
850	550.L4S183.s.4.sequence	EMP sample	Host-associated	Animal	Animal surface	-0.294022	0.0923913	0.245558	-0.119615	-0.145822	0.0859951	0.0127885	-0.0487961	0.0221783	-0.0358571
851	550.L4S184.s.4.sequence	EMP sample	Host-associated	Animal	Animal surface	-0.207297	0.0389717	0.241111	-0.158289	-0.137594	0.0105052	0.0466117	-0.0427345	-0.0322881	-0.0611249
852	550.L4S185.s.4.sequence	EMP sample	Host-associated	Animal	Animal surface	-0.199331	0.0190195	0.223715	-0.171378	-0.0861856	-0.0826852	0.0476831	-0.0296173	-0.0291861	-0.02432
853	550.L4S186.s.4.sequence	EMP sample	Host-associated	Animal	Animal surface	-0.160136	0.0286618	0.193339	-0.156988	-0.150775	-0.0402512	0.0519014	-0.0211809	-0.0545902	-0.0596157
854	550.L4S187.s.4.sequence	EMP sample	Host-associated	Animal	Animal surface	-0.155414	0.0924706	0.236402	-0.19575	-0.132273	-0.0644563	0.0400555	-0.0205647	-0.0744271	-0.0560725
855	550.L4S188.s.4.sequence	EMP sample	Host-associated	Animal	Animal surface	-0.235723	0.0733286	0.261722	-0.153807	-0.148951	0.0485959	0.0338362	-0.0462727	0.00341	-0.0549454
856	550.L4S189.s.4.sequence	EMP sample	Host-associated	Animal	Animal surface	-0.253621	0.0170159	0.24128	-0.153719	-0.119025	-0.00387327	0.0566668	-0.0294471	-0.0332712	-0.0578123
857	550.L4S19.s.4.sequence	EMP sample	Host-associated	Animal	Animal surface	-0.283259	0.0863555	0.193681	-0.068824	-0.0869846	0.0902669	0.00515951	0.00660615	-0.0345787	-0.0433961
858	550.L4S190.s.4.sequence	EMP sample	Host-associated	Animal	Animal surface	-0.265876	0.0568792	0.238478	-0.135792	-0.139286	0.0762834	0.018191	-0.00449279	0.0123156	-0.0858353
859	550.L4S191.s.4.sequence	EMP sample	Host-associated	Animal	Animal surface	-0.127254	0.130501	0.160379	-0.183657	-0.124076	-0.0495004	0.0406061	0.00304429	-0.0856148	-0.0558255
860	550.L4S193.s.4.sequence	EMP sample	Host-associated	Animal	Animal surface	-0.188422	0.125435	0.166169	-0.145531	-0.0886243	-0.0544851	0.0134458	0.0319524	-0.068624	-0.0553419
861	550.L4S194.s.4.sequence	EMP sample	Host-associated	Animal	Animal surface	-0.2138	0.0290567	0.236265	-0.144161	-0.112313	-0.0589561	0.0511004	-0.0156752	-0.0486844	-0.0349204
862	550.L4S195.s.4.sequence	EMP sample	Host-associated	Animal	Animal surface	-0.0653674	0.0939205	0.216266	-0.16361	-0.118392	-0.114582	0.0261403	0.00932216	-0.0865889	-0.101676
863	550.L4S196.s.4.sequence	EMP sample	Host-associated	Animal	Animal surface	-0.103692	0.102097	0.217979	-0.194633	-0.133433	-0.0970489	0.0307564	-0.0167639	-0.0684539	-0.0651475
864	550.L4S198.s.4.sequence	EMP sample	Host-associated	Animal	Animal surface	-0.220719	0.135726	0.189446	-0.158367	-0.125251	-0.017799	0.0013283	0.0418469	-0.087456	-0.0412949
865	550.L4S199.s.4.sequence	EMP sample	Host-associated	Animal	Animal surface	-0.20192	0.0145135	0.212313	-0.151917	-0.0684572	-0.104697	0.0591713	0.0141541	-0.0407662	-0.0243341
866	550.L4S2.s.4.sequence	EMP sample	Host-associated	Animal	Animal surface	-0.234122	0.0983232	0.224267	-0.164772	-0.136878	0.0174205	0.0430006	-0.0790128	-0.00158024	-0.016938
867	550.L4S20.s.4.sequence	EMP sample	Host-associated	Animal	Animal surface	-0.167969	0.112345	0.245479	-0.193973	-0.131863	-0.0470241	0.0470072	-0.0409308	-0.050795	-0.0532269
868	550.L4S200.s.4.sequence	EMP sample	Host-associated	Animal	Animal surface	-0.172643	0.0903636	0.202793	-0.187525	-0.138676	-0.0450032	0.050081	-0.0373206	-0.0571585	-0.0394097
869	550.L4S201.s.4.sequence	EMP sample	Host-associated	Animal	Animal surface	-0.0254084	0.0991075	0.190805	-0.161916	-0.118955	-0.11847	0.036173	0.00183731	-0.0927052	-0.0765399
870	550.L4S202.s.4.sequence	EMP sample	Host-associated	Animal	Animal surface	-0.066334	0.0781083	0.201241	-0.191682	-0.123579	-0.102116	0.0516166	-0.0181813	-0.0844351	-0.0734786
871	550.L4S203.s.4.sequence	EMP sample	Host-associated	Animal	Animal surface	-0.0910849	0.0710152	0.203402	-0.186105	-0.138808	-0.0902406	0.0295311	-0.0143114	-0.0640983	-0.0738905
872	550.L4S204.s.4.sequence	EMP sample	Host-associated	Animal	Animal surface	-0.275353	-0.00950013	0.241865	-0.115353	-0.0744155	0.0499981	0.0447071	-0.0291124	0.0262168	-0.0639059
873	550.L4S206.s.4.sequence	EMP sample	Host-associated	Animal	Animal surface	-0.108489	-0.00939366	0.215492	-0.144358	-0.0964965	-0.0412364	0.0227702	0.00339465	0.0210411	-0.0717388
874	550.L4S207.s.4.sequence	EMP sample	Host-associated	Animal	Animal surface	-0.160318	0.0885634	0.170592	-0.159145	-0.193504	-0.020654	0.0309043	-0.00525048	-0.0511553	-0.0464696
875	550.L4S208.s.4.sequence	EMP sample	Host-associated	Animal	Animal surface	-0.232001	-0.00299705	0.206425	-0.126159	-0.0861039	-0.0461847	0.0419511	-0.0650962	-0.0151972	-0.00224974
876	550.L4S209.s.4.sequence	EMP sample	Host-associated	Animal	Animal surface	-0.0565895	0.0530321	0.209022	-0.140226	-0.160305	-0.0824576	0.0244372	-0.0115962	-0.0167763	-0.0942845
877	550.L4S21.s.4.sequence	EMP sample	Host-associated	Animal	Animal surface	-0.203917	0.0108659	0.228804	-0.137246	-0.0728313	-0.0265878	0.0397172	0.00181815	-0.0335887	-0.0510844
878	550.L4S214.s.4.sequence	EMP sample	Host-associated	Animal	Animal surface	-0.157133	0.119137	0.208203	-0.180566	-0.121249	-0.0378985	0.0375382	-0.0287827	-0.0255635	-0.0732237
879	550.L4S215.s.4.sequence	EMP sample	Host-associated	Animal	Animal surface	-0.121249	0.0684075	0.207243	-0.185595	-0.130807	-0.0756804	0.0317693	0.015987	-0.0811576	-0.0718213
880	550.L4S216.s.4.sequence	EMP sample	Host-associated	Animal	Animal surface	-0.145766	0.0766024	0.221615	-0.184054	-0.0997293	-0.086488	0.043343	0.0153999	-0.0675417	-0.0597841
881	550.L4S217.s.4.sequence	EMP sample	Host-associated	Animal	Animal surface	-0.258583	-0.146087	0.0960412	0.0313778	0.0841015	-0.128818	0.0373918	-0.0356632	-0.0674732	0.0329403
882	550.L4S218.s.4.sequence	EMP sample	Host-associated	Animal	Animal surface	-0.112172	0.0335406	0.170194	-0.171669	-0.0856029	-0.105189	0.0415131	-0.00242461	-0.0894412	-0.0310892
883	550.L4S219.s.4.sequence	EMP sample	Host-associated	Animal	Animal surface	-0.235674	0.0759631	0.192263	-0.158533	-0.102316	-0.0478189	0.0300275	0.00389167	-0.0813397	-0.0417159
884	550.L4S22.s.4.sequence	EMP sample	Host-associated	Animal	Animal surface	-0.260187	0.12072	0.223805	-0.132943	-0.141741	0.11164	0.0368502	-0.0566635	0.0400535	-0.0300192
885	550.L4S220.s.4.sequence	EMP sample	Host-associated	Animal	Animal surface	-0.122982	0.101536	0.195757	-0.180167	-0.13085	-0.0832647	0.00398735	-0.00271452	-0.0943264	-0.0845938
886	550.L4S221.s.4.sequence	EMP sample	Host-associated	Animal	Animal surface	-0.278273	0.062527	0.209282	-0.131828	-0.117251	0.0705537	0.00778593	0.000408916	-0.0271179	-0.0328399
887	550.L4S222.s.4.sequence	EMP sample	Host-associated	Animal	Animal surface	-0.271046	0.066605	0.24938	-0.154219	-0.130669	0.0349193	0.0504322	-0.0926866	-0.00783341	-0.0147554
888	550.L4S223.s.4.sequence	EMP sample	Host-associated	Animal	Animal surface	-0.109244	0.0702686	0.246614	-0.20135	-0.121865	-0.103041	0.0425124	-0.0161473	-0.0629006	-0.0714127
889	550.L4S224.s.4.sequence	EMP sample	Host-associated	Animal	Animal surface	-0.162649	0.0889124	0.235078	-0.19618	-0.14103	-0.0618752	0.0546334	-0.0242714	-0.0604217	-0.0426018
890	550.L4S225.s.4.sequence	EMP sample	Host-associated	Animal	Animal surface	-0.268979	0.0581436	0.235066	-0.150193	-0.0990423	0.0451101	0.0124161	0.0323287	-0.00789526	-0.0578637
891	550.L4S226.s.4.sequence	EMP sample	Host-associated	Animal	Animal surface	-0.290013	0.0197443	0.207259	-0.102681	-0.0587143	0.0517409	-0.00133652	0.051944	-0.0194029	-0.0534953
892	550.L4S227.s.4.sequence	EMP sample	Host-associated	Animal	Animal surface	-0.0336145	0.033071	0.212708	-0.167826	-0.0762988	-0.155787	0.0232878	0.0067608	-0.0532346	-0.0481759
893	550.L4S228.s.4.sequence	EMP sample	Host-associated	Animal	Animal surface	-0.250982	0.0505202	0.24516	-0.164319	-0.102535	-0.0194986	0.0487827	-0.05664	-0.0250908	-0.033752
894	550.L4S229.s.4.sequence	EMP sample	Host-associated	Animal	Animal surface	-0.0527415	0.0940762	0.198726	-0.18136	-0.11102	-0.13097	0.0101249	-0.000425604	-0.086555	-0.0776003
895	550.L4S23.s.4.sequence	EMP sample	Host-associated	Animal	Animal surface	-0.111207	0.145904	0.15433	-0.171849	-0.115031	-0.0788917	0.0520385	0.0158831	-0.103984	-0.0863113
896	550.L4S230.s.4.sequence	EMP sample	Host-associated	Animal	Animal surface	-0.277244	-0.034842	0.24596	-0.0805684	-0.0447645	-0.0677426	0.0494313	-0.0707897	-0.0173446	-0.0288049
897	550.L4S231.s.4.sequence	EMP sample	Host-associated	Animal	Animal surface	-0.0688965	0.0674464	0.232576	-0.184144	-0.114751	-0.136112	0.0375664	0.00465294	-0.0723118	-0.0810785
898	550.L4S233.s.4.sequence	EMP sample	Host-associated	Animal	Animal surface	-0.21539	0.00599203	0.243517	-0.144132	-0.107413	-0.054325	0.0288443	-0.0402736	-0.00723516	-0.0512647
899	550.L4S234.s.4.sequence	EMP sample	Host-associated	Animal	Animal surface	-0.289326	-0.0520244	0.221668	-0.07531	-0.0462222	-0.0158203	0.0435363	-0.0437437	-0.01329	-0.037854
900	550.L4S235.s.4.sequence	EMP sample	Host-associated	Animal	Animal surface	-0.0944761	0.0360583	0.202183	-0.159752	-0.0920982	-0.113184	0.0208705	0.0115807	-0.0498694	-0.0948267
901	550.L4S236.s.4.sequence	EMP sample	Host-associated	Animal	Animal surface	-0.107654	0.0353994	0.218149	-0.185405	-0.130745	-0.0600502	0.0308683	-0.00572539	-0.0172299	-0.0768316
902	550.L4S238.s.4.sequence	EMP sample	Host-associated	Animal	Animal surface	-0.195663	-0.00399778	0.25346	-0.146144	-0.083188	-0.0398547	0.0670278	-0.0165377	-0.0146363	-0.0708856
903	550.L4S239.s.4.sequence	EMP sample	Host-associated	Animal	Animal surface	-0.284503	0.015843	0.237831	-0.131329	-0.0799333	0.0801157	0.03606	-0.0658551	0.0735721	-0.00452993
904	550.L4S24.s.4.sequence	EMP sample	Host-associated	Animal	Animal surface	-0.22921	0.117258	0.209578	-0.138673	-0.158015	0.0833292	0.0303667	-0.0617279	-0.0150998	-0.0501492
905	550.L4S240.s.4.sequence	EMP sample	Host-associated	Animal	Animal surface	-0.30271	0.0461803	0.256517	-0.121701	-0.107138	0.0612191	0.027942	-0.0675148	0.0350992	-0.0150487
906	550.L4S241.s.4.sequence	EMP sample	Host-associated	Animal	Animal surface	-0.273059	0.032499	0.241325	-0.0970595	-0.100171	0.0815603	0.0159101	-0.0501318	0.0287278	-0.069971
907	550.L4S242.s.4.sequence	EMP sample	Host-associated	Animal	Animal surface	-0.221564	0.0170953	0.194416	-0.123239	-0.0623848	0.0288585	0.0487254	0.0186807	0.0115813	-0.079481
908	550.L4S243.s.4.sequence	EMP sample	Host-associated	Animal	Animal surface	-0.226134	0.0246949	0.272692	-0.143643	-0.118379	0.0352626	0.0408943	-0.0548507	0.0474176	-0.0145562
909	550.L4S244.s.4.sequence	EMP sample	Host-associated	Animal	Animal surface	-0.206241	-0.071455	0.192406	-0.0962013	-0.00324248	-0.0993927	0.0465266	0.0112033	-0.0450986	-0.0461585
910	550.L4S245.s.4.sequence	EMP sample	Host-associated	Animal	Animal surface	-0.269399	-0.0281047	0.252521	-0.111186	-0.0661657	0.00739882	0.0347026	-0.059338	0.0259177	-0.0121303
911	550.L4S246.s.4.sequence	EMP sample	Host-associated	Animal	Animal surface	-0.207406	0.026138	0.218153	-0.180476	-0.125578	-0.0438189	0.0433342	-0.0147963	-0.0597604	-0.0558598
912	550.L4S247.s.4.sequence	EMP sample	Host-associated	Animal	Animal surface	-0.0869393	0.0625462	0.235249	-0.168169	-0.114821	-0.114437	0.0276216	0.00679144	-0.0753874	-0.0821954
913	550.L4S248.s.4.sequence	EMP sample	Host-associated	Animal	Animal surface	-0.17634	0.0747633	0.24573	-0.18166	-0.140956	-0.0290052	0.0226236	-0.0405186	-0.0266714	-0.0534964
914	550.L4S249.s.4.sequence	EMP sample	Host-associated	Animal	Animal surface	-0.208514	-0.0182992	0.215851	-0.131368	-0.0800757	-0.0918253	0.0277208	-0.0295522	-0.0443484	-0.039321
915	550.L4S25.s.4.sequence	EMP sample	Host-associated	Animal	Animal surface	-0.129433	0.127117	0.210327	-0.166543	-0.16034	-0.0384823	0.0382894	-0.0267777	-0.0642421	-0.0910374
916	550.L4S250.s.4.sequence	EMP sample	Host-associated	Animal	Animal surface	-0.233584	0.051939	0.241575	-0.172717	-0.113947	-8.29429e-05	0.0428204	-0.0300968	-0.0108064	-0.0456835
917	550.L4S251.s.4.sequence	EMP sample	Host-associated	Animal	Animal surface	-0.273337	-0.0508524	0.189767	-0.0726466	0.0148032	-0.0409448	0.042343	-0.00493737	-0.0137831	0.0160831
918	550.L4S252.s.4.sequence	EMP sample	Host-associated	Animal	Animal surface	-0.243569	0.065162	0.193868	-0.130581	-0.115587	0.0318028	-0.000775675	0.02919	-0.0291298	-0.0467006
919	550.L4S253.s.4.sequence	EMP sample	Host-associated	Animal	Animal surface	-0.221648	0.0548124	0.273887	-0.161798	-0.131712	-0.00476531	0.0346652	-0.0677622	-0.0101771	-0.0226784
920	550.L4S254.s.4.sequence	EMP sample	Host-associated	Animal	Animal surface	-0.274637	-0.0364396	0.227662	-0.119803	-0.0720814	0.034062	0.0212599	-0.0331513	0.00374412	-0.0391415
921	550.L4S255.s.4.sequence	EMP sample	Host-associated	Animal	Animal surface	-0.193054	0.061059	0.210273	-0.180333	-0.118415	-0.0585282	0.0586057	-0.0208683	-0.0651794	-0.060167
922	550.L4S256.s.4.sequence	EMP sample	Host-associated	Animal	Animal surface	-0.208854	0.0583437	0.245285	-0.177718	-0.148745	0.0251159	0.0504845	-0.0729766	0.00857986	-0.0287225
923	550.L4S257.s.4.sequence	EMP sample	Host-associated	Animal	Animal surface	-0.162204	0.0720931	0.258829	-0.173096	-0.0952584	-0.0734518	0.0531329	0.0119071	-0.0579135	-0.0560801
924	550.L4S258.s.4.sequence	EMP sample	Host-associated	Animal	Animal surface	-0.117763	0.0874101	0.220588	-0.17964	-0.134297	-0.0498531	0.0485038	-0.016765	-0.0375594	-0.0814314
925	550.L4S259.s.4.sequence	EMP sample	Host-associated	Animal	Animal surface	-0.139648	0.0377646	0.222406	-0.164605	-0.106304	-0.0801281	0.0411905	-0.0519546	-0.0257355	-0.0558899
926	550.L4S26.s.4.sequence	EMP sample	Host-associated	Animal	Animal surface	-0.281666	0.0858065	0.223864	-0.109454	-0.135438	0.0697949	0.0273751	-0.0308506	-0.0276422	-0.0632522
927	550.L4S260.s.4.sequence	EMP sample	Host-associated	Animal	Animal surface	-0.172227	0.0233214	0.231585	-0.160246	-0.0778149	-0.110398	0.0549433	-0.0153866	-0.062998	-0.0754336
928	550.L4S261.s.4.sequence	EMP sample	Host-associated	Animal	Animal surface	-0.189226	0.0649487	0.236436	-0.183776	-0.141671	0.0191746	0.042568	-0.0358401	-0.0127177	-0.077892
929	550.L4S262.s.4.sequence	EMP sample	Host-associated	Animal	Animal surface	-0.281938	-0.0841003	0.202358	-0.0524497	-0.00869041	-0.0765195	0.0348945	-0.0760513	-0.0202703	-0.0162386
930	550.L4S263.s.4.sequence	EMP sample	Host-associated	Animal	Animal surface	-0.201383	0.00931721	0.276064	-0.171648	-0.0912987	-0.0843335	0.0626148	-0.0467707	-0.0344301	-0.0573762
931	550.L4S265.s.4.sequence	EMP sample	Host-associated	Animal	Animal surface	-0.210262	0.107553	0.257203	-0.17068	-0.139001	-0.0302956	0.0411964	-0.0519563	-0.0356215	-0.039096
932	550.L4S266.s.4.sequence	EMP sample	Host-associated	Animal	Animal surface	-0.187645	0.032525	0.229292	-0.168035	-0.103232	-0.0650427	0.0557591	-0.0139594	-0.0615565	-0.046931
933	550.L4S269.s.4.sequence	EMP sample	Host-associated	Animal	Animal surface	-0.23814	0.0769285	0.218292	-0.135582	-0.0958967	-0.0034549	0.0131612	0.0316021	-0.05726	-0.0658695
934	550.L4S27.s.4.sequence	EMP sample	Host-associated	Animal	Animal surface	-0.159383	0.1005	0.198577	-0.162988	-0.147878	-0.017526	0.043341	-0.0229561	-0.0289075	-0.0689873
935	550.L4S270.s.4.sequence	EMP sample	Host-associated	Animal	Animal surface	-0.166991	0.0722417	0.229317	-0.180532	-0.131202	-0.0680542	0.0169665	-0.0216121	-0.0383251	-0.0683873
936	550.L4S271.s.4.sequence	EMP sample	Host-associated	Animal	Animal surface	-0.11995	0.0802547	0.246916	-0.177622	-0.121746	-0.0869045	0.0372283	-0.0220891	-0.0441378	-0.0820569
937	550.L4S273.s.4.sequence	EMP sample	Host-associated	Animal	Animal surface	-0.0231987	0.067904	0.212704	-0.142557	-0.100222	-0.125046	0.0308794	-0.00836359	-0.0664597	-0.0928177
938	550.L4S274.s.4.sequence	EMP sample	Host-associated	Animal	Animal surface	-0.0836483	0.10453	0.242626	-0.177492	-0.132055	-0.0920604	0.0312337	-0.00909917	-0.071866	-0.0947084
939	550.L4S275.s.4.sequence	EMP sample	Host-associated	Animal	Animal surface	-0.228362	0.0160259	0.230107	-0.161395	-0.104696	0.0304218	0.0313018	-0.0483799	0.0058662	-0.0466513
940	550.L4S278.s.4.sequence	EMP sample	Host-associated	Animal	Animal surface	-0.24502	0.0721868	0.235116	-0.171067	-0.116094	-0.00658844	0.0265521	0.0161701	-0.0452893	-0.0473853
941	550.L4S279.s.4.sequence	EMP sample	Host-associated	Animal	Animal surface	-0.210882	0.0160539	0.254702	-0.163751	-0.115877	-0.0149053	0.0364841	-0.0544098	-0.0123561	-0.0427521
942	550.L4S28.s.4.sequence	EMP sample	Host-associated	Animal	Animal surface	-0.126411	0.0786594	0.252343	-0.169936	-0.120805	-0.0678017	0.0450285	-0.0244	-0.0474754	-0.0797762
943	550.L4S282.s.4.sequence	EMP sample	Host-associated	Animal	Animal surface	-0.222916	0.0488003	0.274344	-0.16913	-0.100055	-0.0390762	0.0366833	-0.0213921	-0.0158281	-0.0477887
944	550.L4S283.s.4.sequence	EMP sample	Host-associated	Animal	Animal surface	-0.24752	0.0354165	0.271215	-0.172077	-0.111992	0.0097398	0.0371987	-0.0688072	0.0034945	-0.0198312
945	550.L4S284.s.4.sequence	EMP sample	Host-associated	Animal	Animal surface	-0.240679	-0.0153455	0.225496	-0.111111	-0.0944806	-0.0169569	0.0291702	-0.0328031	-0.0282766	-0.0455338
946	550.L4S285.s.4.sequence	EMP sample	Host-associated	Animal	Animal surface	-0.206989	0.0249791	0.227322	-0.130357	-0.0809908	-0.0499025	0.027694	-0.0372971	-0.0268175	-0.052466
947	550.L4S286.s.4.sequence	EMP sample	Host-associated	Animal	Animal surface	-0.306782	-0.050069	0.172535	-0.0174911	-0.0112765	-0.0207573	-0.00713109	-0.00943703	-0.0512059	-0.0236869
948	550.L4S287.s.4.sequence	EMP sample	Host-associated	Animal	Animal surface	-0.273223	-0.000174338	0.219192	-0.13545	-0.111868	0.0198117	0.0338729	-0.0434961	0.00176162	-0.0496584
949	550.L4S29.s.4.sequence	EMP sample	Host-associated	Animal	Animal surface	-0.227776	0.0520083	0.258491	-0.177018	-0.125911	0.022845	0.0528765	-0.0638814	0.00996531	-0.0627896
950	550.L4S3.s.4.sequence	EMP sample	Host-associated	Animal	Animal surface	-0.297552	0.0707325	0.248473	-0.133382	-0.143329	0.0954048	0.0283191	-0.101073	0.0458011	0.015963
951	550.L4S30.s.4.sequence	EMP sample	Host-associated	Animal	Animal surface	-0.1044	0.107589	0.212436	-0.186217	-0.132429	-0.0636686	0.0397658	-0.00925739	-0.0659546	-0.101786
952	550.L4S31.s.4.sequence	EMP sample	Host-associated	Animal	Animal surface	-0.290304	0.0940549	0.227324	-0.126687	-0.148933	0.133609	0.0193413	-0.0703346	0.052892	-0.0133075
953	550.L4S32.s.4.sequence	EMP sample	Host-associated	Animal	Animal surface	-0.274969	0.0844716	0.220232	-0.126057	-0.12066	0.105178	0.0349389	-0.0654857	0.035899	-0.0402094
954	550.L4S33.s.4.sequence	EMP sample	Host-associated	Animal	Animal surface	-0.145932	0.109377	0.228747	-0.1747	-0.137466	-0.0261467	0.0352229	-0.0192403	-0.0506239	-0.08985
955	550.L4S34.s.4.sequence	EMP sample	Host-associated	Animal	Animal surface	-0.204101	0.0847113	0.218039	-0.169386	-0.136209	0.02334	0.0481207	-0.0309292	-0.0210418	-0.0923055
956	550.L4S35.s.4.sequence	EMP sample	Host-associated	Animal	Animal surface	-0.194472	0.0710081	0.243676	-0.171929	-0.13496	0.000517945	0.03897	-0.0462825	-0.00950226	-0.0579734
957	550.L4S36.s.4.sequence	EMP sample	Host-associated	Animal	Animal surface	-0.291116	0.0554051	0.214387	-0.0996675	-0.100311	0.0409997	0.0228489	-0.0149093	-0.0372888	-0.0608158
958	550.L4S37.s.4.sequence	EMP sample	Host-associated	Animal	Animal surface	-0.245498	0.0768854	0.238982	-0.151939	-0.130471	0.00524408	0.0511858	-0.0736921	-0.0170123	-0.0252601
959	550.L4S38.s.4.sequence	EMP sample	Host-associated	Animal	Animal surface	-0.271921	0.0695731	0.230693	-0.136528	-0.137393	0.0765626	0.0184351	-0.0288096	-0.0212765	-0.0586215
960	550.L4S39.s.4.sequence	EMP sample	Host-associated	Animal	Animal surface	-0.138948	0.0682621	0.224497	-0.187982	-0.117005	-0.0727699	0.0437769	-0.0396039	-0.0506585	-0.0757611
961	550.L4S4.s.4.sequence	EMP sample	Host-associated	Animal	Animal surface	-0.193427	0.0210725	0.256545	-0.181029	-0.107978	-0.0222361	0.0529499	-0.045274	0.025142	-0.0368186
962	550.L4S40.s.4.sequence	EMP sample	Host-associated	Animal	Animal surface	-0.216254	0.0227595	0.240937	-0.147942	-0.0879136	-0.016362	0.0537521	-0.0108286	-0.012197	-0.0387829
963	550.L4S41.s.4.sequence	EMP sample	Host-associated	Animal	Animal surface	-0.159207	0.0407724	0.183627	-0.18327	-0.103723	-0.029355	0.0385472	0.0138021	-0.0237733	-0.0518248
964	550.L4S42.s.4.sequence	EMP sample	Host-associated	Animal	Animal surface	-0.266431	0.0409498	0.220941	-0.157642	-0.12127	0.0294887	0.0199018	-0.0238742	0.004402	0.00572304
965	550.L4S43.s.4.sequence	EMP sample	Host-associated	Animal	Animal surface	-0.100146	0.0975106	0.215392	-0.146432	-0.114833	-0.0850986	0.0227025	0.022007	-0.0760528	-0.105326
966	550.L4S44.s.4.sequence	EMP sample	Host-associated	Animal	Animal surface	-0.141527	0.0316361	0.233764	-0.175878	-0.134433	-0.0334834	0.0211417	-0.0300274	-0.0377419	-0.0837125
967	550.L4S45.s.4.sequence	EMP sample	Host-associated	Animal	Animal surface	-0.135873	0.067399	0.217146	-0.175116	-0.117971	-0.0673933	0.0377412	-0.030803	-0.0546703	-0.0878407
968	550.L4S46.s.4.sequence	EMP sample	Host-associated	Animal	Animal surface	-0.238454	-0.000219768	0.18446	-0.0917081	-0.0834008	-0.011919	0.00244234	-0.017629	-0.00180631	-0.0415114
969	550.L4S47.s.4.sequence	EMP sample	Host-associated	Animal	Animal surface	-0.211312	0.132613	0.234975	-0.162997	-0.130441	0.00230883	0.0409357	-0.0334563	-0.0369157	-0.0436249
970	550.L4S48.s.4.sequence	EMP sample	Host-associated	Animal	Animal surface	-0.0734475	0.0468912	0.223108	-0.154387	-0.134133	-0.0722227	0.0266146	-0.0217321	-0.0228684	-0.089016
971	550.L4S49.s.4.sequence	EMP sample	Host-associated	Animal	Animal surface	-0.128631	0.0493239	0.262373	-0.16048	-0.106401	-0.0813424	0.041409	-0.00305346	-0.0339129	-0.0860956
972	550.L4S5.s.4.sequence	EMP sample	Host-associated	Animal	Animal surface	-0.18579	0.129042	0.199696	-0.186034	-0.131569	0.00174898	0.043846	-0.0117503	-0.0344244	-0.0510791
973	550.L4S50.s.4.sequence	EMP sample	Host-associated	Animal	Animal surface	-0.159572	0.0602161	0.232344	-0.170973	-0.142691	-0.0372221	0.0342013	-0.0297809	-0.0305074	-0.0534082
974	550.L4S51.s.4.sequence	EMP sample	Host-associated	Animal	Animal surface	-0.219493	0.0763297	0.19862	-0.168986	-0.152336	0.035443	0.00133851	-0.0449857	0.0147598	-0.0606899
975	550.L4S52.s.4.sequence	EMP sample	Host-associated	Animal	Animal surface	-0.0970929	0.0786683	0.230067	-0.161949	-0.125179	-0.110268	0.0243206	0.00340572	-0.0813065	-0.0871875
976	550.L4S53.s.4.sequence	EMP sample	Host-associated	Animal	Animal surface	-0.084409	0.106902	0.187229	-0.157808	-0.089959	-0.120976	0.00698811	0.061375	-0.0772927	-0.0959071
977	550.L4S54.s.4.sequence	EMP sample	Host-associated	Animal	Animal surface	-0.155003	0.0614173	0.229458	-0.160841	-0.104998	-0.0781202	0.0432701	-0.0037281	-0.0624369	-0.102318
978	550.L4S55.s.4.sequence	EMP sample	Host-associated	Animal	Animal surface	-0.198731	-0.0755422	0.161793	-0.101879	-0.0298176	-0.095169	0.0407086	-0.00272342	-0.0127132	0.000317211
979	550.L4S56.s.4.sequence	EMP sample	Host-associated	Animal	Animal surface	-0.0671503	0.105261	0.220942	-0.177382	-0.130595	-0.0713903	0.0290154	0.00056256	-0.0676531	-0.111388
980	550.L4S57.s.4.sequence	EMP sample	Host-associated	Animal	Animal surface	-0.193142	0.0104415	0.189617	-0.130375	-0.0815247	-0.114623	0.0219595	-0.00189685	-0.0706045	-0.0354328
981	550.L4S58.s.4.sequence	EMP sample	Host-associated	Animal	Animal surface	-0.0993871	0.0778868	0.224438	-0.146077	-0.0952617	-0.0914914	0.0342992	0.0162973	-0.0721315	-0.103566
982	550.L4S59.s.4.sequence	EMP sample	Host-associated	Animal	Animal surface	-0.152391	0.104784	0.164221	-0.142908	-0.0820166	-0.0754136	0.0513155	-0.0239531	-0.0676638	-0.0380619
983	550.L4S6.s.4.sequence	EMP sample	Host-associated	Animal	Animal surface	-0.11481	0.0896781	0.218336	-0.163417	-0.115244	-0.13187	0.035191	0.0153823	-0.0896141	-0.098391
984	550.L4S60.s.4.sequence	EMP sample	Host-associated	Animal	Animal surface	-0.212973	0.0947303	0.21754	-0.162622	-0.0893146	-0.0180982	0.0618812	-0.0319654	-0.0228099	-0.0624744
985	550.L4S61.s.4.sequence	EMP sample	Host-associated	Animal	Animal surface	-0.218035	0.0332494	0.230839	-0.134885	-0.0770603	-0.016323	0.068384	-0.0247266	-0.0146679	-0.0722648
986	550.L4S62.s.4.sequence	EMP sample	Host-associated	Animal	Animal surface	-0.114407	0.0824149	0.243666	-0.183727	-0.13133	-0.0604646	0.0277631	0.00987458	-0.047019	-0.0974864
987	550.L4S63.s.4.sequence	EMP sample	Host-associated	Animal	Animal surface	-0.131967	0.0938444	0.225427	-0.187834	-0.1396	-0.0861442	0.0410949	-0.0203586	-0.0501258	-0.108505
988	550.L4S64.s.4.sequence	EMP sample	Host-associated	Animal	Animal surface	-0.306378	-0.0872638	0.186287	-0.00444156	-0.0105059	0.0464357	0.0304484	-0.0714885	0.0399673	-0.0646392
989	550.L4S65.s.4.sequence	EMP sample	Host-associated	Animal	Animal surface	-0.247576	0.0260725	0.251225	-0.145002	-0.109673	-0.0162197	0.0502518	-0.0674018	0.00780349	-0.00342577
990	550.L4S66.s.4.sequence	EMP sample	Host-associated	Animal	Animal surface	-0.111569	0.08655	0.222295	-0.192708	-0.118318	-0.0622697	0.0235438	-0.00215543	-0.0414913	-0.08844
991	550.L4S67.s.4.sequence	EMP sample	Host-associated	Animal	Animal surface	-0.252806	0.110958	0.218849	-0.149208	-0.136962	0.0460395	0.0213378	-0.00611864	-0.032079	-0.0621111
992	550.L4S68.s.4.sequence	EMP sample	Host-associated	Animal	Animal surface	-0.221388	0.0976218	0.233137	-0.174268	-0.13678	-0.00022647	0.0390331	-0.0596938	-0.0139483	-0.0256321
993	550.L4S69.s.4.sequence	EMP sample	Host-associated	Animal	Animal surface	-0.25811	0.0873602	0.214126	-0.157443	-0.141136	0.0491434	0.0189068	-0.0172525	0.00777018	-0.0404199
994	550.L4S7.s.4.sequence	EMP sample	Host-associated	Animal	Animal surface	-0.218873	0.080828	0.224023	-0.170694	-0.114184	-0.00111456	0.0577453	-0.0552756	-0.00714964	-0.0180958
995	550.L4S70.s.4.sequence	EMP sample	Host-associated	Animal	Animal surface	-0.125526	0.0599844	0.243207	-0.157655	-0.0997209	-0.110512	0.0598587	0.0134677	-0.0750074	-0.0656947
996	550.L4S71.s.4.sequence	EMP sample	Host-associated	Animal	Animal surface	-0.20572	0.0762345	0.226912	-0.177903	-0.129111	-0.0327237	0.0363157	-0.0397265	-0.0620298	-0.0429045
997	550.L4S72.s.4.sequence	EMP sample	Host-associated	Animal	Animal surface	-0.237418	0.104871	0.231284	-0.12714	-0.129369	0.0451259	0.031209	-0.0352253	-0.0213609	-0.0775669
998	550.L4S73.s.4.sequence	EMP sample	Host-associated	Animal	Animal surface	-0.236025	0.0784189	0.200005	-0.162327	-0.116625	0.0356449	0.0427536	-0.0161706	0.000170994	-0.0423818
999	550.L4S74.s.4.sequence	EMP sample	Host-associated	Animal	Animal surface	-0.2974	0.0430069	0.253844	-0.110668	-0.125482	0.126438	0.0412061	-0.0682431	0.0450178	-0.0529463
1000	550.L4S75.s.4.sequence	EMP sample	Host-associated	Animal	Animal surface	-0.103078	0.106202	0.245129	-0.162986	-0.120121	-0.0745814	0.0434444	-0.0207426	-0.0647807	-0.077509
1001	550.L4S76.s.4.sequence	EMP sample	Host-associated	Animal	Animal surface	-0.314674	-0.131356	0.169909	0.0256636	0.0329902	-0.0414431	0.0211081	-0.0775733	-0.00501145	0.00586738
1002	550.L4S77.s.4.sequence	EMP sample	Host-associated	Animal	Animal surface	-0.266338	0.0562095	0.26536	-0.121531	-0.141312	0.0291063	0.0390597	-0.0860064	0.0199574	-0.0128592
1003	550.L4S78.s.4.sequence	EMP sample	Host-associated	Animal	Animal surface	-0.110565	0.0993	0.222727	-0.184148	-0.123581	-0.0798868	0.0341973	-0.00502814	-0.0266197	-0.0853522
1004	550.L4S79.s.4.sequence	EMP sample	Host-associated	Animal	Animal surface	-0.332229	-0.126765	0.122066	0.105766	0.0878779	-0.0303622	0.0195809	-0.0268228	-0.0457867	-0.0414146
1005	550.L4S8.s.4.sequence	EMP sample	Host-associated	Animal	Animal surface	-0.214089	0.0505267	0.249264	-0.161616	-0.102931	-0.0550854	0.0372965	-0.012362	-0.0511502	-0.0679704
1006	550.L4S80.s.4.sequence	EMP sample	Host-associated	Animal	Animal surface	-0.153212	0.058143	0.250128	-0.15959	-0.10947	-0.0703858	0.0545823	-0.0066415	-0.0165029	-0.0740017
1007	550.L4S81.s.4.sequence	EMP sample	Host-associated	Animal	Animal surface	-0.15663	0.0650392	0.24329	-0.167355	-0.139755	-0.0548763	0.0268469	-0.020458	-0.00387917	-0.0800611
1008	550.L4S82.s.4.sequence	EMP sample	Host-associated	Animal	Animal surface	-0.239463	0.0389326	0.2077	-0.148535	-0.079662	-0.00501669	0.0492087	-0.0347018	-0.0371937	-0.068659
1009	550.L4S83.s.4.sequence	EMP sample	Host-associated	Animal	Animal surface	-0.249767	0.0580875	0.240464	-0.139068	-0.112495	0.0237866	0.0514225	-0.0348935	-0.0229776	-0.0917368
1010	550.L4S84.s.4.sequence	EMP sample	Host-associated	Animal	Animal surface	-0.136013	0.0630787	0.241062	-0.163939	-0.113133	-0.0807661	0.011492	-0.00706039	-0.0482099	-0.106519
1011	550.L4S85.s.4.sequence	EMP sample	Host-associated	Animal	Animal surface	-0.0915456	0.0925077	0.227355	-0.166061	-0.111263	-0.10948	0.0256929	-0.0153904	-0.0501273	-0.0737526
1012	550.L4S86.s.4.sequence	EMP sample	Host-associated	Animal	Animal surface	-0.276395	-0.0935793	0.157303	-0.0596141	-0.0237431	-0.0192367	0.035793	-0.0418878	0.0183786	0.0121884
1013	550.L4S87.s.4.sequence	EMP sample	Host-associated	Animal	Animal surface	-0.0866401	0.105906	0.224459	-0.173308	-0.0986107	-0.0764403	0.0393711	0.0270391	-0.0794626	-0.0813606
[truncated: 22,814 more rows]

## Sheet: Fig-2d
	#SampleID	#SampleID.1	empo_0	empo_1	empo_2	empo_3	averagecopy
[truncated: 23,828 more rows]
