# Supplementary material for: A communal catalogue reveals Earth’s multiscale microbial diversity
Source: Nature. 2017 Nov 1;551(7681):457–63. doi: 10.1038/nature24621 (PMC6192678; doi:10.1038/nature24621)
Supplement: Supplementary file 12 — Source data to Fig. 3 [file 41586_2017_BFnature24621_MOESM11_ESM.xlsx]

## Sheet: Fig-3a
	SAMPLE_RANK	OBSERVATION_RANK	SAMPLE_ID	OBSERVATION_ID	empo_3	METADATA_NUMERIC_CODE
0	1171	68	1747.DZF.6252012.A.log	k__Bacteria;p__Fusobacteria	Plant corpus	1
1	1171	82	1747.DZF.6252012.A.log	k__Bacteria;p__Cyanobacteria	Plant corpus	1
2	1171	71	1747.DZF.6252012.A.log	k__Bacteria;p__Armatimonadetes	Plant corpus	1
3	1171	78	1747.DZF.6252012.A.log	k__Bacteria;p__Planctomycetes	Plant corpus	1
4	1171	81	1747.DZF.6252012.A.log	k__Bacteria;p__Firmicutes	Plant corpus	1
5	1171	84	1747.DZF.6252012.A.log	k__Bacteria;p__Bacteroidetes	Plant corpus	1
6	1171	75	1747.DZF.6252012.A.log	k__Bacteria;p__Gemmatimonadetes	Plant corpus	1
7	1171	76	1747.DZF.6252012.A.log	k__Bacteria;p__Acidobacteria	Plant corpus	1
8	1171	55	1747.DZF.6252012.A.log	k__Bacteria;p__TM7	Plant corpus	1
9	1171	66	1747.DZF.6252012.A.log	k__Bacteria;p__TM6	Plant corpus	1
10	1171	80	1747.DZF.6252012.A.log	unclassified	Plant corpus	1
11	1171	79	1747.DZF.6252012.A.log	k__Bacteria;p__Verrucomicrobia	Plant corpus	1
12	1171	77	1747.DZF.6252012.A.log	k__Bacteria;p__Chloroflexi	Plant corpus	1
13	1171	50	1747.DZF.6252012.A.log	k__Bacteria;p__FBP	Plant corpus	1
14	1171	85	1747.DZF.6252012.A.log	k__Bacteria;p__Proteobacteria	Plant corpus	1
15	1171	57	1747.DZF.6252012.A.log	k__Bacteria;p__[Thermi]	Plant corpus	1
16	1171	70	1747.DZF.6252012.A.log	k__Archaea;p__Euryarchaeota	Plant corpus	1
17	1171	83	1747.DZF.6252012.A.log	k__Bacteria;p__Actinobacteria	Plant corpus	1
18	224	82	2229.S2.N1.4.HE4.Thomas.CMB.Seaweed.lane6.NoIndex.L006	k__Bacteria;p__Cyanobacteria	Plant surface	2
19	224	78	2229.S2.N1.4.HE4.Thomas.CMB.Seaweed.lane6.NoIndex.L006	k__Bacteria;p__Planctomycetes	Plant surface	2
20	224	84	2229.S2.N1.4.HE4.Thomas.CMB.Seaweed.lane6.NoIndex.L006	k__Bacteria;p__Bacteroidetes	Plant surface	2
21	224	79	2229.S2.N1.4.HE4.Thomas.CMB.Seaweed.lane6.NoIndex.L006	k__Bacteria;p__Verrucomicrobia	Plant surface	2
22	224	85	2229.S2.N1.4.HE4.Thomas.CMB.Seaweed.lane6.NoIndex.L006	k__Bacteria;p__Proteobacteria	Plant surface	2
23	224	83	2229.S2.N1.4.HE4.Thomas.CMB.Seaweed.lane6.NoIndex.L006	k__Bacteria;p__Actinobacteria	Plant surface	2
24	1007	67	905.Alsback.0.5to0.75cm	k__Bacteria;p__Chlamydiae	Sediment (saline)	3
25	1007	82	905.Alsback.0.5to0.75cm	k__Bacteria;p__Cyanobacteria	Sediment (saline)	3
26	1007	78	905.Alsback.0.5to0.75cm	k__Bacteria;p__Planctomycetes	Sediment (saline)	3
27	1007	81	905.Alsback.0.5to0.75cm	k__Bacteria;p__Firmicutes	Sediment (saline)	3
28	1007	84	905.Alsback.0.5to0.75cm	k__Bacteria;p__Bacteroidetes	Sediment (saline)	3
29	1007	75	905.Alsback.0.5to0.75cm	k__Bacteria;p__Gemmatimonadetes	Sediment (saline)	3
30	1007	76	905.Alsback.0.5to0.75cm	k__Bacteria;p__Acidobacteria	Sediment (saline)	3
31	1007	45	905.Alsback.0.5to0.75cm	k__Bacteria;p__WS2	Sediment (saline)	3
32	1007	66	905.Alsback.0.5to0.75cm	k__Bacteria;p__TM6	Sediment (saline)	3
33	1007	80	905.Alsback.0.5to0.75cm	unclassified	Sediment (saline)	3
34	1007	79	905.Alsback.0.5to0.75cm	k__Bacteria;p__Verrucomicrobia	Sediment (saline)	3
35	1007	77	905.Alsback.0.5to0.75cm	k__Bacteria;p__Chloroflexi	Sediment (saline)	3
36	1007	85	905.Alsback.0.5to0.75cm	k__Bacteria;p__Proteobacteria	Sediment (saline)	3
37	1007	83	905.Alsback.0.5to0.75cm	k__Bacteria;p__Actinobacteria	Sediment (saline)	3
38	1007	69	905.Alsback.0.5to0.75cm	k__Bacteria;p__Nitrospirae	Sediment (saline)	3
39	578	82	1773.Columb.passer6.lgi	k__Bacteria;p__Cyanobacteria	Animal distal gut	4
40	578	78	1773.Columb.passer6.lgi	k__Bacteria;p__Planctomycetes	Animal distal gut	4
41	578	81	1773.Columb.passer6.lgi	k__Bacteria;p__Firmicutes	Animal distal gut	4
42	578	84	1773.Columb.passer6.lgi	k__Bacteria;p__Bacteroidetes	Animal distal gut	4
43	578	59	1773.Columb.passer6.lgi	k__Bacteria;p__Tenericutes	Animal distal gut	4
44	578	80	1773.Columb.passer6.lgi	unclassified	Animal distal gut	4
45	578	79	1773.Columb.passer6.lgi	k__Bacteria;p__Verrucomicrobia	Animal distal gut	4
46	578	85	1773.Columb.passer6.lgi	k__Bacteria;p__Proteobacteria	Animal distal gut	4
47	578	70	1773.Columb.passer6.lgi	k__Archaea;p__Euryarchaeota	Animal distal gut	4
48	578	83	1773.Columb.passer6.lgi	k__Bacteria;p__Actinobacteria	Animal distal gut	4
49	780	68	804.H06.073005.Bio2slurpA2.0326	k__Bacteria;p__Fusobacteria	Surface (saline)	5
50	780	13	804.H06.073005.Bio2slurpA2.0326	k__Bacteria;p__Thermotogae	Surface (saline)	5
51	780	82	804.H06.073005.Bio2slurpA2.0326	k__Bacteria;p__Cyanobacteria	Surface (saline)	5
52	780	78	804.H06.073005.Bio2slurpA2.0326	k__Bacteria;p__Planctomycetes	Surface (saline)	5
53	780	81	804.H06.073005.Bio2slurpA2.0326	k__Bacteria;p__Firmicutes	Surface (saline)	5
54	780	84	804.H06.073005.Bio2slurpA2.0326	k__Bacteria;p__Bacteroidetes	Surface (saline)	5
55	780	79	804.H06.073005.Bio2slurpA2.0326	k__Bacteria;p__Verrucomicrobia	Surface (saline)	5
56	780	85	804.H06.073005.Bio2slurpA2.0326	k__Bacteria;p__Proteobacteria	Surface (saline)	5
57	780	65	804.H06.073005.Bio2slurpA2.0326	k__Bacteria;p__OD1	Surface (saline)	5
58	780	83	804.H06.073005.Bio2slurpA2.0326	k__Bacteria;p__Actinobacteria	Surface (saline)	5
59	780	15	804.H06.073005.Bio2slurpA2.0326	k__Bacteria;p__Aquificae	Surface (saline)	5
60	780	69	804.H06.073005.Bio2slurpA2.0326	k__Bacteria;p__Nitrospirae	Surface (saline)	5
61	1335	67	1580.BBA.number2.filt.	k__Bacteria;p__Chlamydiae	Water (saline)	6
62	1335	74	1580.BBA.number2.filt.	k__Archaea;p__Crenarchaeota	Water (saline)	6
63	1335	68	1580.BBA.number2.filt.	k__Bacteria;p__Fusobacteria	Water (saline)	6
64	1335	82	1580.BBA.number2.filt.	k__Bacteria;p__Cyanobacteria	Water (saline)	6
65	1335	78	1580.BBA.number2.filt.	k__Bacteria;p__Planctomycetes	Water (saline)	6
66	1335	81	1580.BBA.number2.filt.	k__Bacteria;p__Firmicutes	Water (saline)	6
67	1335	44	1580.BBA.number2.filt.	k__Bacteria;p__SAR406	Water (saline)	6
68	1335	39	1580.BBA.number2.filt.	k__Bacteria;p__PAUC34f	Water (saline)	6
69	1335	84	1580.BBA.number2.filt.	k__Bacteria;p__Bacteroidetes	Water (saline)	6
70	1335	20	1580.BBA.number2.filt.	k__Bacteria;p__Caldiserica	Water (saline)	6
71	1335	73	1580.BBA.number2.filt.	k__Bacteria;p__Spirochaetes	Water (saline)	6
72	1335	76	1580.BBA.number2.filt.	k__Bacteria;p__Acidobacteria	Water (saline)	6
73	1335	59	1580.BBA.number2.filt.	k__Bacteria;p__Tenericutes	Water (saline)	6
74	1335	80	1580.BBA.number2.filt.	unclassified	Water (saline)	6
75	1335	79	1580.BBA.number2.filt.	k__Bacteria;p__Verrucomicrobia	Water (saline)	6
76	1335	22	1580.BBA.number2.filt.	k__Bacteria;p__ZB3	Water (saline)	6
77	1335	77	1580.BBA.number2.filt.	k__Bacteria;p__Chloroflexi	Water (saline)	6
78	1335	85	1580.BBA.number2.filt.	k__Bacteria;p__Proteobacteria	Water (saline)	6
79	1335	70	1580.BBA.number2.filt.	k__Archaea;p__Euryarchaeota	Water (saline)	6
80	1335	41	1580.BBA.number2.filt.	k__Bacteria;p__Caldithrix	Water (saline)	6
81	1335	83	1580.BBA.number2.filt.	k__Bacteria;p__Actinobacteria	Water (saline)	6
82	1857	67	1642.MS00506	k__Bacteria;p__Chlamydiae	Plant rhizosphere	7
83	1857	74	1642.MS00506	k__Archaea;p__Crenarchaeota	Plant rhizosphere	7
84	1857	72	1642.MS00506	k__Bacteria;p__Chlorobi	Plant rhizosphere	7
85	1857	42	1642.MS00506	k__Bacteria;p__GOUTA4	Plant rhizosphere	7
86	1857	82	1642.MS00506	k__Bacteria;p__Cyanobacteria	Plant rhizosphere	7
87	1857	36	1642.MS00506	k__Bacteria;p__AC1	Plant rhizosphere	7
88	1857	61	1642.MS00506	k__Bacteria;p__Fibrobacteres	Plant rhizosphere	7
89	1857	71	1642.MS00506	k__Bacteria;p__Armatimonadetes	Plant rhizosphere	7
90	1857	78	1642.MS00506	k__Bacteria;p__Planctomycetes	Plant rhizosphere	7
91	1857	81	1642.MS00506	k__Bacteria;p__Firmicutes	Plant rhizosphere	7
92	1857	39	1642.MS00506	k__Bacteria;p__PAUC34f	Plant rhizosphere	7
93	1857	84	1642.MS00506	k__Bacteria;p__Bacteroidetes	Plant rhizosphere	7
94	1857	75	1642.MS00506	k__Bacteria;p__Gemmatimonadetes	Plant rhizosphere	7
95	1857	49	1642.MS00506	k__Bacteria;p__BRC1	Plant rhizosphere	7
96	1857	60	1642.MS00506	k__Bacteria;p__GN02	Plant rhizosphere	7
97	1857	73	1642.MS00506	k__Bacteria;p__Spirochaetes	Plant rhizosphere	7
98	1857	62	1642.MS00506	k__Bacteria;p__OP3	Plant rhizosphere	7
99	1857	76	1642.MS00506	k__Bacteria;p__Acidobacteria	Plant rhizosphere	7
100	1857	59	1642.MS00506	k__Bacteria;p__Tenericutes	Plant rhizosphere	7
101	1857	47	1642.MS00506	k__Bacteria;p__NC10	Plant rhizosphere	7
102	1857	33	1642.MS00506	k__Bacteria;p__WS4	Plant rhizosphere	7
103	1857	64	1642.MS00506	k__Bacteria;p__WS3	Plant rhizosphere	7
104	1857	66	1642.MS00506	k__Bacteria;p__TM6	Plant rhizosphere	7
105	1857	80	1642.MS00506	unclassified	Plant rhizosphere	7
106	1857	79	1642.MS00506	k__Bacteria;p__Verrucomicrobia	Plant rhizosphere	7
107	1857	53	1642.MS00506	k__Bacteria;p__NKB19	Plant rhizosphere	7
108	1857	77	1642.MS00506	k__Bacteria;p__Chloroflexi	Plant rhizosphere	7
109	1857	48	1642.MS00506	k__Bacteria;p__OP11	Plant rhizosphere	7
110	1857	85	1642.MS00506	k__Bacteria;p__Proteobacteria	Plant rhizosphere	7
111	1857	51	1642.MS00506	k__Bacteria;p__OP8	Plant rhizosphere	7
112	1857	65	1642.MS00506	k__Bacteria;p__OD1	Plant rhizosphere	7
113	1857	54	1642.MS00506	k__Bacteria;p__GN04	Plant rhizosphere	7
114	1857	63	1642.MS00506	k__Bacteria;p__Elusimicrobia	Plant rhizosphere	7
115	1857	70	1642.MS00506	k__Archaea;p__Euryarchaeota	Plant rhizosphere	7
116	1857	83	1642.MS00506	k__Bacteria;p__Actinobacteria	Plant rhizosphere	7
117	1857	46	1642.MS00506	k__Bacteria;p__FCPU426	Plant rhizosphere	7
118	1857	58	1642.MS00506	k__Archaea;p__[Parvarchaeota]	Plant rhizosphere	7
119	1857	69	1642.MS00506	k__Bacteria;p__Nitrospirae	Plant rhizosphere	7
120	305	72	638.RMK.ENR.27.1	k__Bacteria;p__Chlorobi	Water (non-saline)	8
121	305	81	638.RMK.ENR.27.1	k__Bacteria;p__Firmicutes	Water (non-saline)	8
122	305	84	638.RMK.ENR.27.1	k__Bacteria;p__Bacteroidetes	Water (non-saline)	8
123	305	75	638.RMK.ENR.27.1	k__Bacteria;p__Gemmatimonadetes	Water (non-saline)	8
124	305	80	638.RMK.ENR.27.1	unclassified	Water (non-saline)	8
125	305	79	638.RMK.ENR.27.1	k__Bacteria;p__Verrucomicrobia	Water (non-saline)	8
126	305	85	638.RMK.ENR.27.1	k__Bacteria;p__Proteobacteria	Water (non-saline)	8
127	934	74	1721.B3T	k__Archaea;p__Crenarchaeota	Soil (non-saline)	9
128	934	82	1721.B3T	k__Bacteria;p__Cyanobacteria	Soil (non-saline)	9
129	934	78	1721.B3T	k__Bacteria;p__Planctomycetes	Soil (non-saline)	9
130	934	81	1721.B3T	k__Bacteria;p__Firmicutes	Soil (non-saline)	9
131	934	84	1721.B3T	k__Bacteria;p__Bacteroidetes	Soil (non-saline)	9
132	934	75	1721.B3T	k__Bacteria;p__Gemmatimonadetes	Soil (non-saline)	9
133	934	62	1721.B3T	k__Bacteria;p__OP3	Soil (non-saline)	9
134	934	76	1721.B3T	k__Bacteria;p__Acidobacteria	Soil (non-saline)	9
135	934	80	1721.B3T	unclassified	Soil (non-saline)	9
136	934	79	1721.B3T	k__Bacteria;p__Verrucomicrobia	Soil (non-saline)	9
137	934	77	1721.B3T	k__Bacteria;p__Chloroflexi	Soil (non-saline)	9
138	934	85	1721.B3T	k__Bacteria;p__Proteobacteria	Soil (non-saline)	9
139	934	83	1721.B3T	k__Bacteria;p__Actinobacteria	Soil (non-saline)	9
140	934	69	1721.B3T	k__Bacteria;p__Nitrospirae	Soil (non-saline)	9
141	584	68	1747.212070.holding.pen.B.debris	k__Bacteria;p__Fusobacteria	Plant corpus	1
142	584	82	1747.212070.holding.pen.B.debris	k__Bacteria;p__Cyanobacteria	Plant corpus	1
143	584	81	1747.212070.holding.pen.B.debris	k__Bacteria;p__Firmicutes	Plant corpus	1
144	584	84	1747.212070.holding.pen.B.debris	k__Bacteria;p__Bacteroidetes	Plant corpus	1
145	584	76	1747.212070.holding.pen.B.debris	k__Bacteria;p__Acidobacteria	Plant corpus	1
146	584	80	1747.212070.holding.pen.B.debris	unclassified	Plant corpus	1
147	584	79	1747.212070.holding.pen.B.debris	k__Bacteria;p__Verrucomicrobia	Plant corpus	1
148	584	85	1747.212070.holding.pen.B.debris	k__Bacteria;p__Proteobacteria	Plant corpus	1
149	584	57	1747.212070.holding.pen.B.debris	k__Bacteria;p__[Thermi]	Plant corpus	1
150	584	83	1747.212070.holding.pen.B.debris	k__Bacteria;p__Actinobacteria	Plant corpus	1
151	1137	74	1747.DZF.6202012.RJ.glass.window	k__Archaea;p__Crenarchaeota	Surface (non-saline)	10
152	1137	68	1747.DZF.6202012.RJ.glass.window	k__Bacteria;p__Fusobacteria	Surface (non-saline)	10
153	1137	78	1747.DZF.6202012.RJ.glass.window	k__Bacteria;p__Planctomycetes	Surface (non-saline)	10
154	1137	81	1747.DZF.6202012.RJ.glass.window	k__Bacteria;p__Firmicutes	Surface (non-saline)	10
155	1137	84	1747.DZF.6202012.RJ.glass.window	k__Bacteria;p__Bacteroidetes	Surface (non-saline)	10
156	1137	75	1747.DZF.6202012.RJ.glass.window	k__Bacteria;p__Gemmatimonadetes	Surface (non-saline)	10
157	1137	49	1747.DZF.6202012.RJ.glass.window	k__Bacteria;p__BRC1	Surface (non-saline)	10
158	1137	76	1747.DZF.6202012.RJ.glass.window	k__Bacteria;p__Acidobacteria	Surface (non-saline)	10
159	1137	55	1747.DZF.6202012.RJ.glass.window	k__Bacteria;p__TM7	Surface (non-saline)	10
160	1137	80	1747.DZF.6202012.RJ.glass.window	unclassified	Surface (non-saline)	10
161	1137	79	1747.DZF.6202012.RJ.glass.window	k__Bacteria;p__Verrucomicrobia	Surface (non-saline)	10
162	1137	77	1747.DZF.6202012.RJ.glass.window	k__Bacteria;p__Chloroflexi	Surface (non-saline)	10
163	1137	85	1747.DZF.6202012.RJ.glass.window	k__Bacteria;p__Proteobacteria	Surface (non-saline)	10
164	1137	57	1747.DZF.6202012.RJ.glass.window	k__Bacteria;p__[Thermi]	Surface (non-saline)	10
165	1137	70	1747.DZF.6202012.RJ.glass.window	k__Archaea;p__Euryarchaeota	Surface (non-saline)	10
166	1137	83	1747.DZF.6202012.RJ.glass.window	k__Bacteria;p__Actinobacteria	Surface (non-saline)	10
167	1137	69	1747.DZF.6202012.RJ.glass.window	k__Bacteria;p__Nitrospirae	Surface (non-saline)	10
168	1823	67	722.TRRsed3.2.s.2.1.sequence	k__Bacteria;p__Chlamydiae	Sediment (non-saline)	11
169	1823	74	722.TRRsed3.2.s.2.1.sequence	k__Archaea;p__Crenarchaeota	Sediment (non-saline)	11
170	1823	72	722.TRRsed3.2.s.2.1.sequence	k__Bacteria;p__Chlorobi	Sediment (non-saline)	11
171	1823	82	722.TRRsed3.2.s.2.1.sequence	k__Bacteria;p__Cyanobacteria	Sediment (non-saline)	11
172	1823	61	722.TRRsed3.2.s.2.1.sequence	k__Bacteria;p__Fibrobacteres	Sediment (non-saline)	11
173	1823	78	722.TRRsed3.2.s.2.1.sequence	k__Bacteria;p__Planctomycetes	Sediment (non-saline)	11
174	1823	81	722.TRRsed3.2.s.2.1.sequence	k__Bacteria;p__Firmicutes	Sediment (non-saline)	11
175	1823	39	722.TRRsed3.2.s.2.1.sequence	k__Bacteria;p__PAUC34f	Sediment (non-saline)	11
176	1823	84	722.TRRsed3.2.s.2.1.sequence	k__Bacteria;p__Bacteroidetes	Sediment (non-saline)	11
177	1823	75	722.TRRsed3.2.s.2.1.sequence	k__Bacteria;p__Gemmatimonadetes	Sediment (non-saline)	11
178	1823	49	722.TRRsed3.2.s.2.1.sequence	k__Bacteria;p__BRC1	Sediment (non-saline)	11
179	1823	60	722.TRRsed3.2.s.2.1.sequence	k__Bacteria;p__GN02	Sediment (non-saline)	11
180	1823	40	722.TRRsed3.2.s.2.1.sequence	k__Bacteria;p__SBR1093	Sediment (non-saline)	11
181	1823	73	722.TRRsed3.2.s.2.1.sequence	k__Bacteria;p__Spirochaetes	Sediment (non-saline)	11
182	1823	62	722.TRRsed3.2.s.2.1.sequence	k__Bacteria;p__OP3	Sediment (non-saline)	11
183	1823	76	722.TRRsed3.2.s.2.1.sequence	k__Bacteria;p__Acidobacteria	Sediment (non-saline)	11
184	1823	45	722.TRRsed3.2.s.2.1.sequence	k__Bacteria;p__WS2	Sediment (non-saline)	11
185	1823	59	722.TRRsed3.2.s.2.1.sequence	k__Bacteria;p__Tenericutes	Sediment (non-saline)	11
186	1823	64	722.TRRsed3.2.s.2.1.sequence	k__Bacteria;p__WS3	Sediment (non-saline)	11
187	1823	56	722.TRRsed3.2.s.2.1.sequence	k__Bacteria;p__Lentisphaerae	Sediment (non-saline)	11
188	1823	24	722.TRRsed3.2.s.2.1.sequence	k__Bacteria;p__KSB3	Sediment (non-saline)	11
189	1823	66	722.TRRsed3.2.s.2.1.sequence	k__Bacteria;p__TM6	Sediment (non-saline)	11
190	1823	80	722.TRRsed3.2.s.2.1.sequence	unclassified	Sediment (non-saline)	11
191	1823	79	722.TRRsed3.2.s.2.1.sequence	k__Bacteria;p__Verrucomicrobia	Sediment (non-saline)	11
192	1823	53	722.TRRsed3.2.s.2.1.sequence	k__Bacteria;p__NKB19	Sediment (non-saline)	11
193	1823	35	722.TRRsed3.2.s.2.1.sequence	k__Bacteria;p__[Caldithrix]	Sediment (non-saline)	11
194	1823	77	722.TRRsed3.2.s.2.1.sequence	k__Bacteria;p__Chloroflexi	Sediment (non-saline)	11
195	1823	85	722.TRRsed3.2.s.2.1.sequence	k__Bacteria;p__Proteobacteria	Sediment (non-saline)	11
196	1823	51	722.TRRsed3.2.s.2.1.sequence	k__Bacteria;p__OP8	Sediment (non-saline)	11
197	1823	65	722.TRRsed3.2.s.2.1.sequence	k__Bacteria;p__OD1	Sediment (non-saline)	11
198	1823	54	722.TRRsed3.2.s.2.1.sequence	k__Bacteria;p__GN04	Sediment (non-saline)	11
199	1823	41	722.TRRsed3.2.s.2.1.sequence	k__Bacteria;p__Caldithrix	Sediment (non-saline)	11
200	1823	83	722.TRRsed3.2.s.2.1.sequence	k__Bacteria;p__Actinobacteria	Sediment (non-saline)	11
201	1823	46	722.TRRsed3.2.s.2.1.sequence	k__Bacteria;p__FCPU426	Sediment (non-saline)	11
202	1823	58	722.TRRsed3.2.s.2.1.sequence	k__Archaea;p__[Parvarchaeota]	Sediment (non-saline)	11
203	1823	69	722.TRRsed3.2.s.2.1.sequence	k__Bacteria;p__Nitrospirae	Sediment (non-saline)	11
204	792	68	940.P.01.Fecal	k__Bacteria;p__Fusobacteria	Animal distal gut	4
205	792	82	940.P.01.Fecal	k__Bacteria;p__Cyanobacteria	Animal distal gut	4
206	792	78	940.P.01.Fecal	k__Bacteria;p__Planctomycetes	Animal distal gut	4
207	792	81	940.P.01.Fecal	k__Bacteria;p__Firmicutes	Animal distal gut	4
208	792	84	940.P.01.Fecal	k__Bacteria;p__Bacteroidetes	Animal distal gut	4
209	792	73	940.P.01.Fecal	k__Bacteria;p__Spirochaetes	Animal distal gut	4
210	792	59	940.P.01.Fecal	k__Bacteria;p__Tenericutes	Animal distal gut	4
211	792	80	940.P.01.Fecal	unclassified	Animal distal gut	4
212	792	79	940.P.01.Fecal	k__Bacteria;p__Verrucomicrobia	Animal distal gut	4
213	792	77	940.P.01.Fecal	k__Bacteria;p__Chloroflexi	Animal distal gut	4
214	792	85	940.P.01.Fecal	k__Bacteria;p__Proteobacteria	Animal distal gut	4
215	792	83	940.P.01.Fecal	k__Bacteria;p__Actinobacteria	Animal distal gut	4
216	1082	67	1521.Am2.1.s.7.1.sequences	k__Bacteria;p__Chlamydiae	Animal secretion	12
217	1082	72	1521.Am2.1.s.7.1.sequences	k__Bacteria;p__Chlorobi	Animal secretion	12
218	1082	82	1521.Am2.1.s.7.1.sequences	k__Bacteria;p__Cyanobacteria	Animal secretion	12
219	1082	78	1521.Am2.1.s.7.1.sequences	k__Bacteria;p__Planctomycetes	Animal secretion	12
220	1082	81	1521.Am2.1.s.7.1.sequences	k__Bacteria;p__Firmicutes	Animal secretion	12
221	1082	84	1521.Am2.1.s.7.1.sequences	k__Bacteria;p__Bacteroidetes	Animal secretion	12
222	1082	75	1521.Am2.1.s.7.1.sequences	k__Bacteria;p__Gemmatimonadetes	Animal secretion	12
223	1082	76	1521.Am2.1.s.7.1.sequences	k__Bacteria;p__Acidobacteria	Animal secretion	12
224	1082	59	1521.Am2.1.s.7.1.sequences	k__Bacteria;p__Tenericutes	Animal secretion	12
225	1082	80	1521.Am2.1.s.7.1.sequences	unclassified	Animal secretion	12
226	1082	79	1521.Am2.1.s.7.1.sequences	k__Bacteria;p__Verrucomicrobia	Animal secretion	12
227	1082	77	1521.Am2.1.s.7.1.sequences	k__Bacteria;p__Chloroflexi	Animal secretion	12
228	1082	85	1521.Am2.1.s.7.1.sequences	k__Bacteria;p__Proteobacteria	Animal secretion	12
229	1082	65	1521.Am2.1.s.7.1.sequences	k__Bacteria;p__OD1	Animal secretion	12
230	1082	83	1521.Am2.1.s.7.1.sequences	k__Bacteria;p__Actinobacteria	Animal secretion	12
231	1082	69	1521.Am2.1.s.7.1.sequences	k__Bacteria;p__Nitrospirae	Animal secretion	12
232	681	68	1773.Columb.passer8.gizz	k__Bacteria;p__Fusobacteria	Animal proximal gut	13
233	681	82	1773.Columb.passer8.gizz	k__Bacteria;p__Cyanobacteria	Animal proximal gut	13
234	681	78	1773.Columb.passer8.gizz	k__Bacteria;p__Planctomycetes	Animal proximal gut	13
235	681	81	1773.Columb.passer8.gizz	k__Bacteria;p__Firmicutes	Animal proximal gut	13
236	681	84	1773.Columb.passer8.gizz	k__Bacteria;p__Bacteroidetes	Animal proximal gut	13
237	681	76	1773.Columb.passer8.gizz	k__Bacteria;p__Acidobacteria	Animal proximal gut	13
238	681	59	1773.Columb.passer8.gizz	k__Bacteria;p__Tenericutes	Animal proximal gut	13
239	681	80	1773.Columb.passer8.gizz	unclassified	Animal proximal gut	13
240	681	79	1773.Columb.passer8.gizz	k__Bacteria;p__Verrucomicrobia	Animal proximal gut	13
241	681	85	1773.Columb.passer8.gizz	k__Bacteria;p__Proteobacteria	Animal proximal gut	13
242	681	83	1773.Columb.passer8.gizz	k__Bacteria;p__Actinobacteria	Animal proximal gut	13
243	1490	67	2382.RU006.C181.RH.4.155.root.6.11.lane1.NoIndex.L001.sequences	k__Bacteria;p__Chlamydiae	Plant rhizosphere	7
244	1490	74	2382.RU006.C181.RH.4.155.root.6.11.lane1.NoIndex.L001.sequences	k__Archaea;p__Crenarchaeota	Plant rhizosphere	7
245	1490	72	2382.RU006.C181.RH.4.155.root.6.11.lane1.NoIndex.L001.sequences	k__Bacteria;p__Chlorobi	Plant rhizosphere	7
246	1490	82	2382.RU006.C181.RH.4.155.root.6.11.lane1.NoIndex.L001.sequences	k__Bacteria;p__Cyanobacteria	Plant rhizosphere	7
247	1490	61	2382.RU006.C181.RH.4.155.root.6.11.lane1.NoIndex.L001.sequences	k__Bacteria;p__Fibrobacteres	Plant rhizosphere	7
248	1490	71	2382.RU006.C181.RH.4.155.root.6.11.lane1.NoIndex.L001.sequences	k__Bacteria;p__Armatimonadetes	Plant rhizosphere	7
249	1490	78	2382.RU006.C181.RH.4.155.root.6.11.lane1.NoIndex.L001.sequences	k__Bacteria;p__Planctomycetes	Plant rhizosphere	7
250	1490	81	2382.RU006.C181.RH.4.155.root.6.11.lane1.NoIndex.L001.sequences	k__Bacteria;p__Firmicutes	Plant rhizosphere	7
251	1490	84	2382.RU006.C181.RH.4.155.root.6.11.lane1.NoIndex.L001.sequences	k__Bacteria;p__Bacteroidetes	Plant rhizosphere	7
252	1490	75	2382.RU006.C181.RH.4.155.root.6.11.lane1.NoIndex.L001.sequences	k__Bacteria;p__Gemmatimonadetes	Plant rhizosphere	7
253	1490	62	2382.RU006.C181.RH.4.155.root.6.11.lane1.NoIndex.L001.sequences	k__Bacteria;p__OP3	Plant rhizosphere	7
254	1490	76	2382.RU006.C181.RH.4.155.root.6.11.lane1.NoIndex.L001.sequences	k__Bacteria;p__Acidobacteria	Plant rhizosphere	7
255	1490	64	2382.RU006.C181.RH.4.155.root.6.11.lane1.NoIndex.L001.sequences	k__Bacteria;p__WS3	Plant rhizosphere	7
256	1490	55	2382.RU006.C181.RH.4.155.root.6.11.lane1.NoIndex.L001.sequences	k__Bacteria;p__TM7	Plant rhizosphere	7
257	1490	66	2382.RU006.C181.RH.4.155.root.6.11.lane1.NoIndex.L001.sequences	k__Bacteria;p__TM6	Plant rhizosphere	7
258	1490	80	2382.RU006.C181.RH.4.155.root.6.11.lane1.NoIndex.L001.sequences	unclassified	Plant rhizosphere	7
259	1490	79	2382.RU006.C181.RH.4.155.root.6.11.lane1.NoIndex.L001.sequences	k__Bacteria;p__Verrucomicrobia	Plant rhizosphere	7
260	1490	77	2382.RU006.C181.RH.4.155.root.6.11.lane1.NoIndex.L001.sequences	k__Bacteria;p__Chloroflexi	Plant rhizosphere	7
261	1490	50	2382.RU006.C181.RH.4.155.root.6.11.lane1.NoIndex.L001.sequences	k__Bacteria;p__FBP	Plant rhizosphere	7
262	1490	85	2382.RU006.C181.RH.4.155.root.6.11.lane1.NoIndex.L001.sequences	k__Bacteria;p__Proteobacteria	Plant rhizosphere	7
263	1490	63	2382.RU006.C181.RH.4.155.root.6.11.lane1.NoIndex.L001.sequences	k__Bacteria;p__Elusimicrobia	Plant rhizosphere	7
264	1490	70	2382.RU006.C181.RH.4.155.root.6.11.lane1.NoIndex.L001.sequences	k__Archaea;p__Euryarchaeota	Plant rhizosphere	7
265	1490	83	2382.RU006.C181.RH.4.155.root.6.11.lane1.NoIndex.L001.sequences	k__Bacteria;p__Actinobacteria	Plant rhizosphere	7
266	1490	46	2382.RU006.C181.RH.4.155.root.6.11.lane1.NoIndex.L001.sequences	k__Bacteria;p__FCPU426	Plant rhizosphere	7
267	1490	69	2382.RU006.C181.RH.4.155.root.6.11.lane1.NoIndex.L001.sequences	k__Bacteria;p__Nitrospirae	Plant rhizosphere	7
268	794	82	963.Iguana.221.061011.BOH.vial.914	k__Bacteria;p__Cyanobacteria	Animal distal gut	4
269	794	78	963.Iguana.221.061011.BOH.vial.914	k__Bacteria;p__Planctomycetes	Animal distal gut	4
270	794	81	963.Iguana.221.061011.BOH.vial.914	k__Bacteria;p__Firmicutes	Animal distal gut	4
271	794	84	963.Iguana.221.061011.BOH.vial.914	k__Bacteria;p__Bacteroidetes	Animal distal gut	4
272	794	73	963.Iguana.221.061011.BOH.vial.914	k__Bacteria;p__Spirochaetes	Animal distal gut	4
273	794	59	963.Iguana.221.061011.BOH.vial.914	k__Bacteria;p__Tenericutes	Animal distal gut	4
274	794	56	963.Iguana.221.061011.BOH.vial.914	k__Bacteria;p__Lentisphaerae	Animal distal gut	4
275	794	80	963.Iguana.221.061011.BOH.vial.914	unclassified	Animal distal gut	4
276	794	79	963.Iguana.221.061011.BOH.vial.914	k__Bacteria;p__Verrucomicrobia	Animal distal gut	4
277	794	85	963.Iguana.221.061011.BOH.vial.914	k__Bacteria;p__Proteobacteria	Animal distal gut	4
278	794	70	963.Iguana.221.061011.BOH.vial.914	k__Archaea;p__Euryarchaeota	Animal distal gut	4
279	794	83	963.Iguana.221.061011.BOH.vial.914	k__Bacteria;p__Actinobacteria	Animal distal gut	4
280	598	68	722.M31Tong.6.s.7.1.sequence	k__Bacteria;p__Fusobacteria	Animal secretion	12
281	598	82	722.M31Tong.6.s.7.1.sequence	k__Bacteria;p__Cyanobacteria	Animal secretion	12
282	598	81	722.M31Tong.6.s.7.1.sequence	k__Bacteria;p__Firmicutes	Animal secretion	12
283	598	44	722.M31Tong.6.s.7.1.sequence	k__Bacteria;p__SAR406	Animal secretion	12
284	598	84	722.M31Tong.6.s.7.1.sequence	k__Bacteria;p__Bacteroidetes	Animal secretion	12
285	598	80	722.M31Tong.6.s.7.1.sequence	unclassified	Animal secretion	12
286	598	79	722.M31Tong.6.s.7.1.sequence	k__Bacteria;p__Verrucomicrobia	Animal secretion	12
287	598	85	722.M31Tong.6.s.7.1.sequence	k__Bacteria;p__Proteobacteria	Animal secretion	12
288	598	52	722.M31Tong.6.s.7.1.sequence	k__Bacteria;p__SR1	Animal secretion	12
289	598	83	722.M31Tong.6.s.7.1.sequence	k__Bacteria;p__Actinobacteria	Animal secretion	12
290	683	68	1222.B5.5.6.06	k__Bacteria;p__Fusobacteria	Water (saline)	6
291	683	82	1222.B5.5.6.06	k__Bacteria;p__Cyanobacteria	Water (saline)	6
292	683	78	1222.B5.5.6.06	k__Bacteria;p__Planctomycetes	Water (saline)	6
293	683	84	1222.B5.5.6.06	k__Bacteria;p__Bacteroidetes	Water (saline)	6
294	683	76	1222.B5.5.6.06	k__Bacteria;p__Acidobacteria	Water (saline)	6
295	683	80	1222.B5.5.6.06	unclassified	Water (saline)	6
296	683	79	1222.B5.5.6.06	k__Bacteria;p__Verrucomicrobia	Water (saline)	6
297	683	85	1222.B5.5.6.06	k__Bacteria;p__Proteobacteria	Water (saline)	6
298	683	65	1222.B5.5.6.06	k__Bacteria;p__OD1	Water (saline)	6
299	683	63	1222.B5.5.6.06	k__Bacteria;p__Elusimicrobia	Water (saline)	6
300	683	83	1222.B5.5.6.06	k__Bacteria;p__Actinobacteria	Water (saline)	6
301	1156	82	1580.WPA.filt.	k__Bacteria;p__Cyanobacteria	Hypersaline (saline)	14
302	1156	78	1580.WPA.filt.	k__Bacteria;p__Planctomycetes	Hypersaline (saline)	14
303	1156	81	1580.WPA.filt.	k__Bacteria;p__Firmicutes	Hypersaline (saline)	14
304	1156	84	1580.WPA.filt.	k__Bacteria;p__Bacteroidetes	Hypersaline (saline)	14
305	1156	60	1580.WPA.filt.	k__Bacteria;p__GN02	Hypersaline (saline)	14
306	1156	73	1580.WPA.filt.	k__Bacteria;p__Spirochaetes	Hypersaline (saline)	14
307	1156	27	1580.WPA.filt.	k__Bacteria;p__OP1	Hypersaline (saline)	14
308	1156	59	1580.WPA.filt.	k__Bacteria;p__Tenericutes	Hypersaline (saline)	14
309	1156	80	1580.WPA.filt.	unclassified	Hypersaline (saline)	14
310	1156	79	1580.WPA.filt.	k__Bacteria;p__Verrucomicrobia	Hypersaline (saline)	14
311	1156	77	1580.WPA.filt.	k__Bacteria;p__Chloroflexi	Hypersaline (saline)	14
312	1156	85	1580.WPA.filt.	k__Bacteria;p__Proteobacteria	Hypersaline (saline)	14
313	1156	57	1580.WPA.filt.	k__Bacteria;p__[Thermi]	Hypersaline (saline)	14
314	1156	70	1580.WPA.filt.	k__Archaea;p__Euryarchaeota	Hypersaline (saline)	14
315	1156	52	1580.WPA.filt.	k__Bacteria;p__SR1	Hypersaline (saline)	14
316	1156	83	1580.WPA.filt.	k__Bacteria;p__Actinobacteria	Hypersaline (saline)	14
317	1156	58	1580.WPA.filt.	k__Archaea;p__[Parvarchaeota]	Hypersaline (saline)	14
318	238	68	2192.H02a.Kitchen.Light.Switch.867.lane2.NoIndex.L002	k__Bacteria;p__Fusobacteria	Surface (non-saline)	10
319	238	82	2192.H02a.Kitchen.Light.Switch.867.lane2.NoIndex.L002	k__Bacteria;p__Cyanobacteria	Surface (non-saline)	10
320	238	81	2192.H02a.Kitchen.Light.Switch.867.lane2.NoIndex.L002	k__Bacteria;p__Firmicutes	Surface (non-saline)	10
321	238	84	2192.H02a.Kitchen.Light.Switch.867.lane2.NoIndex.L002	k__Bacteria;p__Bacteroidetes	Surface (non-saline)	10
322	238	85	2192.H02a.Kitchen.Light.Switch.867.lane2.NoIndex.L002	k__Bacteria;p__Proteobacteria	Surface (non-saline)	10
323	238	83	2192.H02a.Kitchen.Light.Switch.867.lane2.NoIndex.L002	k__Bacteria;p__Actinobacteria	Surface (non-saline)	10
324	488	68	1747.c.v.v.2011009.body	k__Bacteria;p__Fusobacteria	Animal surface	15
325	488	82	1747.c.v.v.2011009.body	k__Bacteria;p__Cyanobacteria	Animal surface	15
326	488	81	1747.c.v.v.2011009.body	k__Bacteria;p__Firmicutes	Animal surface	15
327	488	84	1747.c.v.v.2011009.body	k__Bacteria;p__Bacteroidetes	Animal surface	15
328	488	76	1747.c.v.v.2011009.body	k__Bacteria;p__Acidobacteria	Animal surface	15
329	488	77	1747.c.v.v.2011009.body	k__Bacteria;p__Chloroflexi	Animal surface	15
330	488	85	1747.c.v.v.2011009.body	k__Bacteria;p__Proteobacteria	Animal surface	15
331	488	57	1747.c.v.v.2011009.body	k__Bacteria;p__[Thermi]	Animal surface	15
332	488	83	1747.c.v.v.2011009.body	k__Bacteria;p__Actinobacteria	Animal surface	15
333	688	74	722.NP5.3.s.3.1.sequence	k__Archaea;p__Crenarchaeota	Water (saline)	6
334	688	82	722.NP5.3.s.3.1.sequence	k__Bacteria;p__Cyanobacteria	Water (saline)	6
335	688	78	722.NP5.3.s.3.1.sequence	k__Bacteria;p__Planctomycetes	Water (saline)	6
336	688	81	722.NP5.3.s.3.1.sequence	k__Bacteria;p__Firmicutes	Water (saline)	6
337	688	44	722.NP5.3.s.3.1.sequence	k__Bacteria;p__SAR406	Water (saline)	6
338	688	84	722.NP5.3.s.3.1.sequence	k__Bacteria;p__Bacteroidetes	Water (saline)	6
339	688	80	722.NP5.3.s.3.1.sequence	unclassified	Water (saline)	6
340	688	79	722.NP5.3.s.3.1.sequence	k__Bacteria;p__Verrucomicrobia	Water (saline)	6
341	688	85	722.NP5.3.s.3.1.sequence	k__Bacteria;p__Proteobacteria	Water (saline)	6
342	688	70	722.NP5.3.s.3.1.sequence	k__Archaea;p__Euryarchaeota	Water (saline)	6
343	688	83	722.NP5.3.s.3.1.sequence	k__Bacteria;p__Actinobacteria	Water (saline)	6
344	491	82	933.T.2.2.S.E.2	k__Bacteria;p__Cyanobacteria	Plant surface	2
345	491	78	933.T.2.2.S.E.2	k__Bacteria;p__Planctomycetes	Plant surface	2
346	491	84	933.T.2.2.S.E.2	k__Bacteria;p__Bacteroidetes	Plant surface	2
347	491	60	933.T.2.2.S.E.2	k__Bacteria;p__GN02	Plant surface	2
348	491	80	933.T.2.2.S.E.2	unclassified	Plant surface	2
349	491	79	933.T.2.2.S.E.2	k__Bacteria;p__Verrucomicrobia	Plant surface	2
350	491	85	933.T.2.2.S.E.2	k__Bacteria;p__Proteobacteria	Plant surface	2
351	491	65	933.T.2.2.S.E.2	k__Bacteria;p__OD1	Plant surface	2
352	491	83	933.T.2.2.S.E.2	k__Bacteria;p__Actinobacteria	Plant surface	2
353	1894	67	1642.MS00512	k__Bacteria;p__Chlamydiae	Plant rhizosphere	7
354	1894	74	1642.MS00512	k__Archaea;p__Crenarchaeota	Plant rhizosphere	7
355	1894	68	1642.MS00512	k__Bacteria;p__Fusobacteria	Plant rhizosphere	7
356	1894	72	1642.MS00512	k__Bacteria;p__Chlorobi	Plant rhizosphere	7
357	1894	42	1642.MS00512	k__Bacteria;p__GOUTA4	Plant rhizosphere	7
358	1894	82	1642.MS00512	k__Bacteria;p__Cyanobacteria	Plant rhizosphere	7
359	1894	36	1642.MS00512	k__Bacteria;p__AC1	Plant rhizosphere	7
360	1894	61	1642.MS00512	k__Bacteria;p__Fibrobacteres	Plant rhizosphere	7
361	1894	71	1642.MS00512	k__Bacteria;p__Armatimonadetes	Plant rhizosphere	7
362	1894	78	1642.MS00512	k__Bacteria;p__Planctomycetes	Plant rhizosphere	7
363	1894	81	1642.MS00512	k__Bacteria;p__Firmicutes	Plant rhizosphere	7
364	1894	84	1642.MS00512	k__Bacteria;p__Bacteroidetes	Plant rhizosphere	7
365	1894	75	1642.MS00512	k__Bacteria;p__Gemmatimonadetes	Plant rhizosphere	7
366	1894	49	1642.MS00512	k__Bacteria;p__BRC1	Plant rhizosphere	7
367	1894	60	1642.MS00512	k__Bacteria;p__GN02	Plant rhizosphere	7
368	1894	73	1642.MS00512	k__Bacteria;p__Spirochaetes	Plant rhizosphere	7
369	1894	62	1642.MS00512	k__Bacteria;p__OP3	Plant rhizosphere	7
370	1894	76	1642.MS00512	k__Bacteria;p__Acidobacteria	Plant rhizosphere	7
371	1894	59	1642.MS00512	k__Bacteria;p__Tenericutes	Plant rhizosphere	7
372	1894	47	1642.MS00512	k__Bacteria;p__NC10	Plant rhizosphere	7
373	1894	33	1642.MS00512	k__Bacteria;p__WS4	Plant rhizosphere	7
374	1894	64	1642.MS00512	k__Bacteria;p__WS3	Plant rhizosphere	7
375	1894	80	1642.MS00512	unclassified	Plant rhizosphere	7
376	1894	79	1642.MS00512	k__Bacteria;p__Verrucomicrobia	Plant rhizosphere	7
377	1894	53	1642.MS00512	k__Bacteria;p__NKB19	Plant rhizosphere	7
378	1894	77	1642.MS00512	k__Bacteria;p__Chloroflexi	Plant rhizosphere	7
379	1894	48	1642.MS00512	k__Bacteria;p__OP11	Plant rhizosphere	7
380	1894	85	1642.MS00512	k__Bacteria;p__Proteobacteria	Plant rhizosphere	7
381	1894	51	1642.MS00512	k__Bacteria;p__OP8	Plant rhizosphere	7
382	1894	65	1642.MS00512	k__Bacteria;p__OD1	Plant rhizosphere	7
383	1894	54	1642.MS00512	k__Bacteria;p__GN04	Plant rhizosphere	7
384	1894	63	1642.MS00512	k__Bacteria;p__Elusimicrobia	Plant rhizosphere	7
385	1894	70	1642.MS00512	k__Archaea;p__Euryarchaeota	Plant rhizosphere	7
386	1894	52	1642.MS00512	k__Bacteria;p__SR1	Plant rhizosphere	7
387	1894	83	1642.MS00512	k__Bacteria;p__Actinobacteria	Plant rhizosphere	7
388	1894	29	1642.MS00512	k__Bacteria;p__MVS-104	Plant rhizosphere	7
389	1894	46	1642.MS00512	k__Bacteria;p__FCPU426	Plant rhizosphere	7
390	1894	58	1642.MS00512	k__Archaea;p__[Parvarchaeota]	Plant rhizosphere	7
391	1894	69	1642.MS00512	k__Bacteria;p__Nitrospirae	Plant rhizosphere	7
392	402	68	1453.45796SDZ4.G4.Pnem.stom	k__Bacteria;p__Fusobacteria	Animal proximal gut	13
393	402	82	1453.45796SDZ4.G4.Pnem.stom	k__Bacteria;p__Cyanobacteria	Animal proximal gut	13
394	402	81	1453.45796SDZ4.G4.Pnem.stom	k__Bacteria;p__Firmicutes	Animal proximal gut	13
395	402	84	1453.45796SDZ4.G4.Pnem.stom	k__Bacteria;p__Bacteroidetes	Animal proximal gut	13
396	402	80	1453.45796SDZ4.G4.Pnem.stom	unclassified	Animal proximal gut	13
397	402	85	1453.45796SDZ4.G4.Pnem.stom	k__Bacteria;p__Proteobacteria	Animal proximal gut	13
398	402	70	1453.45796SDZ4.G4.Pnem.stom	k__Archaea;p__Euryarchaeota	Animal proximal gut	13
399	402	83	1453.45796SDZ4.G4.Pnem.stom	k__Bacteria;p__Actinobacteria	Animal proximal gut	13
400	806	67	1288.NSB23jul08E.McMahon.Pool.3.and.1percentPhiX.110310.HWUSI.EAS552R.0357.s.3.1.sequence	k__Bacteria;p__Chlamydiae	Water (non-saline)	8
401	806	68	1288.NSB23jul08E.McMahon.Pool.3.and.1percentPhiX.110310.HWUSI.EAS552R.0357.s.3.1.sequence	k__Bacteria;p__Fusobacteria	Water (non-saline)	8
402	806	82	1288.NSB23jul08E.McMahon.Pool.3.and.1percentPhiX.110310.HWUSI.EAS552R.0357.s.3.1.sequence	k__Bacteria;p__Cyanobacteria	Water (non-saline)	8
403	806	71	1288.NSB23jul08E.McMahon.Pool.3.and.1percentPhiX.110310.HWUSI.EAS552R.0357.s.3.1.sequence	k__Bacteria;p__Armatimonadetes	Water (non-saline)	8
404	806	78	1288.NSB23jul08E.McMahon.Pool.3.and.1percentPhiX.110310.HWUSI.EAS552R.0357.s.3.1.sequence	k__Bacteria;p__Planctomycetes	Water (non-saline)	8
405	806	84	1288.NSB23jul08E.McMahon.Pool.3.and.1percentPhiX.110310.HWUSI.EAS552R.0357.s.3.1.sequence	k__Bacteria;p__Bacteroidetes	Water (non-saline)	8
406	806	76	1288.NSB23jul08E.McMahon.Pool.3.and.1percentPhiX.110310.HWUSI.EAS552R.0357.s.3.1.sequence	k__Bacteria;p__Acidobacteria	Water (non-saline)	8
407	806	80	1288.NSB23jul08E.McMahon.Pool.3.and.1percentPhiX.110310.HWUSI.EAS552R.0357.s.3.1.sequence	unclassified	Water (non-saline)	8
408	806	79	1288.NSB23jul08E.McMahon.Pool.3.and.1percentPhiX.110310.HWUSI.EAS552R.0357.s.3.1.sequence	k__Bacteria;p__Verrucomicrobia	Water (non-saline)	8
409	806	85	1288.NSB23jul08E.McMahon.Pool.3.and.1percentPhiX.110310.HWUSI.EAS552R.0357.s.3.1.sequence	k__Bacteria;p__Proteobacteria	Water (non-saline)	8
410	806	65	1288.NSB23jul08E.McMahon.Pool.3.and.1percentPhiX.110310.HWUSI.EAS552R.0357.s.3.1.sequence	k__Bacteria;p__OD1	Water (non-saline)	8
411	806	83	1288.NSB23jul08E.McMahon.Pool.3.and.1percentPhiX.110310.HWUSI.EAS552R.0357.s.3.1.sequence	k__Bacteria;p__Actinobacteria	Water (non-saline)	8
412	10	82	2382.MU002.C3.HA.4.694.leav.9.12.lane8.NoIndex.L008.sequences	k__Bacteria;p__Cyanobacteria	Plant corpus	1
413	10	85	2382.MU002.C3.HA.4.694.leav.9.12.lane8.NoIndex.L008.sequences	k__Bacteria;p__Proteobacteria	Plant corpus	1
414	1778	67	1197.SE.20100928.GY.LBNL05.BC.101.a	k__Bacteria;p__Chlamydiae	Sediment (saline)	3
415	1778	74	1197.SE.20100928.GY.LBNL05.BC.101.a	k__Archaea;p__Crenarchaeota	Sediment (saline)	3
416	1778	72	1197.SE.20100928.GY.LBNL05.BC.101.a	k__Bacteria;p__Chlorobi	Sediment (saline)	3
417	1778	82	1197.SE.20100928.GY.LBNL05.BC.101.a	k__Bacteria;p__Cyanobacteria	Sediment (saline)	3
418	1778	61	1197.SE.20100928.GY.LBNL05.BC.101.a	k__Bacteria;p__Fibrobacteres	Sediment (saline)	3
419	1778	78	1197.SE.20100928.GY.LBNL05.BC.101.a	k__Bacteria;p__Planctomycetes	Sediment (saline)	3
420	1778	81	1197.SE.20100928.GY.LBNL05.BC.101.a	k__Bacteria;p__Firmicutes	Sediment (saline)	3
421	1778	39	1197.SE.20100928.GY.LBNL05.BC.101.a	k__Bacteria;p__PAUC34f	Sediment (saline)	3
422	1778	84	1197.SE.20100928.GY.LBNL05.BC.101.a	k__Bacteria;p__Bacteroidetes	Sediment (saline)	3
423	1778	75	1197.SE.20100928.GY.LBNL05.BC.101.a	k__Bacteria;p__Gemmatimonadetes	Sediment (saline)	3
424	1778	60	1197.SE.20100928.GY.LBNL05.BC.101.a	k__Bacteria;p__GN02	Sediment (saline)	3
425	1778	40	1197.SE.20100928.GY.LBNL05.BC.101.a	k__Bacteria;p__SBR1093	Sediment (saline)	3
426	1778	73	1197.SE.20100928.GY.LBNL05.BC.101.a	k__Bacteria;p__Spirochaetes	Sediment (saline)	3
427	1778	62	1197.SE.20100928.GY.LBNL05.BC.101.a	k__Bacteria;p__OP3	Sediment (saline)	3
428	1778	76	1197.SE.20100928.GY.LBNL05.BC.101.a	k__Bacteria;p__Acidobacteria	Sediment (saline)	3
429	1778	45	1197.SE.20100928.GY.LBNL05.BC.101.a	k__Bacteria;p__WS2	Sediment (saline)	3
430	1778	59	1197.SE.20100928.GY.LBNL05.BC.101.a	k__Bacteria;p__Tenericutes	Sediment (saline)	3
431	1778	47	1197.SE.20100928.GY.LBNL05.BC.101.a	k__Bacteria;p__NC10	Sediment (saline)	3
432	1778	64	1197.SE.20100928.GY.LBNL05.BC.101.a	k__Bacteria;p__WS3	Sediment (saline)	3
433	1778	56	1197.SE.20100928.GY.LBNL05.BC.101.a	k__Bacteria;p__Lentisphaerae	Sediment (saline)	3
434	1778	66	1197.SE.20100928.GY.LBNL05.BC.101.a	k__Bacteria;p__TM6	Sediment (saline)	3
435	1778	25	1197.SE.20100928.GY.LBNL05.BC.101.a	k__Bacteria;p__AncK6	Sediment (saline)	3
436	1778	80	1197.SE.20100928.GY.LBNL05.BC.101.a	unclassified	Sediment (saline)	3
437	1778	79	1197.SE.20100928.GY.LBNL05.BC.101.a	k__Bacteria;p__Verrucomicrobia	Sediment (saline)	3
438	1778	53	1197.SE.20100928.GY.LBNL05.BC.101.a	k__Bacteria;p__NKB19	Sediment (saline)	3
439	1778	77	1197.SE.20100928.GY.LBNL05.BC.101.a	k__Bacteria;p__Chloroflexi	Sediment (saline)	3
440	1778	48	1197.SE.20100928.GY.LBNL05.BC.101.a	k__Bacteria;p__OP11	Sediment (saline)	3
441	1778	85	1197.SE.20100928.GY.LBNL05.BC.101.a	k__Bacteria;p__Proteobacteria	Sediment (saline)	3
442	1778	65	1197.SE.20100928.GY.LBNL05.BC.101.a	k__Bacteria;p__OD1	Sediment (saline)	3
443	1778	54	1197.SE.20100928.GY.LBNL05.BC.101.a	k__Bacteria;p__GN04	Sediment (saline)	3
444	1778	63	1197.SE.20100928.GY.LBNL05.BC.101.a	k__Bacteria;p__Elusimicrobia	Sediment (saline)	3
445	1778	41	1197.SE.20100928.GY.LBNL05.BC.101.a	k__Bacteria;p__Caldithrix	Sediment (saline)	3
446	1778	83	1197.SE.20100928.GY.LBNL05.BC.101.a	k__Bacteria;p__Actinobacteria	Sediment (saline)	3
447	1778	58	1197.SE.20100928.GY.LBNL05.BC.101.a	k__Archaea;p__[Parvarchaeota]	Sediment (saline)	3
448	1778	69	1197.SE.20100928.GY.LBNL05.BC.101.a	k__Bacteria;p__Nitrospirae	Sediment (saline)	3
449	1705	67	2382.RU006.C181.RH.2.582.rhizo.4.12.lane7.NoIndex.L007.sequences	k__Bacteria;p__Chlamydiae	Plant rhizosphere	7
450	1705	74	2382.RU006.C181.RH.2.582.rhizo.4.12.lane7.NoIndex.L007.sequences	k__Archaea;p__Crenarchaeota	Plant rhizosphere	7
451	1705	72	2382.RU006.C181.RH.2.582.rhizo.4.12.lane7.NoIndex.L007.sequences	k__Bacteria;p__Chlorobi	Plant rhizosphere	7
452	1705	82	2382.RU006.C181.RH.2.582.rhizo.4.12.lane7.NoIndex.L007.sequences	k__Bacteria;p__Cyanobacteria	Plant rhizosphere	7
453	1705	61	2382.RU006.C181.RH.2.582.rhizo.4.12.lane7.NoIndex.L007.sequences	k__Bacteria;p__Fibrobacteres	Plant rhizosphere	7
454	1705	71	2382.RU006.C181.RH.2.582.rhizo.4.12.lane7.NoIndex.L007.sequences	k__Bacteria;p__Armatimonadetes	Plant rhizosphere	7
455	1705	78	2382.RU006.C181.RH.2.582.rhizo.4.12.lane7.NoIndex.L007.sequences	k__Bacteria;p__Planctomycetes	Plant rhizosphere	7
456	1705	81	2382.RU006.C181.RH.2.582.rhizo.4.12.lane7.NoIndex.L007.sequences	k__Bacteria;p__Firmicutes	Plant rhizosphere	7
457	1705	84	2382.RU006.C181.RH.2.582.rhizo.4.12.lane7.NoIndex.L007.sequences	k__Bacteria;p__Bacteroidetes	Plant rhizosphere	7
458	1705	75	2382.RU006.C181.RH.2.582.rhizo.4.12.lane7.NoIndex.L007.sequences	k__Bacteria;p__Gemmatimonadetes	Plant rhizosphere	7
459	1705	49	2382.RU006.C181.RH.2.582.rhizo.4.12.lane7.NoIndex.L007.sequences	k__Bacteria;p__BRC1	Plant rhizosphere	7
460	1705	60	2382.RU006.C181.RH.2.582.rhizo.4.12.lane7.NoIndex.L007.sequences	k__Bacteria;p__GN02	Plant rhizosphere	7
461	1705	73	2382.RU006.C181.RH.2.582.rhizo.4.12.lane7.NoIndex.L007.sequences	k__Bacteria;p__Spirochaetes	Plant rhizosphere	7
462	1705	37	2382.RU006.C181.RH.2.582.rhizo.4.12.lane7.NoIndex.L007.sequences	k__Bacteria;p__AD3	Plant rhizosphere	7
463	1705	62	2382.RU006.C181.RH.2.582.rhizo.4.12.lane7.NoIndex.L007.sequences	k__Bacteria;p__OP3	Plant rhizosphere	7
464	1705	76	2382.RU006.C181.RH.2.582.rhizo.4.12.lane7.NoIndex.L007.sequences	k__Bacteria;p__Acidobacteria	Plant rhizosphere	7
465	1705	64	2382.RU006.C181.RH.2.582.rhizo.4.12.lane7.NoIndex.L007.sequences	k__Bacteria;p__WS3	Plant rhizosphere	7
466	1705	55	2382.RU006.C181.RH.2.582.rhizo.4.12.lane7.NoIndex.L007.sequences	k__Bacteria;p__TM7	Plant rhizosphere	7
467	1705	66	2382.RU006.C181.RH.2.582.rhizo.4.12.lane7.NoIndex.L007.sequences	k__Bacteria;p__TM6	Plant rhizosphere	7
468	1705	80	2382.RU006.C181.RH.2.582.rhizo.4.12.lane7.NoIndex.L007.sequences	unclassified	Plant rhizosphere	7
469	1705	79	2382.RU006.C181.RH.2.582.rhizo.4.12.lane7.NoIndex.L007.sequences	k__Bacteria;p__Verrucomicrobia	Plant rhizosphere	7
470	1705	53	2382.RU006.C181.RH.2.582.rhizo.4.12.lane7.NoIndex.L007.sequences	k__Bacteria;p__NKB19	Plant rhizosphere	7
471	1705	77	2382.RU006.C181.RH.2.582.rhizo.4.12.lane7.NoIndex.L007.sequences	k__Bacteria;p__Chloroflexi	Plant rhizosphere	7
472	1705	50	2382.RU006.C181.RH.2.582.rhizo.4.12.lane7.NoIndex.L007.sequences	k__Bacteria;p__FBP	Plant rhizosphere	7
473	1705	85	2382.RU006.C181.RH.2.582.rhizo.4.12.lane7.NoIndex.L007.sequences	k__Bacteria;p__Proteobacteria	Plant rhizosphere	7
474	1705	65	2382.RU006.C181.RH.2.582.rhizo.4.12.lane7.NoIndex.L007.sequences	k__Bacteria;p__OD1	Plant rhizosphere	7
475	1705	63	2382.RU006.C181.RH.2.582.rhizo.4.12.lane7.NoIndex.L007.sequences	k__Bacteria;p__Elusimicrobia	Plant rhizosphere	7
476	1705	70	2382.RU006.C181.RH.2.582.rhizo.4.12.lane7.NoIndex.L007.sequences	k__Archaea;p__Euryarchaeota	Plant rhizosphere	7
477	1705	83	2382.RU006.C181.RH.2.582.rhizo.4.12.lane7.NoIndex.L007.sequences	k__Bacteria;p__Actinobacteria	Plant rhizosphere	7
478	1705	46	2382.RU006.C181.RH.2.582.rhizo.4.12.lane7.NoIndex.L007.sequences	k__Bacteria;p__FCPU426	Plant rhizosphere	7
479	1705	58	2382.RU006.C181.RH.2.582.rhizo.4.12.lane7.NoIndex.L007.sequences	k__Archaea;p__[Parvarchaeota]	Plant rhizosphere	7
480	1705	69	2382.RU006.C181.RH.2.582.rhizo.4.12.lane7.NoIndex.L007.sequences	k__Bacteria;p__Nitrospirae	Plant rhizosphere	7
481	697	74	1773.Columb.passer10.ugi	k__Archaea;p__Crenarchaeota	Animal proximal gut	13
482	697	82	1773.Columb.passer10.ugi	k__Bacteria;p__Cyanobacteria	Animal proximal gut	13
483	697	78	1773.Columb.passer10.ugi	k__Bacteria;p__Planctomycetes	Animal proximal gut	13
484	697	81	1773.Columb.passer10.ugi	k__Bacteria;p__Firmicutes	Animal proximal gut	13
485	697	84	1773.Columb.passer10.ugi	k__Bacteria;p__Bacteroidetes	Animal proximal gut	13
486	697	49	1773.Columb.passer10.ugi	k__Bacteria;p__BRC1	Animal proximal gut	13
487	697	80	1773.Columb.passer10.ugi	unclassified	Animal proximal gut	13
488	697	79	1773.Columb.passer10.ugi	k__Bacteria;p__Verrucomicrobia	Animal proximal gut	13
489	697	77	1773.Columb.passer10.ugi	k__Bacteria;p__Chloroflexi	Animal proximal gut	13
490	697	85	1773.Columb.passer10.ugi	k__Bacteria;p__Proteobacteria	Animal proximal gut	13
491	697	83	1773.Columb.passer10.ugi	k__Bacteria;p__Actinobacteria	Animal proximal gut	13
492	698	68	2192.H07b.Nose.3945.lane1.NoIndex.L001	k__Bacteria;p__Fusobacteria	Animal secretion	12
493	698	82	2192.H07b.Nose.3945.lane1.NoIndex.L001	k__Bacteria;p__Cyanobacteria	Animal secretion	12
494	698	81	2192.H07b.Nose.3945.lane1.NoIndex.L001	k__Bacteria;p__Firmicutes	Animal secretion	12
495	698	84	2192.H07b.Nose.3945.lane1.NoIndex.L001	k__Bacteria;p__Bacteroidetes	Animal secretion	12
496	698	76	2192.H07b.Nose.3945.lane1.NoIndex.L001	k__Bacteria;p__Acidobacteria	Animal secretion	12
497	698	59	2192.H07b.Nose.3945.lane1.NoIndex.L001	k__Bacteria;p__Tenericutes	Animal secretion	12
498	698	55	2192.H07b.Nose.3945.lane1.NoIndex.L001	k__Bacteria;p__TM7	Animal secretion	12
499	698	80	2192.H07b.Nose.3945.lane1.NoIndex.L001	unclassified	Animal secretion	12
500	698	79	2192.H07b.Nose.3945.lane1.NoIndex.L001	k__Bacteria;p__Verrucomicrobia	Animal secretion	12
501	698	85	2192.H07b.Nose.3945.lane1.NoIndex.L001	k__Bacteria;p__Proteobacteria	Animal secretion	12
502	698	83	2192.H07b.Nose.3945.lane1.NoIndex.L001	k__Bacteria;p__Actinobacteria	Animal secretion	12
503	968	82	1736.B34.0710	k__Bacteria;p__Cyanobacteria	Animal distal gut	4
504	968	78	1736.B34.0710	k__Bacteria;p__Planctomycetes	Animal distal gut	4
505	968	81	1736.B34.0710	k__Bacteria;p__Firmicutes	Animal distal gut	4
506	968	84	1736.B34.0710	k__Bacteria;p__Bacteroidetes	Animal distal gut	4
507	968	73	1736.B34.0710	k__Bacteria;p__Spirochaetes	Animal distal gut	4
508	968	59	1736.B34.0710	k__Bacteria;p__Tenericutes	Animal distal gut	4
509	968	56	1736.B34.0710	k__Bacteria;p__Lentisphaerae	Animal distal gut	4
510	968	55	1736.B34.0710	k__Bacteria;p__TM7	Animal distal gut	4
511	968	80	1736.B34.0710	unclassified	Animal distal gut	4
512	968	79	1736.B34.0710	k__Bacteria;p__Verrucomicrobia	Animal distal gut	4
513	968	77	1736.B34.0710	k__Bacteria;p__Chloroflexi	Animal distal gut	4
514	968	85	1736.B34.0710	k__Bacteria;p__Proteobacteria	Animal distal gut	4
515	968	70	1736.B34.0710	k__Archaea;p__Euryarchaeota	Animal distal gut	4
516	968	83	1736.B34.0710	k__Bacteria;p__Actinobacteria	Animal distal gut	4
517	1995	67	1883.2008.41.Crump.Artic.LTREB.main.lane2.NoIndex	k__Bacteria;p__Chlamydiae	Sediment (non-saline)	11
518	1995	74	1883.2008.41.Crump.Artic.LTREB.main.lane2.NoIndex	k__Archaea;p__Crenarchaeota	Sediment (non-saline)	11
519	1995	72	1883.2008.41.Crump.Artic.LTREB.main.lane2.NoIndex	k__Bacteria;p__Chlorobi	Sediment (non-saline)	11
520	1995	42	1883.2008.41.Crump.Artic.LTREB.main.lane2.NoIndex	k__Bacteria;p__GOUTA4	Sediment (non-saline)	11
521	1995	82	1883.2008.41.Crump.Artic.LTREB.main.lane2.NoIndex	k__Bacteria;p__Cyanobacteria	Sediment (non-saline)	11
522	1995	36	1883.2008.41.Crump.Artic.LTREB.main.lane2.NoIndex	k__Bacteria;p__AC1	Sediment (non-saline)	11
523	1995	61	1883.2008.41.Crump.Artic.LTREB.main.lane2.NoIndex	k__Bacteria;p__Fibrobacteres	Sediment (non-saline)	11
524	1995	71	1883.2008.41.Crump.Artic.LTREB.main.lane2.NoIndex	k__Bacteria;p__Armatimonadetes	Sediment (non-saline)	11
525	1995	78	1883.2008.41.Crump.Artic.LTREB.main.lane2.NoIndex	k__Bacteria;p__Planctomycetes	Sediment (non-saline)	11
526	1995	81	1883.2008.41.Crump.Artic.LTREB.main.lane2.NoIndex	k__Bacteria;p__Firmicutes	Sediment (non-saline)	11
527	1995	39	1883.2008.41.Crump.Artic.LTREB.main.lane2.NoIndex	k__Bacteria;p__PAUC34f	Sediment (non-saline)	11
528	1995	34	1883.2008.41.Crump.Artic.LTREB.main.lane2.NoIndex	k__Bacteria;p__WWE1	Sediment (non-saline)	11
529	1995	84	1883.2008.41.Crump.Artic.LTREB.main.lane2.NoIndex	k__Bacteria;p__Bacteroidetes	Sediment (non-saline)	11
530	1995	75	1883.2008.41.Crump.Artic.LTREB.main.lane2.NoIndex	k__Bacteria;p__Gemmatimonadetes	Sediment (non-saline)	11
531	1995	49	1883.2008.41.Crump.Artic.LTREB.main.lane2.NoIndex	k__Bacteria;p__BRC1	Sediment (non-saline)	11
532	1995	20	1883.2008.41.Crump.Artic.LTREB.main.lane2.NoIndex	k__Bacteria;p__Caldiserica	Sediment (non-saline)	11
533	1995	60	1883.2008.41.Crump.Artic.LTREB.main.lane2.NoIndex	k__Bacteria;p__GN02	Sediment (non-saline)	11
534	1995	73	1883.2008.41.Crump.Artic.LTREB.main.lane2.NoIndex	k__Bacteria;p__Spirochaetes	Sediment (non-saline)	11
535	1995	62	1883.2008.41.Crump.Artic.LTREB.main.lane2.NoIndex	k__Bacteria;p__OP3	Sediment (non-saline)	11
536	1995	76	1883.2008.41.Crump.Artic.LTREB.main.lane2.NoIndex	k__Bacteria;p__Acidobacteria	Sediment (non-saline)	11
537	1995	47	1883.2008.41.Crump.Artic.LTREB.main.lane2.NoIndex	k__Bacteria;p__NC10	Sediment (non-saline)	11
538	1995	33	1883.2008.41.Crump.Artic.LTREB.main.lane2.NoIndex	k__Bacteria;p__WS4	Sediment (non-saline)	11
539	1995	64	1883.2008.41.Crump.Artic.LTREB.main.lane2.NoIndex	k__Bacteria;p__WS3	Sediment (non-saline)	11
540	1995	16	1883.2008.41.Crump.Artic.LTREB.main.lane2.NoIndex	k__Bacteria;p__BHI80-139	Sediment (non-saline)	11
541	1995	56	1883.2008.41.Crump.Artic.LTREB.main.lane2.NoIndex	k__Bacteria;p__Lentisphaerae	Sediment (non-saline)	11
542	1995	32	1883.2008.41.Crump.Artic.LTREB.main.lane2.NoIndex	k__Bacteria;p__WS5	Sediment (non-saline)	11
543	1995	55	1883.2008.41.Crump.Artic.LTREB.main.lane2.NoIndex	k__Bacteria;p__TM7	Sediment (non-saline)	11
544	1995	66	1883.2008.41.Crump.Artic.LTREB.main.lane2.NoIndex	k__Bacteria;p__TM6	Sediment (non-saline)	11
545	1995	80	1883.2008.41.Crump.Artic.LTREB.main.lane2.NoIndex	unclassified	Sediment (non-saline)	11
546	1995	26	1883.2008.41.Crump.Artic.LTREB.main.lane2.NoIndex	k__Bacteria;p__TPD-58	Sediment (non-saline)	11
547	1995	79	1883.2008.41.Crump.Artic.LTREB.main.lane2.NoIndex	k__Bacteria;p__Verrucomicrobia	Sediment (non-saline)	11
548	1995	53	1883.2008.41.Crump.Artic.LTREB.main.lane2.NoIndex	k__Bacteria;p__NKB19	Sediment (non-saline)	11
549	1995	35	1883.2008.41.Crump.Artic.LTREB.main.lane2.NoIndex	k__Bacteria;p__[Caldithrix]	Sediment (non-saline)	11
550	1995	77	1883.2008.41.Crump.Artic.LTREB.main.lane2.NoIndex	k__Bacteria;p__Chloroflexi	Sediment (non-saline)	11
551	1995	48	1883.2008.41.Crump.Artic.LTREB.main.lane2.NoIndex	k__Bacteria;p__OP11	Sediment (non-saline)	11
552	1995	50	1883.2008.41.Crump.Artic.LTREB.main.lane2.NoIndex	k__Bacteria;p__FBP	Sediment (non-saline)	11
553	1995	38	1883.2008.41.Crump.Artic.LTREB.main.lane2.NoIndex	k__Bacteria;p__OP9	Sediment (non-saline)	11
554	1995	85	1883.2008.41.Crump.Artic.LTREB.main.lane2.NoIndex	k__Bacteria;p__Proteobacteria	Sediment (non-saline)	11
555	1995	51	1883.2008.41.Crump.Artic.LTREB.main.lane2.NoIndex	k__Bacteria;p__OP8	Sediment (non-saline)	11
556	1995	65	1883.2008.41.Crump.Artic.LTREB.main.lane2.NoIndex	k__Bacteria;p__OD1	Sediment (non-saline)	11
557	1995	54	1883.2008.41.Crump.Artic.LTREB.main.lane2.NoIndex	k__Bacteria;p__GN04	Sediment (non-saline)	11
558	1995	63	1883.2008.41.Crump.Artic.LTREB.main.lane2.NoIndex	k__Bacteria;p__Elusimicrobia	Sediment (non-saline)	11
559	1995	57	1883.2008.41.Crump.Artic.LTREB.main.lane2.NoIndex	k__Bacteria;p__[Thermi]	Sediment (non-saline)	11
560	1995	70	1883.2008.41.Crump.Artic.LTREB.main.lane2.NoIndex	k__Archaea;p__Euryarchaeota	Sediment (non-saline)	11
561	1995	52	1883.2008.41.Crump.Artic.LTREB.main.lane2.NoIndex	k__Bacteria;p__SR1	Sediment (non-saline)	11
562	1995	83	1883.2008.41.Crump.Artic.LTREB.main.lane2.NoIndex	k__Bacteria;p__Actinobacteria	Sediment (non-saline)	11
563	1995	29	1883.2008.41.Crump.Artic.LTREB.main.lane2.NoIndex	k__Bacteria;p__MVS-104	Sediment (non-saline)	11
564	1995	46	1883.2008.41.Crump.Artic.LTREB.main.lane2.NoIndex	k__Bacteria;p__FCPU426	Sediment (non-saline)	11
565	1995	58	1883.2008.41.Crump.Artic.LTREB.main.lane2.NoIndex	k__Archaea;p__[Parvarchaeota]	Sediment (non-saline)	11
566	1995	69	1883.2008.41.Crump.Artic.LTREB.main.lane2.NoIndex	k__Bacteria;p__Nitrospirae	Sediment (non-saline)	11
567	1898	67	1642.MS00526	k__Bacteria;p__Chlamydiae	Plant rhizosphere	7
568	1898	74	1642.MS00526	k__Archaea;p__Crenarchaeota	Plant rhizosphere	7
569	1898	72	1642.MS00526	k__Bacteria;p__Chlorobi	Plant rhizosphere	7
570	1898	42	1642.MS00526	k__Bacteria;p__GOUTA4	Plant rhizosphere	7
571	1898	82	1642.MS00526	k__Bacteria;p__Cyanobacteria	Plant rhizosphere	7
572	1898	36	1642.MS00526	k__Bacteria;p__AC1	Plant rhizosphere	7
573	1898	61	1642.MS00526	k__Bacteria;p__Fibrobacteres	Plant rhizosphere	7
574	1898	71	1642.MS00526	k__Bacteria;p__Armatimonadetes	Plant rhizosphere	7
575	1898	78	1642.MS00526	k__Bacteria;p__Planctomycetes	Plant rhizosphere	7
576	1898	81	1642.MS00526	k__Bacteria;p__Firmicutes	Plant rhizosphere	7
577	1898	19	1642.MS00526	k__Bacteria;p__GAL15	Plant rhizosphere	7
578	1898	84	1642.MS00526	k__Bacteria;p__Bacteroidetes	Plant rhizosphere	7
579	1898	75	1642.MS00526	k__Bacteria;p__Gemmatimonadetes	Plant rhizosphere	7
580	1898	49	1642.MS00526	k__Bacteria;p__BRC1	Plant rhizosphere	7
581	1898	73	1642.MS00526	k__Bacteria;p__Spirochaetes	Plant rhizosphere	7
582	1898	62	1642.MS00526	k__Bacteria;p__OP3	Plant rhizosphere	7
583	1898	76	1642.MS00526	k__Bacteria;p__Acidobacteria	Plant rhizosphere	7
584	1898	59	1642.MS00526	k__Bacteria;p__Tenericutes	Plant rhizosphere	7
585	1898	47	1642.MS00526	k__Bacteria;p__NC10	Plant rhizosphere	7
586	1898	33	1642.MS00526	k__Bacteria;p__WS4	Plant rhizosphere	7
587	1898	64	1642.MS00526	k__Bacteria;p__WS3	Plant rhizosphere	7
588	1898	32	1642.MS00526	k__Bacteria;p__WS5	Plant rhizosphere	7
589	1898	55	1642.MS00526	k__Bacteria;p__TM7	Plant rhizosphere	7
590	1898	21	1642.MS00526	k__Bacteria;p__SC4	Plant rhizosphere	7
591	1898	80	1642.MS00526	unclassified	Plant rhizosphere	7
592	1898	26	1642.MS00526	k__Bacteria;p__TPD-58	Plant rhizosphere	7
593	1898	79	1642.MS00526	k__Bacteria;p__Verrucomicrobia	Plant rhizosphere	7
594	1898	53	1642.MS00526	k__Bacteria;p__NKB19	Plant rhizosphere	7
595	1898	77	1642.MS00526	k__Bacteria;p__Chloroflexi	Plant rhizosphere	7
596	1898	48	1642.MS00526	k__Bacteria;p__OP11	Plant rhizosphere	7
597	1898	85	1642.MS00526	k__Bacteria;p__Proteobacteria	Plant rhizosphere	7
598	1898	51	1642.MS00526	k__Bacteria;p__OP8	Plant rhizosphere	7
599	1898	65	1642.MS00526	k__Bacteria;p__OD1	Plant rhizosphere	7
600	1898	54	1642.MS00526	k__Bacteria;p__GN04	Plant rhizosphere	7
601	1898	63	1642.MS00526	k__Bacteria;p__Elusimicrobia	Plant rhizosphere	7
602	1898	70	1642.MS00526	k__Archaea;p__Euryarchaeota	Plant rhizosphere	7
603	1898	83	1642.MS00526	k__Bacteria;p__Actinobacteria	Plant rhizosphere	7
604	1898	46	1642.MS00526	k__Bacteria;p__FCPU426	Plant rhizosphere	7
605	1898	58	1642.MS00526	k__Archaea;p__[Parvarchaeota]	Plant rhizosphere	7
606	1898	69	1642.MS00526	k__Bacteria;p__Nitrospirae	Plant rhizosphere	7
607	1516	67	1031.HJDF2	k__Bacteria;p__Chlamydiae	Soil (non-saline)	9
608	1516	74	1031.HJDF2	k__Archaea;p__Crenarchaeota	Soil (non-saline)	9
609	1516	72	1031.HJDF2	k__Bacteria;p__Chlorobi	Soil (non-saline)	9
610	1516	61	1031.HJDF2	k__Bacteria;p__Fibrobacteres	Soil (non-saline)	9
611	1516	71	1031.HJDF2	k__Bacteria;p__Armatimonadetes	Soil (non-saline)	9
612	1516	78	1031.HJDF2	k__Bacteria;p__Planctomycetes	Soil (non-saline)	9
613	1516	81	1031.HJDF2	k__Bacteria;p__Firmicutes	Soil (non-saline)	9
614	1516	84	1031.HJDF2	k__Bacteria;p__Bacteroidetes	Soil (non-saline)	9
615	1516	75	1031.HJDF2	k__Bacteria;p__Gemmatimonadetes	Soil (non-saline)	9
616	1516	37	1031.HJDF2	k__Bacteria;p__AD3	Soil (non-saline)	9
617	1516	62	1031.HJDF2	k__Bacteria;p__OP3	Soil (non-saline)	9
618	1516	76	1031.HJDF2	k__Bacteria;p__Acidobacteria	Soil (non-saline)	9
619	1516	64	1031.HJDF2	k__Bacteria;p__WS3	Soil (non-saline)	9
620	1516	55	1031.HJDF2	k__Bacteria;p__TM7	Soil (non-saline)	9
621	1516	66	1031.HJDF2	k__Bacteria;p__TM6	Soil (non-saline)	9
622	1516	80	1031.HJDF2	unclassified	Soil (non-saline)	9
623	1516	79	1031.HJDF2	k__Bacteria;p__Verrucomicrobia	Soil (non-saline)	9
624	1516	77	1031.HJDF2	k__Bacteria;p__Chloroflexi	Soil (non-saline)	9
625	1516	50	1031.HJDF2	k__Bacteria;p__FBP	Soil (non-saline)	9
626	1516	85	1031.HJDF2	k__Bacteria;p__Proteobacteria	Soil (non-saline)	9
627	1516	65	1031.HJDF2	k__Bacteria;p__OD1	Soil (non-saline)	9
628	1516	63	1031.HJDF2	k__Bacteria;p__Elusimicrobia	Soil (non-saline)	9
629	1516	70	1031.HJDF2	k__Archaea;p__Euryarchaeota	Soil (non-saline)	9
630	1516	83	1031.HJDF2	k__Bacteria;p__Actinobacteria	Soil (non-saline)	9
631	1516	46	1031.HJDF2	k__Bacteria;p__FCPU426	Soil (non-saline)	9
632	1516	69	1031.HJDF2	k__Bacteria;p__Nitrospirae	Soil (non-saline)	9
633	1621	67	809.PLRP3.85	k__Bacteria;p__Chlamydiae	Surface (non-saline)	10
634	1621	74	809.PLRP3.85	k__Archaea;p__Crenarchaeota	Surface (non-saline)	10
635	1621	72	809.PLRP3.85	k__Bacteria;p__Chlorobi	Surface (non-saline)	10
636	1621	82	809.PLRP3.85	k__Bacteria;p__Cyanobacteria	Surface (non-saline)	10
637	1621	61	809.PLRP3.85	k__Bacteria;p__Fibrobacteres	Surface (non-saline)	10
638	1621	71	809.PLRP3.85	k__Bacteria;p__Armatimonadetes	Surface (non-saline)	10
639	1621	78	809.PLRP3.85	k__Bacteria;p__Planctomycetes	Surface (non-saline)	10
640	1621	81	809.PLRP3.85	k__Bacteria;p__Firmicutes	Surface (non-saline)	10
641	1621	7	809.PLRP3.85	k__Bacteria;p__MVP-21	Surface (non-saline)	10
642	1621	84	809.PLRP3.85	k__Bacteria;p__Bacteroidetes	Surface (non-saline)	10
643	1621	75	809.PLRP3.85	k__Bacteria;p__Gemmatimonadetes	Surface (non-saline)	10
644	1621	40	809.PLRP3.85	k__Bacteria;p__SBR1093	Surface (non-saline)	10
645	1621	62	809.PLRP3.85	k__Bacteria;p__OP3	Surface (non-saline)	10
646	1621	76	809.PLRP3.85	k__Bacteria;p__Acidobacteria	Surface (non-saline)	10
647	1621	47	809.PLRP3.85	k__Bacteria;p__NC10	Surface (non-saline)	10
648	1621	64	809.PLRP3.85	k__Bacteria;p__WS3	Surface (non-saline)	10
649	1621	66	809.PLRP3.85	k__Bacteria;p__TM6	Surface (non-saline)	10
650	1621	80	809.PLRP3.85	unclassified	Surface (non-saline)	10
651	1621	79	809.PLRP3.85	k__Bacteria;p__Verrucomicrobia	Surface (non-saline)	10
652	1621	53	809.PLRP3.85	k__Bacteria;p__NKB19	Surface (non-saline)	10
653	1621	35	809.PLRP3.85	k__Bacteria;p__[Caldithrix]	Surface (non-saline)	10
654	1621	77	809.PLRP3.85	k__Bacteria;p__Chloroflexi	Surface (non-saline)	10
655	1621	48	809.PLRP3.85	k__Bacteria;p__OP11	Surface (non-saline)	10
656	1621	85	809.PLRP3.85	k__Bacteria;p__Proteobacteria	Surface (non-saline)	10
657	1621	65	809.PLRP3.85	k__Bacteria;p__OD1	Surface (non-saline)	10
658	1621	54	809.PLRP3.85	k__Bacteria;p__GN04	Surface (non-saline)	10
659	1621	63	809.PLRP3.85	k__Bacteria;p__Elusimicrobia	Surface (non-saline)	10
660	1621	83	809.PLRP3.85	k__Bacteria;p__Actinobacteria	Surface (non-saline)	10
661	1621	69	809.PLRP3.85	k__Bacteria;p__Nitrospirae	Surface (non-saline)	10
662	1208	67	638.VAN35.120210.1	k__Bacteria;p__Chlamydiae	Water (non-saline)	8
663	1208	74	638.VAN35.120210.1	k__Archaea;p__Crenarchaeota	Water (non-saline)	8
664	1208	72	638.VAN35.120210.1	k__Bacteria;p__Chlorobi	Water (non-saline)	8
665	1208	82	638.VAN35.120210.1	k__Bacteria;p__Cyanobacteria	Water (non-saline)	8
666	1208	78	638.VAN35.120210.1	k__Bacteria;p__Planctomycetes	Water (non-saline)	8
667	1208	84	638.VAN35.120210.1	k__Bacteria;p__Bacteroidetes	Water (non-saline)	8
668	1208	75	638.VAN35.120210.1	k__Bacteria;p__Gemmatimonadetes	Water (non-saline)	8
669	1208	76	638.VAN35.120210.1	k__Bacteria;p__Acidobacteria	Water (non-saline)	8
670	1208	66	638.VAN35.120210.1	k__Bacteria;p__TM6	Water (non-saline)	8
671	1208	80	638.VAN35.120210.1	unclassified	Water (non-saline)	8
672	1208	79	638.VAN35.120210.1	k__Bacteria;p__Verrucomicrobia	Water (non-saline)	8
673	1208	77	638.VAN35.120210.1	k__Bacteria;p__Chloroflexi	Water (non-saline)	8
674	1208	85	638.VAN35.120210.1	k__Bacteria;p__Proteobacteria	Water (non-saline)	8
675	1208	65	638.VAN35.120210.1	k__Bacteria;p__OD1	Water (non-saline)	8
676	1208	63	638.VAN35.120210.1	k__Bacteria;p__Elusimicrobia	Water (non-saline)	8
677	1208	70	638.VAN35.120210.1	k__Archaea;p__Euryarchaeota	Water (non-saline)	8
678	1208	83	638.VAN35.120210.1	k__Bacteria;p__Actinobacteria	Water (non-saline)	8
679	1208	69	638.VAN35.120210.1	k__Bacteria;p__Nitrospirae	Water (non-saline)	8
680	57	82	2382.SH008.C6.HA.1.729.leav.9.12.lane8.NoIndex.L008.sequences	k__Bacteria;p__Cyanobacteria	Plant corpus	1
681	57	81	2382.SH008.C6.HA.1.729.leav.9.12.lane8.NoIndex.L008.sequences	k__Bacteria;p__Firmicutes	Plant corpus	1
682	57	85	2382.SH008.C6.HA.1.729.leav.9.12.lane8.NoIndex.L008.sequences	k__Bacteria;p__Proteobacteria	Plant corpus	1
683	1891	67	1642.MS00522	k__Bacteria;p__Chlamydiae	Plant rhizosphere	7
684	1891	74	1642.MS00522	k__Archaea;p__Crenarchaeota	Plant rhizosphere	7
685	1891	72	1642.MS00522	k__Bacteria;p__Chlorobi	Plant rhizosphere	7
686	1891	42	1642.MS00522	k__Bacteria;p__GOUTA4	Plant rhizosphere	7
687	1891	82	1642.MS00522	k__Bacteria;p__Cyanobacteria	Plant rhizosphere	7
688	1891	36	1642.MS00522	k__Bacteria;p__AC1	Plant rhizosphere	7
689	1891	61	1642.MS00522	k__Bacteria;p__Fibrobacteres	Plant rhizosphere	7
690	1891	71	1642.MS00522	k__Bacteria;p__Armatimonadetes	Plant rhizosphere	7
691	1891	78	1642.MS00522	k__Bacteria;p__Planctomycetes	Plant rhizosphere	7
692	1891	81	1642.MS00522	k__Bacteria;p__Firmicutes	Plant rhizosphere	7
693	1891	84	1642.MS00522	k__Bacteria;p__Bacteroidetes	Plant rhizosphere	7
694	1891	75	1642.MS00522	k__Bacteria;p__Gemmatimonadetes	Plant rhizosphere	7
695	1891	73	1642.MS00522	k__Bacteria;p__Spirochaetes	Plant rhizosphere	7
696	1891	37	1642.MS00522	k__Bacteria;p__AD3	Plant rhizosphere	7
697	1891	62	1642.MS00522	k__Bacteria;p__OP3	Plant rhizosphere	7
698	1891	76	1642.MS00522	k__Bacteria;p__Acidobacteria	Plant rhizosphere	7
699	1891	45	1642.MS00522	k__Bacteria;p__WS2	Plant rhizosphere	7
700	1891	59	1642.MS00522	k__Bacteria;p__Tenericutes	Plant rhizosphere	7
701	1891	47	1642.MS00522	k__Bacteria;p__NC10	Plant rhizosphere	7
702	1891	64	1642.MS00522	k__Bacteria;p__WS3	Plant rhizosphere	7
703	1891	56	1642.MS00522	k__Bacteria;p__Lentisphaerae	Plant rhizosphere	7
704	1891	66	1642.MS00522	k__Bacteria;p__TM6	Plant rhizosphere	7
705	1891	80	1642.MS00522	unclassified	Plant rhizosphere	7
706	1891	26	1642.MS00522	k__Bacteria;p__TPD-58	Plant rhizosphere	7
707	1891	79	1642.MS00522	k__Bacteria;p__Verrucomicrobia	Plant rhizosphere	7
708	1891	53	1642.MS00522	k__Bacteria;p__NKB19	Plant rhizosphere	7
709	1891	77	1642.MS00522	k__Bacteria;p__Chloroflexi	Plant rhizosphere	7
710	1891	48	1642.MS00522	k__Bacteria;p__OP11	Plant rhizosphere	7
711	1891	85	1642.MS00522	k__Bacteria;p__Proteobacteria	Plant rhizosphere	7
712	1891	51	1642.MS00522	k__Bacteria;p__OP8	Plant rhizosphere	7
713	1891	65	1642.MS00522	k__Bacteria;p__OD1	Plant rhizosphere	7
714	1891	54	1642.MS00522	k__Bacteria;p__GN04	Plant rhizosphere	7
715	1891	63	1642.MS00522	k__Bacteria;p__Elusimicrobia	Plant rhizosphere	7
716	1891	70	1642.MS00522	k__Archaea;p__Euryarchaeota	Plant rhizosphere	7
717	1891	52	1642.MS00522	k__Bacteria;p__SR1	Plant rhizosphere	7
718	1891	83	1642.MS00522	k__Bacteria;p__Actinobacteria	Plant rhizosphere	7
719	1891	46	1642.MS00522	k__Bacteria;p__FCPU426	Plant rhizosphere	7
720	1891	58	1642.MS00522	k__Archaea;p__[Parvarchaeota]	Plant rhizosphere	7
721	1891	69	1642.MS00522	k__Bacteria;p__Nitrospirae	Plant rhizosphere	7
722	1791	74	810.1230A1H1	k__Archaea;p__Crenarchaeota	Sediment (saline)	3
723	1791	72	810.1230A1H1	k__Bacteria;p__Chlorobi	Sediment (saline)	3
724	1791	42	810.1230A1H1	k__Bacteria;p__GOUTA4	Sediment (saline)	3
725	1791	82	810.1230A1H1	k__Bacteria;p__Cyanobacteria	Sediment (saline)	3
726	1791	36	810.1230A1H1	k__Bacteria;p__AC1	Sediment (saline)	3
727	1791	78	810.1230A1H1	k__Bacteria;p__Planctomycetes	Sediment (saline)	3
728	1791	81	810.1230A1H1	k__Bacteria;p__Firmicutes	Sediment (saline)	3
729	1791	10	810.1230A1H1	k__Bacteria;p__LD1	Sediment (saline)	3
730	1791	44	810.1230A1H1	k__Bacteria;p__SAR406	Sediment (saline)	3
731	1791	23	810.1230A1H1	k__Bacteria;p__Hyd24-12	Sediment (saline)	3
732	1791	39	810.1230A1H1	k__Bacteria;p__PAUC34f	Sediment (saline)	3
733	1791	34	810.1230A1H1	k__Bacteria;p__WWE1	Sediment (saline)	3
734	1791	84	810.1230A1H1	k__Bacteria;p__Bacteroidetes	Sediment (saline)	3
735	1791	75	810.1230A1H1	k__Bacteria;p__Gemmatimonadetes	Sediment (saline)	3
736	1791	73	810.1230A1H1	k__Bacteria;p__Spirochaetes	Sediment (saline)	3
737	1791	62	810.1230A1H1	k__Bacteria;p__OP3	Sediment (saline)	3
738	1791	64	810.1230A1H1	k__Bacteria;p__WS3	Sediment (saline)	3
739	1791	16	810.1230A1H1	k__Bacteria;p__BHI80-139	Sediment (saline)	3
740	1791	66	810.1230A1H1	k__Bacteria;p__TM6	Sediment (saline)	3
741	1791	11	810.1230A1H1	k__Bacteria;p__CD12	Sediment (saline)	3
742	1791	80	810.1230A1H1	unclassified	Sediment (saline)	3
743	1791	79	810.1230A1H1	k__Bacteria;p__Verrucomicrobia	Sediment (saline)	3
744	1791	77	810.1230A1H1	k__Bacteria;p__Chloroflexi	Sediment (saline)	3
745	1791	48	810.1230A1H1	k__Bacteria;p__OP11	Sediment (saline)	3
746	1791	38	810.1230A1H1	k__Bacteria;p__OP9	Sediment (saline)	3
747	1791	85	810.1230A1H1	k__Bacteria;p__Proteobacteria	Sediment (saline)	3
748	1791	51	810.1230A1H1	k__Bacteria;p__OP8	Sediment (saline)	3
749	1791	65	810.1230A1H1	k__Bacteria;p__OD1	Sediment (saline)	3
750	1791	54	810.1230A1H1	k__Bacteria;p__GN04	Sediment (saline)	3
751	1791	63	810.1230A1H1	k__Bacteria;p__Elusimicrobia	Sediment (saline)	3
752	1791	70	810.1230A1H1	k__Archaea;p__Euryarchaeota	Sediment (saline)	3
753	1791	14	810.1230A1H1	k__Bacteria;p__Poribacteria	Sediment (saline)	3
754	1791	41	810.1230A1H1	k__Bacteria;p__Caldithrix	Sediment (saline)	3
755	1791	83	810.1230A1H1	k__Bacteria;p__Actinobacteria	Sediment (saline)	3
756	1791	58	810.1230A1H1	k__Archaea;p__[Parvarchaeota]	Sediment (saline)	3
757	1876	67	1198.ARG06.ORi08.InfralitoralC	k__Bacteria;p__Chlamydiae	Sediment (saline)	3
758	1876	74	1198.ARG06.ORi08.InfralitoralC	k__Archaea;p__Crenarchaeota	Sediment (saline)	3
759	1876	68	1198.ARG06.ORi08.InfralitoralC	k__Bacteria;p__Fusobacteria	Sediment (saline)	3
760	1876	72	1198.ARG06.ORi08.InfralitoralC	k__Bacteria;p__Chlorobi	Sediment (saline)	3
761	1876	82	1198.ARG06.ORi08.InfralitoralC	k__Bacteria;p__Cyanobacteria	Sediment (saline)	3
762	1876	61	1198.ARG06.ORi08.InfralitoralC	k__Bacteria;p__Fibrobacteres	Sediment (saline)	3
763	1876	78	1198.ARG06.ORi08.InfralitoralC	k__Bacteria;p__Planctomycetes	Sediment (saline)	3
764	1876	81	1198.ARG06.ORi08.InfralitoralC	k__Bacteria;p__Firmicutes	Sediment (saline)	3
765	1876	44	1198.ARG06.ORi08.InfralitoralC	k__Bacteria;p__SAR406	Sediment (saline)	3
766	1876	23	1198.ARG06.ORi08.InfralitoralC	k__Bacteria;p__Hyd24-12	Sediment (saline)	3
767	1876	34	1198.ARG06.ORi08.InfralitoralC	k__Bacteria;p__WWE1	Sediment (saline)	3
768	1876	84	1198.ARG06.ORi08.InfralitoralC	k__Bacteria;p__Bacteroidetes	Sediment (saline)	3
769	1876	18	1198.ARG06.ORi08.InfralitoralC	k__Bacteria;p__H-178	Sediment (saline)	3
770	1876	75	1198.ARG06.ORi08.InfralitoralC	k__Bacteria;p__Gemmatimonadetes	Sediment (saline)	3
771	1876	73	1198.ARG06.ORi08.InfralitoralC	k__Bacteria;p__Spirochaetes	Sediment (saline)	3
772	1876	62	1198.ARG06.ORi08.InfralitoralC	k__Bacteria;p__OP3	Sediment (saline)	3
773	1876	76	1198.ARG06.ORi08.InfralitoralC	k__Bacteria;p__Acidobacteria	Sediment (saline)	3
774	1876	45	1198.ARG06.ORi08.InfralitoralC	k__Bacteria;p__WS2	Sediment (saline)	3
775	1876	59	1198.ARG06.ORi08.InfralitoralC	k__Bacteria;p__Tenericutes	Sediment (saline)	3
776	1876	64	1198.ARG06.ORi08.InfralitoralC	k__Bacteria;p__WS3	Sediment (saline)	3
777	1876	56	1198.ARG06.ORi08.InfralitoralC	k__Bacteria;p__Lentisphaerae	Sediment (saline)	3
778	1876	32	1198.ARG06.ORi08.InfralitoralC	k__Bacteria;p__WS5	Sediment (saline)	3
779	1876	66	1198.ARG06.ORi08.InfralitoralC	k__Bacteria;p__TM6	Sediment (saline)	3
780	1876	80	1198.ARG06.ORi08.InfralitoralC	unclassified	Sediment (saline)	3
781	1876	79	1198.ARG06.ORi08.InfralitoralC	k__Bacteria;p__Verrucomicrobia	Sediment (saline)	3
782	1876	53	1198.ARG06.ORi08.InfralitoralC	k__Bacteria;p__NKB19	Sediment (saline)	3
783	1876	35	1198.ARG06.ORi08.InfralitoralC	k__Bacteria;p__[Caldithrix]	Sediment (saline)	3
784	1876	77	1198.ARG06.ORi08.InfralitoralC	k__Bacteria;p__Chloroflexi	Sediment (saline)	3
785	1876	38	1198.ARG06.ORi08.InfralitoralC	k__Bacteria;p__OP9	Sediment (saline)	3
786	1876	85	1198.ARG06.ORi08.InfralitoralC	k__Bacteria;p__Proteobacteria	Sediment (saline)	3
787	1876	51	1198.ARG06.ORi08.InfralitoralC	k__Bacteria;p__OP8	Sediment (saline)	3
788	1876	54	1198.ARG06.ORi08.InfralitoralC	k__Bacteria;p__GN04	Sediment (saline)	3
789	1876	63	1198.ARG06.ORi08.InfralitoralC	k__Bacteria;p__Elusimicrobia	Sediment (saline)	3
790	1876	70	1198.ARG06.ORi08.InfralitoralC	k__Archaea;p__Euryarchaeota	Sediment (saline)	3
791	1876	30	1198.ARG06.ORi08.InfralitoralC	k__Bacteria;p__LCP-89	Sediment (saline)	3
792	1876	41	1198.ARG06.ORi08.InfralitoralC	k__Bacteria;p__Caldithrix	Sediment (saline)	3
793	1876	83	1198.ARG06.ORi08.InfralitoralC	k__Bacteria;p__Actinobacteria	Sediment (saline)	3
794	1876	58	1198.ARG06.ORi08.InfralitoralC	k__Archaea;p__[Parvarchaeota]	Sediment (saline)	3
795	1876	69	1198.ARG06.ORi08.InfralitoralC	k__Bacteria;p__Nitrospirae	Sediment (saline)	3
796	1046	68	1734.LD.NBS1079E	k__Bacteria;p__Fusobacteria	Animal distal gut	4
797	1046	8	1734.LD.NBS1079E	k__Bacteria;p__Deferribacteres	Animal distal gut	4
798	1046	82	1734.LD.NBS1079E	k__Bacteria;p__Cyanobacteria	Animal distal gut	4
799	1046	78	1734.LD.NBS1079E	k__Bacteria;p__Planctomycetes	Animal distal gut	4
800	1046	81	1734.LD.NBS1079E	k__Bacteria;p__Firmicutes	Animal distal gut	4
801	1046	84	1734.LD.NBS1079E	k__Bacteria;p__Bacteroidetes	Animal distal gut	4
802	1046	73	1734.LD.NBS1079E	k__Bacteria;p__Spirochaetes	Animal distal gut	4
803	1046	31	1734.LD.NBS1079E	k__Bacteria;p__Synergistetes	Animal distal gut	4
804	1046	59	1734.LD.NBS1079E	k__Bacteria;p__Tenericutes	Animal distal gut	4
805	1046	56	1734.LD.NBS1079E	k__Bacteria;p__Lentisphaerae	Animal distal gut	4
806	1046	80	1734.LD.NBS1079E	unclassified	Animal distal gut	4
807	1046	79	1734.LD.NBS1079E	k__Bacteria;p__Verrucomicrobia	Animal distal gut	4
808	1046	85	1734.LD.NBS1079E	k__Bacteria;p__Proteobacteria	Animal distal gut	4
809	1046	63	1734.LD.NBS1079E	k__Bacteria;p__Elusimicrobia	Animal distal gut	4
810	1046	83	1734.LD.NBS1079E	k__Bacteria;p__Actinobacteria	Animal distal gut	4
811	1801	74	807.BG.S.12.b	k__Archaea;p__Crenarchaeota	Sediment (non-saline)	11
812	1801	72	807.BG.S.12.b	k__Bacteria;p__Chlorobi	Sediment (non-saline)	11
813	1801	42	807.BG.S.12.b	k__Bacteria;p__GOUTA4	Sediment (non-saline)	11
814	1801	82	807.BG.S.12.b	k__Bacteria;p__Cyanobacteria	Sediment (non-saline)	11
815	1801	71	807.BG.S.12.b	k__Bacteria;p__Armatimonadetes	Sediment (non-saline)	11
816	1801	78	807.BG.S.12.b	k__Bacteria;p__Planctomycetes	Sediment (non-saline)	11
817	1801	81	807.BG.S.12.b	k__Bacteria;p__Firmicutes	Sediment (non-saline)	11
818	1801	34	807.BG.S.12.b	k__Bacteria;p__WWE1	Sediment (non-saline)	11
819	1801	84	807.BG.S.12.b	k__Bacteria;p__Bacteroidetes	Sediment (non-saline)	11
820	1801	75	807.BG.S.12.b	k__Bacteria;p__Gemmatimonadetes	Sediment (non-saline)	11
821	1801	60	807.BG.S.12.b	k__Bacteria;p__GN02	Sediment (non-saline)	11
822	1801	73	807.BG.S.12.b	k__Bacteria;p__Spirochaetes	Sediment (non-saline)	11
823	1801	62	807.BG.S.12.b	k__Bacteria;p__OP3	Sediment (non-saline)	11
824	1801	76	807.BG.S.12.b	k__Bacteria;p__Acidobacteria	Sediment (non-saline)	11
825	1801	28	807.BG.S.12.b	k__Bacteria;p__WS1	Sediment (non-saline)	11
826	1801	47	807.BG.S.12.b	k__Bacteria;p__NC10	Sediment (non-saline)	11
827	1801	64	807.BG.S.12.b	k__Bacteria;p__WS3	Sediment (non-saline)	11
828	1801	80	807.BG.S.12.b	unclassified	Sediment (non-saline)	11
829	1801	79	807.BG.S.12.b	k__Bacteria;p__Verrucomicrobia	Sediment (non-saline)	11
830	1801	53	807.BG.S.12.b	k__Bacteria;p__NKB19	Sediment (non-saline)	11
831	1801	77	807.BG.S.12.b	k__Bacteria;p__Chloroflexi	Sediment (non-saline)	11
832	1801	48	807.BG.S.12.b	k__Bacteria;p__OP11	Sediment (non-saline)	11
833	1801	85	807.BG.S.12.b	k__Bacteria;p__Proteobacteria	Sediment (non-saline)	11
834	1801	51	807.BG.S.12.b	k__Bacteria;p__OP8	Sediment (non-saline)	11
835	1801	65	807.BG.S.12.b	k__Bacteria;p__OD1	Sediment (non-saline)	11
836	1801	54	807.BG.S.12.b	k__Bacteria;p__GN04	Sediment (non-saline)	11
837	1801	63	807.BG.S.12.b	k__Bacteria;p__Elusimicrobia	Sediment (non-saline)	11
838	1801	57	807.BG.S.12.b	k__Bacteria;p__[Thermi]	Sediment (non-saline)	11
839	1801	17	807.BG.S.12.b	k__Bacteria;p__OC31	Sediment (non-saline)	11
840	1801	70	807.BG.S.12.b	k__Archaea;p__Euryarchaeota	Sediment (non-saline)	11
841	1801	41	807.BG.S.12.b	k__Bacteria;p__Caldithrix	Sediment (non-saline)	11
842	1801	83	807.BG.S.12.b	k__Bacteria;p__Actinobacteria	Sediment (non-saline)	11
843	1801	29	807.BG.S.12.b	k__Bacteria;p__MVS-104	Sediment (non-saline)	11
844	1801	58	807.BG.S.12.b	k__Archaea;p__[Parvarchaeota]	Sediment (non-saline)	11
845	1801	69	807.BG.S.12.b	k__Bacteria;p__Nitrospirae	Sediment (non-saline)	11
846	1981	74	1622.UPSub.36.37	k__Archaea;p__Crenarchaeota	Sediment (non-saline)	11
847	1981	72	1622.UPSub.36.37	k__Bacteria;p__Chlorobi	Sediment (non-saline)	11
848	1981	42	1622.UPSub.36.37	k__Bacteria;p__GOUTA4	Sediment (non-saline)	11
849	1981	82	1622.UPSub.36.37	k__Bacteria;p__Cyanobacteria	Sediment (non-saline)	11
850	1981	36	1622.UPSub.36.37	k__Bacteria;p__AC1	Sediment (non-saline)	11
851	1981	61	1622.UPSub.36.37	k__Bacteria;p__Fibrobacteres	Sediment (non-saline)	11
852	1981	71	1622.UPSub.36.37	k__Bacteria;p__Armatimonadetes	Sediment (non-saline)	11
853	1981	78	1622.UPSub.36.37	k__Bacteria;p__Planctomycetes	Sediment (non-saline)	11
854	1981	81	1622.UPSub.36.37	k__Bacteria;p__Firmicutes	Sediment (non-saline)	11
855	1981	39	1622.UPSub.36.37	k__Bacteria;p__PAUC34f	Sediment (non-saline)	11
856	1981	84	1622.UPSub.36.37	k__Bacteria;p__Bacteroidetes	Sediment (non-saline)	11
857	1981	75	1622.UPSub.36.37	k__Bacteria;p__Gemmatimonadetes	Sediment (non-saline)	11
858	1981	49	1622.UPSub.36.37	k__Bacteria;p__BRC1	Sediment (non-saline)	11
859	1981	20	1622.UPSub.36.37	k__Bacteria;p__Caldiserica	Sediment (non-saline)	11
860	1981	60	1622.UPSub.36.37	k__Bacteria;p__GN02	Sediment (non-saline)	11
861	1981	73	1622.UPSub.36.37	k__Bacteria;p__Spirochaetes	Sediment (non-saline)	11
862	1981	27	1622.UPSub.36.37	k__Bacteria;p__OP1	Sediment (non-saline)	11
863	1981	62	1622.UPSub.36.37	k__Bacteria;p__OP3	Sediment (non-saline)	11
864	1981	76	1622.UPSub.36.37	k__Bacteria;p__Acidobacteria	Sediment (non-saline)	11
865	1981	45	1622.UPSub.36.37	k__Bacteria;p__WS2	Sediment (non-saline)	11
866	1981	28	1622.UPSub.36.37	k__Bacteria;p__WS1	Sediment (non-saline)	11
867	1981	47	1622.UPSub.36.37	k__Bacteria;p__NC10	Sediment (non-saline)	11
868	1981	33	1622.UPSub.36.37	k__Bacteria;p__WS4	Sediment (non-saline)	11
869	1981	64	1622.UPSub.36.37	k__Bacteria;p__WS3	Sediment (non-saline)	11
870	1981	56	1622.UPSub.36.37	k__Bacteria;p__Lentisphaerae	Sediment (non-saline)	11
871	1981	66	1622.UPSub.36.37	k__Bacteria;p__TM6	Sediment (non-saline)	11
872	1981	21	1622.UPSub.36.37	k__Bacteria;p__SC4	Sediment (non-saline)	11
873	1981	80	1622.UPSub.36.37	unclassified	Sediment (non-saline)	11
874	1981	26	1622.UPSub.36.37	k__Bacteria;p__TPD-58	Sediment (non-saline)	11
875	1981	79	1622.UPSub.36.37	k__Bacteria;p__Verrucomicrobia	Sediment (non-saline)	11
876	1981	53	1622.UPSub.36.37	k__Bacteria;p__NKB19	Sediment (non-saline)	11
877	1981	35	1622.UPSub.36.37	k__Bacteria;p__[Caldithrix]	Sediment (non-saline)	11
878	1981	77	1622.UPSub.36.37	k__Bacteria;p__Chloroflexi	Sediment (non-saline)	11
879	1981	48	1622.UPSub.36.37	k__Bacteria;p__OP11	Sediment (non-saline)	11
880	1981	38	1622.UPSub.36.37	k__Bacteria;p__OP9	Sediment (non-saline)	11
881	1981	85	1622.UPSub.36.37	k__Bacteria;p__Proteobacteria	Sediment (non-saline)	11
882	1981	51	1622.UPSub.36.37	k__Bacteria;p__OP8	Sediment (non-saline)	11
883	1981	65	1622.UPSub.36.37	k__Bacteria;p__OD1	Sediment (non-saline)	11
884	1981	54	1622.UPSub.36.37	k__Bacteria;p__GN04	Sediment (non-saline)	11
885	1981	63	1622.UPSub.36.37	k__Bacteria;p__Elusimicrobia	Sediment (non-saline)	11
886	1981	70	1622.UPSub.36.37	k__Archaea;p__Euryarchaeota	Sediment (non-saline)	11
887	1981	30	1622.UPSub.36.37	k__Bacteria;p__LCP-89	Sediment (non-saline)	11
888	1981	41	1622.UPSub.36.37	k__Bacteria;p__Caldithrix	Sediment (non-saline)	11
889	1981	83	1622.UPSub.36.37	k__Bacteria;p__Actinobacteria	Sediment (non-saline)	11
890	1981	46	1622.UPSub.36.37	k__Bacteria;p__FCPU426	Sediment (non-saline)	11
891	1981	58	1622.UPSub.36.37	k__Archaea;p__[Parvarchaeota]	Sediment (non-saline)	11
892	1981	69	1622.UPSub.36.37	k__Bacteria;p__Nitrospirae	Sediment (non-saline)	11
893	1712	67	1692.Biofilm.A.DC.1.C.2012	k__Bacteria;p__Chlamydiae	Soil (non-saline)	9
894	1712	74	1692.Biofilm.A.DC.1.C.2012	k__Archaea;p__Crenarchaeota	Soil (non-saline)	9
895	1712	72	1692.Biofilm.A.DC.1.C.2012	k__Bacteria;p__Chlorobi	Soil (non-saline)	9
896	1712	82	1692.Biofilm.A.DC.1.C.2012	k__Bacteria;p__Cyanobacteria	Soil (non-saline)	9
897	1712	61	1692.Biofilm.A.DC.1.C.2012	k__Bacteria;p__Fibrobacteres	Soil (non-saline)	9
898	1712	71	1692.Biofilm.A.DC.1.C.2012	k__Bacteria;p__Armatimonadetes	Soil (non-saline)	9
899	1712	78	1692.Biofilm.A.DC.1.C.2012	k__Bacteria;p__Planctomycetes	Soil (non-saline)	9
900	1712	81	1692.Biofilm.A.DC.1.C.2012	k__Bacteria;p__Firmicutes	Soil (non-saline)	9
901	1712	43	1692.Biofilm.A.DC.1.C.2012	k__Bacteria;p__WPS-2	Soil (non-saline)	9
902	1712	84	1692.Biofilm.A.DC.1.C.2012	k__Bacteria;p__Bacteroidetes	Soil (non-saline)	9
903	1712	75	1692.Biofilm.A.DC.1.C.2012	k__Bacteria;p__Gemmatimonadetes	Soil (non-saline)	9
904	1712	49	1692.Biofilm.A.DC.1.C.2012	k__Bacteria;p__BRC1	Soil (non-saline)	9
905	1712	73	1692.Biofilm.A.DC.1.C.2012	k__Bacteria;p__Spirochaetes	Soil (non-saline)	9
906	1712	37	1692.Biofilm.A.DC.1.C.2012	k__Bacteria;p__AD3	Soil (non-saline)	9
907	1712	76	1692.Biofilm.A.DC.1.C.2012	k__Bacteria;p__Acidobacteria	Soil (non-saline)	9
908	1712	33	1692.Biofilm.A.DC.1.C.2012	k__Bacteria;p__WS4	Soil (non-saline)	9
909	1712	56	1692.Biofilm.A.DC.1.C.2012	k__Bacteria;p__Lentisphaerae	Soil (non-saline)	9
910	1712	55	1692.Biofilm.A.DC.1.C.2012	k__Bacteria;p__TM7	Soil (non-saline)	9
911	1712	66	1692.Biofilm.A.DC.1.C.2012	k__Bacteria;p__TM6	Soil (non-saline)	9
912	1712	80	1692.Biofilm.A.DC.1.C.2012	unclassified	Soil (non-saline)	9
913	1712	79	1692.Biofilm.A.DC.1.C.2012	k__Bacteria;p__Verrucomicrobia	Soil (non-saline)	9
914	1712	77	1692.Biofilm.A.DC.1.C.2012	k__Bacteria;p__Chloroflexi	Soil (non-saline)	9
915	1712	48	1692.Biofilm.A.DC.1.C.2012	k__Bacteria;p__OP11	Soil (non-saline)	9
916	1712	50	1692.Biofilm.A.DC.1.C.2012	k__Bacteria;p__FBP	Soil (non-saline)	9
917	1712	85	1692.Biofilm.A.DC.1.C.2012	k__Bacteria;p__Proteobacteria	Soil (non-saline)	9
918	1712	65	1692.Biofilm.A.DC.1.C.2012	k__Bacteria;p__OD1	Soil (non-saline)	9
919	1712	63	1692.Biofilm.A.DC.1.C.2012	k__Bacteria;p__Elusimicrobia	Soil (non-saline)	9
920	1712	70	1692.Biofilm.A.DC.1.C.2012	k__Archaea;p__Euryarchaeota	Soil (non-saline)	9
921	1712	52	1692.Biofilm.A.DC.1.C.2012	k__Bacteria;p__SR1	Soil (non-saline)	9
922	1712	83	1692.Biofilm.A.DC.1.C.2012	k__Bacteria;p__Actinobacteria	Soil (non-saline)	9
923	1712	46	1692.Biofilm.A.DC.1.C.2012	k__Bacteria;p__FCPU426	Soil (non-saline)	9
924	1712	69	1692.Biofilm.A.DC.1.C.2012	k__Bacteria;p__Nitrospirae	Soil (non-saline)	9
925	838	67	895.Puhimau.mat.3	k__Bacteria;p__Chlamydiae	Surface (non-saline)	10
926	838	82	895.Puhimau.mat.3	k__Bacteria;p__Cyanobacteria	Surface (non-saline)	10
927	838	71	895.Puhimau.mat.3	k__Bacteria;p__Armatimonadetes	Surface (non-saline)	10
928	838	78	895.Puhimau.mat.3	k__Bacteria;p__Planctomycetes	Surface (non-saline)	10
929	838	81	895.Puhimau.mat.3	k__Bacteria;p__Firmicutes	Surface (non-saline)	10
930	838	43	895.Puhimau.mat.3	k__Bacteria;p__WPS-2	Surface (non-saline)	10
931	838	76	895.Puhimau.mat.3	k__Bacteria;p__Acidobacteria	Surface (non-saline)	10
932	838	66	895.Puhimau.mat.3	k__Bacteria;p__TM6	Surface (non-saline)	10
933	838	80	895.Puhimau.mat.3	unclassified	Surface (non-saline)	10
934	838	77	895.Puhimau.mat.3	k__Bacteria;p__Chloroflexi	Surface (non-saline)	10
935	838	85	895.Puhimau.mat.3	k__Bacteria;p__Proteobacteria	Surface (non-saline)	10
936	838	83	895.Puhimau.mat.3	k__Bacteria;p__Actinobacteria	Surface (non-saline)	10
937	1377	72	1883.2010.302A.Crump.Artic.LTREB.main.lane3.NoIndex	k__Bacteria;p__Chlorobi	Surface (non-saline)	10
938	1377	82	1883.2010.302A.Crump.Artic.LTREB.main.lane3.NoIndex	k__Bacteria;p__Cyanobacteria	Surface (non-saline)	10
939	1377	61	1883.2010.302A.Crump.Artic.LTREB.main.lane3.NoIndex	k__Bacteria;p__Fibrobacteres	Surface (non-saline)	10
940	1377	71	1883.2010.302A.Crump.Artic.LTREB.main.lane3.NoIndex	k__Bacteria;p__Armatimonadetes	Surface (non-saline)	10
941	1377	78	1883.2010.302A.Crump.Artic.LTREB.main.lane3.NoIndex	k__Bacteria;p__Planctomycetes	Surface (non-saline)	10
942	1377	84	1883.2010.302A.Crump.Artic.LTREB.main.lane3.NoIndex	k__Bacteria;p__Bacteroidetes	Surface (non-saline)	10
943	1377	75	1883.2010.302A.Crump.Artic.LTREB.main.lane3.NoIndex	k__Bacteria;p__Gemmatimonadetes	Surface (non-saline)	10
944	1377	73	1883.2010.302A.Crump.Artic.LTREB.main.lane3.NoIndex	k__Bacteria;p__Spirochaetes	Surface (non-saline)	10
945	1377	76	1883.2010.302A.Crump.Artic.LTREB.main.lane3.NoIndex	k__Bacteria;p__Acidobacteria	Surface (non-saline)	10
946	1377	64	1883.2010.302A.Crump.Artic.LTREB.main.lane3.NoIndex	k__Bacteria;p__WS3	Surface (non-saline)	10
947	1377	66	1883.2010.302A.Crump.Artic.LTREB.main.lane3.NoIndex	k__Bacteria;p__TM6	Surface (non-saline)	10
948	1377	80	1883.2010.302A.Crump.Artic.LTREB.main.lane3.NoIndex	unclassified	Surface (non-saline)	10
949	1377	79	1883.2010.302A.Crump.Artic.LTREB.main.lane3.NoIndex	k__Bacteria;p__Verrucomicrobia	Surface (non-saline)	10
950	1377	77	1883.2010.302A.Crump.Artic.LTREB.main.lane3.NoIndex	k__Bacteria;p__Chloroflexi	Surface (non-saline)	10
951	1377	85	1883.2010.302A.Crump.Artic.LTREB.main.lane3.NoIndex	k__Bacteria;p__Proteobacteria	Surface (non-saline)	10
952	1377	65	1883.2010.302A.Crump.Artic.LTREB.main.lane3.NoIndex	k__Bacteria;p__OD1	Surface (non-saline)	10
953	1377	63	1883.2010.302A.Crump.Artic.LTREB.main.lane3.NoIndex	k__Bacteria;p__Elusimicrobia	Surface (non-saline)	10
954	1377	57	1883.2010.302A.Crump.Artic.LTREB.main.lane3.NoIndex	k__Bacteria;p__[Thermi]	Surface (non-saline)	10
955	1377	83	1883.2010.302A.Crump.Artic.LTREB.main.lane3.NoIndex	k__Bacteria;p__Actinobacteria	Surface (non-saline)	10
956	1377	58	1883.2010.302A.Crump.Artic.LTREB.main.lane3.NoIndex	k__Archaea;p__[Parvarchaeota]	Surface (non-saline)	10
957	1377	69	1883.2010.302A.Crump.Artic.LTREB.main.lane3.NoIndex	k__Bacteria;p__Nitrospirae	Surface (non-saline)	10
958	1899	67	1642.MS00531	k__Bacteria;p__Chlamydiae	Plant rhizosphere	7
959	1899	74	1642.MS00531	k__Archaea;p__Crenarchaeota	Plant rhizosphere	7
960	1899	72	1642.MS00531	k__Bacteria;p__Chlorobi	Plant rhizosphere	7
961	1899	42	1642.MS00531	k__Bacteria;p__GOUTA4	Plant rhizosphere	7
962	1899	82	1642.MS00531	k__Bacteria;p__Cyanobacteria	Plant rhizosphere	7
963	1899	36	1642.MS00531	k__Bacteria;p__AC1	Plant rhizosphere	7
964	1899	61	1642.MS00531	k__Bacteria;p__Fibrobacteres	Plant rhizosphere	7
965	1899	71	1642.MS00531	k__Bacteria;p__Armatimonadetes	Plant rhizosphere	7
966	1899	78	1642.MS00531	k__Bacteria;p__Planctomycetes	Plant rhizosphere	7
967	1899	81	1642.MS00531	k__Bacteria;p__Firmicutes	Plant rhizosphere	7
968	1899	84	1642.MS00531	k__Bacteria;p__Bacteroidetes	Plant rhizosphere	7
969	1899	75	1642.MS00531	k__Bacteria;p__Gemmatimonadetes	Plant rhizosphere	7
970	1899	49	1642.MS00531	k__Bacteria;p__BRC1	Plant rhizosphere	7
971	1899	60	1642.MS00531	k__Bacteria;p__GN02	Plant rhizosphere	7
972	1899	73	1642.MS00531	k__Bacteria;p__Spirochaetes	Plant rhizosphere	7
973	1899	62	1642.MS00531	k__Bacteria;p__OP3	Plant rhizosphere	7
974	1899	76	1642.MS00531	k__Bacteria;p__Acidobacteria	Plant rhizosphere	7
975	1899	47	1642.MS00531	k__Bacteria;p__NC10	Plant rhizosphere	7
976	1899	33	1642.MS00531	k__Bacteria;p__WS4	Plant rhizosphere	7
977	1899	64	1642.MS00531	k__Bacteria;p__WS3	Plant rhizosphere	7
978	1899	56	1642.MS00531	k__Bacteria;p__Lentisphaerae	Plant rhizosphere	7
979	1899	24	1642.MS00531	k__Bacteria;p__KSB3	Plant rhizosphere	7
980	1899	55	1642.MS00531	k__Bacteria;p__TM7	Plant rhizosphere	7
981	1899	66	1642.MS00531	k__Bacteria;p__TM6	Plant rhizosphere	7
982	1899	21	1642.MS00531	k__Bacteria;p__SC4	Plant rhizosphere	7
983	1899	80	1642.MS00531	unclassified	Plant rhizosphere	7
984	1899	26	1642.MS00531	k__Bacteria;p__TPD-58	Plant rhizosphere	7
985	1899	79	1642.MS00531	k__Bacteria;p__Verrucomicrobia	Plant rhizosphere	7
986	1899	53	1642.MS00531	k__Bacteria;p__NKB19	Plant rhizosphere	7
987	1899	77	1642.MS00531	k__Bacteria;p__Chloroflexi	Plant rhizosphere	7
988	1899	48	1642.MS00531	k__Bacteria;p__OP11	Plant rhizosphere	7
989	1899	85	1642.MS00531	k__Bacteria;p__Proteobacteria	Plant rhizosphere	7
990	1899	51	1642.MS00531	k__Bacteria;p__OP8	Plant rhizosphere	7
991	1899	65	1642.MS00531	k__Bacteria;p__OD1	Plant rhizosphere	7
992	1899	54	1642.MS00531	k__Bacteria;p__GN04	Plant rhizosphere	7
993	1899	63	1642.MS00531	k__Bacteria;p__Elusimicrobia	Plant rhizosphere	7
994	1899	70	1642.MS00531	k__Archaea;p__Euryarchaeota	Plant rhizosphere	7
995	1899	83	1642.MS00531	k__Bacteria;p__Actinobacteria	Plant rhizosphere	7
996	1899	58	1642.MS00531	k__Archaea;p__[Parvarchaeota]	Plant rhizosphere	7
997	1899	69	1642.MS00531	k__Bacteria;p__Nitrospirae	Plant rhizosphere	7
998	917	67	895.Puhimau.mat.2	k__Bacteria;p__Chlamydiae	Surface (non-saline)	10
999	917	82	895.Puhimau.mat.2	k__Bacteria;p__Cyanobacteria	Surface (non-saline)	10
1000	917	71	895.Puhimau.mat.2	k__Bacteria;p__Armatimonadetes	Surface (non-saline)	10
1001	917	78	895.Puhimau.mat.2	k__Bacteria;p__Planctomycetes	Surface (non-saline)	10
1002	917	81	895.Puhimau.mat.2	k__Bacteria;p__Firmicutes	Surface (non-saline)	10
1003	917	43	895.Puhimau.mat.2	k__Bacteria;p__WPS-2	Surface (non-saline)	10
1004	917	37	895.Puhimau.mat.2	k__Bacteria;p__AD3	Surface (non-saline)	10
1005	917	76	895.Puhimau.mat.2	k__Bacteria;p__Acidobacteria	Surface (non-saline)	10
1006	917	66	895.Puhimau.mat.2	k__Bacteria;p__TM6	Surface (non-saline)	10
1007	917	80	895.Puhimau.mat.2	unclassified	Surface (non-saline)	10
1008	917	77	895.Puhimau.mat.2	k__Bacteria;p__Chloroflexi	Surface (non-saline)	10
1009	917	85	895.Puhimau.mat.2	k__Bacteria;p__Proteobacteria	Surface (non-saline)	10
1010	917	83	895.Puhimau.mat.2	k__Bacteria;p__Actinobacteria	Surface (non-saline)	10
1011	1937	67	1642.MS00532	k__Bacteria;p__Chlamydiae	Plant rhizosphere	7
1012	1937	74	1642.MS00532	k__Archaea;p__Crenarchaeota	Plant rhizosphere	7
1013	1937	68	1642.MS00532	k__Bacteria;p__Fusobacteria	Plant rhizosphere	7
1014	1937	72	1642.MS00532	k__Bacteria;p__Chlorobi	Plant rhizosphere	7
1015	1937	42	1642.MS00532	k__Bacteria;p__GOUTA4	Plant rhizosphere	7
1016	1937	82	1642.MS00532	k__Bacteria;p__Cyanobacteria	Plant rhizosphere	7
1017	1937	36	1642.MS00532	k__Bacteria;p__AC1	Plant rhizosphere	7
1018	1937	61	1642.MS00532	k__Bacteria;p__Fibrobacteres	Plant rhizosphere	7
1019	1937	71	1642.MS00532	k__Bacteria;p__Armatimonadetes	Plant rhizosphere	7
1020	1937	78	1642.MS00532	k__Bacteria;p__Planctomycetes	Plant rhizosphere	7
1021	1937	81	1642.MS00532	k__Bacteria;p__Firmicutes	Plant rhizosphere	7
1022	1937	43	1642.MS00532	k__Bacteria;p__WPS-2	Plant rhizosphere	7
1023	1937	84	1642.MS00532	k__Bacteria;p__Bacteroidetes	Plant rhizosphere	7
1024	1937	75	1642.MS00532	k__Bacteria;p__Gemmatimonadetes	Plant rhizosphere	7
1025	1937	49	1642.MS00532	k__Bacteria;p__BRC1	Plant rhizosphere	7
1026	1937	60	1642.MS00532	k__Bacteria;p__GN02	Plant rhizosphere	7
1027	1937	73	1642.MS00532	k__Bacteria;p__Spirochaetes	Plant rhizosphere	7
1028	1937	62	1642.MS00532	k__Bacteria;p__OP3	Plant rhizosphere	7
1029	1937	76	1642.MS00532	k__Bacteria;p__Acidobacteria	Plant rhizosphere	7
1030	1937	28	1642.MS00532	k__Bacteria;p__WS1	Plant rhizosphere	7
1031	1937	47	1642.MS00532	k__Bacteria;p__NC10	Plant rhizosphere	7
1032	1937	33	1642.MS00532	k__Bacteria;p__WS4	Plant rhizosphere	7
1033	1937	64	1642.MS00532	k__Bacteria;p__WS3	Plant rhizosphere	7
1034	1937	24	1642.MS00532	k__Bacteria;p__KSB3	Plant rhizosphere	7
1035	1937	32	1642.MS00532	k__Bacteria;p__WS5	Plant rhizosphere	7
1036	1937	80	1642.MS00532	unclassified	Plant rhizosphere	7
1037	1937	26	1642.MS00532	k__Bacteria;p__TPD-58	Plant rhizosphere	7
1038	1937	79	1642.MS00532	k__Bacteria;p__Verrucomicrobia	Plant rhizosphere	7
1039	1937	53	1642.MS00532	k__Bacteria;p__NKB19	Plant rhizosphere	7
1040	1937	77	1642.MS00532	k__Bacteria;p__Chloroflexi	Plant rhizosphere	7
1041	1937	48	1642.MS00532	k__Bacteria;p__OP11	Plant rhizosphere	7
1042	1937	85	1642.MS00532	k__Bacteria;p__Proteobacteria	Plant rhizosphere	7
1043	1937	51	1642.MS00532	k__Bacteria;p__OP8	Plant rhizosphere	7
1044	1937	65	1642.MS00532	k__Bacteria;p__OD1	Plant rhizosphere	7
1045	1937	54	1642.MS00532	k__Bacteria;p__GN04	Plant rhizosphere	7
1046	1937	63	1642.MS00532	k__Bacteria;p__Elusimicrobia	Plant rhizosphere	7
1047	1937	70	1642.MS00532	k__Archaea;p__Euryarchaeota	Plant rhizosphere	7
1048	1937	52	1642.MS00532	k__Bacteria;p__SR1	Plant rhizosphere	7
1049	1937	83	1642.MS00532	k__Bacteria;p__Actinobacteria	Plant rhizosphere	7
1050	1937	46	1642.MS00532	k__Bacteria;p__FCPU426	Plant rhizosphere	7
1051	1937	58	1642.MS00532	k__Archaea;p__[Parvarchaeota]	Plant rhizosphere	7
1052	1937	69	1642.MS00532	k__Bacteria;p__Nitrospirae	Plant rhizosphere	7
1053	1842	67	804.H07.073105.R1053	k__Bacteria;p__Chlamydiae	Surface (saline)	5
1054	1842	74	804.H07.073105.R1053	k__Archaea;p__Crenarchaeota	Surface (saline)	5
1055	1842	68	804.H07.073105.R1053	k__Bacteria;p__Fusobacteria	Surface (saline)	5
1056	1842	72	804.H07.073105.R1053	k__Bacteria;p__Chlorobi	Surface (saline)	5
1057	1842	82	804.H07.073105.R1053	k__Bacteria;p__Cyanobacteria	Surface (saline)	5
1058	1842	61	804.H07.073105.R1053	k__Bacteria;p__Fibrobacteres	Surface (saline)	5
1059	1842	78	804.H07.073105.R1053	k__Bacteria;p__Planctomycetes	Surface (saline)	5
1060	1842	81	804.H07.073105.R1053	k__Bacteria;p__Firmicutes	Surface (saline)	5
1061	1842	44	804.H07.073105.R1053	k__Bacteria;p__SAR406	Surface (saline)	5
1062	1842	39	804.H07.073105.R1053	k__Bacteria;p__PAUC34f	Surface (saline)	5
1063	1842	84	804.H07.073105.R1053	k__Bacteria;p__Bacteroidetes	Surface (saline)	5
1064	1842	75	804.H07.073105.R1053	k__Bacteria;p__Gemmatimonadetes	Surface (saline)	5
1065	1842	49	804.H07.073105.R1053	k__Bacteria;p__BRC1	Surface (saline)	5
1066	1842	60	804.H07.073105.R1053	k__Bacteria;p__GN02	Surface (saline)	5
1067	1842	73	804.H07.073105.R1053	k__Bacteria;p__Spirochaetes	Surface (saline)	5
1068	1842	27	804.H07.073105.R1053	k__Bacteria;p__OP1	Surface (saline)	5
1069	1842	62	804.H07.073105.R1053	k__Bacteria;p__OP3	Surface (saline)	5
1070	1842	76	804.H07.073105.R1053	k__Bacteria;p__Acidobacteria	Surface (saline)	5
1071	1842	45	804.H07.073105.R1053	k__Bacteria;p__WS2	Surface (saline)	5
1072	1842	59	804.H07.073105.R1053	k__Bacteria;p__Tenericutes	Surface (saline)	5
1073	1842	64	804.H07.073105.R1053	k__Bacteria;p__WS3	Surface (saline)	5
1074	1842	56	804.H07.073105.R1053	k__Bacteria;p__Lentisphaerae	Surface (saline)	5
1075	1842	24	804.H07.073105.R1053	k__Bacteria;p__KSB3	Surface (saline)	5
1076	1842	80	804.H07.073105.R1053	unclassified	Surface (saline)	5
1077	1842	79	804.H07.073105.R1053	k__Bacteria;p__Verrucomicrobia	Surface (saline)	5
1078	1842	77	804.H07.073105.R1053	k__Bacteria;p__Chloroflexi	Surface (saline)	5
1079	1842	12	804.H07.073105.R1053	k__Bacteria;p__NPL-UPA2	Surface (saline)	5
1080	1842	85	804.H07.073105.R1053	k__Bacteria;p__Proteobacteria	Surface (saline)	5
1081	1842	65	804.H07.073105.R1053	k__Bacteria;p__OD1	Surface (saline)	5
1082	1842	63	804.H07.073105.R1053	k__Bacteria;p__Elusimicrobia	Surface (saline)	5
1083	1842	70	804.H07.073105.R1053	k__Archaea;p__Euryarchaeota	Surface (saline)	5
1084	1842	14	804.H07.073105.R1053	k__Bacteria;p__Poribacteria	Surface (saline)	5
1085	1842	52	804.H07.073105.R1053	k__Bacteria;p__SR1	Surface (saline)	5
1086	1842	41	804.H07.073105.R1053	k__Bacteria;p__Caldithrix	Surface (saline)	5
1087	1842	83	804.H07.073105.R1053	k__Bacteria;p__Actinobacteria	Surface (saline)	5
1088	1842	58	804.H07.073105.R1053	k__Archaea;p__[Parvarchaeota]	Surface (saline)	5
1089	1842	69	804.H07.073105.R1053	k__Bacteria;p__Nitrospirae	Surface (saline)	5
1090	1962	67	1642.MS00535	k__Bacteria;p__Chlamydiae	Plant rhizosphere	7
1091	1962	74	1642.MS00535	k__Archaea;p__Crenarchaeota	Plant rhizosphere	7
1092	1962	72	1642.MS00535	k__Bacteria;p__Chlorobi	Plant rhizosphere	7
1093	1962	42	1642.MS00535	k__Bacteria;p__GOUTA4	Plant rhizosphere	7
1094	1962	82	1642.MS00535	k__Bacteria;p__Cyanobacteria	Plant rhizosphere	7
1095	1962	36	1642.MS00535	k__Bacteria;p__AC1	Plant rhizosphere	7
1096	1962	61	1642.MS00535	k__Bacteria;p__Fibrobacteres	Plant rhizosphere	7
1097	1962	71	1642.MS00535	k__Bacteria;p__Armatimonadetes	Plant rhizosphere	7
1098	1962	78	1642.MS00535	k__Bacteria;p__Planctomycetes	Plant rhizosphere	7
1099	1962	81	1642.MS00535	k__Bacteria;p__Firmicutes	Plant rhizosphere	7
1100	1962	19	1642.MS00535	k__Bacteria;p__GAL15	Plant rhizosphere	7
1101	1962	84	1642.MS00535	k__Bacteria;p__Bacteroidetes	Plant rhizosphere	7
1102	1962	75	1642.MS00535	k__Bacteria;p__Gemmatimonadetes	Plant rhizosphere	7
1103	1962	49	1642.MS00535	k__Bacteria;p__BRC1	Plant rhizosphere	7
1104	1962	60	1642.MS00535	k__Bacteria;p__GN02	Plant rhizosphere	7
1105	1962	40	1642.MS00535	k__Bacteria;p__SBR1093	Plant rhizosphere	7
1106	1962	73	1642.MS00535	k__Bacteria;p__Spirochaetes	Plant rhizosphere	7
1107	1962	62	1642.MS00535	k__Bacteria;p__OP3	Plant rhizosphere	7
1108	1962	76	1642.MS00535	k__Bacteria;p__Acidobacteria	Plant rhizosphere	7
1109	1962	45	1642.MS00535	k__Bacteria;p__WS2	Plant rhizosphere	7
1110	1962	59	1642.MS00535	k__Bacteria;p__Tenericutes	Plant rhizosphere	7
1111	1962	47	1642.MS00535	k__Bacteria;p__NC10	Plant rhizosphere	7
1112	1962	33	1642.MS00535	k__Bacteria;p__WS4	Plant rhizosphere	7
1113	1962	64	1642.MS00535	k__Bacteria;p__WS3	Plant rhizosphere	7
1114	1962	56	1642.MS00535	k__Bacteria;p__Lentisphaerae	Plant rhizosphere	7
1115	1962	32	1642.MS00535	k__Bacteria;p__WS5	Plant rhizosphere	7
1116	1962	66	1642.MS00535	k__Bacteria;p__TM6	Plant rhizosphere	7
1117	1962	80	1642.MS00535	unclassified	Plant rhizosphere	7
1118	1962	26	1642.MS00535	k__Bacteria;p__TPD-58	Plant rhizosphere	7
1119	1962	79	1642.MS00535	k__Bacteria;p__Verrucomicrobia	Plant rhizosphere	7
1120	1962	53	1642.MS00535	k__Bacteria;p__NKB19	Plant rhizosphere	7
1121	1962	77	1642.MS00535	k__Bacteria;p__Chloroflexi	Plant rhizosphere	7
1122	1962	48	1642.MS00535	k__Bacteria;p__OP11	Plant rhizosphere	7
1123	1962	85	1642.MS00535	k__Bacteria;p__Proteobacteria	Plant rhizosphere	7
1124	1962	51	1642.MS00535	k__Bacteria;p__OP8	Plant rhizosphere	7
1125	1962	65	1642.MS00535	k__Bacteria;p__OD1	Plant rhizosphere	7
1126	1962	54	1642.MS00535	k__Bacteria;p__GN04	Plant rhizosphere	7
1127	1962	63	1642.MS00535	k__Bacteria;p__Elusimicrobia	Plant rhizosphere	7
1128	1962	70	1642.MS00535	k__Archaea;p__Euryarchaeota	Plant rhizosphere	7
1129	1962	83	1642.MS00535	k__Bacteria;p__Actinobacteria	Plant rhizosphere	7
1130	1962	29	1642.MS00535	k__Bacteria;p__MVS-104	Plant rhizosphere	7
1131	1962	46	1642.MS00535	k__Bacteria;p__FCPU426	Plant rhizosphere	7
1132	1962	58	1642.MS00535	k__Archaea;p__[Parvarchaeota]	Plant rhizosphere	7
1133	1962	69	1642.MS00535	k__Bacteria;p__Nitrospirae	Plant rhizosphere	7
1134	366	82	2229.W1.T1.4.HP3.Thomas.CMB.Seaweed.lane5.NoIndex.L005	k__Bacteria;p__Cyanobacteria	Plant surface	2
1135	366	78	2229.W1.T1.4.HP3.Thomas.CMB.Seaweed.lane5.NoIndex.L005	k__Bacteria;p__Planctomycetes	Plant surface	2
1136	366	84	2229.W1.T1.4.HP3.Thomas.CMB.Seaweed.lane5.NoIndex.L005	k__Bacteria;p__Bacteroidetes	Plant surface	2
1137	366	76	2229.W1.T1.4.HP3.Thomas.CMB.Seaweed.lane5.NoIndex.L005	k__Bacteria;p__Acidobacteria	Plant surface	2
1138	366	80	2229.W1.T1.4.HP3.Thomas.CMB.Seaweed.lane5.NoIndex.L005	unclassified	Plant surface	2
1139	366	79	2229.W1.T1.4.HP3.Thomas.CMB.Seaweed.lane5.NoIndex.L005	k__Bacteria;p__Verrucomicrobia	Plant surface	2
1140	366	85	2229.W1.T1.4.HP3.Thomas.CMB.Seaweed.lane5.NoIndex.L005	k__Bacteria;p__Proteobacteria	Plant surface	2
1141	1428	67	804.3873.1233A	k__Bacteria;p__Chlamydiae	Surface (saline)	5
1142	1428	74	804.3873.1233A	k__Archaea;p__Crenarchaeota	Surface (saline)	5
1143	1428	82	804.3873.1233A	k__Bacteria;p__Cyanobacteria	Surface (saline)	5
1144	1428	71	804.3873.1233A	k__Bacteria;p__Armatimonadetes	Surface (saline)	5
1145	1428	78	804.3873.1233A	k__Bacteria;p__Planctomycetes	Surface (saline)	5
1146	1428	81	804.3873.1233A	k__Bacteria;p__Firmicutes	Surface (saline)	5
1147	1428	84	804.3873.1233A	k__Bacteria;p__Bacteroidetes	Surface (saline)	5
1148	1428	75	804.3873.1233A	k__Bacteria;p__Gemmatimonadetes	Surface (saline)	5
1149	1428	60	804.3873.1233A	k__Bacteria;p__GN02	Surface (saline)	5
1150	1428	40	804.3873.1233A	k__Bacteria;p__SBR1093	Surface (saline)	5
1151	1428	27	804.3873.1233A	k__Bacteria;p__OP1	Surface (saline)	5
1152	1428	76	804.3873.1233A	k__Bacteria;p__Acidobacteria	Surface (saline)	5
1153	1428	47	804.3873.1233A	k__Bacteria;p__NC10	Surface (saline)	5
1154	1428	64	804.3873.1233A	k__Bacteria;p__WS3	Surface (saline)	5
1155	1428	66	804.3873.1233A	k__Bacteria;p__TM6	Surface (saline)	5
1156	1428	80	804.3873.1233A	unclassified	Surface (saline)	5
1157	1428	79	804.3873.1233A	k__Bacteria;p__Verrucomicrobia	Surface (saline)	5
1158	1428	77	804.3873.1233A	k__Bacteria;p__Chloroflexi	Surface (saline)	5
1159	1428	12	804.3873.1233A	k__Bacteria;p__NPL-UPA2	Surface (saline)	5
1160	1428	85	804.3873.1233A	k__Bacteria;p__Proteobacteria	Surface (saline)	5
1161	1428	65	804.3873.1233A	k__Bacteria;p__OD1	Surface (saline)	5
1162	1428	83	804.3873.1233A	k__Bacteria;p__Actinobacteria	Surface (saline)	5
1163	1428	69	804.3873.1233A	k__Bacteria;p__Nitrospirae	Surface (saline)	5
1164	296	82	1064.W.CV130	k__Bacteria;p__Cyanobacteria	Animal corpus	16
1165	296	71	1064.W.CV130	k__Bacteria;p__Armatimonadetes	Animal corpus	16
1166	296	81	1064.W.CV130	k__Bacteria;p__Firmicutes	Animal corpus	16
1167	296	84	1064.W.CV130	k__Bacteria;p__Bacteroidetes	Animal corpus	16
1168	296	80	1064.W.CV130	unclassified	Animal corpus	16
1169	296	85	1064.W.CV130	k__Bacteria;p__Proteobacteria	Animal corpus	16
1170	296	83	1064.W.CV130	k__Bacteria;p__Actinobacteria	Animal corpus	16
1171	1638	67	804.3873.1233B	k__Bacteria;p__Chlamydiae	Surface (saline)	5
1172	1638	74	804.3873.1233B	k__Archaea;p__Crenarchaeota	Surface (saline)	5
1173	1638	8	804.3873.1233B	k__Bacteria;p__Deferribacteres	Surface (saline)	5
1174	1638	82	804.3873.1233B	k__Bacteria;p__Cyanobacteria	Surface (saline)	5
1175	1638	78	804.3873.1233B	k__Bacteria;p__Planctomycetes	Surface (saline)	5
1176	1638	81	804.3873.1233B	k__Bacteria;p__Firmicutes	Surface (saline)	5
1177	1638	44	804.3873.1233B	k__Bacteria;p__SAR406	Surface (saline)	5
1178	1638	39	804.3873.1233B	k__Bacteria;p__PAUC34f	Surface (saline)	5
1179	1638	84	804.3873.1233B	k__Bacteria;p__Bacteroidetes	Surface (saline)	5
1180	1638	75	804.3873.1233B	k__Bacteria;p__Gemmatimonadetes	Surface (saline)	5
1181	1638	49	804.3873.1233B	k__Bacteria;p__BRC1	Surface (saline)	5
1182	1638	40	804.3873.1233B	k__Bacteria;p__SBR1093	Surface (saline)	5
1183	1638	73	804.3873.1233B	k__Bacteria;p__Spirochaetes	Surface (saline)	5
1184	1638	62	804.3873.1233B	k__Bacteria;p__OP3	Surface (saline)	5
1185	1638	76	804.3873.1233B	k__Bacteria;p__Acidobacteria	Surface (saline)	5
1186	1638	47	804.3873.1233B	k__Bacteria;p__NC10	Surface (saline)	5
1187	1638	64	804.3873.1233B	k__Bacteria;p__WS3	Surface (saline)	5
1188	1638	56	804.3873.1233B	k__Bacteria;p__Lentisphaerae	Surface (saline)	5
1189	1638	66	804.3873.1233B	k__Bacteria;p__TM6	Surface (saline)	5
1190	1638	80	804.3873.1233B	unclassified	Surface (saline)	5
1191	1638	79	804.3873.1233B	k__Bacteria;p__Verrucomicrobia	Surface (saline)	5
1192	1638	35	804.3873.1233B	k__Bacteria;p__[Caldithrix]	Surface (saline)	5
1193	1638	77	804.3873.1233B	k__Bacteria;p__Chloroflexi	Surface (saline)	5
1194	1638	85	804.3873.1233B	k__Bacteria;p__Proteobacteria	Surface (saline)	5
1195	1638	65	804.3873.1233B	k__Bacteria;p__OD1	Surface (saline)	5
1196	1638	63	804.3873.1233B	k__Bacteria;p__Elusimicrobia	Surface (saline)	5
1197	1638	41	804.3873.1233B	k__Bacteria;p__Caldithrix	Surface (saline)	5
1198	1638	83	804.3873.1233B	k__Bacteria;p__Actinobacteria	Surface (saline)	5
1199	1638	58	804.3873.1233B	k__Archaea;p__[Parvarchaeota]	Surface (saline)	5
1200	1638	69	804.3873.1233B	k__Bacteria;p__Nitrospirae	Surface (saline)	5
1201	140	68	2300.BB.03.colon	k__Bacteria;p__Fusobacteria	Animal distal gut	4
1202	140	81	2300.BB.03.colon	k__Bacteria;p__Firmicutes	Animal distal gut	4
1203	140	84	2300.BB.03.colon	k__Bacteria;p__Bacteroidetes	Animal distal gut	4
1204	140	85	2300.BB.03.colon	k__Bacteria;p__Proteobacteria	Animal distal gut	4
1205	140	83	2300.BB.03.colon	k__Bacteria;p__Actinobacteria	Animal distal gut	4
1206	74	82	1064.W.CV133	k__Bacteria;p__Cyanobacteria	Animal corpus	16
1207	74	81	1064.W.CV133	k__Bacteria;p__Firmicutes	Animal corpus	16
1208	74	80	1064.W.CV133	unclassified	Animal corpus	16
1209	74	85	1064.W.CV133	k__Bacteria;p__Proteobacteria	Animal corpus	16
1210	1333	74	1580.BBB.number2.filt.	k__Archaea;p__Crenarchaeota	Water (saline)	6
1211	1333	68	1580.BBB.number2.filt.	k__Bacteria;p__Fusobacteria	Water (saline)	6
1212	1333	82	1580.BBB.number2.filt.	k__Bacteria;p__Cyanobacteria	Water (saline)	6
1213	1333	78	1580.BBB.number2.filt.	k__Bacteria;p__Planctomycetes	Water (saline)	6
1214	1333	81	1580.BBB.number2.filt.	k__Bacteria;p__Firmicutes	Water (saline)	6
1215	1333	44	1580.BBB.number2.filt.	k__Bacteria;p__SAR406	Water (saline)	6
1216	1333	39	1580.BBB.number2.filt.	k__Bacteria;p__PAUC34f	Water (saline)	6
1217	1333	84	1580.BBB.number2.filt.	k__Bacteria;p__Bacteroidetes	Water (saline)	6
1218	1333	73	1580.BBB.number2.filt.	k__Bacteria;p__Spirochaetes	Water (saline)	6
1219	1333	76	1580.BBB.number2.filt.	k__Bacteria;p__Acidobacteria	Water (saline)	6
1220	1333	59	1580.BBB.number2.filt.	k__Bacteria;p__Tenericutes	Water (saline)	6
1221	1333	80	1580.BBB.number2.filt.	unclassified	Water (saline)	6
1222	1333	79	1580.BBB.number2.filt.	k__Bacteria;p__Verrucomicrobia	Water (saline)	6
1223	1333	22	1580.BBB.number2.filt.	k__Bacteria;p__ZB3	Water (saline)	6
1224	1333	77	1580.BBB.number2.filt.	k__Bacteria;p__Chloroflexi	Water (saline)	6
1225	1333	85	1580.BBB.number2.filt.	k__Bacteria;p__Proteobacteria	Water (saline)	6
1226	1333	65	1580.BBB.number2.filt.	k__Bacteria;p__OD1	Water (saline)	6
1227	1333	70	1580.BBB.number2.filt.	k__Archaea;p__Euryarchaeota	Water (saline)	6
1228	1333	41	1580.BBB.number2.filt.	k__Bacteria;p__Caldithrix	Water (saline)	6
1229	1333	83	1580.BBB.number2.filt.	k__Bacteria;p__Actinobacteria	Water (saline)	6
1230	1333	58	1580.BBB.number2.filt.	k__Archaea;p__[Parvarchaeota]	Water (saline)	6
1231	859	74	722.NP3.6.s.7.1.sequence	k__Archaea;p__Crenarchaeota	Water (saline)	6
1232	859	68	722.NP3.6.s.7.1.sequence	k__Bacteria;p__Fusobacteria	Water (saline)	6
1233	859	82	722.NP3.6.s.7.1.sequence	k__Bacteria;p__Cyanobacteria	Water (saline)	6
1234	859	78	722.NP3.6.s.7.1.sequence	k__Bacteria;p__Planctomycetes	Water (saline)	6
1235	859	44	722.NP3.6.s.7.1.sequence	k__Bacteria;p__SAR406	Water (saline)	6
1236	859	84	722.NP3.6.s.7.1.sequence	k__Bacteria;p__Bacteroidetes	Water (saline)	6
1237	859	75	722.NP3.6.s.7.1.sequence	k__Bacteria;p__Gemmatimonadetes	Water (saline)	6
1238	859	59	722.NP3.6.s.7.1.sequence	k__Bacteria;p__Tenericutes	Water (saline)	6
1239	859	80	722.NP3.6.s.7.1.sequence	unclassified	Water (saline)	6
1240	859	79	722.NP3.6.s.7.1.sequence	k__Bacteria;p__Verrucomicrobia	Water (saline)	6
1241	859	85	722.NP3.6.s.7.1.sequence	k__Bacteria;p__Proteobacteria	Water (saline)	6
1242	859	70	722.NP3.6.s.7.1.sequence	k__Archaea;p__Euryarchaeota	Water (saline)	6
1243	859	83	722.NP3.6.s.7.1.sequence	k__Bacteria;p__Actinobacteria	Water (saline)	6
1244	1292	74	2192.H03a.Foot.1208.lane5.NoIndex.L005	k__Archaea;p__Crenarchaeota	Animal surface	15
1245	1292	68	2192.H03a.Foot.1208.lane5.NoIndex.L005	k__Bacteria;p__Fusobacteria	Animal surface	15
1246	1292	72	2192.H03a.Foot.1208.lane5.NoIndex.L005	k__Bacteria;p__Chlorobi	Animal surface	15
1247	1292	82	2192.H03a.Foot.1208.lane5.NoIndex.L005	k__Bacteria;p__Cyanobacteria	Animal surface	15
1248	1292	78	2192.H03a.Foot.1208.lane5.NoIndex.L005	k__Bacteria;p__Planctomycetes	Animal surface	15
1249	1292	81	2192.H03a.Foot.1208.lane5.NoIndex.L005	k__Bacteria;p__Firmicutes	Animal surface	15
1250	1292	84	2192.H03a.Foot.1208.lane5.NoIndex.L005	k__Bacteria;p__Bacteroidetes	Animal surface	15
1251	1292	73	2192.H03a.Foot.1208.lane5.NoIndex.L005	k__Bacteria;p__Spirochaetes	Animal surface	15
1252	1292	62	2192.H03a.Foot.1208.lane5.NoIndex.L005	k__Bacteria;p__OP3	Animal surface	15
1253	1292	76	2192.H03a.Foot.1208.lane5.NoIndex.L005	k__Bacteria;p__Acidobacteria	Animal surface	15
1254	1292	59	2192.H03a.Foot.1208.lane5.NoIndex.L005	k__Bacteria;p__Tenericutes	Animal surface	15
1255	1292	56	2192.H03a.Foot.1208.lane5.NoIndex.L005	k__Bacteria;p__Lentisphaerae	Animal surface	15
1256	1292	66	2192.H03a.Foot.1208.lane5.NoIndex.L005	k__Bacteria;p__TM6	Animal surface	15
1257	1292	80	2192.H03a.Foot.1208.lane5.NoIndex.L005	unclassified	Animal surface	15
1258	1292	79	2192.H03a.Foot.1208.lane5.NoIndex.L005	k__Bacteria;p__Verrucomicrobia	Animal surface	15
1259	1292	77	2192.H03a.Foot.1208.lane5.NoIndex.L005	k__Bacteria;p__Chloroflexi	Animal surface	15
1260	1292	50	2192.H03a.Foot.1208.lane5.NoIndex.L005	k__Bacteria;p__FBP	Animal surface	15
1261	1292	85	2192.H03a.Foot.1208.lane5.NoIndex.L005	k__Bacteria;p__Proteobacteria	Animal surface	15
1262	1292	57	2192.H03a.Foot.1208.lane5.NoIndex.L005	k__Bacteria;p__[Thermi]	Animal surface	15
1263	1292	83	2192.H03a.Foot.1208.lane5.NoIndex.L005	k__Bacteria;p__Actinobacteria	Animal surface	15
1264	1984	67	678.T.RFLP.Sample.636	k__Bacteria;p__Chlamydiae	Sediment (saline)	3
1265	1984	74	678.T.RFLP.Sample.636	k__Archaea;p__Crenarchaeota	Sediment (saline)	3
1266	1984	68	678.T.RFLP.Sample.636	k__Bacteria;p__Fusobacteria	Sediment (saline)	3
1267	1984	72	678.T.RFLP.Sample.636	k__Bacteria;p__Chlorobi	Sediment (saline)	3
1268	1984	82	678.T.RFLP.Sample.636	k__Bacteria;p__Cyanobacteria	Sediment (saline)	3
1269	1984	36	678.T.RFLP.Sample.636	k__Bacteria;p__AC1	Sediment (saline)	3
1270	1984	61	678.T.RFLP.Sample.636	k__Bacteria;p__Fibrobacteres	Sediment (saline)	3
1271	1984	78	678.T.RFLP.Sample.636	k__Bacteria;p__Planctomycetes	Sediment (saline)	3
1272	1984	81	678.T.RFLP.Sample.636	k__Bacteria;p__Firmicutes	Sediment (saline)	3
1273	1984	6	678.T.RFLP.Sample.636	k__Bacteria;p__VHS-B3-43	Sediment (saline)	3
1274	1984	10	678.T.RFLP.Sample.636	k__Bacteria;p__LD1	Sediment (saline)	3
1275	1984	44	678.T.RFLP.Sample.636	k__Bacteria;p__SAR406	Sediment (saline)	3
1276	1984	23	678.T.RFLP.Sample.636	k__Bacteria;p__Hyd24-12	Sediment (saline)	3
1277	1984	39	678.T.RFLP.Sample.636	k__Bacteria;p__PAUC34f	Sediment (saline)	3
1278	1984	34	678.T.RFLP.Sample.636	k__Bacteria;p__WWE1	Sediment (saline)	3
1279	1984	84	678.T.RFLP.Sample.636	k__Bacteria;p__Bacteroidetes	Sediment (saline)	3
1280	1984	18	678.T.RFLP.Sample.636	k__Bacteria;p__H-178	Sediment (saline)	3
1281	1984	75	678.T.RFLP.Sample.636	k__Bacteria;p__Gemmatimonadetes	Sediment (saline)	3
1282	1984	60	678.T.RFLP.Sample.636	k__Bacteria;p__GN02	Sediment (saline)	3
1283	1984	73	678.T.RFLP.Sample.636	k__Bacteria;p__Spirochaetes	Sediment (saline)	3
1284	1984	62	678.T.RFLP.Sample.636	k__Bacteria;p__OP3	Sediment (saline)	3
1285	1984	76	678.T.RFLP.Sample.636	k__Bacteria;p__Acidobacteria	Sediment (saline)	3
1286	1984	59	678.T.RFLP.Sample.636	k__Bacteria;p__Tenericutes	Sediment (saline)	3
1287	1984	64	678.T.RFLP.Sample.636	k__Bacteria;p__WS3	Sediment (saline)	3
1288	1984	56	678.T.RFLP.Sample.636	k__Bacteria;p__Lentisphaerae	Sediment (saline)	3
1289	1984	24	678.T.RFLP.Sample.636	k__Bacteria;p__KSB3	Sediment (saline)	3
1290	1984	66	678.T.RFLP.Sample.636	k__Bacteria;p__TM6	Sediment (saline)	3
1291	1984	21	678.T.RFLP.Sample.636	k__Bacteria;p__SC4	Sediment (saline)	3
1292	1984	11	678.T.RFLP.Sample.636	k__Bacteria;p__CD12	Sediment (saline)	3
1293	1984	80	678.T.RFLP.Sample.636	unclassified	Sediment (saline)	3
1294	1984	79	678.T.RFLP.Sample.636	k__Bacteria;p__Verrucomicrobia	Sediment (saline)	3
1295	1984	53	678.T.RFLP.Sample.636	k__Bacteria;p__NKB19	Sediment (saline)	3
1296	1984	35	678.T.RFLP.Sample.636	k__Bacteria;p__[Caldithrix]	Sediment (saline)	3
1297	1984	77	678.T.RFLP.Sample.636	k__Bacteria;p__Chloroflexi	Sediment (saline)	3
1298	1984	38	678.T.RFLP.Sample.636	k__Bacteria;p__OP9	Sediment (saline)	3
1299	1984	85	678.T.RFLP.Sample.636	k__Bacteria;p__Proteobacteria	Sediment (saline)	3
1300	1984	51	678.T.RFLP.Sample.636	k__Bacteria;p__OP8	Sediment (saline)	3
1301	1984	54	678.T.RFLP.Sample.636	k__Bacteria;p__GN04	Sediment (saline)	3
1302	1984	63	678.T.RFLP.Sample.636	k__Bacteria;p__Elusimicrobia	Sediment (saline)	3
1303	1984	70	678.T.RFLP.Sample.636	k__Archaea;p__Euryarchaeota	Sediment (saline)	3
1304	1984	14	678.T.RFLP.Sample.636	k__Bacteria;p__Poribacteria	Sediment (saline)	3
1305	1984	30	678.T.RFLP.Sample.636	k__Bacteria;p__LCP-89	Sediment (saline)	3
1306	1984	41	678.T.RFLP.Sample.636	k__Bacteria;p__Caldithrix	Sediment (saline)	3
1307	1984	83	678.T.RFLP.Sample.636	k__Bacteria;p__Actinobacteria	Sediment (saline)	3
1308	1984	29	678.T.RFLP.Sample.636	k__Bacteria;p__MVS-104	Sediment (saline)	3
1309	1984	58	678.T.RFLP.Sample.636	k__Archaea;p__[Parvarchaeota]	Sediment (saline)	3
1310	1984	69	678.T.RFLP.Sample.636	k__Bacteria;p__Nitrospirae	Sediment (saline)	3
1311	585	68	2229.T.B.I.2.SE2.Thomas.CMB.Seaweed.lane6.NoIndex.L006	k__Bacteria;p__Fusobacteria	Plant surface	2
1312	585	82	2229.T.B.I.2.SE2.Thomas.CMB.Seaweed.lane6.NoIndex.L006	k__Bacteria;p__Cyanobacteria	Plant surface	2
1313	585	78	2229.T.B.I.2.SE2.Thomas.CMB.Seaweed.lane6.NoIndex.L006	k__Bacteria;p__Planctomycetes	Plant surface	2
1314	585	84	2229.T.B.I.2.SE2.Thomas.CMB.Seaweed.lane6.NoIndex.L006	k__Bacteria;p__Bacteroidetes	Plant surface	2
1315	585	60	2229.T.B.I.2.SE2.Thomas.CMB.Seaweed.lane6.NoIndex.L006	k__Bacteria;p__GN02	Plant surface	2
1316	585	76	2229.T.B.I.2.SE2.Thomas.CMB.Seaweed.lane6.NoIndex.L006	k__Bacteria;p__Acidobacteria	Plant surface	2
1317	585	80	2229.T.B.I.2.SE2.Thomas.CMB.Seaweed.lane6.NoIndex.L006	unclassified	Plant surface	2
1318	585	79	2229.T.B.I.2.SE2.Thomas.CMB.Seaweed.lane6.NoIndex.L006	k__Bacteria;p__Verrucomicrobia	Plant surface	2
1319	585	85	2229.T.B.I.2.SE2.Thomas.CMB.Seaweed.lane6.NoIndex.L006	k__Bacteria;p__Proteobacteria	Plant surface	2
1320	585	83	2229.T.B.I.2.SE2.Thomas.CMB.Seaweed.lane6.NoIndex.L006	k__Bacteria;p__Actinobacteria	Plant surface	2
1321	1789	74	1580.1C.sed.D1	k__Archaea;p__Crenarchaeota	Sediment (saline)	3
1322	1789	72	1580.1C.sed.D1	k__Bacteria;p__Chlorobi	Sediment (saline)	3
1323	1789	82	1580.1C.sed.D1	k__Bacteria;p__Cyanobacteria	Sediment (saline)	3
1324	1789	36	1580.1C.sed.D1	k__Bacteria;p__AC1	Sediment (saline)	3
1325	1789	78	1580.1C.sed.D1	k__Bacteria;p__Planctomycetes	Sediment (saline)	3
1326	1789	81	1580.1C.sed.D1	k__Bacteria;p__Firmicutes	Sediment (saline)	3
1327	1789	44	1580.1C.sed.D1	k__Bacteria;p__SAR406	Sediment (saline)	3
1328	1789	23	1580.1C.sed.D1	k__Bacteria;p__Hyd24-12	Sediment (saline)	3
1329	1789	34	1580.1C.sed.D1	k__Bacteria;p__WWE1	Sediment (saline)	3
1330	1789	84	1580.1C.sed.D1	k__Bacteria;p__Bacteroidetes	Sediment (saline)	3
1331	1789	75	1580.1C.sed.D1	k__Bacteria;p__Gemmatimonadetes	Sediment (saline)	3
1332	1789	49	1580.1C.sed.D1	k__Bacteria;p__BRC1	Sediment (saline)	3
1333	1789	73	1580.1C.sed.D1	k__Bacteria;p__Spirochaetes	Sediment (saline)	3
1334	1789	62	1580.1C.sed.D1	k__Bacteria;p__OP3	Sediment (saline)	3
1335	1789	76	1580.1C.sed.D1	k__Bacteria;p__Acidobacteria	Sediment (saline)	3
1336	1789	31	1580.1C.sed.D1	k__Bacteria;p__Synergistetes	Sediment (saline)	3
1337	1789	28	1580.1C.sed.D1	k__Bacteria;p__WS1	Sediment (saline)	3
1338	1789	64	1580.1C.sed.D1	k__Bacteria;p__WS3	Sediment (saline)	3
1339	1789	56	1580.1C.sed.D1	k__Bacteria;p__Lentisphaerae	Sediment (saline)	3
1340	1789	66	1580.1C.sed.D1	k__Bacteria;p__TM6	Sediment (saline)	3
1341	1789	80	1580.1C.sed.D1	unclassified	Sediment (saline)	3
1342	1789	79	1580.1C.sed.D1	k__Bacteria;p__Verrucomicrobia	Sediment (saline)	3
1343	1789	35	1580.1C.sed.D1	k__Bacteria;p__[Caldithrix]	Sediment (saline)	3
1344	1789	77	1580.1C.sed.D1	k__Bacteria;p__Chloroflexi	Sediment (saline)	3
1345	1789	38	1580.1C.sed.D1	k__Bacteria;p__OP9	Sediment (saline)	3
1346	1789	85	1580.1C.sed.D1	k__Bacteria;p__Proteobacteria	Sediment (saline)	3
1347	1789	51	1580.1C.sed.D1	k__Bacteria;p__OP8	Sediment (saline)	3
1348	1789	65	1580.1C.sed.D1	k__Bacteria;p__OD1	Sediment (saline)	3
1349	1789	54	1580.1C.sed.D1	k__Bacteria;p__GN04	Sediment (saline)	3
1350	1789	57	1580.1C.sed.D1	k__Bacteria;p__[Thermi]	Sediment (saline)	3
1351	1789	70	1580.1C.sed.D1	k__Archaea;p__Euryarchaeota	Sediment (saline)	3
1352	1789	30	1580.1C.sed.D1	k__Bacteria;p__LCP-89	Sediment (saline)	3
1353	1789	41	1580.1C.sed.D1	k__Bacteria;p__Caldithrix	Sediment (saline)	3
1354	1789	83	1580.1C.sed.D1	k__Bacteria;p__Actinobacteria	Sediment (saline)	3
1355	1789	58	1580.1C.sed.D1	k__Archaea;p__[Parvarchaeota]	Sediment (saline)	3
1356	308	68	722.M31Tong.1.s.1.1.sequence	k__Bacteria;p__Fusobacteria	Animal secretion	12
1357	308	82	722.M31Tong.1.s.1.1.sequence	k__Bacteria;p__Cyanobacteria	Animal secretion	12
1358	308	81	722.M31Tong.1.s.1.1.sequence	k__Bacteria;p__Firmicutes	Animal secretion	12
1359	308	84	722.M31Tong.1.s.1.1.sequence	k__Bacteria;p__Bacteroidetes	Animal secretion	12
1360	308	80	722.M31Tong.1.s.1.1.sequence	unclassified	Animal secretion	12
1361	308	85	722.M31Tong.1.s.1.1.sequence	k__Bacteria;p__Proteobacteria	Animal secretion	12
1362	308	83	722.M31Tong.1.s.1.1.sequence	k__Bacteria;p__Actinobacteria	Animal secretion	12
1363	25	85	910.CuracaoCCA4C	k__Bacteria;p__Proteobacteria	Plant corpus	1
1364	25	83	910.CuracaoCCA4C	k__Bacteria;p__Actinobacteria	Plant corpus	1
1365	941	74	910.CuracaoCCA4B	k__Archaea;p__Crenarchaeota	Animal corpus	16
1366	941	68	910.CuracaoCCA4B	k__Bacteria;p__Fusobacteria	Animal corpus	16
1367	941	81	910.CuracaoCCA4B	k__Bacteria;p__Firmicutes	Animal corpus	16
1368	941	84	910.CuracaoCCA4B	k__Bacteria;p__Bacteroidetes	Animal corpus	16
1369	941	62	910.CuracaoCCA4B	k__Bacteria;p__OP3	Animal corpus	16
1370	941	76	910.CuracaoCCA4B	k__Bacteria;p__Acidobacteria	Animal corpus	16
1371	941	80	910.CuracaoCCA4B	unclassified	Animal corpus	16
1372	941	77	910.CuracaoCCA4B	k__Bacteria;p__Chloroflexi	Animal corpus	16
1373	941	38	910.CuracaoCCA4B	k__Bacteria;p__OP9	Animal corpus	16
1374	941	85	910.CuracaoCCA4B	k__Bacteria;p__Proteobacteria	Animal corpus	16
1375	941	54	910.CuracaoCCA4B	k__Bacteria;p__GN04	Animal corpus	16
1376	941	57	910.CuracaoCCA4B	k__Bacteria;p__[Thermi]	Animal corpus	16
1377	941	70	910.CuracaoCCA4B	k__Archaea;p__Euryarchaeota	Animal corpus	16
1378	941	83	910.CuracaoCCA4B	k__Bacteria;p__Actinobacteria	Animal corpus	16
1379	1684	67	1883.2007.242.Crump.Artic.LTREB.main.lane2.NoIndex	k__Bacteria;p__Chlamydiae	Surface (non-saline)	10
1380	1684	72	1883.2007.242.Crump.Artic.LTREB.main.lane2.NoIndex	k__Bacteria;p__Chlorobi	Surface (non-saline)	10
1381	1684	42	1883.2007.242.Crump.Artic.LTREB.main.lane2.NoIndex	k__Bacteria;p__GOUTA4	Surface (non-saline)	10
1382	1684	82	1883.2007.242.Crump.Artic.LTREB.main.lane2.NoIndex	k__Bacteria;p__Cyanobacteria	Surface (non-saline)	10
1383	1684	61	1883.2007.242.Crump.Artic.LTREB.main.lane2.NoIndex	k__Bacteria;p__Fibrobacteres	Surface (non-saline)	10
1384	1684	71	1883.2007.242.Crump.Artic.LTREB.main.lane2.NoIndex	k__Bacteria;p__Armatimonadetes	Surface (non-saline)	10
1385	1684	78	1883.2007.242.Crump.Artic.LTREB.main.lane2.NoIndex	k__Bacteria;p__Planctomycetes	Surface (non-saline)	10
1386	1684	81	1883.2007.242.Crump.Artic.LTREB.main.lane2.NoIndex	k__Bacteria;p__Firmicutes	Surface (non-saline)	10
1387	1684	43	1883.2007.242.Crump.Artic.LTREB.main.lane2.NoIndex	k__Bacteria;p__WPS-2	Surface (non-saline)	10
1388	1684	84	1883.2007.242.Crump.Artic.LTREB.main.lane2.NoIndex	k__Bacteria;p__Bacteroidetes	Surface (non-saline)	10
1389	1684	75	1883.2007.242.Crump.Artic.LTREB.main.lane2.NoIndex	k__Bacteria;p__Gemmatimonadetes	Surface (non-saline)	10
1390	1684	73	1883.2007.242.Crump.Artic.LTREB.main.lane2.NoIndex	k__Bacteria;p__Spirochaetes	Surface (non-saline)	10
1391	1684	62	1883.2007.242.Crump.Artic.LTREB.main.lane2.NoIndex	k__Bacteria;p__OP3	Surface (non-saline)	10
1392	1684	76	1883.2007.242.Crump.Artic.LTREB.main.lane2.NoIndex	k__Bacteria;p__Acidobacteria	Surface (non-saline)	10
1393	1684	64	1883.2007.242.Crump.Artic.LTREB.main.lane2.NoIndex	k__Bacteria;p__WS3	Surface (non-saline)	10
1394	1684	32	1883.2007.242.Crump.Artic.LTREB.main.lane2.NoIndex	k__Bacteria;p__WS5	Surface (non-saline)	10
1395	1684	55	1883.2007.242.Crump.Artic.LTREB.main.lane2.NoIndex	k__Bacteria;p__TM7	Surface (non-saline)	10
1396	1684	66	1883.2007.242.Crump.Artic.LTREB.main.lane2.NoIndex	k__Bacteria;p__TM6	Surface (non-saline)	10
1397	1684	80	1883.2007.242.Crump.Artic.LTREB.main.lane2.NoIndex	unclassified	Surface (non-saline)	10
1398	1684	79	1883.2007.242.Crump.Artic.LTREB.main.lane2.NoIndex	k__Bacteria;p__Verrucomicrobia	Surface (non-saline)	10
1399	1684	77	1883.2007.242.Crump.Artic.LTREB.main.lane2.NoIndex	k__Bacteria;p__Chloroflexi	Surface (non-saline)	10
1400	1684	48	1883.2007.242.Crump.Artic.LTREB.main.lane2.NoIndex	k__Bacteria;p__OP11	Surface (non-saline)	10
1401	1684	50	1883.2007.242.Crump.Artic.LTREB.main.lane2.NoIndex	k__Bacteria;p__FBP	Surface (non-saline)	10
1402	1684	85	1883.2007.242.Crump.Artic.LTREB.main.lane2.NoIndex	k__Bacteria;p__Proteobacteria	Surface (non-saline)	10
1403	1684	65	1883.2007.242.Crump.Artic.LTREB.main.lane2.NoIndex	k__Bacteria;p__OD1	Surface (non-saline)	10
1404	1684	54	1883.2007.242.Crump.Artic.LTREB.main.lane2.NoIndex	k__Bacteria;p__GN04	Surface (non-saline)	10
1405	1684	63	1883.2007.242.Crump.Artic.LTREB.main.lane2.NoIndex	k__Bacteria;p__Elusimicrobia	Surface (non-saline)	10
1406	1684	57	1883.2007.242.Crump.Artic.LTREB.main.lane2.NoIndex	k__Bacteria;p__[Thermi]	Surface (non-saline)	10
1407	1684	83	1883.2007.242.Crump.Artic.LTREB.main.lane2.NoIndex	k__Bacteria;p__Actinobacteria	Surface (non-saline)	10
1408	1684	58	1883.2007.242.Crump.Artic.LTREB.main.lane2.NoIndex	k__Archaea;p__[Parvarchaeota]	Surface (non-saline)	10
1409	1684	69	1883.2007.242.Crump.Artic.LTREB.main.lane2.NoIndex	k__Bacteria;p__Nitrospirae	Surface (non-saline)	10
1410	533	67	910.CuracaoCCA4A	k__Bacteria;p__Chlamydiae	Animal corpus	16
1411	533	68	910.CuracaoCCA4A	k__Bacteria;p__Fusobacteria	Animal corpus	16
1412	533	81	910.CuracaoCCA4A	k__Bacteria;p__Firmicutes	Animal corpus	16
1413	533	84	910.CuracaoCCA4A	k__Bacteria;p__Bacteroidetes	Animal corpus	16
1414	533	55	910.CuracaoCCA4A	k__Bacteria;p__TM7	Animal corpus	16
1415	533	77	910.CuracaoCCA4A	k__Bacteria;p__Chloroflexi	Animal corpus	16
1416	533	85	910.CuracaoCCA4A	k__Bacteria;p__Proteobacteria	Animal corpus	16
1417	533	51	910.CuracaoCCA4A	k__Bacteria;p__OP8	Animal corpus	16
1418	533	83	910.CuracaoCCA4A	k__Bacteria;p__Actinobacteria	Animal corpus	16
1419	1557	67	1883.2007.255.Crump.Artic.LTREB.main.lane2.NoIndex	k__Bacteria;p__Chlamydiae	Sediment (non-saline)	11
1420	1557	72	1883.2007.255.Crump.Artic.LTREB.main.lane2.NoIndex	k__Bacteria;p__Chlorobi	Sediment (non-saline)	11
1421	1557	42	1883.2007.255.Crump.Artic.LTREB.main.lane2.NoIndex	k__Bacteria;p__GOUTA4	Sediment (non-saline)	11
1422	1557	82	1883.2007.255.Crump.Artic.LTREB.main.lane2.NoIndex	k__Bacteria;p__Cyanobacteria	Sediment (non-saline)	11
1423	1557	61	1883.2007.255.Crump.Artic.LTREB.main.lane2.NoIndex	k__Bacteria;p__Fibrobacteres	Sediment (non-saline)	11
1424	1557	71	1883.2007.255.Crump.Artic.LTREB.main.lane2.NoIndex	k__Bacteria;p__Armatimonadetes	Sediment (non-saline)	11
1425	1557	78	1883.2007.255.Crump.Artic.LTREB.main.lane2.NoIndex	k__Bacteria;p__Planctomycetes	Sediment (non-saline)	11
1426	1557	81	1883.2007.255.Crump.Artic.LTREB.main.lane2.NoIndex	k__Bacteria;p__Firmicutes	Sediment (non-saline)	11
1427	1557	84	1883.2007.255.Crump.Artic.LTREB.main.lane2.NoIndex	k__Bacteria;p__Bacteroidetes	Sediment (non-saline)	11
1428	1557	75	1883.2007.255.Crump.Artic.LTREB.main.lane2.NoIndex	k__Bacteria;p__Gemmatimonadetes	Sediment (non-saline)	11
1429	1557	49	1883.2007.255.Crump.Artic.LTREB.main.lane2.NoIndex	k__Bacteria;p__BRC1	Sediment (non-saline)	11
1430	1557	60	1883.2007.255.Crump.Artic.LTREB.main.lane2.NoIndex	k__Bacteria;p__GN02	Sediment (non-saline)	11
1431	1557	73	1883.2007.255.Crump.Artic.LTREB.main.lane2.NoIndex	k__Bacteria;p__Spirochaetes	Sediment (non-saline)	11
1432	1557	37	1883.2007.255.Crump.Artic.LTREB.main.lane2.NoIndex	k__Bacteria;p__AD3	Sediment (non-saline)	11
1433	1557	62	1883.2007.255.Crump.Artic.LTREB.main.lane2.NoIndex	k__Bacteria;p__OP3	Sediment (non-saline)	11
1434	1557	76	1883.2007.255.Crump.Artic.LTREB.main.lane2.NoIndex	k__Bacteria;p__Acidobacteria	Sediment (non-saline)	11
1435	1557	64	1883.2007.255.Crump.Artic.LTREB.main.lane2.NoIndex	k__Bacteria;p__WS3	Sediment (non-saline)	11
1436	1557	56	1883.2007.255.Crump.Artic.LTREB.main.lane2.NoIndex	k__Bacteria;p__Lentisphaerae	Sediment (non-saline)	11
1437	1557	66	1883.2007.255.Crump.Artic.LTREB.main.lane2.NoIndex	k__Bacteria;p__TM6	Sediment (non-saline)	11
1438	1557	80	1883.2007.255.Crump.Artic.LTREB.main.lane2.NoIndex	unclassified	Sediment (non-saline)	11
1439	1557	79	1883.2007.255.Crump.Artic.LTREB.main.lane2.NoIndex	k__Bacteria;p__Verrucomicrobia	Sediment (non-saline)	11
1440	1557	77	1883.2007.255.Crump.Artic.LTREB.main.lane2.NoIndex	k__Bacteria;p__Chloroflexi	Sediment (non-saline)	11
1441	1557	85	1883.2007.255.Crump.Artic.LTREB.main.lane2.NoIndex	k__Bacteria;p__Proteobacteria	Sediment (non-saline)	11
1442	1557	65	1883.2007.255.Crump.Artic.LTREB.main.lane2.NoIndex	k__Bacteria;p__OD1	Sediment (non-saline)	11
1443	1557	63	1883.2007.255.Crump.Artic.LTREB.main.lane2.NoIndex	k__Bacteria;p__Elusimicrobia	Sediment (non-saline)	11
1444	1557	83	1883.2007.255.Crump.Artic.LTREB.main.lane2.NoIndex	k__Bacteria;p__Actinobacteria	Sediment (non-saline)	11
1445	1557	69	1883.2007.255.Crump.Artic.LTREB.main.lane2.NoIndex	k__Bacteria;p__Nitrospirae	Sediment (non-saline)	11
1446	1306	67	2192.H05b.Bedroom.Floor.2956.lane1.NoIndex.L001	k__Bacteria;p__Chlamydiae	Surface (non-saline)	10
1447	1306	74	2192.H05b.Bedroom.Floor.2956.lane1.NoIndex.L001	k__Archaea;p__Crenarchaeota	Surface (non-saline)	10
1448	1306	68	2192.H05b.Bedroom.Floor.2956.lane1.NoIndex.L001	k__Bacteria;p__Fusobacteria	Surface (non-saline)	10
1449	1306	72	2192.H05b.Bedroom.Floor.2956.lane1.NoIndex.L001	k__Bacteria;p__Chlorobi	Surface (non-saline)	10
1450	1306	82	2192.H05b.Bedroom.Floor.2956.lane1.NoIndex.L001	k__Bacteria;p__Cyanobacteria	Surface (non-saline)	10
1451	1306	71	2192.H05b.Bedroom.Floor.2956.lane1.NoIndex.L001	k__Bacteria;p__Armatimonadetes	Surface (non-saline)	10
1452	1306	78	2192.H05b.Bedroom.Floor.2956.lane1.NoIndex.L001	k__Bacteria;p__Planctomycetes	Surface (non-saline)	10
1453	1306	81	2192.H05b.Bedroom.Floor.2956.lane1.NoIndex.L001	k__Bacteria;p__Firmicutes	Surface (non-saline)	10
1454	1306	84	2192.H05b.Bedroom.Floor.2956.lane1.NoIndex.L001	k__Bacteria;p__Bacteroidetes	Surface (non-saline)	10
1455	1306	75	2192.H05b.Bedroom.Floor.2956.lane1.NoIndex.L001	k__Bacteria;p__Gemmatimonadetes	Surface (non-saline)	10
1456	1306	37	2192.H05b.Bedroom.Floor.2956.lane1.NoIndex.L001	k__Bacteria;p__AD3	Surface (non-saline)	10
1457	1306	76	2192.H05b.Bedroom.Floor.2956.lane1.NoIndex.L001	k__Bacteria;p__Acidobacteria	Surface (non-saline)	10
1458	1306	59	2192.H05b.Bedroom.Floor.2956.lane1.NoIndex.L001	k__Bacteria;p__Tenericutes	Surface (non-saline)	10
1459	1306	64	2192.H05b.Bedroom.Floor.2956.lane1.NoIndex.L001	k__Bacteria;p__WS3	Surface (non-saline)	10
1460	1306	66	2192.H05b.Bedroom.Floor.2956.lane1.NoIndex.L001	k__Bacteria;p__TM6	Surface (non-saline)	10
1461	1306	80	2192.H05b.Bedroom.Floor.2956.lane1.NoIndex.L001	unclassified	Surface (non-saline)	10
1462	1306	79	2192.H05b.Bedroom.Floor.2956.lane1.NoIndex.L001	k__Bacteria;p__Verrucomicrobia	Surface (non-saline)	10
1463	1306	77	2192.H05b.Bedroom.Floor.2956.lane1.NoIndex.L001	k__Bacteria;p__Chloroflexi	Surface (non-saline)	10
1464	1306	85	2192.H05b.Bedroom.Floor.2956.lane1.NoIndex.L001	k__Bacteria;p__Proteobacteria	Surface (non-saline)	10
1465	1306	83	2192.H05b.Bedroom.Floor.2956.lane1.NoIndex.L001	k__Bacteria;p__Actinobacteria	Surface (non-saline)	10
1466	1407	74	1240.0803BCDNA	k__Archaea;p__Crenarchaeota	Water (saline)	6
1467	1407	68	1240.0803BCDNA	k__Bacteria;p__Fusobacteria	Water (saline)	6
1468	1407	82	1240.0803BCDNA	k__Bacteria;p__Cyanobacteria	Water (saline)	6
1469	1407	61	1240.0803BCDNA	k__Bacteria;p__Fibrobacteres	Water (saline)	6
1470	1407	78	1240.0803BCDNA	k__Bacteria;p__Planctomycetes	Water (saline)	6
1471	1407	43	1240.0803BCDNA	k__Bacteria;p__WPS-2	Water (saline)	6
1472	1407	44	1240.0803BCDNA	k__Bacteria;p__SAR406	Water (saline)	6
1473	1407	39	1240.0803BCDNA	k__Bacteria;p__PAUC34f	Water (saline)	6
1474	1407	84	1240.0803BCDNA	k__Bacteria;p__Bacteroidetes	Water (saline)	6
1475	1407	75	1240.0803BCDNA	k__Bacteria;p__Gemmatimonadetes	Water (saline)	6
1476	1407	40	1240.0803BCDNA	k__Bacteria;p__SBR1093	Water (saline)	6
1477	1407	76	1240.0803BCDNA	k__Bacteria;p__Acidobacteria	Water (saline)	6
1478	1407	66	1240.0803BCDNA	k__Bacteria;p__TM6	Water (saline)	6
1479	1407	80	1240.0803BCDNA	unclassified	Water (saline)	6
1480	1407	79	1240.0803BCDNA	k__Bacteria;p__Verrucomicrobia	Water (saline)	6
1481	1407	53	1240.0803BCDNA	k__Bacteria;p__NKB19	Water (saline)	6
1482	1407	22	1240.0803BCDNA	k__Bacteria;p__ZB3	Water (saline)	6
1483	1407	77	1240.0803BCDNA	k__Bacteria;p__Chloroflexi	Water (saline)	6
1484	1407	85	1240.0803BCDNA	k__Bacteria;p__Proteobacteria	Water (saline)	6
1485	1407	70	1240.0803BCDNA	k__Archaea;p__Euryarchaeota	Water (saline)	6
1486	1407	52	1240.0803BCDNA	k__Bacteria;p__SR1	Water (saline)	6
1487	1407	83	1240.0803BCDNA	k__Bacteria;p__Actinobacteria	Water (saline)	6
1488	875	68	2229.S2.N23.PH5.Thomas.CMB.Seaweed.lane6.NoIndex.L006	k__Bacteria;p__Fusobacteria	Plant surface	2
1489	875	82	2229.S2.N23.PH5.Thomas.CMB.Seaweed.lane6.NoIndex.L006	k__Bacteria;p__Cyanobacteria	Plant surface	2
1490	875	78	2229.S2.N23.PH5.Thomas.CMB.Seaweed.lane6.NoIndex.L006	k__Bacteria;p__Planctomycetes	Plant surface	2
1491	875	81	2229.S2.N23.PH5.Thomas.CMB.Seaweed.lane6.NoIndex.L006	k__Bacteria;p__Firmicutes	Plant surface	2
1492	875	43	2229.S2.N23.PH5.Thomas.CMB.Seaweed.lane6.NoIndex.L006	k__Bacteria;p__WPS-2	Plant surface	2
1493	875	84	2229.S2.N23.PH5.Thomas.CMB.Seaweed.lane6.NoIndex.L006	k__Bacteria;p__Bacteroidetes	Plant surface	2
1494	875	80	2229.S2.N23.PH5.Thomas.CMB.Seaweed.lane6.NoIndex.L006	unclassified	Plant surface	2
1495	875	79	2229.S2.N23.PH5.Thomas.CMB.Seaweed.lane6.NoIndex.L006	k__Bacteria;p__Verrucomicrobia	Plant surface	2
1496	875	77	2229.S2.N23.PH5.Thomas.CMB.Seaweed.lane6.NoIndex.L006	k__Bacteria;p__Chloroflexi	Plant surface	2
1497	875	85	2229.S2.N23.PH5.Thomas.CMB.Seaweed.lane6.NoIndex.L006	k__Bacteria;p__Proteobacteria	Plant surface	2
1498	875	57	2229.S2.N23.PH5.Thomas.CMB.Seaweed.lane6.NoIndex.L006	k__Bacteria;p__[Thermi]	Plant surface	2
1499	875	52	2229.S2.N23.PH5.Thomas.CMB.Seaweed.lane6.NoIndex.L006	k__Bacteria;p__SR1	Plant surface	2
1500	875	83	2229.S2.N23.PH5.Thomas.CMB.Seaweed.lane6.NoIndex.L006	k__Bacteria;p__Actinobacteria	Plant surface	2
1501	1310	67	1717.KBC4.experimental.plot	k__Bacteria;p__Chlamydiae	Soil (non-saline)	9
1502	1310	74	1717.KBC4.experimental.plot	k__Archaea;p__Crenarchaeota	Soil (non-saline)	9
1503	1310	72	1717.KBC4.experimental.plot	k__Bacteria;p__Chlorobi	Soil (non-saline)	9
1504	1310	82	1717.KBC4.experimental.plot	k__Bacteria;p__Cyanobacteria	Soil (non-saline)	9
1505	1310	61	1717.KBC4.experimental.plot	k__Bacteria;p__Fibrobacteres	Soil (non-saline)	9
1506	1310	78	1717.KBC4.experimental.plot	k__Bacteria;p__Planctomycetes	Soil (non-saline)	9
1507	1310	81	1717.KBC4.experimental.plot	k__Bacteria;p__Firmicutes	Soil (non-saline)	9
1508	1310	84	1717.KBC4.experimental.plot	k__Bacteria;p__Bacteroidetes	Soil (non-saline)	9
1509	1310	75	1717.KBC4.experimental.plot	k__Bacteria;p__Gemmatimonadetes	Soil (non-saline)	9
1510	1310	37	1717.KBC4.experimental.plot	k__Bacteria;p__AD3	Soil (non-saline)	9
1511	1310	76	1717.KBC4.experimental.plot	k__Bacteria;p__Acidobacteria	Soil (non-saline)	9
1512	1310	64	1717.KBC4.experimental.plot	k__Bacteria;p__WS3	Soil (non-saline)	9
1513	1310	80	1717.KBC4.experimental.plot	unclassified	Soil (non-saline)	9
1514	1310	79	1717.KBC4.experimental.plot	k__Bacteria;p__Verrucomicrobia	Soil (non-saline)	9
1515	1310	77	1717.KBC4.experimental.plot	k__Bacteria;p__Chloroflexi	Soil (non-saline)	9
1516	1310	85	1717.KBC4.experimental.plot	k__Bacteria;p__Proteobacteria	Soil (non-saline)	9
1517	1310	63	1717.KBC4.experimental.plot	k__Bacteria;p__Elusimicrobia	Soil (non-saline)	9
1518	1310	83	1717.KBC4.experimental.plot	k__Bacteria;p__Actinobacteria	Soil (non-saline)	9
1519	1310	58	1717.KBC4.experimental.plot	k__Archaea;p__[Parvarchaeota]	Soil (non-saline)	9
1520	1310	69	1717.KBC4.experimental.plot	k__Bacteria;p__Nitrospirae	Soil (non-saline)	9
1521	28	82	2382.RU006.C181.RH.1.780.gp.9.12.lane8.NoIndex.L008.sequences	k__Bacteria;p__Cyanobacteria	Plant corpus	1
1522	28	85	2382.RU006.C181.RH.1.780.gp.9.12.lane8.NoIndex.L008.sequences	k__Bacteria;p__Proteobacteria	Plant corpus	1
1523	237	82	1064.G.CV294	k__Bacteria;p__Cyanobacteria	Animal corpus	16
1524	237	81	1064.G.CV294	k__Bacteria;p__Firmicutes	Animal corpus	16
1525	237	84	1064.G.CV294	k__Bacteria;p__Bacteroidetes	Animal corpus	16
1526	237	76	1064.G.CV294	k__Bacteria;p__Acidobacteria	Animal corpus	16
1527	237	85	1064.G.CV294	k__Bacteria;p__Proteobacteria	Animal corpus	16
1528	237	83	1064.G.CV294	k__Bacteria;p__Actinobacteria	Animal corpus	16
1529	1566	67	809.PLRP15.mat	k__Bacteria;p__Chlamydiae	Surface (non-saline)	10
1530	1566	72	809.PLRP15.mat	k__Bacteria;p__Chlorobi	Surface (non-saline)	10
1531	1566	42	809.PLRP15.mat	k__Bacteria;p__GOUTA4	Surface (non-saline)	10
1532	1566	82	809.PLRP15.mat	k__Bacteria;p__Cyanobacteria	Surface (non-saline)	10
1533	1566	71	809.PLRP15.mat	k__Bacteria;p__Armatimonadetes	Surface (non-saline)	10
1534	1566	78	809.PLRP15.mat	k__Bacteria;p__Planctomycetes	Surface (non-saline)	10
1535	1566	81	809.PLRP15.mat	k__Bacteria;p__Firmicutes	Surface (non-saline)	10
1536	1566	84	809.PLRP15.mat	k__Bacteria;p__Bacteroidetes	Surface (non-saline)	10
1537	1566	20	809.PLRP15.mat	k__Bacteria;p__Caldiserica	Surface (non-saline)	10
1538	1566	60	809.PLRP15.mat	k__Bacteria;p__GN02	Surface (non-saline)	10
1539	1566	73	809.PLRP15.mat	k__Bacteria;p__Spirochaetes	Surface (non-saline)	10
1540	1566	76	809.PLRP15.mat	k__Bacteria;p__Acidobacteria	Surface (non-saline)	10
1541	1566	59	809.PLRP15.mat	k__Bacteria;p__Tenericutes	Surface (non-saline)	10
1542	1566	64	809.PLRP15.mat	k__Bacteria;p__WS3	Surface (non-saline)	10
1543	1566	66	809.PLRP15.mat	k__Bacteria;p__TM6	Surface (non-saline)	10
1544	1566	80	809.PLRP15.mat	unclassified	Surface (non-saline)	10
1545	1566	79	809.PLRP15.mat	k__Bacteria;p__Verrucomicrobia	Surface (non-saline)	10
1546	1566	53	809.PLRP15.mat	k__Bacteria;p__NKB19	Surface (non-saline)	10
1547	1566	77	809.PLRP15.mat	k__Bacteria;p__Chloroflexi	Surface (non-saline)	10
1548	1566	48	809.PLRP15.mat	k__Bacteria;p__OP11	Surface (non-saline)	10
1549	1566	85	809.PLRP15.mat	k__Bacteria;p__Proteobacteria	Surface (non-saline)	10
1550	1566	51	809.PLRP15.mat	k__Bacteria;p__OP8	Surface (non-saline)	10
1551	1566	65	809.PLRP15.mat	k__Bacteria;p__OD1	Surface (non-saline)	10
1552	1566	54	809.PLRP15.mat	k__Bacteria;p__GN04	Surface (non-saline)	10
1553	1566	52	809.PLRP15.mat	k__Bacteria;p__SR1	Surface (non-saline)	10
1554	1566	83	809.PLRP15.mat	k__Bacteria;p__Actinobacteria	Surface (non-saline)	10
1555	1566	58	809.PLRP15.mat	k__Archaea;p__[Parvarchaeota]	Surface (non-saline)	10
1556	1314	67	804.3871.1442.dark.side	k__Bacteria;p__Chlamydiae	Surface (saline)	5
1557	1314	82	804.3871.1442.dark.side	k__Bacteria;p__Cyanobacteria	Surface (saline)	5
1558	1314	78	804.3871.1442.dark.side	k__Bacteria;p__Planctomycetes	Surface (saline)	5
1559	1314	81	804.3871.1442.dark.side	k__Bacteria;p__Firmicutes	Surface (saline)	5
1560	1314	84	804.3871.1442.dark.side	k__Bacteria;p__Bacteroidetes	Surface (saline)	5
1561	1314	75	804.3871.1442.dark.side	k__Bacteria;p__Gemmatimonadetes	Surface (saline)	5
1562	1314	60	804.3871.1442.dark.side	k__Bacteria;p__GN02	Surface (saline)	5
1563	1314	40	804.3871.1442.dark.side	k__Bacteria;p__SBR1093	Surface (saline)	5
1564	1314	76	804.3871.1442.dark.side	k__Bacteria;p__Acidobacteria	Surface (saline)	5
1565	1314	59	804.3871.1442.dark.side	k__Bacteria;p__Tenericutes	Surface (saline)	5
1566	1314	66	804.3871.1442.dark.side	k__Bacteria;p__TM6	Surface (saline)	5
1567	1314	80	804.3871.1442.dark.side	unclassified	Surface (saline)	5
1568	1314	79	804.3871.1442.dark.side	k__Bacteria;p__Verrucomicrobia	Surface (saline)	5
1569	1314	77	804.3871.1442.dark.side	k__Bacteria;p__Chloroflexi	Surface (saline)	5
1570	1314	12	804.3871.1442.dark.side	k__Bacteria;p__NPL-UPA2	Surface (saline)	5
1571	1314	85	804.3871.1442.dark.side	k__Bacteria;p__Proteobacteria	Surface (saline)	5
1572	1314	65	804.3871.1442.dark.side	k__Bacteria;p__OD1	Surface (saline)	5
1573	1314	70	804.3871.1442.dark.side	k__Archaea;p__Euryarchaeota	Surface (saline)	5
1574	1314	83	804.3871.1442.dark.side	k__Bacteria;p__Actinobacteria	Surface (saline)	5
1575	1314	69	804.3871.1442.dark.side	k__Bacteria;p__Nitrospirae	Surface (saline)	5
1576	441	74	2382.DPOO1.C1.HA.3.32.r1.leav.6.11.lane8.NoIndex.L008.sequences	k__Archaea;p__Crenarchaeota	Plant corpus	1
1577	441	82	2382.DPOO1.C1.HA.3.32.r1.leav.6.11.lane8.NoIndex.L008.sequences	k__Bacteria;p__Cyanobacteria	Plant corpus	1
1578	441	81	2382.DPOO1.C1.HA.3.32.r1.leav.6.11.lane8.NoIndex.L008.sequences	k__Bacteria;p__Firmicutes	Plant corpus	1
1579	441	76	2382.DPOO1.C1.HA.3.32.r1.leav.6.11.lane8.NoIndex.L008.sequences	k__Bacteria;p__Acidobacteria	Plant corpus	1
1580	441	64	2382.DPOO1.C1.HA.3.32.r1.leav.6.11.lane8.NoIndex.L008.sequences	k__Bacteria;p__WS3	Plant corpus	1
1581	441	79	2382.DPOO1.C1.HA.3.32.r1.leav.6.11.lane8.NoIndex.L008.sequences	k__Bacteria;p__Verrucomicrobia	Plant corpus	1
1582	441	85	2382.DPOO1.C1.HA.3.32.r1.leav.6.11.lane8.NoIndex.L008.sequences	k__Bacteria;p__Proteobacteria	Plant corpus	1
1583	441	83	2382.DPOO1.C1.HA.3.32.r1.leav.6.11.lane8.NoIndex.L008.sequences	k__Bacteria;p__Actinobacteria	Plant corpus	1
1584	169	82	1064.G.CV293	k__Bacteria;p__Cyanobacteria	Animal corpus	16
1585	169	81	1064.G.CV293	k__Bacteria;p__Firmicutes	Animal corpus	16
1586	169	84	1064.G.CV293	k__Bacteria;p__Bacteroidetes	Animal corpus	16
1587	169	85	1064.G.CV293	k__Bacteria;p__Proteobacteria	Animal corpus	16
1588	169	83	1064.G.CV293	k__Bacteria;p__Actinobacteria	Animal corpus	16
1589	797	67	1622.PP.71.72B	k__Bacteria;p__Chlamydiae	Sediment (non-saline)	11
1590	797	74	1622.PP.71.72B	k__Archaea;p__Crenarchaeota	Sediment (non-saline)	11
1591	797	78	1622.PP.71.72B	k__Bacteria;p__Planctomycetes	Sediment (non-saline)	11
1592	797	81	1622.PP.71.72B	k__Bacteria;p__Firmicutes	Sediment (non-saline)	11
1593	797	84	1622.PP.71.72B	k__Bacteria;p__Bacteroidetes	Sediment (non-saline)	11
1594	797	76	1622.PP.71.72B	k__Bacteria;p__Acidobacteria	Sediment (non-saline)	11
1595	797	66	1622.PP.71.72B	k__Bacteria;p__TM6	Sediment (non-saline)	11
1596	797	80	1622.PP.71.72B	unclassified	Sediment (non-saline)	11
1597	797	77	1622.PP.71.72B	k__Bacteria;p__Chloroflexi	Sediment (non-saline)	11
1598	797	85	1622.PP.71.72B	k__Bacteria;p__Proteobacteria	Sediment (non-saline)	11
1599	797	70	1622.PP.71.72B	k__Archaea;p__Euryarchaeota	Sediment (non-saline)	11
1600	797	83	1622.PP.71.72B	k__Bacteria;p__Actinobacteria	Sediment (non-saline)	11
1601	600	68	1773.Zono.capensis1.lgi	k__Bacteria;p__Fusobacteria	Animal distal gut	4
1602	600	82	1773.Zono.capensis1.lgi	k__Bacteria;p__Cyanobacteria	Animal distal gut	4
1603	600	78	1773.Zono.capensis1.lgi	k__Bacteria;p__Planctomycetes	Animal distal gut	4
1604	600	81	1773.Zono.capensis1.lgi	k__Bacteria;p__Firmicutes	Animal distal gut	4
1605	600	84	1773.Zono.capensis1.lgi	k__Bacteria;p__Bacteroidetes	Animal distal gut	4
1606	600	80	1773.Zono.capensis1.lgi	unclassified	Animal distal gut	4
1607	600	79	1773.Zono.capensis1.lgi	k__Bacteria;p__Verrucomicrobia	Animal distal gut	4
1608	600	85	1773.Zono.capensis1.lgi	k__Bacteria;p__Proteobacteria	Animal distal gut	4
1609	600	57	1773.Zono.capensis1.lgi	k__Bacteria;p__[Thermi]	Animal distal gut	4
1610	600	83	1773.Zono.capensis1.lgi	k__Bacteria;p__Actinobacteria	Animal distal gut	4
1611	1159	74	1240.1503B	k__Archaea;p__Crenarchaeota	Water (saline)	6
1612	1159	82	1240.1503B	k__Bacteria;p__Cyanobacteria	Water (saline)	6
1613	1159	61	1240.1503B	k__Bacteria;p__Fibrobacteres	Water (saline)	6
1614	1159	78	1240.1503B	k__Bacteria;p__Planctomycetes	Water (saline)	6
1615	1159	81	1240.1503B	k__Bacteria;p__Firmicutes	Water (saline)	6
1616	1159	44	1240.1503B	k__Bacteria;p__SAR406	Water (saline)	6
1617	1159	84	1240.1503B	k__Bacteria;p__Bacteroidetes	Water (saline)	6
1618	1159	75	1240.1503B	k__Bacteria;p__Gemmatimonadetes	Water (saline)	6
1619	1159	60	1240.1503B	k__Bacteria;p__GN02	Water (saline)	6
1620	1159	40	1240.1503B	k__Bacteria;p__SBR1093	Water (saline)	6
1621	1159	76	1240.1503B	k__Bacteria;p__Acidobacteria	Water (saline)	6
1622	1159	80	1240.1503B	unclassified	Water (saline)	6
1623	1159	79	1240.1503B	k__Bacteria;p__Verrucomicrobia	Water (saline)	6
1624	1159	77	1240.1503B	k__Bacteria;p__Chloroflexi	Water (saline)	6
1625	1159	85	1240.1503B	k__Bacteria;p__Proteobacteria	Water (saline)	6
1626	1159	70	1240.1503B	k__Archaea;p__Euryarchaeota	Water (saline)	6
1627	1159	83	1240.1503B	k__Bacteria;p__Actinobacteria	Water (saline)	6
1628	98	82	1521.Aphid27.s.7.1.sequences	k__Bacteria;p__Cyanobacteria	Animal secretion	12
1629	98	81	1521.Aphid27.s.7.1.sequences	k__Bacteria;p__Firmicutes	Animal secretion	12
1630	98	85	1521.Aphid27.s.7.1.sequences	k__Bacteria;p__Proteobacteria	Animal secretion	12
1631	98	83	1521.Aphid27.s.7.1.sequences	k__Bacteria;p__Actinobacteria	Animal secretion	12
1632	1092	68	1521.MZ.62b.s.8.1.sequences	k__Bacteria;p__Fusobacteria	Aerosol (non-saline)	17
1633	1092	82	1521.MZ.62b.s.8.1.sequences	k__Bacteria;p__Cyanobacteria	Aerosol (non-saline)	17
1634	1092	78	1521.MZ.62b.s.8.1.sequences	k__Bacteria;p__Planctomycetes	Aerosol (non-saline)	17
1635	1092	81	1521.MZ.62b.s.8.1.sequences	k__Bacteria;p__Firmicutes	Aerosol (non-saline)	17
1636	1092	84	1521.MZ.62b.s.8.1.sequences	k__Bacteria;p__Bacteroidetes	Aerosol (non-saline)	17
1637	1092	75	1521.MZ.62b.s.8.1.sequences	k__Bacteria;p__Gemmatimonadetes	Aerosol (non-saline)	17
1638	1092	73	1521.MZ.62b.s.8.1.sequences	k__Bacteria;p__Spirochaetes	Aerosol (non-saline)	17
1639	1092	76	1521.MZ.62b.s.8.1.sequences	k__Bacteria;p__Acidobacteria	Aerosol (non-saline)	17
1640	1092	59	1521.MZ.62b.s.8.1.sequences	k__Bacteria;p__Tenericutes	Aerosol (non-saline)	17
1641	1092	80	1521.MZ.62b.s.8.1.sequences	unclassified	Aerosol (non-saline)	17
1642	1092	79	1521.MZ.62b.s.8.1.sequences	k__Bacteria;p__Verrucomicrobia	Aerosol (non-saline)	17
1643	1092	77	1521.MZ.62b.s.8.1.sequences	k__Bacteria;p__Chloroflexi	Aerosol (non-saline)	17
1644	1092	85	1521.MZ.62b.s.8.1.sequences	k__Bacteria;p__Proteobacteria	Aerosol (non-saline)	17
1645	1092	70	1521.MZ.62b.s.8.1.sequences	k__Archaea;p__Euryarchaeota	Aerosol (non-saline)	17
1646	1092	52	1521.MZ.62b.s.8.1.sequences	k__Bacteria;p__SR1	Aerosol (non-saline)	17
1647	1092	83	1521.MZ.62b.s.8.1.sequences	k__Bacteria;p__Actinobacteria	Aerosol (non-saline)	17
1648	246	82	2338.0702.2.E	k__Bacteria;p__Cyanobacteria	Animal distal gut	4
1649	246	81	2338.0702.2.E	k__Bacteria;p__Firmicutes	Animal distal gut	4
1650	246	84	2338.0702.2.E	k__Bacteria;p__Bacteroidetes	Animal distal gut	4
1651	246	80	2338.0702.2.E	unclassified	Animal distal gut	4
1652	246	85	2338.0702.2.E	k__Bacteria;p__Proteobacteria	Animal distal gut	4
1653	246	83	2338.0702.2.E	k__Bacteria;p__Actinobacteria	Animal distal gut	4
1654	800	68	722.M11Tong.4.s.4.1.sequence	k__Bacteria;p__Fusobacteria	Animal secretion	12
1655	800	82	722.M11Tong.4.s.4.1.sequence	k__Bacteria;p__Cyanobacteria	Animal secretion	12
1656	800	78	722.M11Tong.4.s.4.1.sequence	k__Bacteria;p__Planctomycetes	Animal secretion	12
1657	800	81	722.M11Tong.4.s.4.1.sequence	k__Bacteria;p__Firmicutes	Animal secretion	12
1658	800	44	722.M11Tong.4.s.4.1.sequence	k__Bacteria;p__SAR406	Animal secretion	12
1659	800	84	722.M11Tong.4.s.4.1.sequence	k__Bacteria;p__Bacteroidetes	Animal secretion	12
1660	800	59	722.M11Tong.4.s.4.1.sequence	k__Bacteria;p__Tenericutes	Animal secretion	12
1661	800	80	722.M11Tong.4.s.4.1.sequence	unclassified	Animal secretion	12
1662	800	79	722.M11Tong.4.s.4.1.sequence	k__Bacteria;p__Verrucomicrobia	Animal secretion	12
1663	800	85	722.M11Tong.4.s.4.1.sequence	k__Bacteria;p__Proteobacteria	Animal secretion	12
1664	800	52	722.M11Tong.4.s.4.1.sequence	k__Bacteria;p__SR1	Animal secretion	12
1665	800	83	722.M11Tong.4.s.4.1.sequence	k__Bacteria;p__Actinobacteria	Animal secretion	12
1666	32	85	910.CuracaoCCA5C	k__Bacteria;p__Proteobacteria	Plant corpus	1
1667	32	83	910.CuracaoCCA5C	k__Bacteria;p__Actinobacteria	Plant corpus	1
1668	1905	67	1622.PP.71.72A	k__Bacteria;p__Chlamydiae	Sediment (non-saline)	11
1669	1905	74	1622.PP.71.72A	k__Archaea;p__Crenarchaeota	Sediment (non-saline)	11
1670	1905	72	1622.PP.71.72A	k__Bacteria;p__Chlorobi	Sediment (non-saline)	11
1671	1905	42	1622.PP.71.72A	k__Bacteria;p__GOUTA4	Sediment (non-saline)	11
1672	1905	82	1622.PP.71.72A	k__Bacteria;p__Cyanobacteria	Sediment (non-saline)	11
1673	1905	36	1622.PP.71.72A	k__Bacteria;p__AC1	Sediment (non-saline)	11
1674	1905	61	1622.PP.71.72A	k__Bacteria;p__Fibrobacteres	Sediment (non-saline)	11
1675	1905	71	1622.PP.71.72A	k__Bacteria;p__Armatimonadetes	Sediment (non-saline)	11
1676	1905	78	1622.PP.71.72A	k__Bacteria;p__Planctomycetes	Sediment (non-saline)	11
1677	1905	81	1622.PP.71.72A	k__Bacteria;p__Firmicutes	Sediment (non-saline)	11
1678	1905	43	1622.PP.71.72A	k__Bacteria;p__WPS-2	Sediment (non-saline)	11
1679	1905	34	1622.PP.71.72A	k__Bacteria;p__WWE1	Sediment (non-saline)	11
1680	1905	84	1622.PP.71.72A	k__Bacteria;p__Bacteroidetes	Sediment (non-saline)	11
1681	1905	75	1622.PP.71.72A	k__Bacteria;p__Gemmatimonadetes	Sediment (non-saline)	11
1682	1905	49	1622.PP.71.72A	k__Bacteria;p__BRC1	Sediment (non-saline)	11
1683	1905	60	1622.PP.71.72A	k__Bacteria;p__GN02	Sediment (non-saline)	11
1684	1905	73	1622.PP.71.72A	k__Bacteria;p__Spirochaetes	Sediment (non-saline)	11
1685	1905	62	1622.PP.71.72A	k__Bacteria;p__OP3	Sediment (non-saline)	11
1686	1905	76	1622.PP.71.72A	k__Bacteria;p__Acidobacteria	Sediment (non-saline)	11
1687	1905	47	1622.PP.71.72A	k__Bacteria;p__NC10	Sediment (non-saline)	11
1688	1905	33	1622.PP.71.72A	k__Bacteria;p__WS4	Sediment (non-saline)	11
1689	1905	64	1622.PP.71.72A	k__Bacteria;p__WS3	Sediment (non-saline)	11
1690	1905	56	1622.PP.71.72A	k__Bacteria;p__Lentisphaerae	Sediment (non-saline)	11
1691	1905	66	1622.PP.71.72A	k__Bacteria;p__TM6	Sediment (non-saline)	11
1692	1905	80	1622.PP.71.72A	unclassified	Sediment (non-saline)	11
1693	1905	26	1622.PP.71.72A	k__Bacteria;p__TPD-58	Sediment (non-saline)	11
1694	1905	79	1622.PP.71.72A	k__Bacteria;p__Verrucomicrobia	Sediment (non-saline)	11
1695	1905	53	1622.PP.71.72A	k__Bacteria;p__NKB19	Sediment (non-saline)	11
1696	1905	77	1622.PP.71.72A	k__Bacteria;p__Chloroflexi	Sediment (non-saline)	11
1697	1905	48	1622.PP.71.72A	k__Bacteria;p__OP11	Sediment (non-saline)	11
1698	1905	85	1622.PP.71.72A	k__Bacteria;p__Proteobacteria	Sediment (non-saline)	11
1699	1905	51	1622.PP.71.72A	k__Bacteria;p__OP8	Sediment (non-saline)	11
1700	1905	65	1622.PP.71.72A	k__Bacteria;p__OD1	Sediment (non-saline)	11
1701	1905	54	1622.PP.71.72A	k__Bacteria;p__GN04	Sediment (non-saline)	11
1702	1905	63	1622.PP.71.72A	k__Bacteria;p__Elusimicrobia	Sediment (non-saline)	11
1703	1905	70	1622.PP.71.72A	k__Archaea;p__Euryarchaeota	Sediment (non-saline)	11
1704	1905	83	1622.PP.71.72A	k__Bacteria;p__Actinobacteria	Sediment (non-saline)	11
1705	1905	46	1622.PP.71.72A	k__Bacteria;p__FCPU426	Sediment (non-saline)	11
1706	1905	58	1622.PP.71.72A	k__Archaea;p__[Parvarchaeota]	Sediment (non-saline)	11
1707	1905	69	1622.PP.71.72A	k__Bacteria;p__Nitrospirae	Sediment (non-saline)	11
1708	333	74	910.CuracaoCCA5B	k__Archaea;p__Crenarchaeota	Animal corpus	16
1709	333	68	910.CuracaoCCA5B	k__Bacteria;p__Fusobacteria	Animal corpus	16
1710	333	81	910.CuracaoCCA5B	k__Bacteria;p__Firmicutes	Animal corpus	16
1711	333	84	910.CuracaoCCA5B	k__Bacteria;p__Bacteroidetes	Animal corpus	16
1712	333	85	910.CuracaoCCA5B	k__Bacteria;p__Proteobacteria	Animal corpus	16
1713	333	57	910.CuracaoCCA5B	k__Bacteria;p__[Thermi]	Animal corpus	16
1714	333	83	910.CuracaoCCA5B	k__Bacteria;p__Actinobacteria	Animal corpus	16
1715	1031	67	1773.Chirox.lance3.gizz	k__Bacteria;p__Chlamydiae	Animal proximal gut	13
1716	1031	72	1773.Chirox.lance3.gizz	k__Bacteria;p__Chlorobi	Animal proximal gut	13
1717	1031	82	1773.Chirox.lance3.gizz	k__Bacteria;p__Cyanobacteria	Animal proximal gut	13
1718	1031	78	1773.Chirox.lance3.gizz	k__Bacteria;p__Planctomycetes	Animal proximal gut	13
1719	1031	81	1773.Chirox.lance3.gizz	k__Bacteria;p__Firmicutes	Animal proximal gut	13
1720	1031	84	1773.Chirox.lance3.gizz	k__Bacteria;p__Bacteroidetes	Animal proximal gut	13
1721	1031	75	1773.Chirox.lance3.gizz	k__Bacteria;p__Gemmatimonadetes	Animal proximal gut	13
1722	1031	40	1773.Chirox.lance3.gizz	k__Bacteria;p__SBR1093	Animal proximal gut	13
1723	1031	76	1773.Chirox.lance3.gizz	k__Bacteria;p__Acidobacteria	Animal proximal gut	13
1724	1031	66	1773.Chirox.lance3.gizz	k__Bacteria;p__TM6	Animal proximal gut	13
1725	1031	80	1773.Chirox.lance3.gizz	unclassified	Animal proximal gut	13
1726	1031	79	1773.Chirox.lance3.gizz	k__Bacteria;p__Verrucomicrobia	Animal proximal gut	13
1727	1031	77	1773.Chirox.lance3.gizz	k__Bacteria;p__Chloroflexi	Animal proximal gut	13
1728	1031	85	1773.Chirox.lance3.gizz	k__Bacteria;p__Proteobacteria	Animal proximal gut	13
1729	1031	83	1773.Chirox.lance3.gizz	k__Bacteria;p__Actinobacteria	Animal proximal gut	13
1730	448	82	2229.S1.T2.5.HP3.Thomas.CMB.Seaweed.lane6.NoIndex.L006	k__Bacteria;p__Cyanobacteria	Plant surface	2
1731	448	78	2229.S1.T2.5.HP3.Thomas.CMB.Seaweed.lane6.NoIndex.L006	k__Bacteria;p__Planctomycetes	Plant surface	2
1732	448	84	2229.S1.T2.5.HP3.Thomas.CMB.Seaweed.lane6.NoIndex.L006	k__Bacteria;p__Bacteroidetes	Plant surface	2
1733	448	80	2229.S1.T2.5.HP3.Thomas.CMB.Seaweed.lane6.NoIndex.L006	unclassified	Plant surface	2
1734	448	79	2229.S1.T2.5.HP3.Thomas.CMB.Seaweed.lane6.NoIndex.L006	k__Bacteria;p__Verrucomicrobia	Plant surface	2
1735	448	77	2229.S1.T2.5.HP3.Thomas.CMB.Seaweed.lane6.NoIndex.L006	k__Bacteria;p__Chloroflexi	Plant surface	2
1736	448	85	2229.S1.T2.5.HP3.Thomas.CMB.Seaweed.lane6.NoIndex.L006	k__Bacteria;p__Proteobacteria	Plant surface	2
1737	448	83	2229.S1.T2.5.HP3.Thomas.CMB.Seaweed.lane6.NoIndex.L006	k__Bacteria;p__Actinobacteria	Plant surface	2
1738	449	82	2229.S1.T23.ES3.Thomas.CMB.Seaweed.lane6.NoIndex.L006	k__Bacteria;p__Cyanobacteria	Plant surface	2
1739	449	78	2229.S1.T23.ES3.Thomas.CMB.Seaweed.lane6.NoIndex.L006	k__Bacteria;p__Planctomycetes	Plant surface	2
1740	449	84	2229.S1.T23.ES3.Thomas.CMB.Seaweed.lane6.NoIndex.L006	k__Bacteria;p__Bacteroidetes	Plant surface	2
1741	449	60	2229.S1.T23.ES3.Thomas.CMB.Seaweed.lane6.NoIndex.L006	k__Bacteria;p__GN02	Plant surface	2
1742	449	80	2229.S1.T23.ES3.Thomas.CMB.Seaweed.lane6.NoIndex.L006	unclassified	Plant surface	2
1743	449	79	2229.S1.T23.ES3.Thomas.CMB.Seaweed.lane6.NoIndex.L006	k__Bacteria;p__Verrucomicrobia	Plant surface	2
1744	449	85	2229.S1.T23.ES3.Thomas.CMB.Seaweed.lane6.NoIndex.L006	k__Bacteria;p__Proteobacteria	Plant surface	2
1745	449	83	2229.S1.T23.ES3.Thomas.CMB.Seaweed.lane6.NoIndex.L006	k__Bacteria;p__Actinobacteria	Plant surface	2
1746	38	82	2382.SH004.C1.RH.1.605.gp.9.12.lane8.NoIndex.L008.sequences	k__Bacteria;p__Cyanobacteria	Plant corpus	1
1747	38	85	2382.SH004.C1.RH.1.605.gp.9.12.lane8.NoIndex.L008.sequences	k__Bacteria;p__Proteobacteria	Plant corpus	1
1748	38	83	2382.SH004.C1.RH.1.605.gp.9.12.lane8.NoIndex.L008.sequences	k__Bacteria;p__Actinobacteria	Plant corpus	1
1749	1579	67	755.INB.26.07.11.lane1.NoIndex.L001	k__Bacteria;p__Chlamydiae	Water (non-saline)	8
1750	1579	74	755.INB.26.07.11.lane1.NoIndex.L001	k__Archaea;p__Crenarchaeota	Water (non-saline)	8
1751	1579	72	755.INB.26.07.11.lane1.NoIndex.L001	k__Bacteria;p__Chlorobi	Water (non-saline)	8
1752	1579	82	755.INB.26.07.11.lane1.NoIndex.L001	k__Bacteria;p__Cyanobacteria	Water (non-saline)	8
1753	1579	61	755.INB.26.07.11.lane1.NoIndex.L001	k__Bacteria;p__Fibrobacteres	Water (non-saline)	8
1754	1579	71	755.INB.26.07.11.lane1.NoIndex.L001	k__Bacteria;p__Armatimonadetes	Water (non-saline)	8
1755	1579	78	755.INB.26.07.11.lane1.NoIndex.L001	k__Bacteria;p__Planctomycetes	Water (non-saline)	8
1756	1579	81	755.INB.26.07.11.lane1.NoIndex.L001	k__Bacteria;p__Firmicutes	Water (non-saline)	8
1757	1579	43	755.INB.26.07.11.lane1.NoIndex.L001	k__Bacteria;p__WPS-2	Water (non-saline)	8
1758	1579	84	755.INB.26.07.11.lane1.NoIndex.L001	k__Bacteria;p__Bacteroidetes	Water (non-saline)	8
1759	1579	75	755.INB.26.07.11.lane1.NoIndex.L001	k__Bacteria;p__Gemmatimonadetes	Water (non-saline)	8
1760	1579	73	755.INB.26.07.11.lane1.NoIndex.L001	k__Bacteria;p__Spirochaetes	Water (non-saline)	8
1761	1579	62	755.INB.26.07.11.lane1.NoIndex.L001	k__Bacteria;p__OP3	Water (non-saline)	8
1762	1579	76	755.INB.26.07.11.lane1.NoIndex.L001	k__Bacteria;p__Acidobacteria	Water (non-saline)	8
1763	1579	64	755.INB.26.07.11.lane1.NoIndex.L001	k__Bacteria;p__WS3	Water (non-saline)	8
1764	1579	55	755.INB.26.07.11.lane1.NoIndex.L001	k__Bacteria;p__TM7	Water (non-saline)	8
1765	1579	66	755.INB.26.07.11.lane1.NoIndex.L001	k__Bacteria;p__TM6	Water (non-saline)	8
1766	1579	80	755.INB.26.07.11.lane1.NoIndex.L001	unclassified	Water (non-saline)	8
1767	1579	79	755.INB.26.07.11.lane1.NoIndex.L001	k__Bacteria;p__Verrucomicrobia	Water (non-saline)	8
1768	1579	77	755.INB.26.07.11.lane1.NoIndex.L001	k__Bacteria;p__Chloroflexi	Water (non-saline)	8
1769	1579	48	755.INB.26.07.11.lane1.NoIndex.L001	k__Bacteria;p__OP11	Water (non-saline)	8
1770	1579	85	755.INB.26.07.11.lane1.NoIndex.L001	k__Bacteria;p__Proteobacteria	Water (non-saline)	8
1771	1579	65	755.INB.26.07.11.lane1.NoIndex.L001	k__Bacteria;p__OD1	Water (non-saline)	8
1772	1579	54	755.INB.26.07.11.lane1.NoIndex.L001	k__Bacteria;p__GN04	Water (non-saline)	8
1773	1579	63	755.INB.26.07.11.lane1.NoIndex.L001	k__Bacteria;p__Elusimicrobia	Water (non-saline)	8
1774	1579	83	755.INB.26.07.11.lane1.NoIndex.L001	k__Bacteria;p__Actinobacteria	Water (non-saline)	8
1775	1579	58	755.INB.26.07.11.lane1.NoIndex.L001	k__Archaea;p__[Parvarchaeota]	Water (non-saline)	8
1776	1579	69	755.INB.26.07.11.lane1.NoIndex.L001	k__Bacteria;p__Nitrospirae	Water (non-saline)	8
1777	1583	67	1622.UPMain.128.129B	k__Bacteria;p__Chlamydiae	Sediment (non-saline)	11
1778	1583	74	1622.UPMain.128.129B	k__Archaea;p__Crenarchaeota	Sediment (non-saline)	11
1779	1583	72	1622.UPMain.128.129B	k__Bacteria;p__Chlorobi	Sediment (non-saline)	11
1780	1583	82	1622.UPMain.128.129B	k__Bacteria;p__Cyanobacteria	Sediment (non-saline)	11
1781	1583	36	1622.UPMain.128.129B	k__Bacteria;p__AC1	Sediment (non-saline)	11
1782	1583	61	1622.UPMain.128.129B	k__Bacteria;p__Fibrobacteres	Sediment (non-saline)	11
1783	1583	71	1622.UPMain.128.129B	k__Bacteria;p__Armatimonadetes	Sediment (non-saline)	11
1784	1583	78	1622.UPMain.128.129B	k__Bacteria;p__Planctomycetes	Sediment (non-saline)	11
1785	1583	81	1622.UPMain.128.129B	k__Bacteria;p__Firmicutes	Sediment (non-saline)	11
1786	1583	84	1622.UPMain.128.129B	k__Bacteria;p__Bacteroidetes	Sediment (non-saline)	11
1787	1583	75	1622.UPMain.128.129B	k__Bacteria;p__Gemmatimonadetes	Sediment (non-saline)	11
1788	1583	73	1622.UPMain.128.129B	k__Bacteria;p__Spirochaetes	Sediment (non-saline)	11
1789	1583	62	1622.UPMain.128.129B	k__Bacteria;p__OP3	Sediment (non-saline)	11
1790	1583	76	1622.UPMain.128.129B	k__Bacteria;p__Acidobacteria	Sediment (non-saline)	11
1791	1583	64	1622.UPMain.128.129B	k__Bacteria;p__WS3	Sediment (non-saline)	11
1792	1583	66	1622.UPMain.128.129B	k__Bacteria;p__TM6	Sediment (non-saline)	11
1793	1583	21	1622.UPMain.128.129B	k__Bacteria;p__SC4	Sediment (non-saline)	11
1794	1583	80	1622.UPMain.128.129B	unclassified	Sediment (non-saline)	11
1795	1583	79	1622.UPMain.128.129B	k__Bacteria;p__Verrucomicrobia	Sediment (non-saline)	11
1796	1583	77	1622.UPMain.128.129B	k__Bacteria;p__Chloroflexi	Sediment (non-saline)	11
1797	1583	85	1622.UPMain.128.129B	k__Bacteria;p__Proteobacteria	Sediment (non-saline)	11
1798	1583	51	1622.UPMain.128.129B	k__Bacteria;p__OP8	Sediment (non-saline)	11
1799	1583	65	1622.UPMain.128.129B	k__Bacteria;p__OD1	Sediment (non-saline)	11
1800	1583	54	1622.UPMain.128.129B	k__Bacteria;p__GN04	Sediment (non-saline)	11
1801	1583	70	1622.UPMain.128.129B	k__Archaea;p__Euryarchaeota	Sediment (non-saline)	11
1802	1583	83	1622.UPMain.128.129B	k__Bacteria;p__Actinobacteria	Sediment (non-saline)	11
1803	1583	58	1622.UPMain.128.129B	k__Archaea;p__[Parvarchaeota]	Sediment (non-saline)	11
1804	1583	69	1622.UPMain.128.129B	k__Bacteria;p__Nitrospirae	Sediment (non-saline)	11
1805	1672	67	990.KA3F.D.18	k__Bacteria;p__Chlamydiae	Soil (non-saline)	9
1806	1672	74	990.KA3F.D.18	k__Archaea;p__Crenarchaeota	Soil (non-saline)	9
1807	1672	72	990.KA3F.D.18	k__Bacteria;p__Chlorobi	Soil (non-saline)	9
1808	1672	82	990.KA3F.D.18	k__Bacteria;p__Cyanobacteria	Soil (non-saline)	9
1809	1672	61	990.KA3F.D.18	k__Bacteria;p__Fibrobacteres	Soil (non-saline)	9
1810	1672	71	990.KA3F.D.18	k__Bacteria;p__Armatimonadetes	Soil (non-saline)	9
1811	1672	78	990.KA3F.D.18	k__Bacteria;p__Planctomycetes	Soil (non-saline)	9
1812	1672	81	990.KA3F.D.18	k__Bacteria;p__Firmicutes	Soil (non-saline)	9
1813	1672	84	990.KA3F.D.18	k__Bacteria;p__Bacteroidetes	Soil (non-saline)	9
1814	1672	75	990.KA3F.D.18	k__Bacteria;p__Gemmatimonadetes	Soil (non-saline)	9
1815	1672	73	990.KA3F.D.18	k__Bacteria;p__Spirochaetes	Soil (non-saline)	9
1816	1672	62	990.KA3F.D.18	k__Bacteria;p__OP3	Soil (non-saline)	9
1817	1672	76	990.KA3F.D.18	k__Bacteria;p__Acidobacteria	Soil (non-saline)	9
1818	1672	45	990.KA3F.D.18	k__Bacteria;p__WS2	Soil (non-saline)	9
1819	1672	59	990.KA3F.D.18	k__Bacteria;p__Tenericutes	Soil (non-saline)	9
1820	1672	64	990.KA3F.D.18	k__Bacteria;p__WS3	Soil (non-saline)	9
1821	1672	55	990.KA3F.D.18	k__Bacteria;p__TM7	Soil (non-saline)	9
1822	1672	66	990.KA3F.D.18	k__Bacteria;p__TM6	Soil (non-saline)	9
1823	1672	80	990.KA3F.D.18	unclassified	Soil (non-saline)	9
1824	1672	79	990.KA3F.D.18	k__Bacteria;p__Verrucomicrobia	Soil (non-saline)	9
1825	1672	53	990.KA3F.D.18	k__Bacteria;p__NKB19	Soil (non-saline)	9
1826	1672	77	990.KA3F.D.18	k__Bacteria;p__Chloroflexi	Soil (non-saline)	9
1827	1672	48	990.KA3F.D.18	k__Bacteria;p__OP11	Soil (non-saline)	9
1828	1672	50	990.KA3F.D.18	k__Bacteria;p__FBP	Soil (non-saline)	9
1829	1672	85	990.KA3F.D.18	k__Bacteria;p__Proteobacteria	Soil (non-saline)	9
1830	1672	65	990.KA3F.D.18	k__Bacteria;p__OD1	Soil (non-saline)	9
1831	1672	63	990.KA3F.D.18	k__Bacteria;p__Elusimicrobia	Soil (non-saline)	9
1832	1672	83	990.KA3F.D.18	k__Bacteria;p__Actinobacteria	Soil (non-saline)	9
1833	1672	46	990.KA3F.D.18	k__Bacteria;p__FCPU426	Soil (non-saline)	9
1834	1672	58	990.KA3F.D.18	k__Archaea;p__[Parvarchaeota]	Soil (non-saline)	9
1835	1672	69	990.KA3F.D.18	k__Bacteria;p__Nitrospirae	Soil (non-saline)	9
1836	1994	67	1883.2008.143.Crump.Artic.LTREB.main.lane2.NoIndex	k__Bacteria;p__Chlamydiae	Sediment (non-saline)	11
1837	1994	74	1883.2008.143.Crump.Artic.LTREB.main.lane2.NoIndex	k__Archaea;p__Crenarchaeota	Sediment (non-saline)	11
1838	1994	72	1883.2008.143.Crump.Artic.LTREB.main.lane2.NoIndex	k__Bacteria;p__Chlorobi	Sediment (non-saline)	11
1839	1994	42	1883.2008.143.Crump.Artic.LTREB.main.lane2.NoIndex	k__Bacteria;p__GOUTA4	Sediment (non-saline)	11
1840	1994	82	1883.2008.143.Crump.Artic.LTREB.main.lane2.NoIndex	k__Bacteria;p__Cyanobacteria	Sediment (non-saline)	11
1841	1994	36	1883.2008.143.Crump.Artic.LTREB.main.lane2.NoIndex	k__Bacteria;p__AC1	Sediment (non-saline)	11
1842	1994	61	1883.2008.143.Crump.Artic.LTREB.main.lane2.NoIndex	k__Bacteria;p__Fibrobacteres	Sediment (non-saline)	11
1843	1994	71	1883.2008.143.Crump.Artic.LTREB.main.lane2.NoIndex	k__Bacteria;p__Armatimonadetes	Sediment (non-saline)	11
1844	1994	78	1883.2008.143.Crump.Artic.LTREB.main.lane2.NoIndex	k__Bacteria;p__Planctomycetes	Sediment (non-saline)	11
1845	1994	81	1883.2008.143.Crump.Artic.LTREB.main.lane2.NoIndex	k__Bacteria;p__Firmicutes	Sediment (non-saline)	11
1846	1994	39	1883.2008.143.Crump.Artic.LTREB.main.lane2.NoIndex	k__Bacteria;p__PAUC34f	Sediment (non-saline)	11
1847	1994	34	1883.2008.143.Crump.Artic.LTREB.main.lane2.NoIndex	k__Bacteria;p__WWE1	Sediment (non-saline)	11
1848	1994	84	1883.2008.143.Crump.Artic.LTREB.main.lane2.NoIndex	k__Bacteria;p__Bacteroidetes	Sediment (non-saline)	11
1849	1994	75	1883.2008.143.Crump.Artic.LTREB.main.lane2.NoIndex	k__Bacteria;p__Gemmatimonadetes	Sediment (non-saline)	11
1850	1994	49	1883.2008.143.Crump.Artic.LTREB.main.lane2.NoIndex	k__Bacteria;p__BRC1	Sediment (non-saline)	11
1851	1994	60	1883.2008.143.Crump.Artic.LTREB.main.lane2.NoIndex	k__Bacteria;p__GN02	Sediment (non-saline)	11
1852	1994	73	1883.2008.143.Crump.Artic.LTREB.main.lane2.NoIndex	k__Bacteria;p__Spirochaetes	Sediment (non-saline)	11
1853	1994	62	1883.2008.143.Crump.Artic.LTREB.main.lane2.NoIndex	k__Bacteria;p__OP3	Sediment (non-saline)	11
1854	1994	76	1883.2008.143.Crump.Artic.LTREB.main.lane2.NoIndex	k__Bacteria;p__Acidobacteria	Sediment (non-saline)	11
1855	1994	45	1883.2008.143.Crump.Artic.LTREB.main.lane2.NoIndex	k__Bacteria;p__WS2	Sediment (non-saline)	11
1856	1994	28	1883.2008.143.Crump.Artic.LTREB.main.lane2.NoIndex	k__Bacteria;p__WS1	Sediment (non-saline)	11
1857	1994	47	1883.2008.143.Crump.Artic.LTREB.main.lane2.NoIndex	k__Bacteria;p__NC10	Sediment (non-saline)	11
1858	1994	33	1883.2008.143.Crump.Artic.LTREB.main.lane2.NoIndex	k__Bacteria;p__WS4	Sediment (non-saline)	11
1859	1994	64	1883.2008.143.Crump.Artic.LTREB.main.lane2.NoIndex	k__Bacteria;p__WS3	Sediment (non-saline)	11
1860	1994	56	1883.2008.143.Crump.Artic.LTREB.main.lane2.NoIndex	k__Bacteria;p__Lentisphaerae	Sediment (non-saline)	11
1861	1994	32	1883.2008.143.Crump.Artic.LTREB.main.lane2.NoIndex	k__Bacteria;p__WS5	Sediment (non-saline)	11
1862	1994	66	1883.2008.143.Crump.Artic.LTREB.main.lane2.NoIndex	k__Bacteria;p__TM6	Sediment (non-saline)	11
1863	1994	21	1883.2008.143.Crump.Artic.LTREB.main.lane2.NoIndex	k__Bacteria;p__SC4	Sediment (non-saline)	11
1864	1994	80	1883.2008.143.Crump.Artic.LTREB.main.lane2.NoIndex	unclassified	Sediment (non-saline)	11
1865	1994	26	1883.2008.143.Crump.Artic.LTREB.main.lane2.NoIndex	k__Bacteria;p__TPD-58	Sediment (non-saline)	11
1866	1994	79	1883.2008.143.Crump.Artic.LTREB.main.lane2.NoIndex	k__Bacteria;p__Verrucomicrobia	Sediment (non-saline)	11
1867	1994	53	1883.2008.143.Crump.Artic.LTREB.main.lane2.NoIndex	k__Bacteria;p__NKB19	Sediment (non-saline)	11
1868	1994	35	1883.2008.143.Crump.Artic.LTREB.main.lane2.NoIndex	k__Bacteria;p__[Caldithrix]	Sediment (non-saline)	11
1869	1994	77	1883.2008.143.Crump.Artic.LTREB.main.lane2.NoIndex	k__Bacteria;p__Chloroflexi	Sediment (non-saline)	11
1870	1994	48	1883.2008.143.Crump.Artic.LTREB.main.lane2.NoIndex	k__Bacteria;p__OP11	Sediment (non-saline)	11
1871	1994	38	1883.2008.143.Crump.Artic.LTREB.main.lane2.NoIndex	k__Bacteria;p__OP9	Sediment (non-saline)	11
1872	1994	85	1883.2008.143.Crump.Artic.LTREB.main.lane2.NoIndex	k__Bacteria;p__Proteobacteria	Sediment (non-saline)	11
1873	1994	51	1883.2008.143.Crump.Artic.LTREB.main.lane2.NoIndex	k__Bacteria;p__OP8	Sediment (non-saline)	11
1874	1994	65	1883.2008.143.Crump.Artic.LTREB.main.lane2.NoIndex	k__Bacteria;p__OD1	Sediment (non-saline)	11
1875	1994	54	1883.2008.143.Crump.Artic.LTREB.main.lane2.NoIndex	k__Bacteria;p__GN04	Sediment (non-saline)	11
1876	1994	63	1883.2008.143.Crump.Artic.LTREB.main.lane2.NoIndex	k__Bacteria;p__Elusimicrobia	Sediment (non-saline)	11
1877	1994	70	1883.2008.143.Crump.Artic.LTREB.main.lane2.NoIndex	k__Archaea;p__Euryarchaeota	Sediment (non-saline)	11
1878	1994	52	1883.2008.143.Crump.Artic.LTREB.main.lane2.NoIndex	k__Bacteria;p__SR1	Sediment (non-saline)	11
1879	1994	30	1883.2008.143.Crump.Artic.LTREB.main.lane2.NoIndex	k__Bacteria;p__LCP-89	Sediment (non-saline)	11
1880	1994	41	1883.2008.143.Crump.Artic.LTREB.main.lane2.NoIndex	k__Bacteria;p__Caldithrix	Sediment (non-saline)	11
1881	1994	83	1883.2008.143.Crump.Artic.LTREB.main.lane2.NoIndex	k__Bacteria;p__Actinobacteria	Sediment (non-saline)	11
1882	1994	29	1883.2008.143.Crump.Artic.LTREB.main.lane2.NoIndex	k__Bacteria;p__MVS-104	Sediment (non-saline)	11
1883	1994	58	1883.2008.143.Crump.Artic.LTREB.main.lane2.NoIndex	k__Archaea;p__[Parvarchaeota]	Sediment (non-saline)	11
1884	1994	69	1883.2008.143.Crump.Artic.LTREB.main.lane2.NoIndex	k__Bacteria;p__Nitrospirae	Sediment (non-saline)	11
1885	1643	67	2382.DPOO1.C1.HA.2.633.root.9.12.lane7.NoIndex.L007.sequences	k__Bacteria;p__Chlamydiae	Plant rhizosphere	7
1886	1643	74	2382.DPOO1.C1.HA.2.633.root.9.12.lane7.NoIndex.L007.sequences	k__Archaea;p__Crenarchaeota	Plant rhizosphere	7
1887	1643	72	2382.DPOO1.C1.HA.2.633.root.9.12.lane7.NoIndex.L007.sequences	k__Bacteria;p__Chlorobi	Plant rhizosphere	7
1888	1643	82	2382.DPOO1.C1.HA.2.633.root.9.12.lane7.NoIndex.L007.sequences	k__Bacteria;p__Cyanobacteria	Plant rhizosphere	7
1889	1643	61	2382.DPOO1.C1.HA.2.633.root.9.12.lane7.NoIndex.L007.sequences	k__Bacteria;p__Fibrobacteres	Plant rhizosphere	7
1890	1643	71	2382.DPOO1.C1.HA.2.633.root.9.12.lane7.NoIndex.L007.sequences	k__Bacteria;p__Armatimonadetes	Plant rhizosphere	7
1891	1643	78	2382.DPOO1.C1.HA.2.633.root.9.12.lane7.NoIndex.L007.sequences	k__Bacteria;p__Planctomycetes	Plant rhizosphere	7
1892	1643	81	2382.DPOO1.C1.HA.2.633.root.9.12.lane7.NoIndex.L007.sequences	k__Bacteria;p__Firmicutes	Plant rhizosphere	7
1893	1643	84	2382.DPOO1.C1.HA.2.633.root.9.12.lane7.NoIndex.L007.sequences	k__Bacteria;p__Bacteroidetes	Plant rhizosphere	7
1894	1643	75	2382.DPOO1.C1.HA.2.633.root.9.12.lane7.NoIndex.L007.sequences	k__Bacteria;p__Gemmatimonadetes	Plant rhizosphere	7
1895	1643	49	2382.DPOO1.C1.HA.2.633.root.9.12.lane7.NoIndex.L007.sequences	k__Bacteria;p__BRC1	Plant rhizosphere	7
1896	1643	73	2382.DPOO1.C1.HA.2.633.root.9.12.lane7.NoIndex.L007.sequences	k__Bacteria;p__Spirochaetes	Plant rhizosphere	7
1897	1643	37	2382.DPOO1.C1.HA.2.633.root.9.12.lane7.NoIndex.L007.sequences	k__Bacteria;p__AD3	Plant rhizosphere	7
1898	1643	62	2382.DPOO1.C1.HA.2.633.root.9.12.lane7.NoIndex.L007.sequences	k__Bacteria;p__OP3	Plant rhizosphere	7
1899	1643	76	2382.DPOO1.C1.HA.2.633.root.9.12.lane7.NoIndex.L007.sequences	k__Bacteria;p__Acidobacteria	Plant rhizosphere	7
1900	1643	64	2382.DPOO1.C1.HA.2.633.root.9.12.lane7.NoIndex.L007.sequences	k__Bacteria;p__WS3	Plant rhizosphere	7
1901	1643	55	2382.DPOO1.C1.HA.2.633.root.9.12.lane7.NoIndex.L007.sequences	k__Bacteria;p__TM7	Plant rhizosphere	7
1902	1643	66	2382.DPOO1.C1.HA.2.633.root.9.12.lane7.NoIndex.L007.sequences	k__Bacteria;p__TM6	Plant rhizosphere	7
1903	1643	80	2382.DPOO1.C1.HA.2.633.root.9.12.lane7.NoIndex.L007.sequences	unclassified	Plant rhizosphere	7
1904	1643	79	2382.DPOO1.C1.HA.2.633.root.9.12.lane7.NoIndex.L007.sequences	k__Bacteria;p__Verrucomicrobia	Plant rhizosphere	7
1905	1643	77	2382.DPOO1.C1.HA.2.633.root.9.12.lane7.NoIndex.L007.sequences	k__Bacteria;p__Chloroflexi	Plant rhizosphere	7
1906	1643	50	2382.DPOO1.C1.HA.2.633.root.9.12.lane7.NoIndex.L007.sequences	k__Bacteria;p__FBP	Plant rhizosphere	7
1907	1643	85	2382.DPOO1.C1.HA.2.633.root.9.12.lane7.NoIndex.L007.sequences	k__Bacteria;p__Proteobacteria	Plant rhizosphere	7
1908	1643	65	2382.DPOO1.C1.HA.2.633.root.9.12.lane7.NoIndex.L007.sequences	k__Bacteria;p__OD1	Plant rhizosphere	7
1909	1643	54	2382.DPOO1.C1.HA.2.633.root.9.12.lane7.NoIndex.L007.sequences	k__Bacteria;p__GN04	Plant rhizosphere	7
1910	1643	63	2382.DPOO1.C1.HA.2.633.root.9.12.lane7.NoIndex.L007.sequences	k__Bacteria;p__Elusimicrobia	Plant rhizosphere	7
1911	1643	70	2382.DPOO1.C1.HA.2.633.root.9.12.lane7.NoIndex.L007.sequences	k__Archaea;p__Euryarchaeota	Plant rhizosphere	7
1912	1643	83	2382.DPOO1.C1.HA.2.633.root.9.12.lane7.NoIndex.L007.sequences	k__Bacteria;p__Actinobacteria	Plant rhizosphere	7
1913	1643	46	2382.DPOO1.C1.HA.2.633.root.9.12.lane7.NoIndex.L007.sequences	k__Bacteria;p__FCPU426	Plant rhizosphere	7
1914	1643	69	2382.DPOO1.C1.HA.2.633.root.9.12.lane7.NoIndex.L007.sequences	k__Bacteria;p__Nitrospirae	Plant rhizosphere	7
1915	182	81	1774.64Oral24.10.09	k__Bacteria;p__Firmicutes	Animal secretion	12
1916	182	84	1774.64Oral24.10.09	k__Bacteria;p__Bacteroidetes	Animal secretion	12
1917	182	85	1774.64Oral24.10.09	k__Bacteria;p__Proteobacteria	Animal secretion	12
1918	182	57	1774.64Oral24.10.09	k__Bacteria;p__[Thermi]	Animal secretion	12
1919	182	83	1774.64Oral24.10.09	k__Bacteria;p__Actinobacteria	Animal secretion	12
1920	184	82	1064.G.CV285	k__Bacteria;p__Cyanobacteria	Animal corpus	16
1921	184	81	1064.G.CV285	k__Bacteria;p__Firmicutes	Animal corpus	16
1922	184	84	1064.G.CV285	k__Bacteria;p__Bacteroidetes	Animal corpus	16
1923	184	85	1064.G.CV285	k__Bacteria;p__Proteobacteria	Animal corpus	16
1924	184	83	1064.G.CV285	k__Bacteria;p__Actinobacteria	Animal corpus	16
1925	46	81	1064.G.CV286	k__Bacteria;p__Firmicutes	Animal corpus	16
1926	46	85	1064.G.CV286	k__Bacteria;p__Proteobacteria	Animal corpus	16
1927	46	83	1064.G.CV286	k__Bacteria;p__Actinobacteria	Animal corpus	16
1928	185	82	1064.G.CV283	k__Bacteria;p__Cyanobacteria	Animal corpus	16
1929	185	81	1064.G.CV283	k__Bacteria;p__Firmicutes	Animal corpus	16
1930	185	84	1064.G.CV283	k__Bacteria;p__Bacteroidetes	Animal corpus	16
1931	185	85	1064.G.CV283	k__Bacteria;p__Proteobacteria	Animal corpus	16
1932	185	83	1064.G.CV283	k__Bacteria;p__Actinobacteria	Animal corpus	16
1933	187	82	550.L1S119.s.1.sequence	k__Bacteria;p__Cyanobacteria	Animal distal gut	4
1934	187	81	550.L1S119.s.1.sequence	k__Bacteria;p__Firmicutes	Animal distal gut	4
1935	187	84	550.L1S119.s.1.sequence	k__Bacteria;p__Bacteroidetes	Animal distal gut	4
1936	187	79	550.L1S119.s.1.sequence	k__Bacteria;p__Verrucomicrobia	Animal distal gut	4
1937	187	85	550.L1S119.s.1.sequence	k__Bacteria;p__Proteobacteria	Animal distal gut	4
1938	1587	67	990.KA3F.D.12	k__Bacteria;p__Chlamydiae	Soil (non-saline)	9
1939	1587	74	990.KA3F.D.12	k__Archaea;p__Crenarchaeota	Soil (non-saline)	9
1940	1587	72	990.KA3F.D.12	k__Bacteria;p__Chlorobi	Soil (non-saline)	9
1941	1587	82	990.KA3F.D.12	k__Bacteria;p__Cyanobacteria	Soil (non-saline)	9
1942	1587	61	990.KA3F.D.12	k__Bacteria;p__Fibrobacteres	Soil (non-saline)	9
1943	1587	71	990.KA3F.D.12	k__Bacteria;p__Armatimonadetes	Soil (non-saline)	9
1944	1587	78	990.KA3F.D.12	k__Bacteria;p__Planctomycetes	Soil (non-saline)	9
1945	1587	81	990.KA3F.D.12	k__Bacteria;p__Firmicutes	Soil (non-saline)	9
1946	1587	84	990.KA3F.D.12	k__Bacteria;p__Bacteroidetes	Soil (non-saline)	9
1947	1587	75	990.KA3F.D.12	k__Bacteria;p__Gemmatimonadetes	Soil (non-saline)	9
1948	1587	49	990.KA3F.D.12	k__Bacteria;p__BRC1	Soil (non-saline)	9
1949	1587	60	990.KA3F.D.12	k__Bacteria;p__GN02	Soil (non-saline)	9
1950	1587	73	990.KA3F.D.12	k__Bacteria;p__Spirochaetes	Soil (non-saline)	9
1951	1587	62	990.KA3F.D.12	k__Bacteria;p__OP3	Soil (non-saline)	9
1952	1587	76	990.KA3F.D.12	k__Bacteria;p__Acidobacteria	Soil (non-saline)	9
1953	1587	59	990.KA3F.D.12	k__Bacteria;p__Tenericutes	Soil (non-saline)	9
1954	1587	64	990.KA3F.D.12	k__Bacteria;p__WS3	Soil (non-saline)	9
1955	1587	55	990.KA3F.D.12	k__Bacteria;p__TM7	Soil (non-saline)	9
1956	1587	66	990.KA3F.D.12	k__Bacteria;p__TM6	Soil (non-saline)	9
1957	1587	80	990.KA3F.D.12	unclassified	Soil (non-saline)	9
1958	1587	79	990.KA3F.D.12	k__Bacteria;p__Verrucomicrobia	Soil (non-saline)	9
1959	1587	77	990.KA3F.D.12	k__Bacteria;p__Chloroflexi	Soil (non-saline)	9
1960	1587	85	990.KA3F.D.12	k__Bacteria;p__Proteobacteria	Soil (non-saline)	9
1961	1587	65	990.KA3F.D.12	k__Bacteria;p__OD1	Soil (non-saline)	9
1962	1587	63	990.KA3F.D.12	k__Bacteria;p__Elusimicrobia	Soil (non-saline)	9
1963	1587	83	990.KA3F.D.12	k__Bacteria;p__Actinobacteria	Soil (non-saline)	9
1964	1587	46	990.KA3F.D.12	k__Bacteria;p__FCPU426	Soil (non-saline)	9
1965	1587	69	990.KA3F.D.12	k__Bacteria;p__Nitrospirae	Soil (non-saline)	9
1966	892	82	1453.46834SDZ4.B3.Pnem.feces	k__Bacteria;p__Cyanobacteria	Animal proximal gut	13
1967	892	61	1453.46834SDZ4.B3.Pnem.feces	k__Bacteria;p__Fibrobacteres	Animal proximal gut	13
1968	892	81	1453.46834SDZ4.B3.Pnem.feces	k__Bacteria;p__Firmicutes	Animal proximal gut	13
1969	892	84	1453.46834SDZ4.B3.Pnem.feces	k__Bacteria;p__Bacteroidetes	Animal proximal gut	13
1970	892	73	1453.46834SDZ4.B3.Pnem.feces	k__Bacteria;p__Spirochaetes	Animal proximal gut	13
1971	892	31	1453.46834SDZ4.B3.Pnem.feces	k__Bacteria;p__Synergistetes	Animal proximal gut	13
1972	892	59	1453.46834SDZ4.B3.Pnem.feces	k__Bacteria;p__Tenericutes	Animal proximal gut	13
1973	892	56	1453.46834SDZ4.B3.Pnem.feces	k__Bacteria;p__Lentisphaerae	Animal proximal gut	13
1974	892	80	1453.46834SDZ4.B3.Pnem.feces	unclassified	Animal proximal gut	13
1975	892	79	1453.46834SDZ4.B3.Pnem.feces	k__Bacteria;p__Verrucomicrobia	Animal proximal gut	13
1976	892	85	1453.46834SDZ4.B3.Pnem.feces	k__Bacteria;p__Proteobacteria	Animal proximal gut	13
1977	892	70	1453.46834SDZ4.B3.Pnem.feces	k__Archaea;p__Euryarchaeota	Animal proximal gut	13
1978	892	83	1453.46834SDZ4.B3.Pnem.feces	k__Bacteria;p__Actinobacteria	Animal proximal gut	13
1979	1297	67	659.NZFACE.R1.Browntop	k__Bacteria;p__Chlamydiae	Soil (non-saline)	9
1980	1297	74	659.NZFACE.R1.Browntop	k__Archaea;p__Crenarchaeota	Soil (non-saline)	9
1981	1297	72	659.NZFACE.R1.Browntop	k__Bacteria;p__Chlorobi	Soil (non-saline)	9
1982	1297	82	659.NZFACE.R1.Browntop	k__Bacteria;p__Cyanobacteria	Soil (non-saline)	9
1983	1297	61	659.NZFACE.R1.Browntop	k__Bacteria;p__Fibrobacteres	Soil (non-saline)	9
1984	1297	71	659.NZFACE.R1.Browntop	k__Bacteria;p__Armatimonadetes	Soil (non-saline)	9
1985	1297	78	659.NZFACE.R1.Browntop	k__Bacteria;p__Planctomycetes	Soil (non-saline)	9
1986	1297	81	659.NZFACE.R1.Browntop	k__Bacteria;p__Firmicutes	Soil (non-saline)	9
1987	1297	84	659.NZFACE.R1.Browntop	k__Bacteria;p__Bacteroidetes	Soil (non-saline)	9
1988	1297	75	659.NZFACE.R1.Browntop	k__Bacteria;p__Gemmatimonadetes	Soil (non-saline)	9
1989	1297	76	659.NZFACE.R1.Browntop	k__Bacteria;p__Acidobacteria	Soil (non-saline)	9
1990	1297	55	659.NZFACE.R1.Browntop	k__Bacteria;p__TM7	Soil (non-saline)	9
1991	1297	80	659.NZFACE.R1.Browntop	unclassified	Soil (non-saline)	9
1992	1297	79	659.NZFACE.R1.Browntop	k__Bacteria;p__Verrucomicrobia	Soil (non-saline)	9
1993	1297	77	659.NZFACE.R1.Browntop	k__Bacteria;p__Chloroflexi	Soil (non-saline)	9
1994	1297	50	659.NZFACE.R1.Browntop	k__Bacteria;p__FBP	Soil (non-saline)	9
1995	1297	38	659.NZFACE.R1.Browntop	k__Bacteria;p__OP9	Soil (non-saline)	9
1996	1297	85	659.NZFACE.R1.Browntop	k__Bacteria;p__Proteobacteria	Soil (non-saline)	9
1997	1297	83	659.NZFACE.R1.Browntop	k__Bacteria;p__Actinobacteria	Soil (non-saline)	9
1998	1297	69	659.NZFACE.R1.Browntop	k__Bacteria;p__Nitrospirae	Soil (non-saline)	9
[truncated: 33,356 more rows]

## Sheet: Fig-3b_animal
	SAMPLE_RANK	OBSERVATION_RANK	SAMPLE_ID	OBSERVATION_ID	empo_3	METADATA_NUMERIC_CODE
0	65	59	910.CuracaoTurf4A	k__Bacteria;p__Fusobacteria	Animal corpus	1
1	65	65	910.CuracaoTurf4A	k__Bacteria;p__Firmicutes	Animal corpus	1
2	65	66	910.CuracaoTurf4A	k__Bacteria;p__Proteobacteria	Animal corpus	1
3	65	48	910.CuracaoTurf4A	k__Bacteria;p__SR1	Animal corpus	1
4	65	64	910.CuracaoTurf4A	k__Bacteria;p__Actinobacteria	Animal corpus	1
5	313	59	722.F11Tong.5.s.6.1.sequence	k__Bacteria;p__Fusobacteria	Animal secretion	2
6	313	62	722.F11Tong.5.s.6.1.sequence	k__Bacteria;p__Cyanobacteria	Animal secretion	2
7	313	65	722.F11Tong.5.s.6.1.sequence	k__Bacteria;p__Firmicutes	Animal secretion	2
8	313	63	722.F11Tong.5.s.6.1.sequence	k__Bacteria;p__Bacteroidetes	Animal secretion	2
9	313	56	722.F11Tong.5.s.6.1.sequence	k__Bacteria;p__Spirochaetes	Animal secretion	2
10	313	57	722.F11Tong.5.s.6.1.sequence	k__Bacteria;p__Tenericutes	Animal secretion	2
11	313	61	722.F11Tong.5.s.6.1.sequence	unclassified	Animal secretion	2
12	313	60	722.F11Tong.5.s.6.1.sequence	k__Bacteria;p__Verrucomicrobia	Animal secretion	2
13	313	66	722.F11Tong.5.s.6.1.sequence	k__Bacteria;p__Proteobacteria	Animal secretion	2
14	313	64	722.F11Tong.5.s.6.1.sequence	k__Bacteria;p__Actinobacteria	Animal secretion	2
15	263	59	1774.L514.Oral.Puer	k__Bacteria;p__Fusobacteria	Animal secretion	2
16	263	62	1774.L514.Oral.Puer	k__Bacteria;p__Cyanobacteria	Animal secretion	2
17	263	65	1774.L514.Oral.Puer	k__Bacteria;p__Firmicutes	Animal secretion	2
18	263	63	1774.L514.Oral.Puer	k__Bacteria;p__Bacteroidetes	Animal secretion	2
19	263	56	1774.L514.Oral.Puer	k__Bacteria;p__Spirochaetes	Animal secretion	2
20	263	61	1774.L514.Oral.Puer	unclassified	Animal secretion	2
21	263	66	1774.L514.Oral.Puer	k__Bacteria;p__Proteobacteria	Animal secretion	2
22	263	48	1774.L514.Oral.Puer	k__Bacteria;p__SR1	Animal secretion	2
23	263	64	1774.L514.Oral.Puer	k__Bacteria;p__Actinobacteria	Animal secretion	2
24	560	45	910.CuracaoTurf4B	k__Bacteria;p__Chlamydiae	Animal corpus	1
25	560	59	910.CuracaoTurf4B	k__Bacteria;p__Fusobacteria	Animal corpus	1
26	560	62	910.CuracaoTurf4B	k__Bacteria;p__Cyanobacteria	Animal corpus	1
27	560	58	910.CuracaoTurf4B	k__Bacteria;p__Planctomycetes	Animal corpus	1
28	560	65	910.CuracaoTurf4B	k__Bacteria;p__Firmicutes	Animal corpus	1
29	560	63	910.CuracaoTurf4B	k__Bacteria;p__Bacteroidetes	Animal corpus	1
30	560	51	910.CuracaoTurf4B	k__Bacteria;p__Gemmatimonadetes	Animal corpus	1
31	560	55	910.CuracaoTurf4B	k__Bacteria;p__Acidobacteria	Animal corpus	1
32	560	61	910.CuracaoTurf4B	unclassified	Animal corpus	1
33	560	60	910.CuracaoTurf4B	k__Bacteria;p__Verrucomicrobia	Animal corpus	1
34	560	35	910.CuracaoTurf4B	k__Bacteria;p__OP9	Animal corpus	1
35	560	66	910.CuracaoTurf4B	k__Bacteria;p__Proteobacteria	Animal corpus	1
36	560	31	910.CuracaoTurf4B	k__Bacteria;p__OP8	Animal corpus	1
37	560	52	910.CuracaoTurf4B	k__Bacteria;p__[Thermi]	Animal corpus	1
38	560	25	910.CuracaoTurf4B	k__Bacteria;p__Caldithrix	Animal corpus	1
39	560	64	910.CuracaoTurf4B	k__Bacteria;p__Actinobacteria	Animal corpus	1
40	8	65	1665.JMA2012AUG17.03	k__Bacteria;p__Firmicutes	Animal surface	3
41	8	63	1665.JMA2012AUG17.03	k__Bacteria;p__Bacteroidetes	Animal surface	3
42	8	66	1665.JMA2012AUG17.03	k__Bacteria;p__Proteobacteria	Animal surface	3
43	264	45	1748.5.15.12.FI.11.V	k__Bacteria;p__Chlamydiae	Animal secretion	2
44	264	58	1748.5.15.12.FI.11.V	k__Bacteria;p__Planctomycetes	Animal secretion	2
45	264	65	1748.5.15.12.FI.11.V	k__Bacteria;p__Firmicutes	Animal secretion	2
46	264	63	1748.5.15.12.FI.11.V	k__Bacteria;p__Bacteroidetes	Animal secretion	2
47	264	38	1748.5.15.12.FI.11.V	k__Bacteria;p__TM6	Animal secretion	2
48	264	61	1748.5.15.12.FI.11.V	unclassified	Animal secretion	2
49	264	66	1748.5.15.12.FI.11.V	k__Bacteria;p__Proteobacteria	Animal secretion	2
50	264	33	1748.5.15.12.FI.11.V	k__Bacteria;p__OD1	Animal secretion	2
51	264	64	1748.5.15.12.FI.11.V	k__Bacteria;p__Actinobacteria	Animal secretion	2
52	502	62	2192.H05b.Nose.2532.lane5.NoIndex.L005	k__Bacteria;p__Cyanobacteria	Animal secretion	2
53	502	65	2192.H05b.Nose.2532.lane5.NoIndex.L005	k__Bacteria;p__Firmicutes	Animal secretion	2
54	502	63	2192.H05b.Nose.2532.lane5.NoIndex.L005	k__Bacteria;p__Bacteroidetes	Animal secretion	2
55	502	56	2192.H05b.Nose.2532.lane5.NoIndex.L005	k__Bacteria;p__Spirochaetes	Animal secretion	2
56	502	55	2192.H05b.Nose.2532.lane5.NoIndex.L005	k__Bacteria;p__Acidobacteria	Animal secretion	2
57	502	57	2192.H05b.Nose.2532.lane5.NoIndex.L005	k__Bacteria;p__Tenericutes	Animal secretion	2
58	502	38	2192.H05b.Nose.2532.lane5.NoIndex.L005	k__Bacteria;p__TM6	Animal secretion	2
59	502	61	2192.H05b.Nose.2532.lane5.NoIndex.L005	unclassified	Animal secretion	2
60	502	60	2192.H05b.Nose.2532.lane5.NoIndex.L005	k__Bacteria;p__Verrucomicrobia	Animal secretion	2
61	502	53	2192.H05b.Nose.2532.lane5.NoIndex.L005	k__Bacteria;p__Chloroflexi	Animal secretion	2
62	502	66	2192.H05b.Nose.2532.lane5.NoIndex.L005	k__Bacteria;p__Proteobacteria	Animal secretion	2
63	502	52	2192.H05b.Nose.2532.lane5.NoIndex.L005	k__Bacteria;p__[Thermi]	Animal secretion	2
64	502	54	2192.H05b.Nose.2532.lane5.NoIndex.L005	k__Archaea;p__Euryarchaeota	Animal secretion	2
65	502	64	2192.H05b.Nose.2532.lane5.NoIndex.L005	k__Bacteria;p__Actinobacteria	Animal secretion	2
66	267	62	1665.IFAW11.51La	k__Bacteria;p__Cyanobacteria	Animal surface	3
67	267	58	1665.IFAW11.51La	k__Bacteria;p__Planctomycetes	Animal surface	3
68	267	65	1665.IFAW11.51La	k__Bacteria;p__Firmicutes	Animal surface	3
69	267	63	1665.IFAW11.51La	k__Bacteria;p__Bacteroidetes	Animal surface	3
70	267	41	1665.IFAW11.51La	k__Bacteria;p__GN02	Animal surface	3
71	267	55	1665.IFAW11.51La	k__Bacteria;p__Acidobacteria	Animal surface	3
72	267	66	1665.IFAW11.51La	k__Bacteria;p__Proteobacteria	Animal surface	3
73	267	25	1665.IFAW11.51La	k__Bacteria;p__Caldithrix	Animal surface	3
74	267	64	1665.IFAW11.51La	k__Bacteria;p__Actinobacteria	Animal surface	3
75	71	62	1521.Sample21.s.7.1.sequences	k__Bacteria;p__Cyanobacteria	Animal secretion	2
76	71	65	1521.Sample21.s.7.1.sequences	k__Bacteria;p__Firmicutes	Animal secretion	2
77	71	63	1521.Sample21.s.7.1.sequences	k__Bacteria;p__Bacteroidetes	Animal secretion	2
78	71	66	1521.Sample21.s.7.1.sequences	k__Bacteria;p__Proteobacteria	Animal secretion	2
79	71	64	1521.Sample21.s.7.1.sequences	k__Bacteria;p__Actinobacteria	Animal secretion	2
80	368	43	894.SL863.lane3.NoIndex.L003	k__Bacteria;p__Armatimonadetes	Animal distal gut	4
81	368	65	894.SL863.lane3.NoIndex.L003	k__Bacteria;p__Firmicutes	Animal distal gut	4
82	368	63	894.SL863.lane3.NoIndex.L003	k__Bacteria;p__Bacteroidetes	Animal distal gut	4
83	368	55	894.SL863.lane3.NoIndex.L003	k__Bacteria;p__Acidobacteria	Animal distal gut	4
84	368	57	894.SL863.lane3.NoIndex.L003	k__Bacteria;p__Tenericutes	Animal distal gut	4
85	368	61	894.SL863.lane3.NoIndex.L003	unclassified	Animal distal gut	4
86	368	60	894.SL863.lane3.NoIndex.L003	k__Bacteria;p__Verrucomicrobia	Animal distal gut	4
87	368	44	894.SL863.lane3.NoIndex.L003	k__Bacteria;p__FBP	Animal distal gut	4
88	368	66	894.SL863.lane3.NoIndex.L003	k__Bacteria;p__Proteobacteria	Animal distal gut	4
89	368	52	894.SL863.lane3.NoIndex.L003	k__Bacteria;p__[Thermi]	Animal distal gut	4
90	368	64	894.SL863.lane3.NoIndex.L003	k__Bacteria;p__Actinobacteria	Animal distal gut	4
91	426	59	722.M11Tong.7.s.8.1.sequence	k__Bacteria;p__Fusobacteria	Animal secretion	2
92	426	62	722.M11Tong.7.s.8.1.sequence	k__Bacteria;p__Cyanobacteria	Animal secretion	2
93	426	43	722.M11Tong.7.s.8.1.sequence	k__Bacteria;p__Armatimonadetes	Animal secretion	2
94	426	65	722.M11Tong.7.s.8.1.sequence	k__Bacteria;p__Firmicutes	Animal secretion	2
95	426	29	722.M11Tong.7.s.8.1.sequence	k__Bacteria;p__SAR406	Animal secretion	2
96	426	63	722.M11Tong.7.s.8.1.sequence	k__Bacteria;p__Bacteroidetes	Animal secretion	2
97	426	56	722.M11Tong.7.s.8.1.sequence	k__Bacteria;p__Spirochaetes	Animal secretion	2
98	426	61	722.M11Tong.7.s.8.1.sequence	unclassified	Animal secretion	2
99	426	60	722.M11Tong.7.s.8.1.sequence	k__Bacteria;p__Verrucomicrobia	Animal secretion	2
100	426	66	722.M11Tong.7.s.8.1.sequence	k__Bacteria;p__Proteobacteria	Animal secretion	2
101	426	48	722.M11Tong.7.s.8.1.sequence	k__Bacteria;p__SR1	Animal secretion	2
102	426	64	722.M11Tong.7.s.8.1.sequence	k__Bacteria;p__Actinobacteria	Animal secretion	2
103	217	59	722.F11Tong.7.s.8.1.sequence	k__Bacteria;p__Fusobacteria	Animal secretion	2
104	217	62	722.F11Tong.7.s.8.1.sequence	k__Bacteria;p__Cyanobacteria	Animal secretion	2
105	217	65	722.F11Tong.7.s.8.1.sequence	k__Bacteria;p__Firmicutes	Animal secretion	2
106	217	63	722.F11Tong.7.s.8.1.sequence	k__Bacteria;p__Bacteroidetes	Animal secretion	2
107	217	56	722.F11Tong.7.s.8.1.sequence	k__Bacteria;p__Spirochaetes	Animal secretion	2
108	217	60	722.F11Tong.7.s.8.1.sequence	k__Bacteria;p__Verrucomicrobia	Animal secretion	2
109	217	66	722.F11Tong.7.s.8.1.sequence	k__Bacteria;p__Proteobacteria	Animal secretion	2
110	217	64	722.F11Tong.7.s.8.1.sequence	k__Bacteria;p__Actinobacteria	Animal secretion	2
111	463	59	722.M11Tong.5.s.6.1.sequence	k__Bacteria;p__Fusobacteria	Animal secretion	2
112	463	62	722.M11Tong.5.s.6.1.sequence	k__Bacteria;p__Cyanobacteria	Animal secretion	2
113	463	58	722.M11Tong.5.s.6.1.sequence	k__Bacteria;p__Planctomycetes	Animal secretion	2
114	463	65	722.M11Tong.5.s.6.1.sequence	k__Bacteria;p__Firmicutes	Animal secretion	2
115	463	63	722.M11Tong.5.s.6.1.sequence	k__Bacteria;p__Bacteroidetes	Animal secretion	2
116	463	56	722.M11Tong.5.s.6.1.sequence	k__Bacteria;p__Spirochaetes	Animal secretion	2
117	463	50	722.M11Tong.5.s.6.1.sequence	k__Bacteria;p__Synergistetes	Animal secretion	2
118	463	57	722.M11Tong.5.s.6.1.sequence	k__Bacteria;p__Tenericutes	Animal secretion	2
119	463	61	722.M11Tong.5.s.6.1.sequence	unclassified	Animal secretion	2
120	463	60	722.M11Tong.5.s.6.1.sequence	k__Bacteria;p__Verrucomicrobia	Animal secretion	2
121	463	66	722.M11Tong.5.s.6.1.sequence	k__Bacteria;p__Proteobacteria	Animal secretion	2
122	463	48	722.M11Tong.5.s.6.1.sequence	k__Bacteria;p__SR1	Animal secretion	2
123	463	64	722.M11Tong.5.s.6.1.sequence	k__Bacteria;p__Actinobacteria	Animal secretion	2
124	318	62	1773.Columb.passer6.lgi	k__Bacteria;p__Cyanobacteria	Animal distal gut	4
125	318	58	1773.Columb.passer6.lgi	k__Bacteria;p__Planctomycetes	Animal distal gut	4
126	318	65	1773.Columb.passer6.lgi	k__Bacteria;p__Firmicutes	Animal distal gut	4
127	318	63	1773.Columb.passer6.lgi	k__Bacteria;p__Bacteroidetes	Animal distal gut	4
128	318	57	1773.Columb.passer6.lgi	k__Bacteria;p__Tenericutes	Animal distal gut	4
129	318	61	1773.Columb.passer6.lgi	unclassified	Animal distal gut	4
130	318	60	1773.Columb.passer6.lgi	k__Bacteria;p__Verrucomicrobia	Animal distal gut	4
131	318	66	1773.Columb.passer6.lgi	k__Bacteria;p__Proteobacteria	Animal distal gut	4
132	318	54	1773.Columb.passer6.lgi	k__Archaea;p__Euryarchaeota	Animal distal gut	4
133	318	64	1773.Columb.passer6.lgi	k__Bacteria;p__Actinobacteria	Animal distal gut	4
134	321	62	1773.Columb.passer2.ugi	k__Bacteria;p__Cyanobacteria	Animal proximal gut	5
135	321	58	1773.Columb.passer2.ugi	k__Bacteria;p__Planctomycetes	Animal proximal gut	5
136	321	65	1773.Columb.passer2.ugi	k__Bacteria;p__Firmicutes	Animal proximal gut	5
137	321	63	1773.Columb.passer2.ugi	k__Bacteria;p__Bacteroidetes	Animal proximal gut	5
138	321	57	1773.Columb.passer2.ugi	k__Bacteria;p__Tenericutes	Animal proximal gut	5
139	321	61	1773.Columb.passer2.ugi	unclassified	Animal proximal gut	5
140	321	60	1773.Columb.passer2.ugi	k__Bacteria;p__Verrucomicrobia	Animal proximal gut	5
141	321	66	1773.Columb.passer2.ugi	k__Bacteria;p__Proteobacteria	Animal proximal gut	5
142	321	54	1773.Columb.passer2.ugi	k__Archaea;p__Euryarchaeota	Animal proximal gut	5
143	321	64	1773.Columb.passer2.ugi	k__Bacteria;p__Actinobacteria	Animal proximal gut	5
144	220	59	550.L6S104.s.6.sequence	k__Bacteria;p__Fusobacteria	Animal secretion	2
145	220	62	550.L6S104.s.6.sequence	k__Bacteria;p__Cyanobacteria	Animal secretion	2
146	220	65	550.L6S104.s.6.sequence	k__Bacteria;p__Firmicutes	Animal secretion	2
147	220	63	550.L6S104.s.6.sequence	k__Bacteria;p__Bacteroidetes	Animal secretion	2
148	220	61	550.L6S104.s.6.sequence	unclassified	Animal secretion	2
149	220	66	550.L6S104.s.6.sequence	k__Bacteria;p__Proteobacteria	Animal secretion	2
150	220	48	550.L6S104.s.6.sequence	k__Bacteria;p__SR1	Animal secretion	2
151	220	64	550.L6S104.s.6.sequence	k__Bacteria;p__Actinobacteria	Animal secretion	2
152	322	45	1748.5.15.12.FI.11.D	k__Bacteria;p__Chlamydiae	Animal secretion	2
153	322	58	1748.5.15.12.FI.11.D	k__Bacteria;p__Planctomycetes	Animal secretion	2
154	322	65	1748.5.15.12.FI.11.D	k__Bacteria;p__Firmicutes	Animal secretion	2
155	322	36	1748.5.15.12.FI.11.D	k__Bacteria;p__WPS-2	Animal secretion	2
156	322	63	1748.5.15.12.FI.11.D	k__Bacteria;p__Bacteroidetes	Animal secretion	2
157	322	55	1748.5.15.12.FI.11.D	k__Bacteria;p__Acidobacteria	Animal secretion	2
158	322	60	1748.5.15.12.FI.11.D	k__Bacteria;p__Verrucomicrobia	Animal secretion	2
159	322	53	1748.5.15.12.FI.11.D	k__Bacteria;p__Chloroflexi	Animal secretion	2
160	322	66	1748.5.15.12.FI.11.D	k__Bacteria;p__Proteobacteria	Animal secretion	2
161	322	64	1748.5.15.12.FI.11.D	k__Bacteria;p__Actinobacteria	Animal secretion	2
162	171	62	1773.Salt.max2.gizz	k__Bacteria;p__Cyanobacteria	Animal proximal gut	5
163	171	58	1773.Salt.max2.gizz	k__Bacteria;p__Planctomycetes	Animal proximal gut	5
164	171	65	1773.Salt.max2.gizz	k__Bacteria;p__Firmicutes	Animal proximal gut	5
165	171	63	1773.Salt.max2.gizz	k__Bacteria;p__Bacteroidetes	Animal proximal gut	5
166	171	60	1773.Salt.max2.gizz	k__Bacteria;p__Verrucomicrobia	Animal proximal gut	5
167	171	66	1773.Salt.max2.gizz	k__Bacteria;p__Proteobacteria	Animal proximal gut	5
168	171	64	1773.Salt.max2.gizz	k__Bacteria;p__Actinobacteria	Animal proximal gut	5
169	376	62	1696.X.D.0	k__Bacteria;p__Cyanobacteria	Animal distal gut	4
170	376	65	1696.X.D.0	k__Bacteria;p__Firmicutes	Animal distal gut	4
171	376	63	1696.X.D.0	k__Bacteria;p__Bacteroidetes	Animal distal gut	4
172	376	56	1696.X.D.0	k__Bacteria;p__Spirochaetes	Animal distal gut	4
173	376	50	1696.X.D.0	k__Bacteria;p__Synergistetes	Animal distal gut	4
174	376	57	1696.X.D.0	k__Bacteria;p__Tenericutes	Animal distal gut	4
175	376	61	1696.X.D.0	unclassified	Animal distal gut	4
176	376	66	1696.X.D.0	k__Bacteria;p__Proteobacteria	Animal distal gut	4
177	376	37	1696.X.D.0	k__Bacteria;p__Elusimicrobia	Animal distal gut	4
178	376	54	1696.X.D.0	k__Archaea;p__Euryarchaeota	Animal distal gut	4
179	376	64	1696.X.D.0	k__Bacteria;p__Actinobacteria	Animal distal gut	4
180	587	49	2192.H07a.Nose.3660.lane6.NoIndex.L006	k__Archaea;p__Crenarchaeota	Animal secretion	2
181	587	59	2192.H07a.Nose.3660.lane6.NoIndex.L006	k__Bacteria;p__Fusobacteria	Animal secretion	2
182	587	39	2192.H07a.Nose.3660.lane6.NoIndex.L006	k__Bacteria;p__Chlorobi	Animal secretion	2
183	587	62	2192.H07a.Nose.3660.lane6.NoIndex.L006	k__Bacteria;p__Cyanobacteria	Animal secretion	2
184	587	58	2192.H07a.Nose.3660.lane6.NoIndex.L006	k__Bacteria;p__Planctomycetes	Animal secretion	2
185	587	65	2192.H07a.Nose.3660.lane6.NoIndex.L006	k__Bacteria;p__Firmicutes	Animal secretion	2
186	587	63	2192.H07a.Nose.3660.lane6.NoIndex.L006	k__Bacteria;p__Bacteroidetes	Animal secretion	2
187	587	55	2192.H07a.Nose.3660.lane6.NoIndex.L006	k__Bacteria;p__Acidobacteria	Animal secretion	2
188	587	57	2192.H07a.Nose.3660.lane6.NoIndex.L006	k__Bacteria;p__Tenericutes	Animal secretion	2
189	587	46	2192.H07a.Nose.3660.lane6.NoIndex.L006	k__Bacteria;p__TM7	Animal secretion	2
190	587	61	2192.H07a.Nose.3660.lane6.NoIndex.L006	unclassified	Animal secretion	2
191	587	60	2192.H07a.Nose.3660.lane6.NoIndex.L006	k__Bacteria;p__Verrucomicrobia	Animal secretion	2
192	587	53	2192.H07a.Nose.3660.lane6.NoIndex.L006	k__Bacteria;p__Chloroflexi	Animal secretion	2
193	587	66	2192.H07a.Nose.3660.lane6.NoIndex.L006	k__Bacteria;p__Proteobacteria	Animal secretion	2
194	587	52	2192.H07a.Nose.3660.lane6.NoIndex.L006	k__Bacteria;p__[Thermi]	Animal secretion	2
195	587	64	2192.H07a.Nose.3660.lane6.NoIndex.L006	k__Bacteria;p__Actinobacteria	Animal secretion	2
196	587	40	2192.H07a.Nose.3660.lane6.NoIndex.L006	k__Bacteria;p__Nitrospirae	Animal secretion	2
197	476	59	1748.6.15.12.I.6.V	k__Bacteria;p__Fusobacteria	Animal surface	3
198	476	58	1748.6.15.12.I.6.V	k__Bacteria;p__Planctomycetes	Animal surface	3
199	476	65	1748.6.15.12.I.6.V	k__Bacteria;p__Firmicutes	Animal surface	3
200	476	36	1748.6.15.12.I.6.V	k__Bacteria;p__WPS-2	Animal surface	3
201	476	63	1748.6.15.12.I.6.V	k__Bacteria;p__Bacteroidetes	Animal surface	3
202	476	55	1748.6.15.12.I.6.V	k__Bacteria;p__Acidobacteria	Animal surface	3
203	476	57	1748.6.15.12.I.6.V	k__Bacteria;p__Tenericutes	Animal surface	3
204	476	61	1748.6.15.12.I.6.V	unclassified	Animal surface	3
205	476	60	1748.6.15.12.I.6.V	k__Bacteria;p__Verrucomicrobia	Animal surface	3
206	476	66	1748.6.15.12.I.6.V	k__Bacteria;p__Proteobacteria	Animal surface	3
207	476	52	1748.6.15.12.I.6.V	k__Bacteria;p__[Thermi]	Animal surface	3
208	476	54	1748.6.15.12.I.6.V	k__Archaea;p__Euryarchaeota	Animal surface	3
209	476	64	1748.6.15.12.I.6.V	k__Bacteria;p__Actinobacteria	Animal surface	3
210	628	49	2192.H06b.Foot.3086.lane5.NoIndex.L005	k__Archaea;p__Crenarchaeota	Animal surface	3
211	628	59	2192.H06b.Foot.3086.lane5.NoIndex.L005	k__Bacteria;p__Fusobacteria	Animal surface	3
212	628	39	2192.H06b.Foot.3086.lane5.NoIndex.L005	k__Bacteria;p__Chlorobi	Animal surface	3
213	628	62	2192.H06b.Foot.3086.lane5.NoIndex.L005	k__Bacteria;p__Cyanobacteria	Animal surface	3
214	628	58	2192.H06b.Foot.3086.lane5.NoIndex.L005	k__Bacteria;p__Planctomycetes	Animal surface	3
215	628	65	2192.H06b.Foot.3086.lane5.NoIndex.L005	k__Bacteria;p__Firmicutes	Animal surface	3
216	628	63	2192.H06b.Foot.3086.lane5.NoIndex.L005	k__Bacteria;p__Bacteroidetes	Animal surface	3
217	628	51	2192.H06b.Foot.3086.lane5.NoIndex.L005	k__Bacteria;p__Gemmatimonadetes	Animal surface	3
218	628	56	2192.H06b.Foot.3086.lane5.NoIndex.L005	k__Bacteria;p__Spirochaetes	Animal surface	3
219	628	55	2192.H06b.Foot.3086.lane5.NoIndex.L005	k__Bacteria;p__Acidobacteria	Animal surface	3
220	628	7	2192.H06b.Foot.3086.lane5.NoIndex.L005	k__Bacteria;p__WS2	Animal surface	3
221	628	57	2192.H06b.Foot.3086.lane5.NoIndex.L005	k__Bacteria;p__Tenericutes	Animal surface	3
222	628	61	2192.H06b.Foot.3086.lane5.NoIndex.L005	unclassified	Animal surface	3
223	628	60	2192.H06b.Foot.3086.lane5.NoIndex.L005	k__Bacteria;p__Verrucomicrobia	Animal surface	3
224	628	3	2192.H06b.Foot.3086.lane5.NoIndex.L005	k__Bacteria;p__[Caldithrix]	Animal surface	3
225	628	53	2192.H06b.Foot.3086.lane5.NoIndex.L005	k__Bacteria;p__Chloroflexi	Animal surface	3
226	628	66	2192.H06b.Foot.3086.lane5.NoIndex.L005	k__Bacteria;p__Proteobacteria	Animal surface	3
227	628	52	2192.H06b.Foot.3086.lane5.NoIndex.L005	k__Bacteria;p__[Thermi]	Animal surface	3
228	628	54	2192.H06b.Foot.3086.lane5.NoIndex.L005	k__Archaea;p__Euryarchaeota	Animal surface	3
229	628	48	2192.H06b.Foot.3086.lane5.NoIndex.L005	k__Bacteria;p__SR1	Animal surface	3
230	628	64	2192.H06b.Foot.3086.lane5.NoIndex.L005	k__Bacteria;p__Actinobacteria	Animal surface	3
231	628	40	2192.H06b.Foot.3086.lane5.NoIndex.L005	k__Bacteria;p__Nitrospirae	Animal surface	3
232	438	59	940.P.01.Fecal	k__Bacteria;p__Fusobacteria	Animal distal gut	4
233	438	62	940.P.01.Fecal	k__Bacteria;p__Cyanobacteria	Animal distal gut	4
234	438	58	940.P.01.Fecal	k__Bacteria;p__Planctomycetes	Animal distal gut	4
235	438	65	940.P.01.Fecal	k__Bacteria;p__Firmicutes	Animal distal gut	4
236	438	63	940.P.01.Fecal	k__Bacteria;p__Bacteroidetes	Animal distal gut	4
237	438	56	940.P.01.Fecal	k__Bacteria;p__Spirochaetes	Animal distal gut	4
238	438	57	940.P.01.Fecal	k__Bacteria;p__Tenericutes	Animal distal gut	4
239	438	61	940.P.01.Fecal	unclassified	Animal distal gut	4
240	438	60	940.P.01.Fecal	k__Bacteria;p__Verrucomicrobia	Animal distal gut	4
241	438	53	940.P.01.Fecal	k__Bacteria;p__Chloroflexi	Animal distal gut	4
242	438	66	940.P.01.Fecal	k__Bacteria;p__Proteobacteria	Animal distal gut	4
243	438	64	940.P.01.Fecal	k__Bacteria;p__Actinobacteria	Animal distal gut	4
244	439	49	910.CuracaoTurf3B	k__Archaea;p__Crenarchaeota	Animal corpus	1
245	439	59	910.CuracaoTurf3B	k__Bacteria;p__Fusobacteria	Animal corpus	1
246	439	65	910.CuracaoTurf3B	k__Bacteria;p__Firmicutes	Animal corpus	1
247	439	63	910.CuracaoTurf3B	k__Bacteria;p__Bacteroidetes	Animal corpus	1
248	439	56	910.CuracaoTurf3B	k__Bacteria;p__Spirochaetes	Animal corpus	1
249	439	61	910.CuracaoTurf3B	unclassified	Animal corpus	1
250	439	53	910.CuracaoTurf3B	k__Bacteria;p__Chloroflexi	Animal corpus	1
251	439	35	910.CuracaoTurf3B	k__Bacteria;p__OP9	Animal corpus	1
252	439	66	910.CuracaoTurf3B	k__Bacteria;p__Proteobacteria	Animal corpus	1
253	439	52	910.CuracaoTurf3B	k__Bacteria;p__[Thermi]	Animal corpus	1
254	439	25	910.CuracaoTurf3B	k__Bacteria;p__Caldithrix	Animal corpus	1
255	439	64	910.CuracaoTurf3B	k__Bacteria;p__Actinobacteria	Animal corpus	1
256	276	62	1773.Columb.passer10.crop	k__Bacteria;p__Cyanobacteria	Animal proximal gut	5
257	276	58	1773.Columb.passer10.crop	k__Bacteria;p__Planctomycetes	Animal proximal gut	5
258	276	65	1773.Columb.passer10.crop	k__Bacteria;p__Firmicutes	Animal proximal gut	5
259	276	63	1773.Columb.passer10.crop	k__Bacteria;p__Bacteroidetes	Animal proximal gut	5
260	276	61	1773.Columb.passer10.crop	unclassified	Animal proximal gut	5
261	276	60	1773.Columb.passer10.crop	k__Bacteria;p__Verrucomicrobia	Animal proximal gut	5
262	276	66	1773.Columb.passer10.crop	k__Bacteria;p__Proteobacteria	Animal proximal gut	5
263	276	52	1773.Columb.passer10.crop	k__Bacteria;p__[Thermi]	Animal proximal gut	5
264	276	64	1773.Columb.passer10.crop	k__Bacteria;p__Actinobacteria	Animal proximal gut	5
265	565	45	1521.Am2.1.s.7.1.sequences	k__Bacteria;p__Chlamydiae	Animal secretion	2
266	565	39	1521.Am2.1.s.7.1.sequences	k__Bacteria;p__Chlorobi	Animal secretion	2
267	565	62	1521.Am2.1.s.7.1.sequences	k__Bacteria;p__Cyanobacteria	Animal secretion	2
268	565	58	1521.Am2.1.s.7.1.sequences	k__Bacteria;p__Planctomycetes	Animal secretion	2
269	565	65	1521.Am2.1.s.7.1.sequences	k__Bacteria;p__Firmicutes	Animal secretion	2
270	565	63	1521.Am2.1.s.7.1.sequences	k__Bacteria;p__Bacteroidetes	Animal secretion	2
271	565	51	1521.Am2.1.s.7.1.sequences	k__Bacteria;p__Gemmatimonadetes	Animal secretion	2
272	565	55	1521.Am2.1.s.7.1.sequences	k__Bacteria;p__Acidobacteria	Animal secretion	2
273	565	57	1521.Am2.1.s.7.1.sequences	k__Bacteria;p__Tenericutes	Animal secretion	2
274	565	61	1521.Am2.1.s.7.1.sequences	unclassified	Animal secretion	2
275	565	60	1521.Am2.1.s.7.1.sequences	k__Bacteria;p__Verrucomicrobia	Animal secretion	2
276	565	53	1521.Am2.1.s.7.1.sequences	k__Bacteria;p__Chloroflexi	Animal secretion	2
277	565	66	1521.Am2.1.s.7.1.sequences	k__Bacteria;p__Proteobacteria	Animal secretion	2
278	565	33	1521.Am2.1.s.7.1.sequences	k__Bacteria;p__OD1	Animal secretion	2
279	565	64	1521.Am2.1.s.7.1.sequences	k__Bacteria;p__Actinobacteria	Animal secretion	2
280	565	40	1521.Am2.1.s.7.1.sequences	k__Bacteria;p__Nitrospirae	Animal secretion	2
281	379	59	1773.Columb.passer8.gizz	k__Bacteria;p__Fusobacteria	Animal proximal gut	5
282	379	62	1773.Columb.passer8.gizz	k__Bacteria;p__Cyanobacteria	Animal proximal gut	5
283	379	58	1773.Columb.passer8.gizz	k__Bacteria;p__Planctomycetes	Animal proximal gut	5
284	379	65	1773.Columb.passer8.gizz	k__Bacteria;p__Firmicutes	Animal proximal gut	5
285	379	63	1773.Columb.passer8.gizz	k__Bacteria;p__Bacteroidetes	Animal proximal gut	5
286	379	55	1773.Columb.passer8.gizz	k__Bacteria;p__Acidobacteria	Animal proximal gut	5
287	379	57	1773.Columb.passer8.gizz	k__Bacteria;p__Tenericutes	Animal proximal gut	5
288	379	61	1773.Columb.passer8.gizz	unclassified	Animal proximal gut	5
289	379	60	1773.Columb.passer8.gizz	k__Bacteria;p__Verrucomicrobia	Animal proximal gut	5
290	379	66	1773.Columb.passer8.gizz	k__Bacteria;p__Proteobacteria	Animal proximal gut	5
291	379	64	1773.Columb.passer8.gizz	k__Bacteria;p__Actinobacteria	Animal proximal gut	5
292	442	62	963.Iguana.221.061011.BOH.vial.914	k__Bacteria;p__Cyanobacteria	Animal distal gut	4
293	442	58	963.Iguana.221.061011.BOH.vial.914	k__Bacteria;p__Planctomycetes	Animal distal gut	4
294	442	65	963.Iguana.221.061011.BOH.vial.914	k__Bacteria;p__Firmicutes	Animal distal gut	4
295	442	63	963.Iguana.221.061011.BOH.vial.914	k__Bacteria;p__Bacteroidetes	Animal distal gut	4
296	442	56	963.Iguana.221.061011.BOH.vial.914	k__Bacteria;p__Spirochaetes	Animal distal gut	4
297	442	57	963.Iguana.221.061011.BOH.vial.914	k__Bacteria;p__Tenericutes	Animal distal gut	4
298	442	47	963.Iguana.221.061011.BOH.vial.914	k__Bacteria;p__Lentisphaerae	Animal distal gut	4
299	442	61	963.Iguana.221.061011.BOH.vial.914	unclassified	Animal distal gut	4
300	442	60	963.Iguana.221.061011.BOH.vial.914	k__Bacteria;p__Verrucomicrobia	Animal distal gut	4
301	442	66	963.Iguana.221.061011.BOH.vial.914	k__Bacteria;p__Proteobacteria	Animal distal gut	4
302	442	54	963.Iguana.221.061011.BOH.vial.914	k__Archaea;p__Euryarchaeota	Animal distal gut	4
303	442	64	963.Iguana.221.061011.BOH.vial.914	k__Bacteria;p__Actinobacteria	Animal distal gut	4
304	485	59	1453.46834SDZ4.A3.Pnem.stom	k__Bacteria;p__Fusobacteria	Animal proximal gut	5
305	485	62	1453.46834SDZ4.A3.Pnem.stom	k__Bacteria;p__Cyanobacteria	Animal proximal gut	5
306	485	42	1453.46834SDZ4.A3.Pnem.stom	k__Bacteria;p__Fibrobacteres	Animal proximal gut	5
307	485	65	1453.46834SDZ4.A3.Pnem.stom	k__Bacteria;p__Firmicutes	Animal proximal gut	5
308	485	63	1453.46834SDZ4.A3.Pnem.stom	k__Bacteria;p__Bacteroidetes	Animal proximal gut	5
309	485	56	1453.46834SDZ4.A3.Pnem.stom	k__Bacteria;p__Spirochaetes	Animal proximal gut	5
310	485	50	1453.46834SDZ4.A3.Pnem.stom	k__Bacteria;p__Synergistetes	Animal proximal gut	5
311	485	57	1453.46834SDZ4.A3.Pnem.stom	k__Bacteria;p__Tenericutes	Animal proximal gut	5
312	485	61	1453.46834SDZ4.A3.Pnem.stom	unclassified	Animal proximal gut	5
313	485	60	1453.46834SDZ4.A3.Pnem.stom	k__Bacteria;p__Verrucomicrobia	Animal proximal gut	5
314	485	66	1453.46834SDZ4.A3.Pnem.stom	k__Bacteria;p__Proteobacteria	Animal proximal gut	5
315	485	54	1453.46834SDZ4.A3.Pnem.stom	k__Archaea;p__Euryarchaeota	Animal proximal gut	5
316	485	64	1453.46834SDZ4.A3.Pnem.stom	k__Bacteria;p__Actinobacteria	Animal proximal gut	5
317	329	59	722.M31Tong.6.s.7.1.sequence	k__Bacteria;p__Fusobacteria	Animal secretion	2
318	329	62	722.M31Tong.6.s.7.1.sequence	k__Bacteria;p__Cyanobacteria	Animal secretion	2
319	329	65	722.M31Tong.6.s.7.1.sequence	k__Bacteria;p__Firmicutes	Animal secretion	2
320	329	29	722.M31Tong.6.s.7.1.sequence	k__Bacteria;p__SAR406	Animal secretion	2
321	329	63	722.M31Tong.6.s.7.1.sequence	k__Bacteria;p__Bacteroidetes	Animal secretion	2
322	329	61	722.M31Tong.6.s.7.1.sequence	unclassified	Animal secretion	2
323	329	60	722.M31Tong.6.s.7.1.sequence	k__Bacteria;p__Verrucomicrobia	Animal secretion	2
324	329	66	722.M31Tong.6.s.7.1.sequence	k__Bacteria;p__Proteobacteria	Animal secretion	2
325	329	48	722.M31Tong.6.s.7.1.sequence	k__Bacteria;p__SR1	Animal secretion	2
326	329	64	722.M31Tong.6.s.7.1.sequence	k__Bacteria;p__Actinobacteria	Animal secretion	2
327	525	62	1736.B17.0609	k__Bacteria;p__Cyanobacteria	Animal distal gut	4
328	525	58	1736.B17.0609	k__Bacteria;p__Planctomycetes	Animal distal gut	4
329	525	65	1736.B17.0609	k__Bacteria;p__Firmicutes	Animal distal gut	4
330	525	63	1736.B17.0609	k__Bacteria;p__Bacteroidetes	Animal distal gut	4
331	525	56	1736.B17.0609	k__Bacteria;p__Spirochaetes	Animal distal gut	4
332	525	57	1736.B17.0609	k__Bacteria;p__Tenericutes	Animal distal gut	4
333	525	47	1736.B17.0609	k__Bacteria;p__Lentisphaerae	Animal distal gut	4
334	525	46	1736.B17.0609	k__Bacteria;p__TM7	Animal distal gut	4
335	525	61	1736.B17.0609	unclassified	Animal distal gut	4
336	525	60	1736.B17.0609	k__Bacteria;p__Verrucomicrobia	Animal distal gut	4
337	525	53	1736.B17.0609	k__Bacteria;p__Chloroflexi	Animal distal gut	4
338	525	66	1736.B17.0609	k__Bacteria;p__Proteobacteria	Animal distal gut	4
339	525	54	1736.B17.0609	k__Archaea;p__Euryarchaeota	Animal distal gut	4
340	525	64	1736.B17.0609	k__Bacteria;p__Actinobacteria	Animal distal gut	4
341	182	59	1747.buru.991965.fecal	k__Bacteria;p__Fusobacteria	Animal distal gut	4
342	182	65	1747.buru.991965.fecal	k__Bacteria;p__Firmicutes	Animal distal gut	4
343	182	63	1747.buru.991965.fecal	k__Bacteria;p__Bacteroidetes	Animal distal gut	4
344	182	61	1747.buru.991965.fecal	unclassified	Animal distal gut	4
345	182	60	1747.buru.991965.fecal	k__Bacteria;p__Verrucomicrobia	Animal distal gut	4
346	182	66	1747.buru.991965.fecal	k__Bacteria;p__Proteobacteria	Animal distal gut	4
347	182	64	1747.buru.991965.fecal	k__Bacteria;p__Actinobacteria	Animal distal gut	4
348	277	59	1734.LD.NBS1069E	k__Bacteria;p__Fusobacteria	Animal distal gut	4
349	277	62	1734.LD.NBS1069E	k__Bacteria;p__Cyanobacteria	Animal distal gut	4
350	277	65	1734.LD.NBS1069E	k__Bacteria;p__Firmicutes	Animal distal gut	4
351	277	63	1734.LD.NBS1069E	k__Bacteria;p__Bacteroidetes	Animal distal gut	4
352	277	41	1734.LD.NBS1069E	k__Bacteria;p__GN02	Animal distal gut	4
353	277	57	1734.LD.NBS1069E	k__Bacteria;p__Tenericutes	Animal distal gut	4
354	277	46	1734.LD.NBS1069E	k__Bacteria;p__TM7	Animal distal gut	4
355	277	66	1734.LD.NBS1069E	k__Bacteria;p__Proteobacteria	Animal distal gut	4
356	277	64	1734.LD.NBS1069E	k__Bacteria;p__Actinobacteria	Animal distal gut	4
357	278	59	1747.c.v.v.2011009.body	k__Bacteria;p__Fusobacteria	Animal surface	3
358	278	62	1747.c.v.v.2011009.body	k__Bacteria;p__Cyanobacteria	Animal surface	3
359	278	65	1747.c.v.v.2011009.body	k__Bacteria;p__Firmicutes	Animal surface	3
360	278	63	1747.c.v.v.2011009.body	k__Bacteria;p__Bacteroidetes	Animal surface	3
361	278	55	1747.c.v.v.2011009.body	k__Bacteria;p__Acidobacteria	Animal surface	3
362	278	53	1747.c.v.v.2011009.body	k__Bacteria;p__Chloroflexi	Animal surface	3
363	278	66	1747.c.v.v.2011009.body	k__Bacteria;p__Proteobacteria	Animal surface	3
364	278	52	1747.c.v.v.2011009.body	k__Bacteria;p__[Thermi]	Animal surface	3
365	278	64	1747.c.v.v.2011009.body	k__Bacteria;p__Actinobacteria	Animal surface	3
366	281	62	722.F11Fcsw.2.s.2.1.sequence	k__Bacteria;p__Cyanobacteria	Animal distal gut	4
367	281	65	722.F11Fcsw.2.s.2.1.sequence	k__Bacteria;p__Firmicutes	Animal distal gut	4
368	281	63	722.F11Fcsw.2.s.2.1.sequence	k__Bacteria;p__Bacteroidetes	Animal distal gut	4
369	281	57	722.F11Fcsw.2.s.2.1.sequence	k__Bacteria;p__Tenericutes	Animal distal gut	4
370	281	61	722.F11Fcsw.2.s.2.1.sequence	unclassified	Animal distal gut	4
371	281	60	722.F11Fcsw.2.s.2.1.sequence	k__Bacteria;p__Verrucomicrobia	Animal distal gut	4
372	281	66	722.F11Fcsw.2.s.2.1.sequence	k__Bacteria;p__Proteobacteria	Animal distal gut	4
373	281	54	722.F11Fcsw.2.s.2.1.sequence	k__Archaea;p__Euryarchaeota	Animal distal gut	4
374	281	64	722.F11Fcsw.2.s.2.1.sequence	k__Bacteria;p__Actinobacteria	Animal distal gut	4
375	283	62	1773.Thraupis.gauco3.gizz	k__Bacteria;p__Cyanobacteria	Animal proximal gut	5
376	283	58	1773.Thraupis.gauco3.gizz	k__Bacteria;p__Planctomycetes	Animal proximal gut	5
377	283	65	1773.Thraupis.gauco3.gizz	k__Bacteria;p__Firmicutes	Animal proximal gut	5
378	283	63	1773.Thraupis.gauco3.gizz	k__Bacteria;p__Bacteroidetes	Animal proximal gut	5
379	283	61	1773.Thraupis.gauco3.gizz	unclassified	Animal proximal gut	5
380	283	60	1773.Thraupis.gauco3.gizz	k__Bacteria;p__Verrucomicrobia	Animal proximal gut	5
381	283	53	1773.Thraupis.gauco3.gizz	k__Bacteria;p__Chloroflexi	Animal proximal gut	5
382	283	66	1773.Thraupis.gauco3.gizz	k__Bacteria;p__Proteobacteria	Animal proximal gut	5
383	283	64	1773.Thraupis.gauco3.gizz	k__Bacteria;p__Actinobacteria	Animal proximal gut	5
384	98	59	550.L1S26.s.1.sequence	k__Bacteria;p__Fusobacteria	Animal distal gut	4
385	98	65	550.L1S26.s.1.sequence	k__Bacteria;p__Firmicutes	Animal distal gut	4
386	98	63	550.L1S26.s.1.sequence	k__Bacteria;p__Bacteroidetes	Animal distal gut	4
387	98	60	550.L1S26.s.1.sequence	k__Bacteria;p__Verrucomicrobia	Animal distal gut	4
388	98	66	550.L1S26.s.1.sequence	k__Bacteria;p__Proteobacteria	Animal distal gut	4
389	239	59	1453.45796SDZ4.G4.Pnem.stom	k__Bacteria;p__Fusobacteria	Animal proximal gut	5
390	239	62	1453.45796SDZ4.G4.Pnem.stom	k__Bacteria;p__Cyanobacteria	Animal proximal gut	5
391	239	65	1453.45796SDZ4.G4.Pnem.stom	k__Bacteria;p__Firmicutes	Animal proximal gut	5
392	239	63	1453.45796SDZ4.G4.Pnem.stom	k__Bacteria;p__Bacteroidetes	Animal proximal gut	5
393	239	61	1453.45796SDZ4.G4.Pnem.stom	unclassified	Animal proximal gut	5
394	239	66	1453.45796SDZ4.G4.Pnem.stom	k__Bacteria;p__Proteobacteria	Animal proximal gut	5
395	239	54	1453.45796SDZ4.G4.Pnem.stom	k__Archaea;p__Euryarchaeota	Animal proximal gut	5
396	239	64	1453.45796SDZ4.G4.Pnem.stom	k__Bacteria;p__Actinobacteria	Animal proximal gut	5
397	414	59	1453.54323SDZ1.D3.Cguer.stom	k__Bacteria;p__Fusobacteria	Animal proximal gut	5
398	414	30	1453.54323SDZ1.D3.Cguer.stom	k__Bacteria;p__Deferribacteres	Animal proximal gut	5
399	414	62	1453.54323SDZ1.D3.Cguer.stom	k__Bacteria;p__Cyanobacteria	Animal proximal gut	5
400	414	65	1453.54323SDZ1.D3.Cguer.stom	k__Bacteria;p__Firmicutes	Animal proximal gut	5
401	414	63	1453.54323SDZ1.D3.Cguer.stom	k__Bacteria;p__Bacteroidetes	Animal proximal gut	5
402	414	56	1453.54323SDZ1.D3.Cguer.stom	k__Bacteria;p__Spirochaetes	Animal proximal gut	5
403	414	50	1453.54323SDZ1.D3.Cguer.stom	k__Bacteria;p__Synergistetes	Animal proximal gut	5
404	414	61	1453.54323SDZ1.D3.Cguer.stom	unclassified	Animal proximal gut	5
405	414	60	1453.54323SDZ1.D3.Cguer.stom	k__Bacteria;p__Verrucomicrobia	Animal proximal gut	5
406	414	66	1453.54323SDZ1.D3.Cguer.stom	k__Bacteria;p__Proteobacteria	Animal proximal gut	5
407	414	54	1453.54323SDZ1.D3.Cguer.stom	k__Archaea;p__Euryarchaeota	Animal proximal gut	5
408	414	64	1453.54323SDZ1.D3.Cguer.stom	k__Bacteria;p__Actinobacteria	Animal proximal gut	5
409	415	59	1453.45560SDZ2.B8.Pnem.stom	k__Bacteria;p__Fusobacteria	Animal proximal gut	5
410	415	62	1453.45560SDZ2.B8.Pnem.stom	k__Bacteria;p__Cyanobacteria	Animal proximal gut	5
411	415	42	1453.45560SDZ2.B8.Pnem.stom	k__Bacteria;p__Fibrobacteres	Animal proximal gut	5
412	415	65	1453.45560SDZ2.B8.Pnem.stom	k__Bacteria;p__Firmicutes	Animal proximal gut	5
413	415	63	1453.45560SDZ2.B8.Pnem.stom	k__Bacteria;p__Bacteroidetes	Animal proximal gut	5
414	415	56	1453.45560SDZ2.B8.Pnem.stom	k__Bacteria;p__Spirochaetes	Animal proximal gut	5
415	415	47	1453.45560SDZ2.B8.Pnem.stom	k__Bacteria;p__Lentisphaerae	Animal proximal gut	5
416	415	61	1453.45560SDZ2.B8.Pnem.stom	unclassified	Animal proximal gut	5
417	415	60	1453.45560SDZ2.B8.Pnem.stom	k__Bacteria;p__Verrucomicrobia	Animal proximal gut	5
418	415	66	1453.45560SDZ2.B8.Pnem.stom	k__Bacteria;p__Proteobacteria	Animal proximal gut	5
419	415	54	1453.45560SDZ2.B8.Pnem.stom	k__Archaea;p__Euryarchaeota	Animal proximal gut	5
420	415	64	1453.45560SDZ2.B8.Pnem.stom	k__Bacteria;p__Actinobacteria	Animal proximal gut	5
421	240	62	722.M31Fcsw.3.s.3.1.sequence	k__Bacteria;p__Cyanobacteria	Animal distal gut	4
422	240	65	722.M31Fcsw.3.s.3.1.sequence	k__Bacteria;p__Firmicutes	Animal distal gut	4
423	240	63	722.M31Fcsw.3.s.3.1.sequence	k__Bacteria;p__Bacteroidetes	Animal distal gut	4
424	240	57	722.M31Fcsw.3.s.3.1.sequence	k__Bacteria;p__Tenericutes	Animal distal gut	4
425	240	61	722.M31Fcsw.3.s.3.1.sequence	unclassified	Animal distal gut	4
426	240	60	722.M31Fcsw.3.s.3.1.sequence	k__Bacteria;p__Verrucomicrobia	Animal distal gut	4
427	240	66	722.M31Fcsw.3.s.3.1.sequence	k__Bacteria;p__Proteobacteria	Animal distal gut	4
428	240	64	722.M31Fcsw.3.s.3.1.sequence	k__Bacteria;p__Actinobacteria	Animal distal gut	4
429	4	66	910.CuracaoTurf2A	k__Bacteria;p__Proteobacteria	Animal corpus	1
430	4	64	910.CuracaoTurf2A	k__Bacteria;p__Actinobacteria	Animal corpus	1
431	127	59	910.CuracaoHypoxia1	k__Bacteria;p__Fusobacteria	Animal corpus	1
432	127	65	910.CuracaoHypoxia1	k__Bacteria;p__Firmicutes	Animal corpus	1
433	127	63	910.CuracaoHypoxia1	k__Bacteria;p__Bacteroidetes	Animal corpus	1
434	127	66	910.CuracaoHypoxia1	k__Bacteria;p__Proteobacteria	Animal corpus	1
435	127	54	910.CuracaoHypoxia1	k__Archaea;p__Euryarchaeota	Animal corpus	1
436	127	64	910.CuracaoHypoxia1	k__Bacteria;p__Actinobacteria	Animal corpus	1
437	343	45	910.CuracaoTurf2B	k__Bacteria;p__Chlamydiae	Animal corpus	1
438	343	49	910.CuracaoTurf2B	k__Archaea;p__Crenarchaeota	Animal corpus	1
439	343	59	910.CuracaoTurf2B	k__Bacteria;p__Fusobacteria	Animal corpus	1
440	343	65	910.CuracaoTurf2B	k__Bacteria;p__Firmicutes	Animal corpus	1
441	343	63	910.CuracaoTurf2B	k__Bacteria;p__Bacteroidetes	Animal corpus	1
442	343	53	910.CuracaoTurf2B	k__Bacteria;p__Chloroflexi	Animal corpus	1
443	343	35	910.CuracaoTurf2B	k__Bacteria;p__OP9	Animal corpus	1
444	343	66	910.CuracaoTurf2B	k__Bacteria;p__Proteobacteria	Animal corpus	1
445	343	54	910.CuracaoTurf2B	k__Archaea;p__Euryarchaeota	Animal corpus	1
446	343	64	910.CuracaoTurf2B	k__Bacteria;p__Actinobacteria	Animal corpus	1
447	193	59	910.CuracaoHypoxia2	k__Bacteria;p__Fusobacteria	Animal corpus	1
448	193	65	910.CuracaoHypoxia2	k__Bacteria;p__Firmicutes	Animal corpus	1
449	193	63	910.CuracaoHypoxia2	k__Bacteria;p__Bacteroidetes	Animal corpus	1
450	193	38	910.CuracaoHypoxia2	k__Bacteria;p__TM6	Animal corpus	1
451	193	61	910.CuracaoHypoxia2	unclassified	Animal corpus	1
452	193	66	910.CuracaoHypoxia2	k__Bacteria;p__Proteobacteria	Animal corpus	1
453	193	64	910.CuracaoHypoxia2	k__Bacteria;p__Actinobacteria	Animal corpus	1
454	501	59	1453.54167SDZ1.B1.Tfran.feces	k__Bacteria;p__Fusobacteria	Animal proximal gut	5
455	501	62	1453.54167SDZ1.B1.Tfran.feces	k__Bacteria;p__Cyanobacteria	Animal proximal gut	5
456	501	42	1453.54167SDZ1.B1.Tfran.feces	k__Bacteria;p__Fibrobacteres	Animal proximal gut	5
457	501	58	1453.54167SDZ1.B1.Tfran.feces	k__Bacteria;p__Planctomycetes	Animal proximal gut	5
458	501	65	1453.54167SDZ1.B1.Tfran.feces	k__Bacteria;p__Firmicutes	Animal proximal gut	5
459	501	63	1453.54167SDZ1.B1.Tfran.feces	k__Bacteria;p__Bacteroidetes	Animal proximal gut	5
460	501	56	1453.54167SDZ1.B1.Tfran.feces	k__Bacteria;p__Spirochaetes	Animal proximal gut	5
461	501	50	1453.54167SDZ1.B1.Tfran.feces	k__Bacteria;p__Synergistetes	Animal proximal gut	5
462	501	47	1453.54167SDZ1.B1.Tfran.feces	k__Bacteria;p__Lentisphaerae	Animal proximal gut	5
463	501	61	1453.54167SDZ1.B1.Tfran.feces	unclassified	Animal proximal gut	5
464	501	60	1453.54167SDZ1.B1.Tfran.feces	k__Bacteria;p__Verrucomicrobia	Animal proximal gut	5
465	501	66	1453.54167SDZ1.B1.Tfran.feces	k__Bacteria;p__Proteobacteria	Animal proximal gut	5
466	501	54	1453.54167SDZ1.B1.Tfran.feces	k__Archaea;p__Euryarchaeota	Animal proximal gut	5
467	501	64	1453.54167SDZ1.B1.Tfran.feces	k__Bacteria;p__Actinobacteria	Animal proximal gut	5
468	130	59	910.CuracaoHypoxia3	k__Bacteria;p__Fusobacteria	Animal corpus	1
469	130	62	910.CuracaoHypoxia3	k__Bacteria;p__Cyanobacteria	Animal corpus	1
470	130	65	910.CuracaoHypoxia3	k__Bacteria;p__Firmicutes	Animal corpus	1
471	130	63	910.CuracaoHypoxia3	k__Bacteria;p__Bacteroidetes	Animal corpus	1
472	130	66	910.CuracaoHypoxia3	k__Bacteria;p__Proteobacteria	Animal corpus	1
473	130	64	910.CuracaoHypoxia3	k__Bacteria;p__Actinobacteria	Animal corpus	1
474	12	63	910.CuracaoHypoxia4	k__Bacteria;p__Bacteroidetes	Animal corpus	1
475	12	66	910.CuracaoHypoxia4	k__Bacteria;p__Proteobacteria	Animal corpus	1
476	12	64	910.CuracaoHypoxia4	k__Bacteria;p__Actinobacteria	Animal corpus	1
477	389	49	1773.Columb.passer10.ugi	k__Archaea;p__Crenarchaeota	Animal proximal gut	5
478	389	62	1773.Columb.passer10.ugi	k__Bacteria;p__Cyanobacteria	Animal proximal gut	5
479	389	58	1773.Columb.passer10.ugi	k__Bacteria;p__Planctomycetes	Animal proximal gut	5
480	389	65	1773.Columb.passer10.ugi	k__Bacteria;p__Firmicutes	Animal proximal gut	5
481	389	63	1773.Columb.passer10.ugi	k__Bacteria;p__Bacteroidetes	Animal proximal gut	5
482	389	34	1773.Columb.passer10.ugi	k__Bacteria;p__BRC1	Animal proximal gut	5
483	389	61	1773.Columb.passer10.ugi	unclassified	Animal proximal gut	5
484	389	60	1773.Columb.passer10.ugi	k__Bacteria;p__Verrucomicrobia	Animal proximal gut	5
485	389	53	1773.Columb.passer10.ugi	k__Bacteria;p__Chloroflexi	Animal proximal gut	5
486	389	66	1773.Columb.passer10.ugi	k__Bacteria;p__Proteobacteria	Animal proximal gut	5
487	389	64	1773.Columb.passer10.ugi	k__Bacteria;p__Actinobacteria	Animal proximal gut	5
488	390	59	2192.H07b.Nose.3945.lane1.NoIndex.L001	k__Bacteria;p__Fusobacteria	Animal secretion	2
489	390	62	2192.H07b.Nose.3945.lane1.NoIndex.L001	k__Bacteria;p__Cyanobacteria	Animal secretion	2
490	390	65	2192.H07b.Nose.3945.lane1.NoIndex.L001	k__Bacteria;p__Firmicutes	Animal secretion	2
491	390	63	2192.H07b.Nose.3945.lane1.NoIndex.L001	k__Bacteria;p__Bacteroidetes	Animal secretion	2
492	390	55	2192.H07b.Nose.3945.lane1.NoIndex.L001	k__Bacteria;p__Acidobacteria	Animal secretion	2
493	390	57	2192.H07b.Nose.3945.lane1.NoIndex.L001	k__Bacteria;p__Tenericutes	Animal secretion	2
494	390	46	2192.H07b.Nose.3945.lane1.NoIndex.L001	k__Bacteria;p__TM7	Animal secretion	2
495	390	61	2192.H07b.Nose.3945.lane1.NoIndex.L001	unclassified	Animal secretion	2
496	390	60	2192.H07b.Nose.3945.lane1.NoIndex.L001	k__Bacteria;p__Verrucomicrobia	Animal secretion	2
497	390	66	2192.H07b.Nose.3945.lane1.NoIndex.L001	k__Bacteria;p__Proteobacteria	Animal secretion	2
498	390	64	2192.H07b.Nose.3945.lane1.NoIndex.L001	k__Bacteria;p__Actinobacteria	Animal secretion	2
499	421	62	1736.O38.0711	k__Bacteria;p__Cyanobacteria	Animal distal gut	4
500	421	58	1736.O38.0711	k__Bacteria;p__Planctomycetes	Animal distal gut	4
501	421	65	1736.O38.0711	k__Bacteria;p__Firmicutes	Animal distal gut	4
502	421	63	1736.O38.0711	k__Bacteria;p__Bacteroidetes	Animal distal gut	4
503	421	56	1736.O38.0711	k__Bacteria;p__Spirochaetes	Animal distal gut	4
504	421	57	1736.O38.0711	k__Bacteria;p__Tenericutes	Animal distal gut	4
505	421	47	1736.O38.0711	k__Bacteria;p__Lentisphaerae	Animal distal gut	4
506	421	61	1736.O38.0711	unclassified	Animal distal gut	4
507	421	60	1736.O38.0711	k__Bacteria;p__Verrucomicrobia	Animal distal gut	4
508	421	66	1736.O38.0711	k__Bacteria;p__Proteobacteria	Animal distal gut	4
509	421	54	1736.O38.0711	k__Archaea;p__Euryarchaeota	Animal distal gut	4
510	421	64	1736.O38.0711	k__Bacteria;p__Actinobacteria	Animal distal gut	4
511	291	59	910.CuracaoHypoxia5	k__Bacteria;p__Fusobacteria	Animal corpus	1
512	291	62	910.CuracaoHypoxia5	k__Bacteria;p__Cyanobacteria	Animal corpus	1
513	291	65	910.CuracaoHypoxia5	k__Bacteria;p__Firmicutes	Animal corpus	1
514	291	63	910.CuracaoHypoxia5	k__Bacteria;p__Bacteroidetes	Animal corpus	1
515	291	66	910.CuracaoHypoxia5	k__Bacteria;p__Proteobacteria	Animal corpus	1
516	291	52	910.CuracaoHypoxia5	k__Bacteria;p__[Thermi]	Animal corpus	1
517	291	54	910.CuracaoHypoxia5	k__Archaea;p__Euryarchaeota	Animal corpus	1
518	291	25	910.CuracaoHypoxia5	k__Bacteria;p__Caldithrix	Animal corpus	1
519	291	64	910.CuracaoHypoxia5	k__Bacteria;p__Actinobacteria	Animal corpus	1
520	636	49	550.L4S102.s.4.sequence	k__Archaea;p__Crenarchaeota	Animal surface	3
521	636	59	550.L4S102.s.4.sequence	k__Bacteria;p__Fusobacteria	Animal surface	3
522	636	39	550.L4S102.s.4.sequence	k__Bacteria;p__Chlorobi	Animal surface	3
523	636	30	550.L4S102.s.4.sequence	k__Bacteria;p__Deferribacteres	Animal surface	3
524	636	62	550.L4S102.s.4.sequence	k__Bacteria;p__Cyanobacteria	Animal surface	3
525	636	43	550.L4S102.s.4.sequence	k__Bacteria;p__Armatimonadetes	Animal surface	3
526	636	58	550.L4S102.s.4.sequence	k__Bacteria;p__Planctomycetes	Animal surface	3
527	636	65	550.L4S102.s.4.sequence	k__Bacteria;p__Firmicutes	Animal surface	3
528	636	63	550.L4S102.s.4.sequence	k__Bacteria;p__Bacteroidetes	Animal surface	3
529	636	51	550.L4S102.s.4.sequence	k__Bacteria;p__Gemmatimonadetes	Animal surface	3
530	636	34	550.L4S102.s.4.sequence	k__Bacteria;p__BRC1	Animal surface	3
531	636	41	550.L4S102.s.4.sequence	k__Bacteria;p__GN02	Animal surface	3
532	636	56	550.L4S102.s.4.sequence	k__Bacteria;p__Spirochaetes	Animal surface	3
533	636	55	550.L4S102.s.4.sequence	k__Bacteria;p__Acidobacteria	Animal surface	3
534	636	57	550.L4S102.s.4.sequence	k__Bacteria;p__Tenericutes	Animal surface	3
535	636	61	550.L4S102.s.4.sequence	unclassified	Animal surface	3
536	636	60	550.L4S102.s.4.sequence	k__Bacteria;p__Verrucomicrobia	Animal surface	3
537	636	53	550.L4S102.s.4.sequence	k__Bacteria;p__Chloroflexi	Animal surface	3
538	636	44	550.L4S102.s.4.sequence	k__Bacteria;p__FBP	Animal surface	3
539	636	66	550.L4S102.s.4.sequence	k__Bacteria;p__Proteobacteria	Animal surface	3
540	636	52	550.L4S102.s.4.sequence	k__Bacteria;p__[Thermi]	Animal surface	3
541	636	48	550.L4S102.s.4.sequence	k__Bacteria;p__SR1	Animal surface	3
542	636	64	550.L4S102.s.4.sequence	k__Bacteria;p__Actinobacteria	Animal surface	3
543	506	62	1736.B34.0710	k__Bacteria;p__Cyanobacteria	Animal distal gut	4
544	506	58	1736.B34.0710	k__Bacteria;p__Planctomycetes	Animal distal gut	4
545	506	65	1736.B34.0710	k__Bacteria;p__Firmicutes	Animal distal gut	4
546	506	63	1736.B34.0710	k__Bacteria;p__Bacteroidetes	Animal distal gut	4
547	506	56	1736.B34.0710	k__Bacteria;p__Spirochaetes	Animal distal gut	4
548	506	57	1736.B34.0710	k__Bacteria;p__Tenericutes	Animal distal gut	4
549	506	47	1736.B34.0710	k__Bacteria;p__Lentisphaerae	Animal distal gut	4
550	506	46	1736.B34.0710	k__Bacteria;p__TM7	Animal distal gut	4
551	506	61	1736.B34.0710	unclassified	Animal distal gut	4
552	506	60	1736.B34.0710	k__Bacteria;p__Verrucomicrobia	Animal distal gut	4
553	506	53	1736.B34.0710	k__Bacteria;p__Chloroflexi	Animal distal gut	4
554	506	66	1736.B34.0710	k__Bacteria;p__Proteobacteria	Animal distal gut	4
555	506	54	1736.B34.0710	k__Archaea;p__Euryarchaeota	Animal distal gut	4
556	506	64	1736.B34.0710	k__Bacteria;p__Actinobacteria	Animal distal gut	4
557	347	62	1773.Thraupis.gauco1.ugi	k__Bacteria;p__Cyanobacteria	Animal proximal gut	5
558	347	58	1773.Thraupis.gauco1.ugi	k__Bacteria;p__Planctomycetes	Animal proximal gut	5
559	347	65	1773.Thraupis.gauco1.ugi	k__Bacteria;p__Firmicutes	Animal proximal gut	5
560	347	63	1773.Thraupis.gauco1.ugi	k__Bacteria;p__Bacteroidetes	Animal proximal gut	5
561	347	61	1773.Thraupis.gauco1.ugi	unclassified	Animal proximal gut	5
562	347	60	1773.Thraupis.gauco1.ugi	k__Bacteria;p__Verrucomicrobia	Animal proximal gut	5
563	347	66	1773.Thraupis.gauco1.ugi	k__Bacteria;p__Proteobacteria	Animal proximal gut	5
564	347	54	1773.Thraupis.gauco1.ugi	k__Archaea;p__Euryarchaeota	Animal proximal gut	5
565	347	64	1773.Thraupis.gauco1.ugi	k__Bacteria;p__Actinobacteria	Animal proximal gut	5
566	347	40	1773.Thraupis.gauco1.ugi	k__Bacteria;p__Nitrospirae	Animal proximal gut	5
567	508	62	1621.C8810	k__Bacteria;p__Cyanobacteria	Animal distal gut	4
568	508	58	1621.C8810	k__Bacteria;p__Planctomycetes	Animal distal gut	4
569	508	65	1621.C8810	k__Bacteria;p__Firmicutes	Animal distal gut	4
570	508	63	1621.C8810	k__Bacteria;p__Bacteroidetes	Animal distal gut	4
571	508	56	1621.C8810	k__Bacteria;p__Spirochaetes	Animal distal gut	4
572	508	57	1621.C8810	k__Bacteria;p__Tenericutes	Animal distal gut	4
573	508	47	1621.C8810	k__Bacteria;p__Lentisphaerae	Animal distal gut	4
574	508	46	1621.C8810	k__Bacteria;p__TM7	Animal distal gut	4
575	508	61	1621.C8810	unclassified	Animal distal gut	4
576	508	60	1621.C8810	k__Bacteria;p__Verrucomicrobia	Animal distal gut	4
577	508	66	1621.C8810	k__Bacteria;p__Proteobacteria	Animal distal gut	4
578	508	37	1621.C8810	k__Bacteria;p__Elusimicrobia	Animal distal gut	4
579	508	54	1621.C8810	k__Archaea;p__Euryarchaeota	Animal distal gut	4
580	508	64	1621.C8810	k__Bacteria;p__Actinobacteria	Animal distal gut	4
581	243	45	1748.5.30.12.P.4.D	k__Bacteria;p__Chlamydiae	Animal surface	3
582	243	65	1748.5.30.12.P.4.D	k__Bacteria;p__Firmicutes	Animal surface	3
583	243	63	1748.5.30.12.P.4.D	k__Bacteria;p__Bacteroidetes	Animal surface	3
584	243	57	1748.5.30.12.P.4.D	k__Bacteria;p__Tenericutes	Animal surface	3
585	243	60	1748.5.30.12.P.4.D	k__Bacteria;p__Verrucomicrobia	Animal surface	3
586	243	66	1748.5.30.12.P.4.D	k__Bacteria;p__Proteobacteria	Animal surface	3
587	243	52	1748.5.30.12.P.4.D	k__Bacteria;p__[Thermi]	Animal surface	3
588	243	64	1748.5.30.12.P.4.D	k__Bacteria;p__Actinobacteria	Animal surface	3
589	135	62	1773.Turdus.oliv1.ugi	k__Bacteria;p__Cyanobacteria	Animal proximal gut	5
590	135	58	1773.Turdus.oliv1.ugi	k__Bacteria;p__Planctomycetes	Animal proximal gut	5
591	135	65	1773.Turdus.oliv1.ugi	k__Bacteria;p__Firmicutes	Animal proximal gut	5
592	135	63	1773.Turdus.oliv1.ugi	k__Bacteria;p__Bacteroidetes	Animal proximal gut	5
593	135	60	1773.Turdus.oliv1.ugi	k__Bacteria;p__Verrucomicrobia	Animal proximal gut	5
594	135	66	1773.Turdus.oliv1.ugi	k__Bacteria;p__Proteobacteria	Animal proximal gut	5
595	393	59	1773.Rhamp.carbo3.ugi	k__Bacteria;p__Fusobacteria	Animal proximal gut	5
596	393	62	1773.Rhamp.carbo3.ugi	k__Bacteria;p__Cyanobacteria	Animal proximal gut	5
597	393	58	1773.Rhamp.carbo3.ugi	k__Bacteria;p__Planctomycetes	Animal proximal gut	5
598	393	65	1773.Rhamp.carbo3.ugi	k__Bacteria;p__Firmicutes	Animal proximal gut	5
599	393	63	1773.Rhamp.carbo3.ugi	k__Bacteria;p__Bacteroidetes	Animal proximal gut	5
600	393	41	1773.Rhamp.carbo3.ugi	k__Bacteria;p__GN02	Animal proximal gut	5
601	393	61	1773.Rhamp.carbo3.ugi	unclassified	Animal proximal gut	5
602	393	60	1773.Rhamp.carbo3.ugi	k__Bacteria;p__Verrucomicrobia	Animal proximal gut	5
603	393	53	1773.Rhamp.carbo3.ugi	k__Bacteria;p__Chloroflexi	Animal proximal gut	5
604	393	66	1773.Rhamp.carbo3.ugi	k__Bacteria;p__Proteobacteria	Animal proximal gut	5
605	393	64	1773.Rhamp.carbo3.ugi	k__Bacteria;p__Actinobacteria	Animal proximal gut	5
606	296	65	1453.54374SDZ1.E4.Tcris.stom	k__Bacteria;p__Firmicutes	Animal proximal gut	5
607	296	63	1453.54374SDZ1.E4.Tcris.stom	k__Bacteria;p__Bacteroidetes	Animal proximal gut	5
608	296	56	1453.54374SDZ1.E4.Tcris.stom	k__Bacteria;p__Spirochaetes	Animal proximal gut	5
609	296	57	1453.54374SDZ1.E4.Tcris.stom	k__Bacteria;p__Tenericutes	Animal proximal gut	5
610	296	61	1453.54374SDZ1.E4.Tcris.stom	unclassified	Animal proximal gut	5
611	296	60	1453.54374SDZ1.E4.Tcris.stom	k__Bacteria;p__Verrucomicrobia	Animal proximal gut	5
612	296	66	1453.54374SDZ1.E4.Tcris.stom	k__Bacteria;p__Proteobacteria	Animal proximal gut	5
613	296	54	1453.54374SDZ1.E4.Tcris.stom	k__Archaea;p__Euryarchaeota	Animal proximal gut	5
614	296	64	1453.54374SDZ1.E4.Tcris.stom	k__Bacteria;p__Actinobacteria	Animal proximal gut	5
615	105	65	550.L1S194.s.1.sequence	k__Bacteria;p__Firmicutes	Animal distal gut	4
616	105	63	550.L1S194.s.1.sequence	k__Bacteria;p__Bacteroidetes	Animal distal gut	4
617	105	61	550.L1S194.s.1.sequence	unclassified	Animal distal gut	4
618	105	66	550.L1S194.s.1.sequence	k__Bacteria;p__Proteobacteria	Animal distal gut	4
619	105	64	550.L1S194.s.1.sequence	k__Bacteria;p__Actinobacteria	Animal distal gut	4
620	514	59	2182.NKF0004	k__Bacteria;p__Fusobacteria	Animal distal gut	4
621	514	62	2182.NKF0004	k__Bacteria;p__Cyanobacteria	Animal distal gut	4
622	514	42	2182.NKF0004	k__Bacteria;p__Fibrobacteres	Animal distal gut	4
623	514	65	2182.NKF0004	k__Bacteria;p__Firmicutes	Animal distal gut	4
624	514	63	2182.NKF0004	k__Bacteria;p__Bacteroidetes	Animal distal gut	4
625	514	51	2182.NKF0004	k__Bacteria;p__Gemmatimonadetes	Animal distal gut	4
626	514	56	2182.NKF0004	k__Bacteria;p__Spirochaetes	Animal distal gut	4
627	514	55	2182.NKF0004	k__Bacteria;p__Acidobacteria	Animal distal gut	4
628	514	57	2182.NKF0004	k__Bacteria;p__Tenericutes	Animal distal gut	4
629	514	61	2182.NKF0004	unclassified	Animal distal gut	4
630	514	60	2182.NKF0004	k__Bacteria;p__Verrucomicrobia	Animal distal gut	4
631	514	66	2182.NKF0004	k__Bacteria;p__Proteobacteria	Animal distal gut	4
632	514	54	2182.NKF0004	k__Archaea;p__Euryarchaeota	Animal distal gut	4
633	514	64	2182.NKF0004	k__Bacteria;p__Actinobacteria	Animal distal gut	4
634	107	62	910.CuracaoHypoxia6	k__Bacteria;p__Cyanobacteria	Animal corpus	1
635	107	65	910.CuracaoHypoxia6	k__Bacteria;p__Firmicutes	Animal corpus	1
636	107	63	910.CuracaoHypoxia6	k__Bacteria;p__Bacteroidetes	Animal corpus	1
637	107	66	910.CuracaoHypoxia6	k__Bacteria;p__Proteobacteria	Animal corpus	1
638	107	64	910.CuracaoHypoxia6	k__Bacteria;p__Actinobacteria	Animal corpus	1
639	142	59	940.CR.13.Ventral	k__Bacteria;p__Fusobacteria	Animal surface	3
640	142	65	940.CR.13.Ventral	k__Bacteria;p__Firmicutes	Animal surface	3
641	142	63	940.CR.13.Ventral	k__Bacteria;p__Bacteroidetes	Animal surface	3
642	142	55	940.CR.13.Ventral	k__Bacteria;p__Acidobacteria	Animal surface	3
643	142	66	940.CR.13.Ventral	k__Bacteria;p__Proteobacteria	Animal surface	3
644	142	64	940.CR.13.Ventral	k__Bacteria;p__Actinobacteria	Animal surface	3
645	40	65	1632.E4H01.Knight16sV4.JuannaBirdEMP.NoIndex.L005.R1.001.sequences	k__Bacteria;p__Firmicutes	Animal surface	3
646	40	63	1632.E4H01.Knight16sV4.JuannaBirdEMP.NoIndex.L005.R1.001.sequences	k__Bacteria;p__Bacteroidetes	Animal surface	3
647	40	66	1632.E4H01.Knight16sV4.JuannaBirdEMP.NoIndex.L005.R1.001.sequences	k__Bacteria;p__Proteobacteria	Animal surface	3
648	40	64	1632.E4H01.Knight16sV4.JuannaBirdEMP.NoIndex.L005.R1.001.sequences	k__Bacteria;p__Actinobacteria	Animal surface	3
649	398	49	910.CuracaoTurf1B	k__Archaea;p__Crenarchaeota	Animal corpus	1
650	398	59	910.CuracaoTurf1B	k__Bacteria;p__Fusobacteria	Animal corpus	1
651	398	65	910.CuracaoTurf1B	k__Bacteria;p__Firmicutes	Animal corpus	1
652	398	63	910.CuracaoTurf1B	k__Bacteria;p__Bacteroidetes	Animal corpus	1
653	398	28	910.CuracaoTurf1B	k__Bacteria;p__CD12	Animal corpus	1
654	398	61	910.CuracaoTurf1B	unclassified	Animal corpus	1
655	398	60	910.CuracaoTurf1B	k__Bacteria;p__Verrucomicrobia	Animal corpus	1
656	398	53	910.CuracaoTurf1B	k__Bacteria;p__Chloroflexi	Animal corpus	1
657	398	66	910.CuracaoTurf1B	k__Bacteria;p__Proteobacteria	Animal corpus	1
658	398	52	910.CuracaoTurf1B	k__Bacteria;p__[Thermi]	Animal corpus	1
659	398	64	910.CuracaoTurf1B	k__Bacteria;p__Actinobacteria	Animal corpus	1
660	201	59	1748.5.18.12.R.10.V	k__Bacteria;p__Fusobacteria	Animal surface	3
661	201	62	1748.5.18.12.R.10.V	k__Bacteria;p__Cyanobacteria	Animal surface	3
662	201	65	1748.5.18.12.R.10.V	k__Bacteria;p__Firmicutes	Animal surface	3
663	201	63	1748.5.18.12.R.10.V	k__Bacteria;p__Bacteroidetes	Animal surface	3
664	201	61	1748.5.18.12.R.10.V	unclassified	Animal surface	3
665	201	66	1748.5.18.12.R.10.V	k__Bacteria;p__Proteobacteria	Animal surface	3
666	201	64	1748.5.18.12.R.10.V	k__Bacteria;p__Actinobacteria	Animal surface	3
667	400	62	1696.X.C.0	k__Bacteria;p__Cyanobacteria	Animal distal gut	4
668	400	65	1696.X.C.0	k__Bacteria;p__Firmicutes	Animal distal gut	4
669	400	63	1696.X.C.0	k__Bacteria;p__Bacteroidetes	Animal distal gut	4
670	400	56	1696.X.C.0	k__Bacteria;p__Spirochaetes	Animal distal gut	4
671	400	50	1696.X.C.0	k__Bacteria;p__Synergistetes	Animal distal gut	4
672	400	57	1696.X.C.0	k__Bacteria;p__Tenericutes	Animal distal gut	4
673	400	61	1696.X.C.0	unclassified	Animal distal gut	4
674	400	66	1696.X.C.0	k__Bacteria;p__Proteobacteria	Animal distal gut	4
675	400	37	1696.X.C.0	k__Bacteria;p__Elusimicrobia	Animal distal gut	4
676	400	54	1696.X.C.0	k__Archaea;p__Euryarchaeota	Animal distal gut	4
677	400	64	1696.X.C.0	k__Bacteria;p__Actinobacteria	Animal distal gut	4
678	521	59	910.CuracaoTurf1A	k__Bacteria;p__Fusobacteria	Animal corpus	1
679	521	62	910.CuracaoTurf1A	k__Bacteria;p__Cyanobacteria	Animal corpus	1
680	521	65	910.CuracaoTurf1A	k__Bacteria;p__Firmicutes	Animal corpus	1
681	521	63	910.CuracaoTurf1A	k__Bacteria;p__Bacteroidetes	Animal corpus	1
682	521	55	910.CuracaoTurf1A	k__Bacteria;p__Acidobacteria	Animal corpus	1
683	521	38	910.CuracaoTurf1A	k__Bacteria;p__TM6	Animal corpus	1
684	521	61	910.CuracaoTurf1A	unclassified	Animal corpus	1
685	521	60	910.CuracaoTurf1A	k__Bacteria;p__Verrucomicrobia	Animal corpus	1
686	521	66	910.CuracaoTurf1A	k__Bacteria;p__Proteobacteria	Animal corpus	1
687	521	31	910.CuracaoTurf1A	k__Bacteria;p__OP8	Animal corpus	1
688	521	52	910.CuracaoTurf1A	k__Bacteria;p__[Thermi]	Animal corpus	1
689	521	54	910.CuracaoTurf1A	k__Archaea;p__Euryarchaeota	Animal corpus	1
690	521	25	910.CuracaoTurf1A	k__Bacteria;p__Caldithrix	Animal corpus	1
691	521	64	910.CuracaoTurf1A	k__Bacteria;p__Actinobacteria	Animal corpus	1
692	205	62	1773.Chirox.lance2.ugi	k__Bacteria;p__Cyanobacteria	Animal proximal gut	5
693	205	58	1773.Chirox.lance2.ugi	k__Bacteria;p__Planctomycetes	Animal proximal gut	5
694	205	65	1773.Chirox.lance2.ugi	k__Bacteria;p__Firmicutes	Animal proximal gut	5
695	205	63	1773.Chirox.lance2.ugi	k__Bacteria;p__Bacteroidetes	Animal proximal gut	5
696	205	60	1773.Chirox.lance2.ugi	k__Bacteria;p__Verrucomicrobia	Animal proximal gut	5
697	205	66	1773.Chirox.lance2.ugi	k__Bacteria;p__Proteobacteria	Animal proximal gut	5
698	205	64	1773.Chirox.lance2.ugi	k__Bacteria;p__Actinobacteria	Animal proximal gut	5
699	546	59	1734.LD.NBS1079E	k__Bacteria;p__Fusobacteria	Animal distal gut	4
700	546	30	1734.LD.NBS1079E	k__Bacteria;p__Deferribacteres	Animal distal gut	4
701	546	62	1734.LD.NBS1079E	k__Bacteria;p__Cyanobacteria	Animal distal gut	4
702	546	58	1734.LD.NBS1079E	k__Bacteria;p__Planctomycetes	Animal distal gut	4
703	546	65	1734.LD.NBS1079E	k__Bacteria;p__Firmicutes	Animal distal gut	4
704	546	63	1734.LD.NBS1079E	k__Bacteria;p__Bacteroidetes	Animal distal gut	4
705	546	56	1734.LD.NBS1079E	k__Bacteria;p__Spirochaetes	Animal distal gut	4
706	546	50	1734.LD.NBS1079E	k__Bacteria;p__Synergistetes	Animal distal gut	4
707	546	57	1734.LD.NBS1079E	k__Bacteria;p__Tenericutes	Animal distal gut	4
708	546	47	1734.LD.NBS1079E	k__Bacteria;p__Lentisphaerae	Animal distal gut	4
709	546	61	1734.LD.NBS1079E	unclassified	Animal distal gut	4
710	546	60	1734.LD.NBS1079E	k__Bacteria;p__Verrucomicrobia	Animal distal gut	4
711	546	66	1734.LD.NBS1079E	k__Bacteria;p__Proteobacteria	Animal distal gut	4
712	546	37	1734.LD.NBS1079E	k__Bacteria;p__Elusimicrobia	Animal distal gut	4
713	546	64	1734.LD.NBS1079E	k__Bacteria;p__Actinobacteria	Animal distal gut	4
714	151	59	1774.L507.Vagi.Puer	k__Bacteria;p__Fusobacteria	Animal secretion	2
715	151	65	1774.L507.Vagi.Puer	k__Bacteria;p__Firmicutes	Animal secretion	2
716	151	63	1774.L507.Vagi.Puer	k__Bacteria;p__Bacteroidetes	Animal secretion	2
717	151	57	1774.L507.Vagi.Puer	k__Bacteria;p__Tenericutes	Animal secretion	2
718	151	66	1774.L507.Vagi.Puer	k__Bacteria;p__Proteobacteria	Animal secretion	2
719	151	64	1774.L507.Vagi.Puer	k__Bacteria;p__Actinobacteria	Animal secretion	2
720	408	59	1773.Columb.talpa4.ugi	k__Bacteria;p__Fusobacteria	Animal proximal gut	5
721	408	62	1773.Columb.talpa4.ugi	k__Bacteria;p__Cyanobacteria	Animal proximal gut	5
722	408	58	1773.Columb.talpa4.ugi	k__Bacteria;p__Planctomycetes	Animal proximal gut	5
723	408	65	1773.Columb.talpa4.ugi	k__Bacteria;p__Firmicutes	Animal proximal gut	5
724	408	63	1773.Columb.talpa4.ugi	k__Bacteria;p__Bacteroidetes	Animal proximal gut	5
725	408	55	1773.Columb.talpa4.ugi	k__Bacteria;p__Acidobacteria	Animal proximal gut	5
726	408	61	1773.Columb.talpa4.ugi	unclassified	Animal proximal gut	5
727	408	60	1773.Columb.talpa4.ugi	k__Bacteria;p__Verrucomicrobia	Animal proximal gut	5
728	408	53	1773.Columb.talpa4.ugi	k__Bacteria;p__Chloroflexi	Animal proximal gut	5
729	408	66	1773.Columb.talpa4.ugi	k__Bacteria;p__Proteobacteria	Animal proximal gut	5
730	408	64	1773.Columb.talpa4.ugi	k__Bacteria;p__Actinobacteria	Animal proximal gut	5
731	410	59	1774.34.Oral.Puer	k__Bacteria;p__Fusobacteria	Animal secretion	2
732	410	65	1774.34.Oral.Puer	k__Bacteria;p__Firmicutes	Animal secretion	2
733	410	63	1774.34.Oral.Puer	k__Bacteria;p__Bacteroidetes	Animal secretion	2
734	410	56	1774.34.Oral.Puer	k__Bacteria;p__Spirochaetes	Animal secretion	2
735	410	50	1774.34.Oral.Puer	k__Bacteria;p__Synergistetes	Animal secretion	2
736	410	57	1774.34.Oral.Puer	k__Bacteria;p__Tenericutes	Animal secretion	2
737	410	46	1774.34.Oral.Puer	k__Bacteria;p__TM7	Animal secretion	2
738	410	61	1774.34.Oral.Puer	unclassified	Animal secretion	2
739	410	66	1774.34.Oral.Puer	k__Bacteria;p__Proteobacteria	Animal secretion	2
740	410	48	1774.34.Oral.Puer	k__Bacteria;p__SR1	Animal secretion	2
741	410	64	1774.34.Oral.Puer	k__Bacteria;p__Actinobacteria	Animal secretion	2
742	411	62	1621.R8866	k__Bacteria;p__Cyanobacteria	Animal distal gut	4
743	411	65	1621.R8866	k__Bacteria;p__Firmicutes	Animal distal gut	4
744	411	63	1621.R8866	k__Bacteria;p__Bacteroidetes	Animal distal gut	4
745	411	56	1621.R8866	k__Bacteria;p__Spirochaetes	Animal distal gut	4
746	411	57	1621.R8866	k__Bacteria;p__Tenericutes	Animal distal gut	4
747	411	47	1621.R8866	k__Bacteria;p__Lentisphaerae	Animal distal gut	4
748	411	61	1621.R8866	unclassified	Animal distal gut	4
749	411	60	1621.R8866	k__Bacteria;p__Verrucomicrobia	Animal distal gut	4
750	411	66	1621.R8866	k__Bacteria;p__Proteobacteria	Animal distal gut	4
751	411	54	1621.R8866	k__Archaea;p__Euryarchaeota	Animal distal gut	4
752	411	64	1621.R8866	k__Bacteria;p__Actinobacteria	Animal distal gut	4
753	310	62	722.M11Fcsw.7.s.8.1.sequence	k__Bacteria;p__Cyanobacteria	Animal distal gut	4
754	310	65	722.M11Fcsw.7.s.8.1.sequence	k__Bacteria;p__Firmicutes	Animal distal gut	4
755	310	63	722.M11Fcsw.7.s.8.1.sequence	k__Bacteria;p__Bacteroidetes	Animal distal gut	4
756	310	57	722.M11Fcsw.7.s.8.1.sequence	k__Bacteria;p__Tenericutes	Animal distal gut	4
757	310	47	722.M11Fcsw.7.s.8.1.sequence	k__Bacteria;p__Lentisphaerae	Animal distal gut	4
758	310	61	722.M11Fcsw.7.s.8.1.sequence	unclassified	Animal distal gut	4
759	310	60	722.M11Fcsw.7.s.8.1.sequence	k__Bacteria;p__Verrucomicrobia	Animal distal gut	4
760	310	66	722.M11Fcsw.7.s.8.1.sequence	k__Bacteria;p__Proteobacteria	Animal distal gut	4
761	310	64	722.M11Fcsw.7.s.8.1.sequence	k__Bacteria;p__Actinobacteria	Animal distal gut	4
762	557	59	722.M11Plmr.1.s.1.1.sequence	k__Bacteria;p__Fusobacteria	Animal surface	3
763	557	62	722.M11Plmr.1.s.1.1.sequence	k__Bacteria;p__Cyanobacteria	Animal surface	3
764	557	58	722.M11Plmr.1.s.1.1.sequence	k__Bacteria;p__Planctomycetes	Animal surface	3
765	557	65	722.M11Plmr.1.s.1.1.sequence	k__Bacteria;p__Firmicutes	Animal surface	3
766	557	36	722.M11Plmr.1.s.1.1.sequence	k__Bacteria;p__WPS-2	Animal surface	3
767	557	63	722.M11Plmr.1.s.1.1.sequence	k__Bacteria;p__Bacteroidetes	Animal surface	3
768	557	51	722.M11Plmr.1.s.1.1.sequence	k__Bacteria;p__Gemmatimonadetes	Animal surface	3
769	557	55	722.M11Plmr.1.s.1.1.sequence	k__Bacteria;p__Acidobacteria	Animal surface	3
770	557	61	722.M11Plmr.1.s.1.1.sequence	unclassified	Animal surface	3
771	557	60	722.M11Plmr.1.s.1.1.sequence	k__Bacteria;p__Verrucomicrobia	Animal surface	3
772	557	53	722.M11Plmr.1.s.1.1.sequence	k__Bacteria;p__Chloroflexi	Animal surface	3
773	557	66	722.M11Plmr.1.s.1.1.sequence	k__Bacteria;p__Proteobacteria	Animal surface	3
774	557	52	722.M11Plmr.1.s.1.1.sequence	k__Bacteria;p__[Thermi]	Animal surface	3
775	557	48	722.M11Plmr.1.s.1.1.sequence	k__Bacteria;p__SR1	Animal surface	3
776	557	64	722.M11Plmr.1.s.1.1.sequence	k__Bacteria;p__Actinobacteria	Animal surface	3
777	122	65	550.L1S116.s.1.sequence	k__Bacteria;p__Firmicutes	Animal distal gut	4
778	122	63	550.L1S116.s.1.sequence	k__Bacteria;p__Bacteroidetes	Animal distal gut	4
779	122	60	550.L1S116.s.1.sequence	k__Bacteria;p__Verrucomicrobia	Animal distal gut	4
780	122	66	550.L1S116.s.1.sequence	k__Bacteria;p__Proteobacteria	Animal distal gut	4
781	122	64	550.L1S116.s.1.sequence	k__Bacteria;p__Actinobacteria	Animal distal gut	4
782	577	49	1694.St1C7.Pmoss.Jstar.16s.NoIndex.sequences	k__Archaea;p__Crenarchaeota	Animal surface	3
783	577	62	1694.St1C7.Pmoss.Jstar.16s.NoIndex.sequences	k__Bacteria;p__Cyanobacteria	Animal surface	3
784	577	43	1694.St1C7.Pmoss.Jstar.16s.NoIndex.sequences	k__Bacteria;p__Armatimonadetes	Animal surface	3
785	577	58	1694.St1C7.Pmoss.Jstar.16s.NoIndex.sequences	k__Bacteria;p__Planctomycetes	Animal surface	3
786	577	65	1694.St1C7.Pmoss.Jstar.16s.NoIndex.sequences	k__Bacteria;p__Firmicutes	Animal surface	3
787	577	63	1694.St1C7.Pmoss.Jstar.16s.NoIndex.sequences	k__Bacteria;p__Bacteroidetes	Animal surface	3
788	577	51	1694.St1C7.Pmoss.Jstar.16s.NoIndex.sequences	k__Bacteria;p__Gemmatimonadetes	Animal surface	3
789	577	55	1694.St1C7.Pmoss.Jstar.16s.NoIndex.sequences	k__Bacteria;p__Acidobacteria	Animal surface	3
790	577	61	1694.St1C7.Pmoss.Jstar.16s.NoIndex.sequences	unclassified	Animal surface	3
791	577	60	1694.St1C7.Pmoss.Jstar.16s.NoIndex.sequences	k__Bacteria;p__Verrucomicrobia	Animal surface	3
792	577	53	1694.St1C7.Pmoss.Jstar.16s.NoIndex.sequences	k__Bacteria;p__Chloroflexi	Animal surface	3
793	577	44	1694.St1C7.Pmoss.Jstar.16s.NoIndex.sequences	k__Bacteria;p__FBP	Animal surface	3
794	577	66	1694.St1C7.Pmoss.Jstar.16s.NoIndex.sequences	k__Bacteria;p__Proteobacteria	Animal surface	3
795	577	52	1694.St1C7.Pmoss.Jstar.16s.NoIndex.sequences	k__Bacteria;p__[Thermi]	Animal surface	3
796	577	54	1694.St1C7.Pmoss.Jstar.16s.NoIndex.sequences	k__Archaea;p__Euryarchaeota	Animal surface	3
797	577	64	1694.St1C7.Pmoss.Jstar.16s.NoIndex.sequences	k__Bacteria;p__Actinobacteria	Animal surface	3
798	611	45	722.M11Plmr.3.s.3.1.sequence	k__Bacteria;p__Chlamydiae	Animal surface	3
799	611	59	722.M11Plmr.3.s.3.1.sequence	k__Bacteria;p__Fusobacteria	Animal surface	3
800	611	39	722.M11Plmr.3.s.3.1.sequence	k__Bacteria;p__Chlorobi	Animal surface	3
801	611	62	722.M11Plmr.3.s.3.1.sequence	k__Bacteria;p__Cyanobacteria	Animal surface	3
802	611	58	722.M11Plmr.3.s.3.1.sequence	k__Bacteria;p__Planctomycetes	Animal surface	3
803	611	65	722.M11Plmr.3.s.3.1.sequence	k__Bacteria;p__Firmicutes	Animal surface	3
804	611	36	722.M11Plmr.3.s.3.1.sequence	k__Bacteria;p__WPS-2	Animal surface	3
805	611	63	722.M11Plmr.3.s.3.1.sequence	k__Bacteria;p__Bacteroidetes	Animal surface	3
806	611	51	722.M11Plmr.3.s.3.1.sequence	k__Bacteria;p__Gemmatimonadetes	Animal surface	3
807	611	56	722.M11Plmr.3.s.3.1.sequence	k__Bacteria;p__Spirochaetes	Animal surface	3
808	611	55	722.M11Plmr.3.s.3.1.sequence	k__Bacteria;p__Acidobacteria	Animal surface	3
809	611	57	722.M11Plmr.3.s.3.1.sequence	k__Bacteria;p__Tenericutes	Animal surface	3
810	611	38	722.M11Plmr.3.s.3.1.sequence	k__Bacteria;p__TM6	Animal surface	3
811	611	61	722.M11Plmr.3.s.3.1.sequence	unclassified	Animal surface	3
812	611	60	722.M11Plmr.3.s.3.1.sequence	k__Bacteria;p__Verrucomicrobia	Animal surface	3
813	611	53	722.M11Plmr.3.s.3.1.sequence	k__Bacteria;p__Chloroflexi	Animal surface	3
814	611	66	722.M11Plmr.3.s.3.1.sequence	k__Bacteria;p__Proteobacteria	Animal surface	3
815	611	52	722.M11Plmr.3.s.3.1.sequence	k__Bacteria;p__[Thermi]	Animal surface	3
816	611	64	722.M11Plmr.3.s.3.1.sequence	k__Bacteria;p__Actinobacteria	Animal surface	3
817	163	62	1064.W.CV130	k__Bacteria;p__Cyanobacteria	Animal corpus	1
818	163	43	1064.W.CV130	k__Bacteria;p__Armatimonadetes	Animal corpus	1
819	163	65	1064.W.CV130	k__Bacteria;p__Firmicutes	Animal corpus	1
820	163	63	1064.W.CV130	k__Bacteria;p__Bacteroidetes	Animal corpus	1
821	163	61	1064.W.CV130	unclassified	Animal corpus	1
822	163	66	1064.W.CV130	k__Bacteria;p__Proteobacteria	Animal corpus	1
823	163	64	1064.W.CV130	k__Bacteria;p__Actinobacteria	Animal corpus	1
824	314	62	1453.44923SDZ3.B7.Pnem.stom	k__Bacteria;p__Cyanobacteria	Animal proximal gut	5
825	314	65	1453.44923SDZ3.B7.Pnem.stom	k__Bacteria;p__Firmicutes	Animal proximal gut	5
826	314	63	1453.44923SDZ3.B7.Pnem.stom	k__Bacteria;p__Bacteroidetes	Animal proximal gut	5
827	314	55	1453.44923SDZ3.B7.Pnem.stom	k__Bacteria;p__Acidobacteria	Animal proximal gut	5
828	314	47	1453.44923SDZ3.B7.Pnem.stom	k__Bacteria;p__Lentisphaerae	Animal proximal gut	5
829	314	61	1453.44923SDZ3.B7.Pnem.stom	unclassified	Animal proximal gut	5
830	314	60	1453.44923SDZ3.B7.Pnem.stom	k__Bacteria;p__Verrucomicrobia	Animal proximal gut	5
831	314	66	1453.44923SDZ3.B7.Pnem.stom	k__Bacteria;p__Proteobacteria	Animal proximal gut	5
832	314	54	1453.44923SDZ3.B7.Pnem.stom	k__Archaea;p__Euryarchaeota	Animal proximal gut	5
833	314	64	1453.44923SDZ3.B7.Pnem.stom	k__Bacteria;p__Actinobacteria	Animal proximal gut	5
834	165	62	1064.W.CV253	k__Bacteria;p__Cyanobacteria	Animal corpus	1
835	165	65	1064.W.CV253	k__Bacteria;p__Firmicutes	Animal corpus	1
836	165	63	1064.W.CV253	k__Bacteria;p__Bacteroidetes	Animal corpus	1
837	165	55	1064.W.CV253	k__Bacteria;p__Acidobacteria	Animal corpus	1
838	165	61	1064.W.CV253	unclassified	Animal corpus	1
839	165	66	1064.W.CV253	k__Bacteria;p__Proteobacteria	Animal corpus	1
840	165	64	1064.W.CV253	k__Bacteria;p__Actinobacteria	Animal corpus	1
841	68	62	1064.G.CJV201	k__Bacteria;p__Cyanobacteria	Animal corpus	1
842	68	65	1064.G.CJV201	k__Bacteria;p__Firmicutes	Animal corpus	1
843	68	63	1064.G.CJV201	k__Bacteria;p__Bacteroidetes	Animal corpus	1
844	68	66	1064.G.CJV201	k__Bacteria;p__Proteobacteria	Animal corpus	1
845	68	64	1064.G.CJV201	k__Bacteria;p__Actinobacteria	Animal corpus	1
846	419	59	910.CuracaoTurf8B	k__Bacteria;p__Fusobacteria	Animal corpus	1
847	419	62	910.CuracaoTurf8B	k__Bacteria;p__Cyanobacteria	Animal corpus	1
848	419	58	910.CuracaoTurf8B	k__Bacteria;p__Planctomycetes	Animal corpus	1
849	419	65	910.CuracaoTurf8B	k__Bacteria;p__Firmicutes	Animal corpus	1
850	419	29	910.CuracaoTurf8B	k__Bacteria;p__SAR406	Animal corpus	1
851	419	63	910.CuracaoTurf8B	k__Bacteria;p__Bacteroidetes	Animal corpus	1
852	419	47	910.CuracaoTurf8B	k__Bacteria;p__Lentisphaerae	Animal corpus	1
853	419	53	910.CuracaoTurf8B	k__Bacteria;p__Chloroflexi	Animal corpus	1
854	419	66	910.CuracaoTurf8B	k__Bacteria;p__Proteobacteria	Animal corpus	1
855	419	52	910.CuracaoTurf8B	k__Bacteria;p__[Thermi]	Animal corpus	1
856	419	54	910.CuracaoTurf8B	k__Archaea;p__Euryarchaeota	Animal corpus	1
857	419	64	910.CuracaoTurf8B	k__Bacteria;p__Actinobacteria	Animal corpus	1
858	69	59	2300.BB.03.colon	k__Bacteria;p__Fusobacteria	Animal distal gut	4
859	69	65	2300.BB.03.colon	k__Bacteria;p__Firmicutes	Animal distal gut	4
860	69	63	2300.BB.03.colon	k__Bacteria;p__Bacteroidetes	Animal distal gut	4
861	69	66	2300.BB.03.colon	k__Bacteria;p__Proteobacteria	Animal distal gut	4
862	69	64	2300.BB.03.colon	k__Bacteria;p__Actinobacteria	Animal distal gut	4
863	566	59	2192.H07a.Nose.3681.lane6.NoIndex.L006	k__Bacteria;p__Fusobacteria	Animal secretion	2
864	566	62	2192.H07a.Nose.3681.lane6.NoIndex.L006	k__Bacteria;p__Cyanobacteria	Animal secretion	2
865	566	43	2192.H07a.Nose.3681.lane6.NoIndex.L006	k__Bacteria;p__Armatimonadetes	Animal secretion	2
866	566	65	2192.H07a.Nose.3681.lane6.NoIndex.L006	k__Bacteria;p__Firmicutes	Animal secretion	2
867	566	63	2192.H07a.Nose.3681.lane6.NoIndex.L006	k__Bacteria;p__Bacteroidetes	Animal secretion	2
868	566	56	2192.H07a.Nose.3681.lane6.NoIndex.L006	k__Bacteria;p__Spirochaetes	Animal secretion	2
869	566	55	2192.H07a.Nose.3681.lane6.NoIndex.L006	k__Bacteria;p__Acidobacteria	Animal secretion	2
870	566	50	2192.H07a.Nose.3681.lane6.NoIndex.L006	k__Bacteria;p__Synergistetes	Animal secretion	2
871	566	57	2192.H07a.Nose.3681.lane6.NoIndex.L006	k__Bacteria;p__Tenericutes	Animal secretion	2
872	566	61	2192.H07a.Nose.3681.lane6.NoIndex.L006	unclassified	Animal secretion	2
873	566	60	2192.H07a.Nose.3681.lane6.NoIndex.L006	k__Bacteria;p__Verrucomicrobia	Animal secretion	2
874	566	53	2192.H07a.Nose.3681.lane6.NoIndex.L006	k__Bacteria;p__Chloroflexi	Animal secretion	2
875	566	66	2192.H07a.Nose.3681.lane6.NoIndex.L006	k__Bacteria;p__Proteobacteria	Animal secretion	2
876	566	52	2192.H07a.Nose.3681.lane6.NoIndex.L006	k__Bacteria;p__[Thermi]	Animal secretion	2
877	566	54	2192.H07a.Nose.3681.lane6.NoIndex.L006	k__Archaea;p__Euryarchaeota	Animal secretion	2
878	566	64	2192.H07a.Nose.3681.lane6.NoIndex.L006	k__Bacteria;p__Actinobacteria	Animal secretion	2
879	131	59	1064.W.CV255	k__Bacteria;p__Fusobacteria	Animal corpus	1
880	131	62	1064.W.CV255	k__Bacteria;p__Cyanobacteria	Animal corpus	1
881	131	65	1064.W.CV255	k__Bacteria;p__Firmicutes	Animal corpus	1
882	131	63	1064.W.CV255	k__Bacteria;p__Bacteroidetes	Animal corpus	1
883	131	66	1064.W.CV255	k__Bacteria;p__Proteobacteria	Animal corpus	1
884	131	64	1064.W.CV255	k__Bacteria;p__Actinobacteria	Animal corpus	1
885	459	59	1773.Columb.passer4.gizz	k__Bacteria;p__Fusobacteria	Animal proximal gut	5
886	459	62	1773.Columb.passer4.gizz	k__Bacteria;p__Cyanobacteria	Animal proximal gut	5
887	459	58	1773.Columb.passer4.gizz	k__Bacteria;p__Planctomycetes	Animal proximal gut	5
888	459	65	1773.Columb.passer4.gizz	k__Bacteria;p__Firmicutes	Animal proximal gut	5
889	459	63	1773.Columb.passer4.gizz	k__Bacteria;p__Bacteroidetes	Animal proximal gut	5
890	459	51	1773.Columb.passer4.gizz	k__Bacteria;p__Gemmatimonadetes	Animal proximal gut	5
891	459	55	1773.Columb.passer4.gizz	k__Bacteria;p__Acidobacteria	Animal proximal gut	5
892	459	61	1773.Columb.passer4.gizz	unclassified	Animal proximal gut	5
893	459	60	1773.Columb.passer4.gizz	k__Bacteria;p__Verrucomicrobia	Animal proximal gut	5
894	459	53	1773.Columb.passer4.gizz	k__Bacteria;p__Chloroflexi	Animal proximal gut	5
895	459	66	1773.Columb.passer4.gizz	k__Bacteria;p__Proteobacteria	Animal proximal gut	5
896	459	52	1773.Columb.passer4.gizz	k__Bacteria;p__[Thermi]	Animal proximal gut	5
897	459	64	1773.Columb.passer4.gizz	k__Bacteria;p__Actinobacteria	Animal proximal gut	5
898	27	62	1064.W.CV133	k__Bacteria;p__Cyanobacteria	Animal corpus	1
899	27	65	1064.W.CV133	k__Bacteria;p__Firmicutes	Animal corpus	1
900	27	61	1064.W.CV133	unclassified	Animal corpus	1
901	27	66	1064.W.CV133	k__Bacteria;p__Proteobacteria	Animal corpus	1
902	70	62	1064.G.CJV203	k__Bacteria;p__Cyanobacteria	Animal corpus	1
903	70	65	1064.G.CJV203	k__Bacteria;p__Firmicutes	Animal corpus	1
904	70	63	1064.G.CJV203	k__Bacteria;p__Bacteroidetes	Animal corpus	1
905	70	66	1064.G.CJV203	k__Bacteria;p__Proteobacteria	Animal corpus	1
906	70	64	1064.G.CJV203	k__Bacteria;p__Actinobacteria	Animal corpus	1
907	168	59	1773.Columb.talpa6.crop	k__Bacteria;p__Fusobacteria	Animal proximal gut	5
908	168	62	1773.Columb.talpa6.crop	k__Bacteria;p__Cyanobacteria	Animal proximal gut	5
909	168	65	1773.Columb.talpa6.crop	k__Bacteria;p__Firmicutes	Animal proximal gut	5
910	168	63	1773.Columb.talpa6.crop	k__Bacteria;p__Bacteroidetes	Animal proximal gut	5
911	168	60	1773.Columb.talpa6.crop	k__Bacteria;p__Verrucomicrobia	Animal proximal gut	5
912	168	66	1773.Columb.talpa6.crop	k__Bacteria;p__Proteobacteria	Animal proximal gut	5
913	168	64	1773.Columb.talpa6.crop	k__Bacteria;p__Actinobacteria	Animal proximal gut	5
914	169	58	1773.Columb.passer1.ugi	k__Bacteria;p__Planctomycetes	Animal proximal gut	5
915	169	65	1773.Columb.passer1.ugi	k__Bacteria;p__Firmicutes	Animal proximal gut	5
916	169	63	1773.Columb.passer1.ugi	k__Bacteria;p__Bacteroidetes	Animal proximal gut	5
917	169	61	1773.Columb.passer1.ugi	unclassified	Animal proximal gut	5
918	169	60	1773.Columb.passer1.ugi	k__Bacteria;p__Verrucomicrobia	Animal proximal gut	5
919	169	66	1773.Columb.passer1.ugi	k__Bacteria;p__Proteobacteria	Animal proximal gut	5
920	169	64	1773.Columb.passer1.ugi	k__Bacteria;p__Actinobacteria	Animal proximal gut	5
921	615	49	2192.H03a.Foot.1208.lane5.NoIndex.L005	k__Archaea;p__Crenarchaeota	Animal surface	3
922	615	59	2192.H03a.Foot.1208.lane5.NoIndex.L005	k__Bacteria;p__Fusobacteria	Animal surface	3
923	615	39	2192.H03a.Foot.1208.lane5.NoIndex.L005	k__Bacteria;p__Chlorobi	Animal surface	3
924	615	62	2192.H03a.Foot.1208.lane5.NoIndex.L005	k__Bacteria;p__Cyanobacteria	Animal surface	3
925	615	58	2192.H03a.Foot.1208.lane5.NoIndex.L005	k__Bacteria;p__Planctomycetes	Animal surface	3
926	615	65	2192.H03a.Foot.1208.lane5.NoIndex.L005	k__Bacteria;p__Firmicutes	Animal surface	3
927	615	63	2192.H03a.Foot.1208.lane5.NoIndex.L005	k__Bacteria;p__Bacteroidetes	Animal surface	3
928	615	56	2192.H03a.Foot.1208.lane5.NoIndex.L005	k__Bacteria;p__Spirochaetes	Animal surface	3
929	615	27	2192.H03a.Foot.1208.lane5.NoIndex.L005	k__Bacteria;p__OP3	Animal surface	3
930	615	55	2192.H03a.Foot.1208.lane5.NoIndex.L005	k__Bacteria;p__Acidobacteria	Animal surface	3
931	615	57	2192.H03a.Foot.1208.lane5.NoIndex.L005	k__Bacteria;p__Tenericutes	Animal surface	3
932	615	47	2192.H03a.Foot.1208.lane5.NoIndex.L005	k__Bacteria;p__Lentisphaerae	Animal surface	3
933	615	38	2192.H03a.Foot.1208.lane5.NoIndex.L005	k__Bacteria;p__TM6	Animal surface	3
934	615	61	2192.H03a.Foot.1208.lane5.NoIndex.L005	unclassified	Animal surface	3
935	615	60	2192.H03a.Foot.1208.lane5.NoIndex.L005	k__Bacteria;p__Verrucomicrobia	Animal surface	3
936	615	53	2192.H03a.Foot.1208.lane5.NoIndex.L005	k__Bacteria;p__Chloroflexi	Animal surface	3
937	615	44	2192.H03a.Foot.1208.lane5.NoIndex.L005	k__Bacteria;p__FBP	Animal surface	3
938	615	66	2192.H03a.Foot.1208.lane5.NoIndex.L005	k__Bacteria;p__Proteobacteria	Animal surface	3
939	615	52	2192.H03a.Foot.1208.lane5.NoIndex.L005	k__Bacteria;p__[Thermi]	Animal surface	3
940	615	64	2192.H03a.Foot.1208.lane5.NoIndex.L005	k__Bacteria;p__Actinobacteria	Animal surface	3
941	316	62	940.RD.09.Gill	k__Bacteria;p__Cyanobacteria	Animal surface	3
942	316	58	940.RD.09.Gill	k__Bacteria;p__Planctomycetes	Animal surface	3
943	316	65	940.RD.09.Gill	k__Bacteria;p__Firmicutes	Animal surface	3
944	316	63	940.RD.09.Gill	k__Bacteria;p__Bacteroidetes	Animal surface	3
945	316	55	940.RD.09.Gill	k__Bacteria;p__Acidobacteria	Animal surface	3
946	316	61	940.RD.09.Gill	unclassified	Animal surface	3
947	316	60	940.RD.09.Gill	k__Bacteria;p__Verrucomicrobia	Animal surface	3
948	316	66	940.RD.09.Gill	k__Bacteria;p__Proteobacteria	Animal surface	3
949	316	33	940.RD.09.Gill	k__Bacteria;p__OD1	Animal surface	3
950	316	64	940.RD.09.Gill	k__Bacteria;p__Actinobacteria	Animal surface	3
951	35	65	1632.E3E06.r.EMPbird.v4.NoIndex.L001	k__Bacteria;p__Firmicutes	Animal surface	3
952	35	63	1632.E3E06.r.EMPbird.v4.NoIndex.L001	k__Bacteria;p__Bacteroidetes	Animal surface	3
953	35	66	1632.E3E06.r.EMPbird.v4.NoIndex.L001	k__Bacteria;p__Proteobacteria	Animal surface	3
954	35	64	1632.E3E06.r.EMPbird.v4.NoIndex.L001	k__Bacteria;p__Actinobacteria	Animal surface	3
955	512	45	1748.5.15.12.FI.13.D	k__Bacteria;p__Chlamydiae	Animal secretion	2
956	512	62	1748.5.15.12.FI.13.D	k__Bacteria;p__Cyanobacteria	Animal secretion	2
957	512	58	1748.5.15.12.FI.13.D	k__Bacteria;p__Planctomycetes	Animal secretion	2
958	512	65	1748.5.15.12.FI.13.D	k__Bacteria;p__Firmicutes	Animal secretion	2
959	512	63	1748.5.15.12.FI.13.D	k__Bacteria;p__Bacteroidetes	Animal secretion	2
960	512	51	1748.5.15.12.FI.13.D	k__Bacteria;p__Gemmatimonadetes	Animal secretion	2
961	512	55	1748.5.15.12.FI.13.D	k__Bacteria;p__Acidobacteria	Animal secretion	2
962	512	32	1748.5.15.12.FI.13.D	k__Bacteria;p__WS3	Animal secretion	2
963	512	61	1748.5.15.12.FI.13.D	unclassified	Animal secretion	2
964	512	60	1748.5.15.12.FI.13.D	k__Bacteria;p__Verrucomicrobia	Animal secretion	2
965	512	66	1748.5.15.12.FI.13.D	k__Bacteria;p__Proteobacteria	Animal secretion	2
966	512	33	1748.5.15.12.FI.13.D	k__Bacteria;p__OD1	Animal secretion	2
967	512	37	1748.5.15.12.FI.13.D	k__Bacteria;p__Elusimicrobia	Animal secretion	2
968	512	64	1748.5.15.12.FI.13.D	k__Bacteria;p__Actinobacteria	Animal secretion	2
969	1	66	2338.0628.3.M	k__Bacteria;p__Proteobacteria	Animal distal gut	4
970	172	59	722.M31Tong.1.s.1.1.sequence	k__Bacteria;p__Fusobacteria	Animal secretion	2
971	172	62	722.M31Tong.1.s.1.1.sequence	k__Bacteria;p__Cyanobacteria	Animal secretion	2
972	172	65	722.M31Tong.1.s.1.1.sequence	k__Bacteria;p__Firmicutes	Animal secretion	2
973	172	63	722.M31Tong.1.s.1.1.sequence	k__Bacteria;p__Bacteroidetes	Animal secretion	2
974	172	61	722.M31Tong.1.s.1.1.sequence	unclassified	Animal secretion	2
975	172	66	722.M31Tong.1.s.1.1.sequence	k__Bacteria;p__Proteobacteria	Animal secretion	2
976	172	64	722.M31Tong.1.s.1.1.sequence	k__Bacteria;p__Actinobacteria	Animal secretion	2
977	635	45	550.L2S166.s.2.sequence	k__Bacteria;p__Chlamydiae	Animal surface	3
978	635	49	550.L2S166.s.2.sequence	k__Archaea;p__Crenarchaeota	Animal surface	3
979	635	59	550.L2S166.s.2.sequence	k__Bacteria;p__Fusobacteria	Animal surface	3
980	635	62	550.L2S166.s.2.sequence	k__Bacteria;p__Cyanobacteria	Animal surface	3
981	635	58	550.L2S166.s.2.sequence	k__Bacteria;p__Planctomycetes	Animal surface	3
982	635	65	550.L2S166.s.2.sequence	k__Bacteria;p__Firmicutes	Animal surface	3
983	635	63	550.L2S166.s.2.sequence	k__Bacteria;p__Bacteroidetes	Animal surface	3
984	635	51	550.L2S166.s.2.sequence	k__Bacteria;p__Gemmatimonadetes	Animal surface	3
985	635	41	550.L2S166.s.2.sequence	k__Bacteria;p__GN02	Animal surface	3
986	635	56	550.L2S166.s.2.sequence	k__Bacteria;p__Spirochaetes	Animal surface	3
987	635	55	550.L2S166.s.2.sequence	k__Bacteria;p__Acidobacteria	Animal surface	3
988	635	50	550.L2S166.s.2.sequence	k__Bacteria;p__Synergistetes	Animal surface	3
989	635	57	550.L2S166.s.2.sequence	k__Bacteria;p__Tenericutes	Animal surface	3
990	635	46	550.L2S166.s.2.sequence	k__Bacteria;p__TM7	Animal surface	3
991	635	61	550.L2S166.s.2.sequence	unclassified	Animal surface	3
992	635	60	550.L2S166.s.2.sequence	k__Bacteria;p__Verrucomicrobia	Animal surface	3
993	635	53	550.L2S166.s.2.sequence	k__Bacteria;p__Chloroflexi	Animal surface	3
994	635	44	550.L2S166.s.2.sequence	k__Bacteria;p__FBP	Animal surface	3
995	635	66	550.L2S166.s.2.sequence	k__Bacteria;p__Proteobacteria	Animal surface	3
996	635	52	550.L2S166.s.2.sequence	k__Bacteria;p__[Thermi]	Animal surface	3
997	635	48	550.L2S166.s.2.sequence	k__Bacteria;p__SR1	Animal surface	3
998	635	64	550.L2S166.s.2.sequence	k__Bacteria;p__Actinobacteria	Animal surface	3
999	635	40	550.L2S166.s.2.sequence	k__Bacteria;p__Nitrospirae	Animal surface	3
1000	224	65	1453.44568SDZ5.D3.Pnem.ileum	k__Bacteria;p__Firmicutes	Animal proximal gut	5
1001	224	63	1453.44568SDZ5.D3.Pnem.ileum	k__Bacteria;p__Bacteroidetes	Animal proximal gut	5
1002	224	56	1453.44568SDZ5.D3.Pnem.ileum	k__Bacteria;p__Spirochaetes	Animal proximal gut	5
1003	224	47	1453.44568SDZ5.D3.Pnem.ileum	k__Bacteria;p__Lentisphaerae	Animal proximal gut	5
1004	224	61	1453.44568SDZ5.D3.Pnem.ileum	unclassified	Animal proximal gut	5
1005	224	60	1453.44568SDZ5.D3.Pnem.ileum	k__Bacteria;p__Verrucomicrobia	Animal proximal gut	5
1006	224	66	1453.44568SDZ5.D3.Pnem.ileum	k__Bacteria;p__Proteobacteria	Animal proximal gut	5
1007	224	54	1453.44568SDZ5.D3.Pnem.ileum	k__Archaea;p__Euryarchaeota	Animal proximal gut	5
1008	518	49	910.CuracaoCCA4B	k__Archaea;p__Crenarchaeota	Animal corpus	1
1009	518	59	910.CuracaoCCA4B	k__Bacteria;p__Fusobacteria	Animal corpus	1
1010	518	65	910.CuracaoCCA4B	k__Bacteria;p__Firmicutes	Animal corpus	1
1011	518	63	910.CuracaoCCA4B	k__Bacteria;p__Bacteroidetes	Animal corpus	1
1012	518	27	910.CuracaoCCA4B	k__Bacteria;p__OP3	Animal corpus	1
1013	518	55	910.CuracaoCCA4B	k__Bacteria;p__Acidobacteria	Animal corpus	1
1014	518	61	910.CuracaoCCA4B	unclassified	Animal corpus	1
1015	518	53	910.CuracaoCCA4B	k__Bacteria;p__Chloroflexi	Animal corpus	1
1016	518	35	910.CuracaoCCA4B	k__Bacteria;p__OP9	Animal corpus	1
1017	518	66	910.CuracaoCCA4B	k__Bacteria;p__Proteobacteria	Animal corpus	1
1018	518	19	910.CuracaoCCA4B	k__Bacteria;p__GN04	Animal corpus	1
1019	518	52	910.CuracaoCCA4B	k__Bacteria;p__[Thermi]	Animal corpus	1
1020	518	54	910.CuracaoCCA4B	k__Archaea;p__Euryarchaeota	Animal corpus	1
1021	518	64	910.CuracaoCCA4B	k__Bacteria;p__Actinobacteria	Animal corpus	1
1022	274	45	910.CuracaoCCA4A	k__Bacteria;p__Chlamydiae	Animal corpus	1
1023	274	59	910.CuracaoCCA4A	k__Bacteria;p__Fusobacteria	Animal corpus	1
1024	274	65	910.CuracaoCCA4A	k__Bacteria;p__Firmicutes	Animal corpus	1
1025	274	63	910.CuracaoCCA4A	k__Bacteria;p__Bacteroidetes	Animal corpus	1
1026	274	46	910.CuracaoCCA4A	k__Bacteria;p__TM7	Animal corpus	1
1027	274	53	910.CuracaoCCA4A	k__Bacteria;p__Chloroflexi	Animal corpus	1
1028	274	66	910.CuracaoCCA4A	k__Bacteria;p__Proteobacteria	Animal corpus	1
1029	274	31	910.CuracaoCCA4A	k__Bacteria;p__OP8	Animal corpus	1
1030	274	64	910.CuracaoCCA4A	k__Bacteria;p__Actinobacteria	Animal corpus	1
1031	562	45	1747.DZF.5302012.RJ.flick	k__Bacteria;p__Chlamydiae	Animal secretion	2
1032	562	49	1747.DZF.5302012.RJ.flick	k__Archaea;p__Crenarchaeota	Animal secretion	2
1033	562	59	1747.DZF.5302012.RJ.flick	k__Bacteria;p__Fusobacteria	Animal secretion	2
1034	562	62	1747.DZF.5302012.RJ.flick	k__Bacteria;p__Cyanobacteria	Animal secretion	2
1035	562	58	1747.DZF.5302012.RJ.flick	k__Bacteria;p__Planctomycetes	Animal secretion	2
1036	562	65	1747.DZF.5302012.RJ.flick	k__Bacteria;p__Firmicutes	Animal secretion	2
1037	562	63	1747.DZF.5302012.RJ.flick	k__Bacteria;p__Bacteroidetes	Animal secretion	2
1038	562	51	1747.DZF.5302012.RJ.flick	k__Bacteria;p__Gemmatimonadetes	Animal secretion	2
1039	562	55	1747.DZF.5302012.RJ.flick	k__Bacteria;p__Acidobacteria	Animal secretion	2
1040	562	61	1747.DZF.5302012.RJ.flick	unclassified	Animal secretion	2
1041	562	53	1747.DZF.5302012.RJ.flick	k__Bacteria;p__Chloroflexi	Animal secretion	2
1042	562	66	1747.DZF.5302012.RJ.flick	k__Bacteria;p__Proteobacteria	Animal secretion	2
1043	562	52	1747.DZF.5302012.RJ.flick	k__Bacteria;p__[Thermi]	Animal secretion	2
1044	562	54	1747.DZF.5302012.RJ.flick	k__Archaea;p__Euryarchaeota	Animal secretion	2
1045	562	64	1747.DZF.5302012.RJ.flick	k__Bacteria;p__Actinobacteria	Animal secretion	2
1046	562	40	1747.DZF.5302012.RJ.flick	k__Bacteria;p__Nitrospirae	Animal secretion	2
1047	84	62	1064.W.CJV225	k__Bacteria;p__Cyanobacteria	Animal corpus	1
1048	84	65	1064.W.CJV225	k__Bacteria;p__Firmicutes	Animal corpus	1
1049	84	63	1064.W.CJV225	k__Bacteria;p__Bacteroidetes	Animal corpus	1
1050	84	66	1064.W.CJV225	k__Bacteria;p__Proteobacteria	Animal corpus	1
1051	84	64	1064.W.CJV225	k__Bacteria;p__Actinobacteria	Animal corpus	1
1052	226	59	550.L6S272.s.6.sequence	k__Bacteria;p__Fusobacteria	Animal secretion	2
1053	226	65	550.L6S272.s.6.sequence	k__Bacteria;p__Firmicutes	Animal secretion	2
1054	226	63	550.L6S272.s.6.sequence	k__Bacteria;p__Bacteroidetes	Animal secretion	2
1055	226	50	550.L6S272.s.6.sequence	k__Bacteria;p__Synergistetes	Animal secretion	2
1056	226	46	550.L6S272.s.6.sequence	k__Bacteria;p__TM7	Animal secretion	2
1057	226	61	550.L6S272.s.6.sequence	unclassified	Animal secretion	2
1058	226	66	550.L6S272.s.6.sequence	k__Bacteria;p__Proteobacteria	Animal secretion	2
1059	226	64	550.L6S272.s.6.sequence	k__Bacteria;p__Actinobacteria	Animal secretion	2
1060	378	62	1453.54323SDZ1.C5.Cguer.feces	k__Bacteria;p__Cyanobacteria	Animal proximal gut	5
1061	378	65	1453.54323SDZ1.C5.Cguer.feces	k__Bacteria;p__Firmicutes	Animal proximal gut	5
1062	378	63	1453.54323SDZ1.C5.Cguer.feces	k__Bacteria;p__Bacteroidetes	Animal proximal gut	5
1063	378	56	1453.54323SDZ1.C5.Cguer.feces	k__Bacteria;p__Spirochaetes	Animal proximal gut	5
1064	378	50	1453.54323SDZ1.C5.Cguer.feces	k__Bacteria;p__Synergistetes	Animal proximal gut	5
1065	378	47	1453.54323SDZ1.C5.Cguer.feces	k__Bacteria;p__Lentisphaerae	Animal proximal gut	5
1066	378	61	1453.54323SDZ1.C5.Cguer.feces	unclassified	Animal proximal gut	5
1067	378	60	1453.54323SDZ1.C5.Cguer.feces	k__Bacteria;p__Verrucomicrobia	Animal proximal gut	5
1068	378	66	1453.54323SDZ1.C5.Cguer.feces	k__Bacteria;p__Proteobacteria	Animal proximal gut	5
1069	378	54	1453.54323SDZ1.C5.Cguer.feces	k__Archaea;p__Euryarchaeota	Animal proximal gut	5
1070	378	64	1453.54323SDZ1.C5.Cguer.feces	k__Bacteria;p__Actinobacteria	Animal proximal gut	5
1071	544	59	2192.H05b.Nose.2409.lane5.NoIndex.L005	k__Bacteria;p__Fusobacteria	Animal secretion	2
1072	544	62	2192.H05b.Nose.2409.lane5.NoIndex.L005	k__Bacteria;p__Cyanobacteria	Animal secretion	2
1073	544	58	2192.H05b.Nose.2409.lane5.NoIndex.L005	k__Bacteria;p__Planctomycetes	Animal secretion	2
1074	544	65	2192.H05b.Nose.2409.lane5.NoIndex.L005	k__Bacteria;p__Firmicutes	Animal secretion	2
1075	544	63	2192.H05b.Nose.2409.lane5.NoIndex.L005	k__Bacteria;p__Bacteroidetes	Animal secretion	2
1076	544	56	2192.H05b.Nose.2409.lane5.NoIndex.L005	k__Bacteria;p__Spirochaetes	Animal secretion	2
1077	544	55	2192.H05b.Nose.2409.lane5.NoIndex.L005	k__Bacteria;p__Acidobacteria	Animal secretion	2
1078	544	57	2192.H05b.Nose.2409.lane5.NoIndex.L005	k__Bacteria;p__Tenericutes	Animal secretion	2
1079	544	47	2192.H05b.Nose.2409.lane5.NoIndex.L005	k__Bacteria;p__Lentisphaerae	Animal secretion	2
1080	544	61	2192.H05b.Nose.2409.lane5.NoIndex.L005	unclassified	Animal secretion	2
1081	544	60	2192.H05b.Nose.2409.lane5.NoIndex.L005	k__Bacteria;p__Verrucomicrobia	Animal secretion	2
1082	544	66	2192.H05b.Nose.2409.lane5.NoIndex.L005	k__Bacteria;p__Proteobacteria	Animal secretion	2
1083	544	52	2192.H05b.Nose.2409.lane5.NoIndex.L005	k__Bacteria;p__[Thermi]	Animal secretion	2
1084	544	54	2192.H05b.Nose.2409.lane5.NoIndex.L005	k__Archaea;p__Euryarchaeota	Animal secretion	2
1085	544	64	2192.H05b.Nose.2409.lane5.NoIndex.L005	k__Bacteria;p__Actinobacteria	Animal secretion	2
1086	567	49	2192.H05b.Nose.2628.lane5.NoIndex.L005	k__Archaea;p__Crenarchaeota	Animal secretion	2
1087	567	59	2192.H05b.Nose.2628.lane5.NoIndex.L005	k__Bacteria;p__Fusobacteria	Animal secretion	2
1088	567	62	2192.H05b.Nose.2628.lane5.NoIndex.L005	k__Bacteria;p__Cyanobacteria	Animal secretion	2
1089	567	58	2192.H05b.Nose.2628.lane5.NoIndex.L005	k__Bacteria;p__Planctomycetes	Animal secretion	2
1090	567	65	2192.H05b.Nose.2628.lane5.NoIndex.L005	k__Bacteria;p__Firmicutes	Animal secretion	2
1091	567	63	2192.H05b.Nose.2628.lane5.NoIndex.L005	k__Bacteria;p__Bacteroidetes	Animal secretion	2
1092	567	55	2192.H05b.Nose.2628.lane5.NoIndex.L005	k__Bacteria;p__Acidobacteria	Animal secretion	2
1093	567	57	2192.H05b.Nose.2628.lane5.NoIndex.L005	k__Bacteria;p__Tenericutes	Animal secretion	2
1094	567	47	2192.H05b.Nose.2628.lane5.NoIndex.L005	k__Bacteria;p__Lentisphaerae	Animal secretion	2
1095	567	38	2192.H05b.Nose.2628.lane5.NoIndex.L005	k__Bacteria;p__TM6	Animal secretion	2
1096	567	61	2192.H05b.Nose.2628.lane5.NoIndex.L005	unclassified	Animal secretion	2
1097	567	60	2192.H05b.Nose.2628.lane5.NoIndex.L005	k__Bacteria;p__Verrucomicrobia	Animal secretion	2
1098	567	66	2192.H05b.Nose.2628.lane5.NoIndex.L005	k__Bacteria;p__Proteobacteria	Animal secretion	2
1099	567	52	2192.H05b.Nose.2628.lane5.NoIndex.L005	k__Bacteria;p__[Thermi]	Animal secretion	2
1100	567	54	2192.H05b.Nose.2628.lane5.NoIndex.L005	k__Archaea;p__Euryarchaeota	Animal secretion	2
1101	567	64	2192.H05b.Nose.2628.lane5.NoIndex.L005	k__Bacteria;p__Actinobacteria	Animal secretion	2
1102	443	59	910.CuracaoTurf7B	k__Bacteria;p__Fusobacteria	Animal corpus	1
1103	443	58	910.CuracaoTurf7B	k__Bacteria;p__Planctomycetes	Animal corpus	1
1104	443	65	910.CuracaoTurf7B	k__Bacteria;p__Firmicutes	Animal corpus	1
1105	443	63	910.CuracaoTurf7B	k__Bacteria;p__Bacteroidetes	Animal corpus	1
1106	443	47	910.CuracaoTurf7B	k__Bacteria;p__Lentisphaerae	Animal corpus	1
1107	443	38	910.CuracaoTurf7B	k__Bacteria;p__TM6	Animal corpus	1
1108	443	61	910.CuracaoTurf7B	unclassified	Animal corpus	1
1109	443	35	910.CuracaoTurf7B	k__Bacteria;p__OP9	Animal corpus	1
1110	443	66	910.CuracaoTurf7B	k__Bacteria;p__Proteobacteria	Animal corpus	1
1111	443	33	910.CuracaoTurf7B	k__Bacteria;p__OD1	Animal corpus	1
1112	443	64	910.CuracaoTurf7B	k__Bacteria;p__Actinobacteria	Animal corpus	1
1113	443	22	910.CuracaoTurf7B	k__Archaea;p__[Parvarchaeota]	Animal corpus	1
1114	327	62	1453.44899SDZ3.G8.Pnem.cecum	k__Bacteria;p__Cyanobacteria	Animal proximal gut	5
1115	327	65	1453.44899SDZ3.G8.Pnem.cecum	k__Bacteria;p__Firmicutes	Animal proximal gut	5
1116	327	63	1453.44899SDZ3.G8.Pnem.cecum	k__Bacteria;p__Bacteroidetes	Animal proximal gut	5
1117	327	56	1453.44899SDZ3.G8.Pnem.cecum	k__Bacteria;p__Spirochaetes	Animal proximal gut	5
1118	327	57	1453.44899SDZ3.G8.Pnem.cecum	k__Bacteria;p__Tenericutes	Animal proximal gut	5
1119	327	61	1453.44899SDZ3.G8.Pnem.cecum	unclassified	Animal proximal gut	5
1120	327	60	1453.44899SDZ3.G8.Pnem.cecum	k__Bacteria;p__Verrucomicrobia	Animal proximal gut	5
1121	327	66	1453.44899SDZ3.G8.Pnem.cecum	k__Bacteria;p__Proteobacteria	Animal proximal gut	5
1122	327	54	1453.44899SDZ3.G8.Pnem.cecum	k__Archaea;p__Euryarchaeota	Animal proximal gut	5
1123	327	64	1453.44899SDZ3.G8.Pnem.cecum	k__Bacteria;p__Actinobacteria	Animal proximal gut	5
1124	380	62	1453.54323SDZ1.C7.Cguer.feces	k__Bacteria;p__Cyanobacteria	Animal proximal gut	5
1125	380	42	1453.54323SDZ1.C7.Cguer.feces	k__Bacteria;p__Fibrobacteres	Animal proximal gut	5
1126	380	65	1453.54323SDZ1.C7.Cguer.feces	k__Bacteria;p__Firmicutes	Animal proximal gut	5
1127	380	63	1453.54323SDZ1.C7.Cguer.feces	k__Bacteria;p__Bacteroidetes	Animal proximal gut	5
1128	380	56	1453.54323SDZ1.C7.Cguer.feces	k__Bacteria;p__Spirochaetes	Animal proximal gut	5
1129	380	57	1453.54323SDZ1.C7.Cguer.feces	k__Bacteria;p__Tenericutes	Animal proximal gut	5
1130	380	61	1453.54323SDZ1.C7.Cguer.feces	unclassified	Animal proximal gut	5
1131	380	60	1453.54323SDZ1.C7.Cguer.feces	k__Bacteria;p__Verrucomicrobia	Animal proximal gut	5
1132	380	66	1453.54323SDZ1.C7.Cguer.feces	k__Bacteria;p__Proteobacteria	Animal proximal gut	5
1133	380	54	1453.54323SDZ1.C7.Cguer.feces	k__Archaea;p__Euryarchaeota	Animal proximal gut	5
1134	380	64	1453.54323SDZ1.C7.Cguer.feces	k__Bacteria;p__Actinobacteria	Animal proximal gut	5
1135	152	62	1064.G.CV294	k__Bacteria;p__Cyanobacteria	Animal corpus	1
1136	152	65	1064.G.CV294	k__Bacteria;p__Firmicutes	Animal corpus	1
1137	152	63	1064.G.CV294	k__Bacteria;p__Bacteroidetes	Animal corpus	1
1138	152	55	1064.G.CV294	k__Bacteria;p__Acidobacteria	Animal corpus	1
1139	152	66	1064.G.CV294	k__Bacteria;p__Proteobacteria	Animal corpus	1
1140	152	64	1064.G.CV294	k__Bacteria;p__Actinobacteria	Animal corpus	1
1141	90	62	1064.G.CV293	k__Bacteria;p__Cyanobacteria	Animal corpus	1
1142	90	65	1064.G.CV293	k__Bacteria;p__Firmicutes	Animal corpus	1
1143	90	63	1064.G.CV293	k__Bacteria;p__Bacteroidetes	Animal corpus	1
1144	90	66	1064.G.CV293	k__Bacteria;p__Proteobacteria	Animal corpus	1
1145	90	64	1064.G.CV293	k__Bacteria;p__Actinobacteria	Animal corpus	1
1146	527	62	2182.Z1FB	k__Bacteria;p__Cyanobacteria	Animal distal gut	4
1147	527	58	2182.Z1FB	k__Bacteria;p__Planctomycetes	Animal distal gut	4
1148	527	65	2182.Z1FB	k__Bacteria;p__Firmicutes	Animal distal gut	4
1149	527	63	2182.Z1FB	k__Bacteria;p__Bacteroidetes	Animal distal gut	4
1150	527	56	2182.Z1FB	k__Bacteria;p__Spirochaetes	Animal distal gut	4
1151	527	50	2182.Z1FB	k__Bacteria;p__Synergistetes	Animal distal gut	4
1152	527	57	2182.Z1FB	k__Bacteria;p__Tenericutes	Animal distal gut	4
1153	527	47	2182.Z1FB	k__Bacteria;p__Lentisphaerae	Animal distal gut	4
1154	527	61	2182.Z1FB	unclassified	Animal distal gut	4
1155	527	60	2182.Z1FB	k__Bacteria;p__Verrucomicrobia	Animal distal gut	4
1156	527	66	2182.Z1FB	k__Bacteria;p__Proteobacteria	Animal distal gut	4
1157	527	37	2182.Z1FB	k__Bacteria;p__Elusimicrobia	Animal distal gut	4
1158	527	54	2182.Z1FB	k__Archaea;p__Euryarchaeota	Animal distal gut	4
1159	527	64	2182.Z1FB	k__Bacteria;p__Actinobacteria	Animal distal gut	4
1160	331	59	1773.Zono.capensis1.lgi	k__Bacteria;p__Fusobacteria	Animal distal gut	4
1161	331	62	1773.Zono.capensis1.lgi	k__Bacteria;p__Cyanobacteria	Animal distal gut	4
1162	331	58	1773.Zono.capensis1.lgi	k__Bacteria;p__Planctomycetes	Animal distal gut	4
1163	331	65	1773.Zono.capensis1.lgi	k__Bacteria;p__Firmicutes	Animal distal gut	4
1164	331	63	1773.Zono.capensis1.lgi	k__Bacteria;p__Bacteroidetes	Animal distal gut	4
1165	331	61	1773.Zono.capensis1.lgi	unclassified	Animal distal gut	4
1166	331	60	1773.Zono.capensis1.lgi	k__Bacteria;p__Verrucomicrobia	Animal distal gut	4
1167	331	66	1773.Zono.capensis1.lgi	k__Bacteria;p__Proteobacteria	Animal distal gut	4
1168	331	52	1773.Zono.capensis1.lgi	k__Bacteria;p__[Thermi]	Animal distal gut	4
1169	331	64	1773.Zono.capensis1.lgi	k__Bacteria;p__Actinobacteria	Animal distal gut	4
1170	279	62	894.SV1387.lane5.NoIndex.L005	k__Bacteria;p__Cyanobacteria	Animal distal gut	4
1171	279	58	894.SV1387.lane5.NoIndex.L005	k__Bacteria;p__Planctomycetes	Animal distal gut	4
1172	279	65	894.SV1387.lane5.NoIndex.L005	k__Bacteria;p__Firmicutes	Animal distal gut	4
1173	279	63	894.SV1387.lane5.NoIndex.L005	k__Bacteria;p__Bacteroidetes	Animal distal gut	4
1174	279	57	894.SV1387.lane5.NoIndex.L005	k__Bacteria;p__Tenericutes	Animal distal gut	4
1175	279	61	894.SV1387.lane5.NoIndex.L005	unclassified	Animal distal gut	4
1176	279	60	894.SV1387.lane5.NoIndex.L005	k__Bacteria;p__Verrucomicrobia	Animal distal gut	4
1177	279	66	894.SV1387.lane5.NoIndex.L005	k__Bacteria;p__Proteobacteria	Animal distal gut	4
1178	279	64	894.SV1387.lane5.NoIndex.L005	k__Bacteria;p__Actinobacteria	Animal distal gut	4
1179	92	59	2300.BB.08.lavage20	k__Bacteria;p__Fusobacteria	Animal distal gut	4
1180	92	65	2300.BB.08.lavage20	k__Bacteria;p__Firmicutes	Animal distal gut	4
1181	92	63	2300.BB.08.lavage20	k__Bacteria;p__Bacteroidetes	Animal distal gut	4
1182	92	66	2300.BB.08.lavage20	k__Bacteria;p__Proteobacteria	Animal distal gut	4
1183	92	64	2300.BB.08.lavage20	k__Bacteria;p__Actinobacteria	Animal distal gut	4
1184	60	62	1521.Aphid27.s.7.1.sequences	k__Bacteria;p__Cyanobacteria	Animal secretion	2
1185	60	65	1521.Aphid27.s.7.1.sequences	k__Bacteria;p__Firmicutes	Animal secretion	2
1186	60	66	1521.Aphid27.s.7.1.sequences	k__Bacteria;p__Proteobacteria	Animal secretion	2
1187	60	64	1521.Aphid27.s.7.1.sequences	k__Bacteria;p__Actinobacteria	Animal secretion	2
1188	61	62	1521.Aphid42.s.7.1.sequences	k__Bacteria;p__Cyanobacteria	Animal secretion	2
1189	61	65	1521.Aphid42.s.7.1.sequences	k__Bacteria;p__Firmicutes	Animal secretion	2
1190	61	66	1521.Aphid42.s.7.1.sequences	k__Bacteria;p__Proteobacteria	Animal secretion	2
1191	61	64	1521.Aphid42.s.7.1.sequences	k__Bacteria;p__Actinobacteria	Animal secretion	2
1192	159	62	2338.0702.2.E	k__Bacteria;p__Cyanobacteria	Animal distal gut	4
1193	159	65	2338.0702.2.E	k__Bacteria;p__Firmicutes	Animal distal gut	4
1194	159	63	2338.0702.2.E	k__Bacteria;p__Bacteroidetes	Animal distal gut	4
1195	159	61	2338.0702.2.E	unclassified	Animal distal gut	4
1196	159	66	2338.0702.2.E	k__Bacteria;p__Proteobacteria	Animal distal gut	4
1197	159	64	2338.0702.2.E	k__Bacteria;p__Actinobacteria	Animal distal gut	4
1198	452	59	722.M11Tong.4.s.4.1.sequence	k__Bacteria;p__Fusobacteria	Animal secretion	2
1199	452	62	722.M11Tong.4.s.4.1.sequence	k__Bacteria;p__Cyanobacteria	Animal secretion	2
1200	452	58	722.M11Tong.4.s.4.1.sequence	k__Bacteria;p__Planctomycetes	Animal secretion	2
1201	452	65	722.M11Tong.4.s.4.1.sequence	k__Bacteria;p__Firmicutes	Animal secretion	2
1202	452	29	722.M11Tong.4.s.4.1.sequence	k__Bacteria;p__SAR406	Animal secretion	2
1203	452	63	722.M11Tong.4.s.4.1.sequence	k__Bacteria;p__Bacteroidetes	Animal secretion	2
1204	452	57	722.M11Tong.4.s.4.1.sequence	k__Bacteria;p__Tenericutes	Animal secretion	2
1205	452	61	722.M11Tong.4.s.4.1.sequence	unclassified	Animal secretion	2
1206	452	60	722.M11Tong.4.s.4.1.sequence	k__Bacteria;p__Verrucomicrobia	Animal secretion	2
1207	452	66	722.M11Tong.4.s.4.1.sequence	k__Bacteria;p__Proteobacteria	Animal secretion	2
1208	452	48	722.M11Tong.4.s.4.1.sequence	k__Bacteria;p__SR1	Animal secretion	2
1209	452	64	722.M11Tong.4.s.4.1.sequence	k__Bacteria;p__Actinobacteria	Animal secretion	2
1210	576	49	1773.Columb.passer5.gizz	k__Archaea;p__Crenarchaeota	Animal proximal gut	5
1211	576	59	1773.Columb.passer5.gizz	k__Bacteria;p__Fusobacteria	Animal proximal gut	5
1212	576	62	1773.Columb.passer5.gizz	k__Bacteria;p__Cyanobacteria	Animal proximal gut	5
1213	576	58	1773.Columb.passer5.gizz	k__Bacteria;p__Planctomycetes	Animal proximal gut	5
1214	576	65	1773.Columb.passer5.gizz	k__Bacteria;p__Firmicutes	Animal proximal gut	5
1215	576	63	1773.Columb.passer5.gizz	k__Bacteria;p__Bacteroidetes	Animal proximal gut	5
1216	576	51	1773.Columb.passer5.gizz	k__Bacteria;p__Gemmatimonadetes	Animal proximal gut	5
1217	576	55	1773.Columb.passer5.gizz	k__Bacteria;p__Acidobacteria	Animal proximal gut	5
1218	576	57	1773.Columb.passer5.gizz	k__Bacteria;p__Tenericutes	Animal proximal gut	5
1219	576	61	1773.Columb.passer5.gizz	unclassified	Animal proximal gut	5
1220	576	60	1773.Columb.passer5.gizz	k__Bacteria;p__Verrucomicrobia	Animal proximal gut	5
1221	576	53	1773.Columb.passer5.gizz	k__Bacteria;p__Chloroflexi	Animal proximal gut	5
1222	576	44	1773.Columb.passer5.gizz	k__Bacteria;p__FBP	Animal proximal gut	5
1223	576	66	1773.Columb.passer5.gizz	k__Bacteria;p__Proteobacteria	Animal proximal gut	5
1224	576	52	1773.Columb.passer5.gizz	k__Bacteria;p__[Thermi]	Animal proximal gut	5
1225	576	64	1773.Columb.passer5.gizz	k__Bacteria;p__Actinobacteria	Animal proximal gut	5
1226	558	59	1056.Mel.urs.ino.SanDi.1	k__Bacteria;p__Fusobacteria	Animal distal gut	4
1227	558	62	1056.Mel.urs.ino.SanDi.1	k__Bacteria;p__Cyanobacteria	Animal distal gut	4
1228	558	58	1056.Mel.urs.ino.SanDi.1	k__Bacteria;p__Planctomycetes	Animal distal gut	4
1229	558	65	1056.Mel.urs.ino.SanDi.1	k__Bacteria;p__Firmicutes	Animal distal gut	4
1230	558	63	1056.Mel.urs.ino.SanDi.1	k__Bacteria;p__Bacteroidetes	Animal distal gut	4
1231	558	56	1056.Mel.urs.ino.SanDi.1	k__Bacteria;p__Spirochaetes	Animal distal gut	4
1232	558	50	1056.Mel.urs.ino.SanDi.1	k__Bacteria;p__Synergistetes	Animal distal gut	4
1233	558	57	1056.Mel.urs.ino.SanDi.1	k__Bacteria;p__Tenericutes	Animal distal gut	4
1234	558	47	1056.Mel.urs.ino.SanDi.1	k__Bacteria;p__Lentisphaerae	Animal distal gut	4
1235	558	61	1056.Mel.urs.ino.SanDi.1	unclassified	Animal distal gut	4
1236	558	60	1056.Mel.urs.ino.SanDi.1	k__Bacteria;p__Verrucomicrobia	Animal distal gut	4
1237	558	66	1056.Mel.urs.ino.SanDi.1	k__Bacteria;p__Proteobacteria	Animal distal gut	4
1238	558	37	1056.Mel.urs.ino.SanDi.1	k__Bacteria;p__Elusimicrobia	Animal distal gut	4
1239	558	54	1056.Mel.urs.ino.SanDi.1	k__Archaea;p__Euryarchaeota	Animal distal gut	4
1240	558	64	1056.Mel.urs.ino.SanDi.1	k__Bacteria;p__Actinobacteria	Animal distal gut	4
1241	189	49	910.CuracaoCCA5B	k__Archaea;p__Crenarchaeota	Animal corpus	1
1242	189	59	910.CuracaoCCA5B	k__Bacteria;p__Fusobacteria	Animal corpus	1
1243	189	65	910.CuracaoCCA5B	k__Bacteria;p__Firmicutes	Animal corpus	1
1244	189	63	910.CuracaoCCA5B	k__Bacteria;p__Bacteroidetes	Animal corpus	1
1245	189	66	910.CuracaoCCA5B	k__Bacteria;p__Proteobacteria	Animal corpus	1
1246	189	52	910.CuracaoCCA5B	k__Bacteria;p__[Thermi]	Animal corpus	1
1247	189	64	910.CuracaoCCA5B	k__Bacteria;p__Actinobacteria	Animal corpus	1
1248	535	45	1773.Chirox.lance3.gizz	k__Bacteria;p__Chlamydiae	Animal proximal gut	5
1249	535	39	1773.Chirox.lance3.gizz	k__Bacteria;p__Chlorobi	Animal proximal gut	5
1250	535	62	1773.Chirox.lance3.gizz	k__Bacteria;p__Cyanobacteria	Animal proximal gut	5
1251	535	58	1773.Chirox.lance3.gizz	k__Bacteria;p__Planctomycetes	Animal proximal gut	5
1252	535	65	1773.Chirox.lance3.gizz	k__Bacteria;p__Firmicutes	Animal proximal gut	5
1253	535	63	1773.Chirox.lance3.gizz	k__Bacteria;p__Bacteroidetes	Animal proximal gut	5
1254	535	51	1773.Chirox.lance3.gizz	k__Bacteria;p__Gemmatimonadetes	Animal proximal gut	5
1255	535	16	1773.Chirox.lance3.gizz	k__Bacteria;p__SBR1093	Animal proximal gut	5
1256	535	55	1773.Chirox.lance3.gizz	k__Bacteria;p__Acidobacteria	Animal proximal gut	5
1257	535	38	1773.Chirox.lance3.gizz	k__Bacteria;p__TM6	Animal proximal gut	5
1258	535	61	1773.Chirox.lance3.gizz	unclassified	Animal proximal gut	5
1259	535	60	1773.Chirox.lance3.gizz	k__Bacteria;p__Verrucomicrobia	Animal proximal gut	5
1260	535	53	1773.Chirox.lance3.gizz	k__Bacteria;p__Chloroflexi	Animal proximal gut	5
1261	535	66	1773.Chirox.lance3.gizz	k__Bacteria;p__Proteobacteria	Animal proximal gut	5
1262	535	64	1773.Chirox.lance3.gizz	k__Bacteria;p__Actinobacteria	Animal proximal gut	5
1263	24	65	2338.0628.2.E	k__Bacteria;p__Firmicutes	Animal distal gut	4
1264	24	63	2338.0628.2.E	k__Bacteria;p__Bacteroidetes	Animal distal gut	4
1265	24	66	2338.0628.2.E	k__Bacteria;p__Proteobacteria	Animal distal gut	4
1266	24	64	2338.0628.2.E	k__Bacteria;p__Actinobacteria	Animal distal gut	4
1267	241	62	1748.6.15.12.I.5.D	k__Bacteria;p__Cyanobacteria	Animal surface	3
1268	241	65	1748.6.15.12.I.5.D	k__Bacteria;p__Firmicutes	Animal surface	3
1269	241	63	1748.6.15.12.I.5.D	k__Bacteria;p__Bacteroidetes	Animal surface	3
1270	241	55	1748.6.15.12.I.5.D	k__Bacteria;p__Acidobacteria	Animal surface	3
1271	241	61	1748.6.15.12.I.5.D	unclassified	Animal surface	3
1272	241	66	1748.6.15.12.I.5.D	k__Bacteria;p__Proteobacteria	Animal surface	3
1273	241	54	1748.6.15.12.I.5.D	k__Archaea;p__Euryarchaeota	Animal surface	3
1274	241	64	1748.6.15.12.I.5.D	k__Bacteria;p__Actinobacteria	Animal surface	3
1275	129	59	1774.165.Inte.Puer	k__Bacteria;p__Fusobacteria	Animal distal gut	4
1276	129	65	1774.165.Inte.Puer	k__Bacteria;p__Firmicutes	Animal distal gut	4
1277	129	63	1774.165.Inte.Puer	k__Bacteria;p__Bacteroidetes	Animal distal gut	4
1278	129	60	1774.165.Inte.Puer	k__Bacteria;p__Verrucomicrobia	Animal distal gut	4
1279	129	66	1774.165.Inte.Puer	k__Bacteria;p__Proteobacteria	Animal distal gut	4
1280	129	64	1774.165.Inte.Puer	k__Bacteria;p__Actinobacteria	Animal distal gut	4
1281	346	59	1774.16Oral22.10.09	k__Bacteria;p__Fusobacteria	Animal secretion	2
1282	346	65	1774.16Oral22.10.09	k__Bacteria;p__Firmicutes	Animal secretion	2
1283	346	63	1774.16Oral22.10.09	k__Bacteria;p__Bacteroidetes	Animal secretion	2
1284	346	41	1774.16Oral22.10.09	k__Bacteria;p__GN02	Animal secretion	2
1285	346	56	1774.16Oral22.10.09	k__Bacteria;p__Spirochaetes	Animal secretion	2
1286	346	57	1774.16Oral22.10.09	k__Bacteria;p__Tenericutes	Animal secretion	2
1287	346	61	1774.16Oral22.10.09	unclassified	Animal secretion	2
1288	346	66	1774.16Oral22.10.09	k__Bacteria;p__Proteobacteria	Animal secretion	2
1289	346	48	1774.16Oral22.10.09	k__Bacteria;p__SR1	Animal secretion	2
1290	346	64	1774.16Oral22.10.09	k__Bacteria;p__Actinobacteria	Animal secretion	2
1291	505	45	910.CuracaoTurf6B	k__Bacteria;p__Chlamydiae	Animal corpus	1
1292	505	59	910.CuracaoTurf6B	k__Bacteria;p__Fusobacteria	Animal corpus	1
1293	505	65	910.CuracaoTurf6B	k__Bacteria;p__Firmicutes	Animal corpus	1
1294	505	63	910.CuracaoTurf6B	k__Bacteria;p__Bacteroidetes	Animal corpus	1
1295	505	38	910.CuracaoTurf6B	k__Bacteria;p__TM6	Animal corpus	1
1296	505	28	910.CuracaoTurf6B	k__Bacteria;p__CD12	Animal corpus	1
1297	505	61	910.CuracaoTurf6B	unclassified	Animal corpus	1
1298	505	60	910.CuracaoTurf6B	k__Bacteria;p__Verrucomicrobia	Animal corpus	1
1299	505	53	910.CuracaoTurf6B	k__Bacteria;p__Chloroflexi	Animal corpus	1
1300	505	66	910.CuracaoTurf6B	k__Bacteria;p__Proteobacteria	Animal corpus	1
1301	505	31	910.CuracaoTurf6B	k__Bacteria;p__OP8	Animal corpus	1
1302	505	52	910.CuracaoTurf6B	k__Bacteria;p__[Thermi]	Animal corpus	1
1303	505	54	910.CuracaoTurf6B	k__Archaea;p__Euryarchaeota	Animal corpus	1
1304	505	64	910.CuracaoTurf6B	k__Bacteria;p__Actinobacteria	Animal corpus	1
1305	100	65	1774.64Oral24.10.09	k__Bacteria;p__Firmicutes	Animal secretion	2
1306	100	63	1774.64Oral24.10.09	k__Bacteria;p__Bacteroidetes	Animal secretion	2
1307	100	66	1774.64Oral24.10.09	k__Bacteria;p__Proteobacteria	Animal secretion	2
1308	100	52	1774.64Oral24.10.09	k__Bacteria;p__[Thermi]	Animal secretion	2
1309	100	64	1774.64Oral24.10.09	k__Bacteria;p__Actinobacteria	Animal secretion	2
1310	101	62	1064.G.CV285	k__Bacteria;p__Cyanobacteria	Animal corpus	1
1311	101	65	1064.G.CV285	k__Bacteria;p__Firmicutes	Animal corpus	1
1312	101	63	1064.G.CV285	k__Bacteria;p__Bacteroidetes	Animal corpus	1
1313	101	66	1064.G.CV285	k__Bacteria;p__Proteobacteria	Animal corpus	1
1314	101	64	1064.G.CV285	k__Bacteria;p__Actinobacteria	Animal corpus	1
1315	16	65	1064.G.CV286	k__Bacteria;p__Firmicutes	Animal corpus	1
1316	16	66	1064.G.CV286	k__Bacteria;p__Proteobacteria	Animal corpus	1
1317	16	64	1064.G.CV286	k__Bacteria;p__Actinobacteria	Animal corpus	1
1318	391	62	1453.48000SDZ3.H8.Cang.colon	k__Bacteria;p__Cyanobacteria	Animal proximal gut	5
1319	391	42	1453.48000SDZ3.H8.Cang.colon	k__Bacteria;p__Fibrobacteres	Animal proximal gut	5
1320	391	65	1453.48000SDZ3.H8.Cang.colon	k__Bacteria;p__Firmicutes	Animal proximal gut	5
1321	391	63	1453.48000SDZ3.H8.Cang.colon	k__Bacteria;p__Bacteroidetes	Animal proximal gut	5
1322	391	56	1453.48000SDZ3.H8.Cang.colon	k__Bacteria;p__Spirochaetes	Animal proximal gut	5
1323	391	50	1453.48000SDZ3.H8.Cang.colon	k__Bacteria;p__Synergistetes	Animal proximal gut	5
1324	391	61	1453.48000SDZ3.H8.Cang.colon	unclassified	Animal proximal gut	5
1325	391	60	1453.48000SDZ3.H8.Cang.colon	k__Bacteria;p__Verrucomicrobia	Animal proximal gut	5
1326	391	66	1453.48000SDZ3.H8.Cang.colon	k__Bacteria;p__Proteobacteria	Animal proximal gut	5
1327	391	54	1453.48000SDZ3.H8.Cang.colon	k__Archaea;p__Euryarchaeota	Animal proximal gut	5
1328	391	64	1453.48000SDZ3.H8.Cang.colon	k__Bacteria;p__Actinobacteria	Animal proximal gut	5
1329	102	62	1064.G.CV283	k__Bacteria;p__Cyanobacteria	Animal corpus	1
1330	102	65	1064.G.CV283	k__Bacteria;p__Firmicutes	Animal corpus	1
1331	102	63	1064.G.CV283	k__Bacteria;p__Bacteroidetes	Animal corpus	1
1332	102	66	1064.G.CV283	k__Bacteria;p__Proteobacteria	Animal corpus	1
1333	102	64	1064.G.CV283	k__Bacteria;p__Actinobacteria	Animal corpus	1
1334	103	62	550.L1S119.s.1.sequence	k__Bacteria;p__Cyanobacteria	Animal distal gut	4
1335	103	65	550.L1S119.s.1.sequence	k__Bacteria;p__Firmicutes	Animal distal gut	4
1336	103	63	550.L1S119.s.1.sequence	k__Bacteria;p__Bacteroidetes	Animal distal gut	4
1337	103	60	550.L1S119.s.1.sequence	k__Bacteria;p__Verrucomicrobia	Animal distal gut	4
1338	103	66	550.L1S119.s.1.sequence	k__Bacteria;p__Proteobacteria	Animal distal gut	4
1339	247	62	1773.Thraupis.gauco2	k__Bacteria;p__Cyanobacteria	Animal proximal gut	5
1340	247	58	1773.Thraupis.gauco2	k__Bacteria;p__Planctomycetes	Animal proximal gut	5
1341	247	65	1773.Thraupis.gauco2	k__Bacteria;p__Firmicutes	Animal proximal gut	5
1342	247	63	1773.Thraupis.gauco2	k__Bacteria;p__Bacteroidetes	Animal proximal gut	5
1343	247	61	1773.Thraupis.gauco2	unclassified	Animal proximal gut	5
1344	247	60	1773.Thraupis.gauco2	k__Bacteria;p__Verrucomicrobia	Animal proximal gut	5
1345	247	66	1773.Thraupis.gauco2	k__Bacteria;p__Proteobacteria	Animal proximal gut	5
1346	247	64	1773.Thraupis.gauco2	k__Bacteria;p__Actinobacteria	Animal proximal gut	5
1347	540	59	1747.Teman.72612.saliva1	k__Bacteria;p__Fusobacteria	Animal secretion	2
1348	540	62	1747.Teman.72612.saliva1	k__Bacteria;p__Cyanobacteria	Animal secretion	2
1349	540	58	1747.Teman.72612.saliva1	k__Bacteria;p__Planctomycetes	Animal secretion	2
1350	540	65	1747.Teman.72612.saliva1	k__Bacteria;p__Firmicutes	Animal secretion	2
1351	540	63	1747.Teman.72612.saliva1	k__Bacteria;p__Bacteroidetes	Animal secretion	2
1352	540	51	1747.Teman.72612.saliva1	k__Bacteria;p__Gemmatimonadetes	Animal secretion	2
1353	540	34	1747.Teman.72612.saliva1	k__Bacteria;p__BRC1	Animal secretion	2
1354	540	55	1747.Teman.72612.saliva1	k__Bacteria;p__Acidobacteria	Animal secretion	2
1355	540	61	1747.Teman.72612.saliva1	unclassified	Animal secretion	2
1356	540	60	1747.Teman.72612.saliva1	k__Bacteria;p__Verrucomicrobia	Animal secretion	2
1357	540	53	1747.Teman.72612.saliva1	k__Bacteria;p__Chloroflexi	Animal secretion	2
1358	540	44	1747.Teman.72612.saliva1	k__Bacteria;p__FBP	Animal secretion	2
1359	540	66	1747.Teman.72612.saliva1	k__Bacteria;p__Proteobacteria	Animal secretion	2
1360	540	52	1747.Teman.72612.saliva1	k__Bacteria;p__[Thermi]	Animal secretion	2
1361	540	64	1747.Teman.72612.saliva1	k__Bacteria;p__Actinobacteria	Animal secretion	2
1362	467	62	1453.46834SDZ4.B3.Pnem.feces	k__Bacteria;p__Cyanobacteria	Animal proximal gut	5
1363	467	42	1453.46834SDZ4.B3.Pnem.feces	k__Bacteria;p__Fibrobacteres	Animal proximal gut	5
1364	467	65	1453.46834SDZ4.B3.Pnem.feces	k__Bacteria;p__Firmicutes	Animal proximal gut	5
1365	467	63	1453.46834SDZ4.B3.Pnem.feces	k__Bacteria;p__Bacteroidetes	Animal proximal gut	5
1366	467	56	1453.46834SDZ4.B3.Pnem.feces	k__Bacteria;p__Spirochaetes	Animal proximal gut	5
1367	467	50	1453.46834SDZ4.B3.Pnem.feces	k__Bacteria;p__Synergistetes	Animal proximal gut	5
1368	467	57	1453.46834SDZ4.B3.Pnem.feces	k__Bacteria;p__Tenericutes	Animal proximal gut	5
1369	467	47	1453.46834SDZ4.B3.Pnem.feces	k__Bacteria;p__Lentisphaerae	Animal proximal gut	5
1370	467	61	1453.46834SDZ4.B3.Pnem.feces	unclassified	Animal proximal gut	5
1371	467	60	1453.46834SDZ4.B3.Pnem.feces	k__Bacteria;p__Verrucomicrobia	Animal proximal gut	5
1372	467	66	1453.46834SDZ4.B3.Pnem.feces	k__Bacteria;p__Proteobacteria	Animal proximal gut	5
1373	467	54	1453.46834SDZ4.B3.Pnem.feces	k__Archaea;p__Euryarchaeota	Animal proximal gut	5
1374	467	64	1453.46834SDZ4.B3.Pnem.feces	k__Bacteria;p__Actinobacteria	Animal proximal gut	5
1375	395	49	1632.E2B01.Knight16sV4.JuannaBirdEMP.NoIndex.L005.R1.001.sequences	k__Archaea;p__Crenarchaeota	Animal surface	3
1376	395	62	1632.E2B01.Knight16sV4.JuannaBirdEMP.NoIndex.L005.R1.001.sequences	k__Bacteria;p__Cyanobacteria	Animal surface	3
1377	395	58	1632.E2B01.Knight16sV4.JuannaBirdEMP.NoIndex.L005.R1.001.sequences	k__Bacteria;p__Planctomycetes	Animal surface	3
1378	395	65	1632.E2B01.Knight16sV4.JuannaBirdEMP.NoIndex.L005.R1.001.sequences	k__Bacteria;p__Firmicutes	Animal surface	3
1379	395	63	1632.E2B01.Knight16sV4.JuannaBirdEMP.NoIndex.L005.R1.001.sequences	k__Bacteria;p__Bacteroidetes	Animal surface	3
1380	395	51	1632.E2B01.Knight16sV4.JuannaBirdEMP.NoIndex.L005.R1.001.sequences	k__Bacteria;p__Gemmatimonadetes	Animal surface	3
1381	395	61	1632.E2B01.Knight16sV4.JuannaBirdEMP.NoIndex.L005.R1.001.sequences	unclassified	Animal surface	3
1382	395	60	1632.E2B01.Knight16sV4.JuannaBirdEMP.NoIndex.L005.R1.001.sequences	k__Bacteria;p__Verrucomicrobia	Animal surface	3
1383	395	53	1632.E2B01.Knight16sV4.JuannaBirdEMP.NoIndex.L005.R1.001.sequences	k__Bacteria;p__Chloroflexi	Animal surface	3
1384	395	66	1632.E2B01.Knight16sV4.JuannaBirdEMP.NoIndex.L005.R1.001.sequences	k__Bacteria;p__Proteobacteria	Animal surface	3
1385	395	64	1632.E2B01.Knight16sV4.JuannaBirdEMP.NoIndex.L005.R1.001.sequences	k__Bacteria;p__Actinobacteria	Animal surface	3
1386	468	59	722.M31Plmr.2.s.2.1.sequence	k__Bacteria;p__Fusobacteria	Animal surface	3
1387	468	62	722.M31Plmr.2.s.2.1.sequence	k__Bacteria;p__Cyanobacteria	Animal surface	3
1388	468	65	722.M31Plmr.2.s.2.1.sequence	k__Bacteria;p__Firmicutes	Animal surface	3
1389	468	63	722.M31Plmr.2.s.2.1.sequence	k__Bacteria;p__Bacteroidetes	Animal surface	3
1390	468	56	722.M31Plmr.2.s.2.1.sequence	k__Bacteria;p__Spirochaetes	Animal surface	3
1391	468	50	722.M31Plmr.2.s.2.1.sequence	k__Bacteria;p__Synergistetes	Animal surface	3
1392	468	57	722.M31Plmr.2.s.2.1.sequence	k__Bacteria;p__Tenericutes	Animal surface	3
1393	468	46	722.M31Plmr.2.s.2.1.sequence	k__Bacteria;p__TM7	Animal surface	3
1394	468	61	722.M31Plmr.2.s.2.1.sequence	unclassified	Animal surface	3
1395	468	60	722.M31Plmr.2.s.2.1.sequence	k__Bacteria;p__Verrucomicrobia	Animal surface	3
1396	468	66	722.M31Plmr.2.s.2.1.sequence	k__Bacteria;p__Proteobacteria	Animal surface	3
1397	468	48	722.M31Plmr.2.s.2.1.sequence	k__Bacteria;p__SR1	Animal surface	3
1398	468	64	722.M31Plmr.2.s.2.1.sequence	k__Bacteria;p__Actinobacteria	Animal surface	3
1399	429	59	963.Iguana.14.053010.BCO.vial.190	k__Bacteria;p__Fusobacteria	Animal distal gut	4
1400	429	62	963.Iguana.14.053010.BCO.vial.190	k__Bacteria;p__Cyanobacteria	Animal distal gut	4
1401	429	58	963.Iguana.14.053010.BCO.vial.190	k__Bacteria;p__Planctomycetes	Animal distal gut	4
1402	429	65	963.Iguana.14.053010.BCO.vial.190	k__Bacteria;p__Firmicutes	Animal distal gut	4
1403	429	63	963.Iguana.14.053010.BCO.vial.190	k__Bacteria;p__Bacteroidetes	Animal distal gut	4
1404	429	57	963.Iguana.14.053010.BCO.vial.190	k__Bacteria;p__Tenericutes	Animal distal gut	4
1405	429	47	963.Iguana.14.053010.BCO.vial.190	k__Bacteria;p__Lentisphaerae	Animal distal gut	4
1406	429	61	963.Iguana.14.053010.BCO.vial.190	unclassified	Animal distal gut	4
1407	429	60	963.Iguana.14.053010.BCO.vial.190	k__Bacteria;p__Verrucomicrobia	Animal distal gut	4
1408	429	66	963.Iguana.14.053010.BCO.vial.190	k__Bacteria;p__Proteobacteria	Animal distal gut	4
1409	429	54	963.Iguana.14.053010.BCO.vial.190	k__Archaea;p__Euryarchaeota	Animal distal gut	4
1410	429	64	963.Iguana.14.053010.BCO.vial.190	k__Bacteria;p__Actinobacteria	Animal distal gut	4
1411	471	59	1453.45300SDZ4.E7.Pnem.feces	k__Bacteria;p__Fusobacteria	Animal proximal gut	5
1412	471	62	1453.45300SDZ4.E7.Pnem.feces	k__Bacteria;p__Cyanobacteria	Animal proximal gut	5
1413	471	42	1453.45300SDZ4.E7.Pnem.feces	k__Bacteria;p__Fibrobacteres	Animal proximal gut	5
1414	471	65	1453.45300SDZ4.E7.Pnem.feces	k__Bacteria;p__Firmicutes	Animal proximal gut	5
1415	471	63	1453.45300SDZ4.E7.Pnem.feces	k__Bacteria;p__Bacteroidetes	Animal proximal gut	5
1416	471	56	1453.45300SDZ4.E7.Pnem.feces	k__Bacteria;p__Spirochaetes	Animal proximal gut	5
1417	471	57	1453.45300SDZ4.E7.Pnem.feces	k__Bacteria;p__Tenericutes	Animal proximal gut	5
1418	471	46	1453.45300SDZ4.E7.Pnem.feces	k__Bacteria;p__TM7	Animal proximal gut	5
1419	471	61	1453.45300SDZ4.E7.Pnem.feces	unclassified	Animal proximal gut	5
1420	471	60	1453.45300SDZ4.E7.Pnem.feces	k__Bacteria;p__Verrucomicrobia	Animal proximal gut	5
1421	471	66	1453.45300SDZ4.E7.Pnem.feces	k__Bacteria;p__Proteobacteria	Animal proximal gut	5
1422	471	54	1453.45300SDZ4.E7.Pnem.feces	k__Archaea;p__Euryarchaeota	Animal proximal gut	5
1423	471	64	1453.45300SDZ4.E7.Pnem.feces	k__Bacteria;p__Actinobacteria	Animal proximal gut	5
1424	396	59	1774.227.Oral.Puer	k__Bacteria;p__Fusobacteria	Animal secretion	2
1425	396	65	1774.227.Oral.Puer	k__Bacteria;p__Firmicutes	Animal secretion	2
1426	396	63	1774.227.Oral.Puer	k__Bacteria;p__Bacteroidetes	Animal secretion	2
1427	396	41	1774.227.Oral.Puer	k__Bacteria;p__GN02	Animal secretion	2
1428	396	56	1774.227.Oral.Puer	k__Bacteria;p__Spirochaetes	Animal secretion	2
1429	396	57	1774.227.Oral.Puer	k__Bacteria;p__Tenericutes	Animal secretion	2
1430	396	46	1774.227.Oral.Puer	k__Bacteria;p__TM7	Animal secretion	2
1431	396	61	1774.227.Oral.Puer	unclassified	Animal secretion	2
1432	396	66	1774.227.Oral.Puer	k__Bacteria;p__Proteobacteria	Animal secretion	2
1433	396	48	1774.227.Oral.Puer	k__Bacteria;p__SR1	Animal secretion	2
1434	396	64	1774.227.Oral.Puer	k__Bacteria;p__Actinobacteria	Animal secretion	2
1435	300	59	722.F11Tong.4.s.4.1.sequence	k__Bacteria;p__Fusobacteria	Animal secretion	2
1436	300	62	722.F11Tong.4.s.4.1.sequence	k__Bacteria;p__Cyanobacteria	Animal secretion	2
1437	300	65	722.F11Tong.4.s.4.1.sequence	k__Bacteria;p__Firmicutes	Animal secretion	2
1438	300	63	722.F11Tong.4.s.4.1.sequence	k__Bacteria;p__Bacteroidetes	Animal secretion	2
1439	300	56	722.F11Tong.4.s.4.1.sequence	k__Bacteria;p__Spirochaetes	Animal secretion	2
1440	300	60	722.F11Tong.4.s.4.1.sequence	k__Bacteria;p__Verrucomicrobia	Animal secretion	2
1441	300	66	722.F11Tong.4.s.4.1.sequence	k__Bacteria;p__Proteobacteria	Animal secretion	2
1442	300	48	722.F11Tong.4.s.4.1.sequence	k__Bacteria;p__SR1	Animal secretion	2
1443	300	64	722.F11Tong.4.s.4.1.sequence	k__Bacteria;p__Actinobacteria	Animal secretion	2
1444	607	59	2192.H06b.Foot.3368.lane6.NoIndex.L006	k__Bacteria;p__Fusobacteria	Animal surface	3
1445	607	62	2192.H06b.Foot.3368.lane6.NoIndex.L006	k__Bacteria;p__Cyanobacteria	Animal surface	3
1446	607	43	2192.H06b.Foot.3368.lane6.NoIndex.L006	k__Bacteria;p__Armatimonadetes	Animal surface	3
1447	607	58	2192.H06b.Foot.3368.lane6.NoIndex.L006	k__Bacteria;p__Planctomycetes	Animal surface	3
1448	607	65	2192.H06b.Foot.3368.lane6.NoIndex.L006	k__Bacteria;p__Firmicutes	Animal surface	3
1449	607	63	2192.H06b.Foot.3368.lane6.NoIndex.L006	k__Bacteria;p__Bacteroidetes	Animal surface	3
1450	607	51	2192.H06b.Foot.3368.lane6.NoIndex.L006	k__Bacteria;p__Gemmatimonadetes	Animal surface	3
1451	607	55	2192.H06b.Foot.3368.lane6.NoIndex.L006	k__Bacteria;p__Acidobacteria	Animal surface	3
1452	607	57	2192.H06b.Foot.3368.lane6.NoIndex.L006	k__Bacteria;p__Tenericutes	Animal surface	3
1453	607	46	2192.H06b.Foot.3368.lane6.NoIndex.L006	k__Bacteria;p__TM7	Animal surface	3
1454	607	61	2192.H06b.Foot.3368.lane6.NoIndex.L006	unclassified	Animal surface	3
1455	607	60	2192.H06b.Foot.3368.lane6.NoIndex.L006	k__Bacteria;p__Verrucomicrobia	Animal surface	3
1456	607	53	2192.H06b.Foot.3368.lane6.NoIndex.L006	k__Bacteria;p__Chloroflexi	Animal surface	3
1457	607	35	2192.H06b.Foot.3368.lane6.NoIndex.L006	k__Bacteria;p__OP9	Animal surface	3
1458	607	66	2192.H06b.Foot.3368.lane6.NoIndex.L006	k__Bacteria;p__Proteobacteria	Animal surface	3
1459	607	52	2192.H06b.Foot.3368.lane6.NoIndex.L006	k__Bacteria;p__[Thermi]	Animal surface	3
1460	607	48	2192.H06b.Foot.3368.lane6.NoIndex.L006	k__Bacteria;p__SR1	Animal surface	3
1461	607	64	2192.H06b.Foot.3368.lane6.NoIndex.L006	k__Bacteria;p__Actinobacteria	Animal surface	3
1462	607	40	2192.H06b.Foot.3368.lane6.NoIndex.L006	k__Bacteria;p__Nitrospirae	Animal surface	3
1463	397	59	550.L2S303.s.2.sequence	k__Bacteria;p__Fusobacteria	Animal surface	3
1464	397	39	550.L2S303.s.2.sequence	k__Bacteria;p__Chlorobi	Animal surface	3
1465	397	62	550.L2S303.s.2.sequence	k__Bacteria;p__Cyanobacteria	Animal surface	3
1466	397	58	550.L2S303.s.2.sequence	k__Bacteria;p__Planctomycetes	Animal surface	3
1467	397	65	550.L2S303.s.2.sequence	k__Bacteria;p__Firmicutes	Animal surface	3
1468	397	63	550.L2S303.s.2.sequence	k__Bacteria;p__Bacteroidetes	Animal surface	3
1469	397	56	550.L2S303.s.2.sequence	k__Bacteria;p__Spirochaetes	Animal surface	3
1470	397	61	550.L2S303.s.2.sequence	unclassified	Animal surface	3
1471	397	66	550.L2S303.s.2.sequence	k__Bacteria;p__Proteobacteria	Animal surface	3
1472	397	48	550.L2S303.s.2.sequence	k__Bacteria;p__SR1	Animal surface	3
1473	397	64	550.L2S303.s.2.sequence	k__Bacteria;p__Actinobacteria	Animal surface	3
1474	109	59	1481.NA.07.T8	k__Bacteria;p__Fusobacteria	Animal distal gut	4
1475	109	65	1481.NA.07.T8	k__Bacteria;p__Firmicutes	Animal distal gut	4
1476	109	63	1481.NA.07.T8	k__Bacteria;p__Bacteroidetes	Animal distal gut	4
1477	109	66	1481.NA.07.T8	k__Bacteria;p__Proteobacteria	Animal distal gut	4
1478	109	64	1481.NA.07.T8	k__Bacteria;p__Actinobacteria	Animal distal gut	4
1479	356	62	1453.45796SDZ4.F5.Pnem.jeju	k__Bacteria;p__Cyanobacteria	Animal proximal gut	5
1480	356	65	1453.45796SDZ4.F5.Pnem.jeju	k__Bacteria;p__Firmicutes	Animal proximal gut	5
1481	356	63	1453.45796SDZ4.F5.Pnem.jeju	k__Bacteria;p__Bacteroidetes	Animal proximal gut	5
1482	356	57	1453.45796SDZ4.F5.Pnem.jeju	k__Bacteria;p__Tenericutes	Animal proximal gut	5
1483	356	47	1453.45796SDZ4.F5.Pnem.jeju	k__Bacteria;p__Lentisphaerae	Animal proximal gut	5
1484	356	61	1453.45796SDZ4.F5.Pnem.jeju	unclassified	Animal proximal gut	5
1485	356	60	1453.45796SDZ4.F5.Pnem.jeju	k__Bacteria;p__Verrucomicrobia	Animal proximal gut	5
1486	356	66	1453.45796SDZ4.F5.Pnem.jeju	k__Bacteria;p__Proteobacteria	Animal proximal gut	5
1487	356	54	1453.45796SDZ4.F5.Pnem.jeju	k__Archaea;p__Euryarchaeota	Animal proximal gut	5
1488	356	64	1453.45796SDZ4.F5.Pnem.jeju	k__Bacteria;p__Actinobacteria	Animal proximal gut	5
1489	143	59	910.CuracaoCCA2B	k__Bacteria;p__Fusobacteria	Animal corpus	1
1490	143	65	910.CuracaoCCA2B	k__Bacteria;p__Firmicutes	Animal corpus	1
1491	143	63	910.CuracaoCCA2B	k__Bacteria;p__Bacteroidetes	Animal corpus	1
1492	143	61	910.CuracaoCCA2B	unclassified	Animal corpus	1
1493	143	66	910.CuracaoCCA2B	k__Bacteria;p__Proteobacteria	Animal corpus	1
1494	143	64	910.CuracaoCCA2B	k__Bacteria;p__Actinobacteria	Animal corpus	1
1495	110	59	910.CuracaoCCA2A	k__Bacteria;p__Fusobacteria	Animal corpus	1
1496	110	65	910.CuracaoCCA2A	k__Bacteria;p__Firmicutes	Animal corpus	1
1497	110	63	910.CuracaoCCA2A	k__Bacteria;p__Bacteroidetes	Animal corpus	1
1498	110	66	910.CuracaoCCA2A	k__Bacteria;p__Proteobacteria	Animal corpus	1
1499	110	64	910.CuracaoCCA2A	k__Bacteria;p__Actinobacteria	Animal corpus	1
1500	42	59	1734.LD.Glosor1	k__Bacteria;p__Fusobacteria	Animal distal gut	4
1501	42	65	1734.LD.Glosor1	k__Bacteria;p__Firmicutes	Animal distal gut	4
1502	42	66	1734.LD.Glosor1	k__Bacteria;p__Proteobacteria	Animal distal gut	4
1503	42	64	1734.LD.Glosor1	k__Bacteria;p__Actinobacteria	Animal distal gut	4
1504	478	62	2182.VHBJ0024	k__Bacteria;p__Cyanobacteria	Animal distal gut	4
1505	478	42	2182.VHBJ0024	k__Bacteria;p__Fibrobacteres	Animal distal gut	4
1506	478	58	2182.VHBJ0024	k__Bacteria;p__Planctomycetes	Animal distal gut	4
1507	478	65	2182.VHBJ0024	k__Bacteria;p__Firmicutes	Animal distal gut	4
1508	478	63	2182.VHBJ0024	k__Bacteria;p__Bacteroidetes	Animal distal gut	4
1509	478	56	2182.VHBJ0024	k__Bacteria;p__Spirochaetes	Animal distal gut	4
1510	478	50	2182.VHBJ0024	k__Bacteria;p__Synergistetes	Animal distal gut	4
1511	478	57	2182.VHBJ0024	k__Bacteria;p__Tenericutes	Animal distal gut	4
1512	478	61	2182.VHBJ0024	unclassified	Animal distal gut	4
1513	478	60	2182.VHBJ0024	k__Bacteria;p__Verrucomicrobia	Animal distal gut	4
1514	478	66	2182.VHBJ0024	k__Bacteria;p__Proteobacteria	Animal distal gut	4
1515	478	54	2182.VHBJ0024	k__Archaea;p__Euryarchaeota	Animal distal gut	4
1516	478	64	2182.VHBJ0024	k__Bacteria;p__Actinobacteria	Animal distal gut	4
1517	479	59	910.CuracaoTurf5B	k__Bacteria;p__Fusobacteria	Animal corpus	1
1518	479	62	910.CuracaoTurf5B	k__Bacteria;p__Cyanobacteria	Animal corpus	1
1519	479	58	910.CuracaoTurf5B	k__Bacteria;p__Planctomycetes	Animal corpus	1
1520	479	65	910.CuracaoTurf5B	k__Bacteria;p__Firmicutes	Animal corpus	1
1521	479	63	910.CuracaoTurf5B	k__Bacteria;p__Bacteroidetes	Animal corpus	1
1522	479	27	910.CuracaoTurf5B	k__Bacteria;p__OP3	Animal corpus	1
1523	479	55	910.CuracaoTurf5B	k__Bacteria;p__Acidobacteria	Animal corpus	1
1524	479	38	910.CuracaoTurf5B	k__Bacteria;p__TM6	Animal corpus	1
1525	479	61	910.CuracaoTurf5B	unclassified	Animal corpus	1
1526	479	53	910.CuracaoTurf5B	k__Bacteria;p__Chloroflexi	Animal corpus	1
1527	479	66	910.CuracaoTurf5B	k__Bacteria;p__Proteobacteria	Animal corpus	1
1528	479	33	910.CuracaoTurf5B	k__Bacteria;p__OD1	Animal corpus	1
1529	479	64	910.CuracaoTurf5B	k__Bacteria;p__Actinobacteria	Animal corpus	1
1530	402	62	2182.VHPBC0022	k__Bacteria;p__Cyanobacteria	Animal distal gut	4
1531	402	65	2182.VHPBC0022	k__Bacteria;p__Firmicutes	Animal distal gut	4
1532	402	63	2182.VHPBC0022	k__Bacteria;p__Bacteroidetes	Animal distal gut	4
1533	402	56	2182.VHPBC0022	k__Bacteria;p__Spirochaetes	Animal distal gut	4
1534	402	50	2182.VHPBC0022	k__Bacteria;p__Synergistetes	Animal distal gut	4
1535	402	47	2182.VHPBC0022	k__Bacteria;p__Lentisphaerae	Animal distal gut	4
1536	402	61	2182.VHPBC0022	unclassified	Animal distal gut	4
1537	402	60	2182.VHPBC0022	k__Bacteria;p__Verrucomicrobia	Animal distal gut	4
1538	402	66	2182.VHPBC0022	k__Bacteria;p__Proteobacteria	Animal distal gut	4
1539	402	54	2182.VHPBC0022	k__Archaea;p__Euryarchaeota	Animal distal gut	4
1540	402	64	2182.VHPBC0022	k__Bacteria;p__Actinobacteria	Animal distal gut	4
1541	144	58	1694.St4C2.Pmoss.Jstar.16s.NoIndex.sequences	k__Bacteria;p__Planctomycetes	Animal surface	3
1542	144	65	1694.St4C2.Pmoss.Jstar.16s.NoIndex.sequences	k__Bacteria;p__Firmicutes	Animal surface	3
1543	144	63	1694.St4C2.Pmoss.Jstar.16s.NoIndex.sequences	k__Bacteria;p__Bacteroidetes	Animal surface	3
1544	144	61	1694.St4C2.Pmoss.Jstar.16s.NoIndex.sequences	unclassified	Animal surface	3
1545	144	66	1694.St4C2.Pmoss.Jstar.16s.NoIndex.sequences	k__Bacteria;p__Proteobacteria	Animal surface	3
1546	144	64	1694.St4C2.Pmoss.Jstar.16s.NoIndex.sequences	k__Bacteria;p__Actinobacteria	Animal surface	3
1547	113	62	1064.G.CV93	k__Bacteria;p__Cyanobacteria	Animal corpus	1
1548	113	65	1064.G.CV93	k__Bacteria;p__Firmicutes	Animal corpus	1
1549	113	61	1064.G.CV93	unclassified	Animal corpus	1
1550	113	66	1064.G.CV93	k__Bacteria;p__Proteobacteria	Animal corpus	1
1551	113	64	1064.G.CV93	k__Bacteria;p__Actinobacteria	Animal corpus	1
1552	523	62	1453.44568SDZ5.E4.Pnem.stom	k__Bacteria;p__Cyanobacteria	Animal proximal gut	5
1553	523	42	1453.44568SDZ5.E4.Pnem.stom	k__Bacteria;p__Fibrobacteres	Animal proximal gut	5
1554	523	65	1453.44568SDZ5.E4.Pnem.stom	k__Bacteria;p__Firmicutes	Animal proximal gut	5
1555	523	63	1453.44568SDZ5.E4.Pnem.stom	k__Bacteria;p__Bacteroidetes	Animal proximal gut	5
1556	523	56	1453.44568SDZ5.E4.Pnem.stom	k__Bacteria;p__Spirochaetes	Animal proximal gut	5
1557	523	50	1453.44568SDZ5.E4.Pnem.stom	k__Bacteria;p__Synergistetes	Animal proximal gut	5
1558	523	57	1453.44568SDZ5.E4.Pnem.stom	k__Bacteria;p__Tenericutes	Animal proximal gut	5
1559	523	47	1453.44568SDZ5.E4.Pnem.stom	k__Bacteria;p__Lentisphaerae	Animal proximal gut	5
1560	523	61	1453.44568SDZ5.E4.Pnem.stom	unclassified	Animal proximal gut	5
1561	523	60	1453.44568SDZ5.E4.Pnem.stom	k__Bacteria;p__Verrucomicrobia	Animal proximal gut	5
1562	523	53	1453.44568SDZ5.E4.Pnem.stom	k__Bacteria;p__Chloroflexi	Animal proximal gut	5
1563	523	66	1453.44568SDZ5.E4.Pnem.stom	k__Bacteria;p__Proteobacteria	Animal proximal gut	5
1564	523	54	1453.44568SDZ5.E4.Pnem.stom	k__Archaea;p__Euryarchaeota	Animal proximal gut	5
1565	523	64	1453.44568SDZ5.E4.Pnem.stom	k__Bacteria;p__Actinobacteria	Animal proximal gut	5
1566	115	62	1665.JMA2012AUG20.01	k__Bacteria;p__Cyanobacteria	Animal surface	3
1567	115	65	1665.JMA2012AUG20.01	k__Bacteria;p__Firmicutes	Animal surface	3
1568	115	63	1665.JMA2012AUG20.01	k__Bacteria;p__Bacteroidetes	Animal surface	3
1569	115	66	1665.JMA2012AUG20.01	k__Bacteria;p__Proteobacteria	Animal surface	3
1570	115	48	1665.JMA2012AUG20.01	k__Bacteria;p__SR1	Animal surface	3
1571	147	62	1064.W.CV123	k__Bacteria;p__Cyanobacteria	Animal corpus	1
1572	147	65	1064.W.CV123	k__Bacteria;p__Firmicutes	Animal corpus	1
1573	147	63	1064.W.CV123	k__Bacteria;p__Bacteroidetes	Animal corpus	1
1574	147	55	1064.W.CV123	k__Bacteria;p__Acidobacteria	Animal corpus	1
1575	147	66	1064.W.CV123	k__Bacteria;p__Proteobacteria	Animal corpus	1
1576	147	64	1064.W.CV123	k__Bacteria;p__Actinobacteria	Animal corpus	1
1577	406	62	1773.Thraupis.gauco3.lgi	k__Bacteria;p__Cyanobacteria	Animal distal gut	4
1578	406	58	1773.Thraupis.gauco3.lgi	k__Bacteria;p__Planctomycetes	Animal distal gut	4
1579	406	65	1773.Thraupis.gauco3.lgi	k__Bacteria;p__Firmicutes	Animal distal gut	4
1580	406	36	1773.Thraupis.gauco3.lgi	k__Bacteria;p__WPS-2	Animal distal gut	4
1581	406	63	1773.Thraupis.gauco3.lgi	k__Bacteria;p__Bacteroidetes	Animal distal gut	4
1582	406	56	1773.Thraupis.gauco3.lgi	k__Bacteria;p__Spirochaetes	Animal distal gut	4
1583	406	55	1773.Thraupis.gauco3.lgi	k__Bacteria;p__Acidobacteria	Animal distal gut	4
1584	406	61	1773.Thraupis.gauco3.lgi	unclassified	Animal distal gut	4
1585	406	60	1773.Thraupis.gauco3.lgi	k__Bacteria;p__Verrucomicrobia	Animal distal gut	4
1586	406	66	1773.Thraupis.gauco3.lgi	k__Bacteria;p__Proteobacteria	Animal distal gut	4
1587	406	64	1773.Thraupis.gauco3.lgi	k__Bacteria;p__Actinobacteria	Animal distal gut	4
1588	255	65	1734.LD.NBS1051F	k__Bacteria;p__Firmicutes	Animal distal gut	4
1589	255	63	1734.LD.NBS1051F	k__Bacteria;p__Bacteroidetes	Animal distal gut	4
1590	255	50	1734.LD.NBS1051F	k__Bacteria;p__Synergistetes	Animal distal gut	4
1591	255	57	1734.LD.NBS1051F	k__Bacteria;p__Tenericutes	Animal distal gut	4
1592	255	61	1734.LD.NBS1051F	unclassified	Animal distal gut	4
1593	255	60	1734.LD.NBS1051F	k__Bacteria;p__Verrucomicrobia	Animal distal gut	4
1594	255	66	1734.LD.NBS1051F	k__Bacteria;p__Proteobacteria	Animal distal gut	4
1595	255	64	1734.LD.NBS1051F	k__Bacteria;p__Actinobacteria	Animal distal gut	4
1596	483	49	910.CuracaoTurf5A	k__Archaea;p__Crenarchaeota	Animal corpus	1
1597	483	59	910.CuracaoTurf5A	k__Bacteria;p__Fusobacteria	Animal corpus	1
1598	483	58	910.CuracaoTurf5A	k__Bacteria;p__Planctomycetes	Animal corpus	1
1599	483	65	910.CuracaoTurf5A	k__Bacteria;p__Firmicutes	Animal corpus	1
1600	483	63	910.CuracaoTurf5A	k__Bacteria;p__Bacteroidetes	Animal corpus	1
1601	483	61	910.CuracaoTurf5A	unclassified	Animal corpus	1
1602	483	60	910.CuracaoTurf5A	k__Bacteria;p__Verrucomicrobia	Animal corpus	1
1603	483	35	910.CuracaoTurf5A	k__Bacteria;p__OP9	Animal corpus	1
1604	483	66	910.CuracaoTurf5A	k__Bacteria;p__Proteobacteria	Animal corpus	1
1605	483	31	910.CuracaoTurf5A	k__Bacteria;p__OP8	Animal corpus	1
1606	483	52	910.CuracaoTurf5A	k__Bacteria;p__[Thermi]	Animal corpus	1
1607	483	54	910.CuracaoTurf5A	k__Archaea;p__Euryarchaeota	Animal corpus	1
1608	483	64	910.CuracaoTurf5A	k__Bacteria;p__Actinobacteria	Animal corpus	1
1609	150	62	1064.W.CV125	k__Bacteria;p__Cyanobacteria	Animal corpus	1
1610	150	58	1064.W.CV125	k__Bacteria;p__Planctomycetes	Animal corpus	1
1611	150	65	1064.W.CV125	k__Bacteria;p__Firmicutes	Animal corpus	1
1612	150	63	1064.W.CV125	k__Bacteria;p__Bacteroidetes	Animal corpus	1
1613	150	66	1064.W.CV125	k__Bacteria;p__Proteobacteria	Animal corpus	1
1614	150	64	1064.W.CV125	k__Bacteria;p__Actinobacteria	Animal corpus	1
1615	118	62	1064.W.CV129	k__Bacteria;p__Cyanobacteria	Animal corpus	1
1616	118	65	1064.W.CV129	k__Bacteria;p__Firmicutes	Animal corpus	1
1617	118	61	1064.W.CV129	unclassified	Animal corpus	1
1618	118	66	1064.W.CV129	k__Bacteria;p__Proteobacteria	Animal corpus	1
1619	118	64	1064.W.CV129	k__Bacteria;p__Actinobacteria	Animal corpus	1
1620	359	45	1748.5.15.12.FI.25.V	k__Bacteria;p__Chlamydiae	Animal secretion	2
1621	359	62	1748.5.15.12.FI.25.V	k__Bacteria;p__Cyanobacteria	Animal secretion	2
1622	359	58	1748.5.15.12.FI.25.V	k__Bacteria;p__Planctomycetes	Animal secretion	2
1623	359	65	1748.5.15.12.FI.25.V	k__Bacteria;p__Firmicutes	Animal secretion	2
1624	359	63	1748.5.15.12.FI.25.V	k__Bacteria;p__Bacteroidetes	Animal secretion	2
1625	359	55	1748.5.15.12.FI.25.V	k__Bacteria;p__Acidobacteria	Animal secretion	2
1626	359	60	1748.5.15.12.FI.25.V	k__Bacteria;p__Verrucomicrobia	Animal secretion	2
1627	359	66	1748.5.15.12.FI.25.V	k__Bacteria;p__Proteobacteria	Animal secretion	2
1628	359	64	1748.5.15.12.FI.25.V	k__Bacteria;p__Actinobacteria	Animal secretion	2
1629	359	20	1748.5.15.12.FI.25.V	k__Bacteria;p__FCPU426	Animal secretion	2
1630	589	59	1747.Teman.72612.saliva2	k__Bacteria;p__Fusobacteria	Animal secretion	2
1631	589	62	1747.Teman.72612.saliva2	k__Bacteria;p__Cyanobacteria	Animal secretion	2
1632	589	58	1747.Teman.72612.saliva2	k__Bacteria;p__Planctomycetes	Animal secretion	2
1633	589	65	1747.Teman.72612.saliva2	k__Bacteria;p__Firmicutes	Animal secretion	2
1634	589	63	1747.Teman.72612.saliva2	k__Bacteria;p__Bacteroidetes	Animal secretion	2
1635	589	51	1747.Teman.72612.saliva2	k__Bacteria;p__Gemmatimonadetes	Animal secretion	2
1636	589	34	1747.Teman.72612.saliva2	k__Bacteria;p__BRC1	Animal secretion	2
1637	589	55	1747.Teman.72612.saliva2	k__Bacteria;p__Acidobacteria	Animal secretion	2
1638	589	8	1747.Teman.72612.saliva2	k__Bacteria;p__WS4	Animal secretion	2
1639	589	61	1747.Teman.72612.saliva2	unclassified	Animal secretion	2
1640	589	60	1747.Teman.72612.saliva2	k__Bacteria;p__Verrucomicrobia	Animal secretion	2
1641	589	53	1747.Teman.72612.saliva2	k__Bacteria;p__Chloroflexi	Animal secretion	2
1642	589	66	1747.Teman.72612.saliva2	k__Bacteria;p__Proteobacteria	Animal secretion	2
1643	589	52	1747.Teman.72612.saliva2	k__Bacteria;p__[Thermi]	Animal secretion	2
1644	589	54	1747.Teman.72612.saliva2	k__Archaea;p__Euryarchaeota	Animal secretion	2
1645	589	64	1747.Teman.72612.saliva2	k__Bacteria;p__Actinobacteria	Animal secretion	2
1646	589	40	1747.Teman.72612.saliva2	k__Bacteria;p__Nitrospirae	Animal secretion	2
1647	50	62	1773.Salt.max1.lgi	k__Bacteria;p__Cyanobacteria	Animal distal gut	4
1648	50	65	1773.Salt.max1.lgi	k__Bacteria;p__Firmicutes	Animal distal gut	4
1649	50	66	1773.Salt.max1.lgi	k__Bacteria;p__Proteobacteria	Animal distal gut	4
1650	50	64	1773.Salt.max1.lgi	k__Bacteria;p__Actinobacteria	Animal distal gut	4
1651	488	59	1774.10Fecal22.10.09	k__Bacteria;p__Fusobacteria	Animal distal gut	4
1652	488	62	1774.10Fecal22.10.09	k__Bacteria;p__Cyanobacteria	Animal distal gut	4
1653	488	65	1774.10Fecal22.10.09	k__Bacteria;p__Firmicutes	Animal distal gut	4
1654	488	36	1774.10Fecal22.10.09	k__Bacteria;p__WPS-2	Animal distal gut	4
1655	488	63	1774.10Fecal22.10.09	k__Bacteria;p__Bacteroidetes	Animal distal gut	4
1656	488	56	1774.10Fecal22.10.09	k__Bacteria;p__Spirochaetes	Animal distal gut	4
1657	488	57	1774.10Fecal22.10.09	k__Bacteria;p__Tenericutes	Animal distal gut	4
1658	488	61	1774.10Fecal22.10.09	unclassified	Animal distal gut	4
1659	488	60	1774.10Fecal22.10.09	k__Bacteria;p__Verrucomicrobia	Animal distal gut	4
1660	488	66	1774.10Fecal22.10.09	k__Bacteria;p__Proteobacteria	Animal distal gut	4
1661	488	37	1774.10Fecal22.10.09	k__Bacteria;p__Elusimicrobia	Animal distal gut	4
1662	488	54	1774.10Fecal22.10.09	k__Archaea;p__Euryarchaeota	Animal distal gut	4
1663	488	64	1774.10Fecal22.10.09	k__Bacteria;p__Actinobacteria	Animal distal gut	4
1664	618	49	722.F11Plmr.6.s.7.1.sequence	k__Archaea;p__Crenarchaeota	Animal surface	3
1665	618	59	722.F11Plmr.6.s.7.1.sequence	k__Bacteria;p__Fusobacteria	Animal surface	3
1666	618	62	722.F11Plmr.6.s.7.1.sequence	k__Bacteria;p__Cyanobacteria	Animal surface	3
1667	618	43	722.F11Plmr.6.s.7.1.sequence	k__Bacteria;p__Armatimonadetes	Animal surface	3
1668	618	58	722.F11Plmr.6.s.7.1.sequence	k__Bacteria;p__Planctomycetes	Animal surface	3
1669	618	65	722.F11Plmr.6.s.7.1.sequence	k__Bacteria;p__Firmicutes	Animal surface	3
1670	618	63	722.F11Plmr.6.s.7.1.sequence	k__Bacteria;p__Bacteroidetes	Animal surface	3
1671	618	51	722.F11Plmr.6.s.7.1.sequence	k__Bacteria;p__Gemmatimonadetes	Animal surface	3
1672	618	56	722.F11Plmr.6.s.7.1.sequence	k__Bacteria;p__Spirochaetes	Animal surface	3
1673	618	55	722.F11Plmr.6.s.7.1.sequence	k__Bacteria;p__Acidobacteria	Animal surface	3
1674	618	50	722.F11Plmr.6.s.7.1.sequence	k__Bacteria;p__Synergistetes	Animal surface	3
1675	618	57	722.F11Plmr.6.s.7.1.sequence	k__Bacteria;p__Tenericutes	Animal surface	3
1676	618	61	722.F11Plmr.6.s.7.1.sequence	unclassified	Animal surface	3
1677	618	60	722.F11Plmr.6.s.7.1.sequence	k__Bacteria;p__Verrucomicrobia	Animal surface	3
1678	618	53	722.F11Plmr.6.s.7.1.sequence	k__Bacteria;p__Chloroflexi	Animal surface	3
1679	618	44	722.F11Plmr.6.s.7.1.sequence	k__Bacteria;p__FBP	Animal surface	3
1680	618	66	722.F11Plmr.6.s.7.1.sequence	k__Bacteria;p__Proteobacteria	Animal surface	3
1681	618	52	722.F11Plmr.6.s.7.1.sequence	k__Bacteria;p__[Thermi]	Animal surface	3
1682	618	48	722.F11Plmr.6.s.7.1.sequence	k__Bacteria;p__SR1	Animal surface	3
1683	618	64	722.F11Plmr.6.s.7.1.sequence	k__Bacteria;p__Actinobacteria	Animal surface	3
1684	550	49	550.L4S122.s.4.sequence	k__Archaea;p__Crenarchaeota	Animal surface	3
1685	550	59	550.L4S122.s.4.sequence	k__Bacteria;p__Fusobacteria	Animal surface	3
1686	550	62	550.L4S122.s.4.sequence	k__Bacteria;p__Cyanobacteria	Animal surface	3
1687	550	65	550.L4S122.s.4.sequence	k__Bacteria;p__Firmicutes	Animal surface	3
1688	550	63	550.L4S122.s.4.sequence	k__Bacteria;p__Bacteroidetes	Animal surface	3
1689	550	41	550.L4S122.s.4.sequence	k__Bacteria;p__GN02	Animal surface	3
1690	550	56	550.L4S122.s.4.sequence	k__Bacteria;p__Spirochaetes	Animal surface	3
1691	550	55	550.L4S122.s.4.sequence	k__Bacteria;p__Acidobacteria	Animal surface	3
1692	550	57	550.L4S122.s.4.sequence	k__Bacteria;p__Tenericutes	Animal surface	3
1693	550	61	550.L4S122.s.4.sequence	unclassified	Animal surface	3
1694	550	60	550.L4S122.s.4.sequence	k__Bacteria;p__Verrucomicrobia	Animal surface	3
1695	550	53	550.L4S122.s.4.sequence	k__Bacteria;p__Chloroflexi	Animal surface	3
1696	550	66	550.L4S122.s.4.sequence	k__Bacteria;p__Proteobacteria	Animal surface	3
1697	550	48	550.L4S122.s.4.sequence	k__Bacteria;p__SR1	Animal surface	3
1698	550	64	550.L4S122.s.4.sequence	k__Bacteria;p__Actinobacteria	Animal surface	3
1699	619	49	1747.slasher.33.101112	k__Archaea;p__Crenarchaeota	Animal surface	3
1700	619	59	1747.slasher.33.101112	k__Bacteria;p__Fusobacteria	Animal surface	3
1701	619	39	1747.slasher.33.101112	k__Bacteria;p__Chlorobi	Animal surface	3
1702	619	62	1747.slasher.33.101112	k__Bacteria;p__Cyanobacteria	Animal surface	3
1703	619	43	1747.slasher.33.101112	k__Bacteria;p__Armatimonadetes	Animal surface	3
1704	619	58	1747.slasher.33.101112	k__Bacteria;p__Planctomycetes	Animal surface	3
1705	619	65	1747.slasher.33.101112	k__Bacteria;p__Firmicutes	Animal surface	3
1706	619	63	1747.slasher.33.101112	k__Bacteria;p__Bacteroidetes	Animal surface	3
1707	619	51	1747.slasher.33.101112	k__Bacteria;p__Gemmatimonadetes	Animal surface	3
1708	619	34	1747.slasher.33.101112	k__Bacteria;p__BRC1	Animal surface	3
1709	619	55	1747.slasher.33.101112	k__Bacteria;p__Acidobacteria	Animal surface	3
1710	619	32	1747.slasher.33.101112	k__Bacteria;p__WS3	Animal surface	3
1711	619	46	1747.slasher.33.101112	k__Bacteria;p__TM7	Animal surface	3
1712	619	61	1747.slasher.33.101112	unclassified	Animal surface	3
1713	619	60	1747.slasher.33.101112	k__Bacteria;p__Verrucomicrobia	Animal surface	3
1714	619	53	1747.slasher.33.101112	k__Bacteria;p__Chloroflexi	Animal surface	3
1715	619	44	1747.slasher.33.101112	k__Bacteria;p__FBP	Animal surface	3
1716	619	66	1747.slasher.33.101112	k__Bacteria;p__Proteobacteria	Animal surface	3
1717	619	52	1747.slasher.33.101112	k__Bacteria;p__[Thermi]	Animal surface	3
1718	619	54	1747.slasher.33.101112	k__Archaea;p__Euryarchaeota	Animal surface	3
1719	619	64	1747.slasher.33.101112	k__Bacteria;p__Actinobacteria	Animal surface	3
1720	551	59	910.PorLT3	k__Bacteria;p__Fusobacteria	Animal corpus	1
1721	551	62	910.PorLT3	k__Bacteria;p__Cyanobacteria	Animal corpus	1
1722	551	58	910.PorLT3	k__Bacteria;p__Planctomycetes	Animal corpus	1
1723	551	65	910.PorLT3	k__Bacteria;p__Firmicutes	Animal corpus	1
1724	551	63	910.PorLT3	k__Bacteria;p__Bacteroidetes	Animal corpus	1
1725	551	51	910.PorLT3	k__Bacteria;p__Gemmatimonadetes	Animal corpus	1
1726	551	55	910.PorLT3	k__Bacteria;p__Acidobacteria	Animal corpus	1
1727	551	32	910.PorLT3	k__Bacteria;p__WS3	Animal corpus	1
1728	551	38	910.PorLT3	k__Bacteria;p__TM6	Animal corpus	1
1729	551	28	910.PorLT3	k__Bacteria;p__CD12	Animal corpus	1
1730	551	53	910.PorLT3	k__Bacteria;p__Chloroflexi	Animal corpus	1
1731	551	35	910.PorLT3	k__Bacteria;p__OP9	Animal corpus	1
1732	551	66	910.PorLT3	k__Bacteria;p__Proteobacteria	Animal corpus	1
1733	551	54	910.PorLT3	k__Archaea;p__Euryarchaeota	Animal corpus	1
1734	551	64	910.PorLT3	k__Bacteria;p__Actinobacteria	Animal corpus	1
1735	257	65	1453.45661SDZ2.D6.Pnem.ileum	k__Bacteria;p__Firmicutes	Animal proximal gut	5
1736	257	63	1453.45661SDZ2.D6.Pnem.ileum	k__Bacteria;p__Bacteroidetes	Animal proximal gut	5
1737	257	57	1453.45661SDZ2.D6.Pnem.ileum	k__Bacteria;p__Tenericutes	Animal proximal gut	5
1738	257	61	1453.45661SDZ2.D6.Pnem.ileum	unclassified	Animal proximal gut	5
1739	257	60	1453.45661SDZ2.D6.Pnem.ileum	k__Bacteria;p__Verrucomicrobia	Animal proximal gut	5
1740	257	66	1453.45661SDZ2.D6.Pnem.ileum	k__Bacteria;p__Proteobacteria	Animal proximal gut	5
1741	257	54	1453.45661SDZ2.D6.Pnem.ileum	k__Archaea;p__Euryarchaeota	Animal proximal gut	5
1742	257	64	1453.45661SDZ2.D6.Pnem.ileum	k__Bacteria;p__Actinobacteria	Animal proximal gut	5
1743	621	49	1774.42BI23.10.09	k__Archaea;p__Crenarchaeota	Animal surface	3
1744	621	59	1774.42BI23.10.09	k__Bacteria;p__Fusobacteria	Animal surface	3
1745	621	62	1774.42BI23.10.09	k__Bacteria;p__Cyanobacteria	Animal surface	3
1746	621	43	1774.42BI23.10.09	k__Bacteria;p__Armatimonadetes	Animal surface	3
1747	621	58	1774.42BI23.10.09	k__Bacteria;p__Planctomycetes	Animal surface	3
1748	621	65	1774.42BI23.10.09	k__Bacteria;p__Firmicutes	Animal surface	3
1749	621	63	1774.42BI23.10.09	k__Bacteria;p__Bacteroidetes	Animal surface	3
1750	621	51	1774.42BI23.10.09	k__Bacteria;p__Gemmatimonadetes	Animal surface	3
1751	621	55	1774.42BI23.10.09	k__Bacteria;p__Acidobacteria	Animal surface	3
1752	621	57	1774.42BI23.10.09	k__Bacteria;p__Tenericutes	Animal surface	3
1753	621	61	1774.42BI23.10.09	unclassified	Animal surface	3
1754	621	60	1774.42BI23.10.09	k__Bacteria;p__Verrucomicrobia	Animal surface	3
1755	621	53	1774.42BI23.10.09	k__Bacteria;p__Chloroflexi	Animal surface	3
1756	621	44	1774.42BI23.10.09	k__Bacteria;p__FBP	Animal surface	3
1757	621	66	1774.42BI23.10.09	k__Bacteria;p__Proteobacteria	Animal surface	3
1758	621	33	1774.42BI23.10.09	k__Bacteria;p__OD1	Animal surface	3
1759	621	52	1774.42BI23.10.09	k__Bacteria;p__[Thermi]	Animal surface	3
1760	621	54	1774.42BI23.10.09	k__Archaea;p__Euryarchaeota	Animal surface	3
1761	621	48	1774.42BI23.10.09	k__Bacteria;p__SR1	Animal surface	3
1762	621	64	1774.42BI23.10.09	k__Bacteria;p__Actinobacteria	Animal surface	3
1763	621	40	1774.42BI23.10.09	k__Bacteria;p__Nitrospirae	Animal surface	3
1764	552	49	910.PorLT1	k__Archaea;p__Crenarchaeota	Animal corpus	1
1765	552	59	910.PorLT1	k__Bacteria;p__Fusobacteria	Animal corpus	1
1766	552	62	910.PorLT1	k__Bacteria;p__Cyanobacteria	Animal corpus	1
1767	552	65	910.PorLT1	k__Bacteria;p__Firmicutes	Animal corpus	1
1768	552	63	910.PorLT1	k__Bacteria;p__Bacteroidetes	Animal corpus	1
1769	552	28	910.PorLT1	k__Bacteria;p__CD12	Animal corpus	1
1770	552	61	910.PorLT1	unclassified	Animal corpus	1
1771	552	60	910.PorLT1	k__Bacteria;p__Verrucomicrobia	Animal corpus	1
1772	552	53	910.PorLT1	k__Bacteria;p__Chloroflexi	Animal corpus	1
1773	552	35	910.PorLT1	k__Bacteria;p__OP9	Animal corpus	1
1774	552	66	910.PorLT1	k__Bacteria;p__Proteobacteria	Animal corpus	1
1775	552	31	910.PorLT1	k__Bacteria;p__OP8	Animal corpus	1
1776	552	52	910.PorLT1	k__Bacteria;p__[Thermi]	Animal corpus	1
1777	552	54	910.PorLT1	k__Archaea;p__Euryarchaeota	Animal corpus	1
1778	552	64	910.PorLT1	k__Bacteria;p__Actinobacteria	Animal corpus	1
1779	451	49	1773.Columb.talpa4.gizz	k__Archaea;p__Crenarchaeota	Animal proximal gut	5
1780	451	59	1773.Columb.talpa4.gizz	k__Bacteria;p__Fusobacteria	Animal proximal gut	5
1781	451	62	1773.Columb.talpa4.gizz	k__Bacteria;p__Cyanobacteria	Animal proximal gut	5
1782	451	58	1773.Columb.talpa4.gizz	k__Bacteria;p__Planctomycetes	Animal proximal gut	5
1783	451	65	1773.Columb.talpa4.gizz	k__Bacteria;p__Firmicutes	Animal proximal gut	5
1784	451	63	1773.Columb.talpa4.gizz	k__Bacteria;p__Bacteroidetes	Animal proximal gut	5
1785	451	51	1773.Columb.talpa4.gizz	k__Bacteria;p__Gemmatimonadetes	Animal proximal gut	5
1786	451	61	1773.Columb.talpa4.gizz	unclassified	Animal proximal gut	5
1787	451	60	1773.Columb.talpa4.gizz	k__Bacteria;p__Verrucomicrobia	Animal proximal gut	5
1788	451	53	1773.Columb.talpa4.gizz	k__Bacteria;p__Chloroflexi	Animal proximal gut	5
1789	451	66	1773.Columb.talpa4.gizz	k__Bacteria;p__Proteobacteria	Animal proximal gut	5
1790	451	64	1773.Columb.talpa4.gizz	k__Bacteria;p__Actinobacteria	Animal proximal gut	5
1791	5	65	1064.G.CJV207	k__Bacteria;p__Firmicutes	Animal corpus	1
1792	5	66	1064.G.CJV207	k__Bacteria;p__Proteobacteria	Animal corpus	1
1793	495	59	1621.K8783	k__Bacteria;p__Fusobacteria	Animal distal gut	4
1794	495	62	1621.K8783	k__Bacteria;p__Cyanobacteria	Animal distal gut	4
1795	495	42	1621.K8783	k__Bacteria;p__Fibrobacteres	Animal distal gut	4
1796	495	58	1621.K8783	k__Bacteria;p__Planctomycetes	Animal distal gut	4
1797	495	65	1621.K8783	k__Bacteria;p__Firmicutes	Animal distal gut	4
1798	495	63	1621.K8783	k__Bacteria;p__Bacteroidetes	Animal distal gut	4
1799	495	56	1621.K8783	k__Bacteria;p__Spirochaetes	Animal distal gut	4
1800	495	57	1621.K8783	k__Bacteria;p__Tenericutes	Animal distal gut	4
1801	495	61	1621.K8783	unclassified	Animal distal gut	4
1802	495	60	1621.K8783	k__Bacteria;p__Verrucomicrobia	Animal distal gut	4
1803	495	66	1621.K8783	k__Bacteria;p__Proteobacteria	Animal distal gut	4
1804	495	54	1621.K8783	k__Archaea;p__Euryarchaeota	Animal distal gut	4
1805	495	64	1621.K8783	k__Bacteria;p__Actinobacteria	Animal distal gut	4
1806	637	49	2192.H01a.Nose.327.lane6.NoIndex.L006	k__Archaea;p__Crenarchaeota	Animal secretion	2
1807	637	59	2192.H01a.Nose.327.lane6.NoIndex.L006	k__Bacteria;p__Fusobacteria	Animal secretion	2
1808	637	39	2192.H01a.Nose.327.lane6.NoIndex.L006	k__Bacteria;p__Chlorobi	Animal secretion	2
1809	637	62	2192.H01a.Nose.327.lane6.NoIndex.L006	k__Bacteria;p__Cyanobacteria	Animal secretion	2
1810	637	42	2192.H01a.Nose.327.lane6.NoIndex.L006	k__Bacteria;p__Fibrobacteres	Animal secretion	2
1811	637	43	2192.H01a.Nose.327.lane6.NoIndex.L006	k__Bacteria;p__Armatimonadetes	Animal secretion	2
1812	637	58	2192.H01a.Nose.327.lane6.NoIndex.L006	k__Bacteria;p__Planctomycetes	Animal secretion	2
1813	637	65	2192.H01a.Nose.327.lane6.NoIndex.L006	k__Bacteria;p__Firmicutes	Animal secretion	2
1814	637	24	2192.H01a.Nose.327.lane6.NoIndex.L006	k__Bacteria;p__MVP-21	Animal secretion	2
1815	637	63	2192.H01a.Nose.327.lane6.NoIndex.L006	k__Bacteria;p__Bacteroidetes	Animal secretion	2
1816	637	51	2192.H01a.Nose.327.lane6.NoIndex.L006	k__Bacteria;p__Gemmatimonadetes	Animal secretion	2
1817	637	34	2192.H01a.Nose.327.lane6.NoIndex.L006	k__Bacteria;p__BRC1	Animal secretion	2
1818	637	41	2192.H01a.Nose.327.lane6.NoIndex.L006	k__Bacteria;p__GN02	Animal secretion	2
1819	637	55	2192.H01a.Nose.327.lane6.NoIndex.L006	k__Bacteria;p__Acidobacteria	Animal secretion	2
1820	637	57	2192.H01a.Nose.327.lane6.NoIndex.L006	k__Bacteria;p__Tenericutes	Animal secretion	2
1821	637	46	2192.H01a.Nose.327.lane6.NoIndex.L006	k__Bacteria;p__TM7	Animal secretion	2
1822	637	38	2192.H01a.Nose.327.lane6.NoIndex.L006	k__Bacteria;p__TM6	Animal secretion	2
1823	637	61	2192.H01a.Nose.327.lane6.NoIndex.L006	unclassified	Animal secretion	2
1824	637	60	2192.H01a.Nose.327.lane6.NoIndex.L006	k__Bacteria;p__Verrucomicrobia	Animal secretion	2
1825	637	53	2192.H01a.Nose.327.lane6.NoIndex.L006	k__Bacteria;p__Chloroflexi	Animal secretion	2
1826	637	44	2192.H01a.Nose.327.lane6.NoIndex.L006	k__Bacteria;p__FBP	Animal secretion	2
1827	637	66	2192.H01a.Nose.327.lane6.NoIndex.L006	k__Bacteria;p__Proteobacteria	Animal secretion	2
1828	637	48	2192.H01a.Nose.327.lane6.NoIndex.L006	k__Bacteria;p__SR1	Animal secretion	2
1829	637	64	2192.H01a.Nose.327.lane6.NoIndex.L006	k__Bacteria;p__Actinobacteria	Animal secretion	2
1830	637	40	2192.H01a.Nose.327.lane6.NoIndex.L006	k__Bacteria;p__Nitrospirae	Animal secretion	2
1831	536	62	1056.Cho.hof.Atlan.1.1	k__Bacteria;p__Cyanobacteria	Animal distal gut	4
1832	536	42	1056.Cho.hof.Atlan.1.1	k__Bacteria;p__Fibrobacteres	Animal distal gut	4
1833	536	58	1056.Cho.hof.Atlan.1.1	k__Bacteria;p__Planctomycetes	Animal distal gut	4
1834	536	65	1056.Cho.hof.Atlan.1.1	k__Bacteria;p__Firmicutes	Animal distal gut	4
1835	536	63	1056.Cho.hof.Atlan.1.1	k__Bacteria;p__Bacteroidetes	Animal distal gut	4
1836	536	56	1056.Cho.hof.Atlan.1.1	k__Bacteria;p__Spirochaetes	Animal distal gut	4
1837	536	50	1056.Cho.hof.Atlan.1.1	k__Bacteria;p__Synergistetes	Animal distal gut	4
1838	536	57	1056.Cho.hof.Atlan.1.1	k__Bacteria;p__Tenericutes	Animal distal gut	4
1839	536	47	1056.Cho.hof.Atlan.1.1	k__Bacteria;p__Lentisphaerae	Animal distal gut	4
1840	536	61	1056.Cho.hof.Atlan.1.1	unclassified	Animal distal gut	4
1841	536	60	1056.Cho.hof.Atlan.1.1	k__Bacteria;p__Verrucomicrobia	Animal distal gut	4
1842	536	66	1056.Cho.hof.Atlan.1.1	k__Bacteria;p__Proteobacteria	Animal distal gut	4
1843	536	37	1056.Cho.hof.Atlan.1.1	k__Bacteria;p__Elusimicrobia	Animal distal gut	4
1844	536	54	1056.Cho.hof.Atlan.1.1	k__Archaea;p__Euryarchaeota	Animal distal gut	4
1845	536	64	1056.Cho.hof.Atlan.1.1	k__Bacteria;p__Actinobacteria	Animal distal gut	4
1846	212	65	1453.45560SDZ2.B3.Pnem.cecum	k__Bacteria;p__Firmicutes	Animal proximal gut	5
1847	212	63	1453.45560SDZ2.B3.Pnem.cecum	k__Bacteria;p__Bacteroidetes	Animal proximal gut	5
1848	212	47	1453.45560SDZ2.B3.Pnem.cecum	k__Bacteria;p__Lentisphaerae	Animal proximal gut	5
1849	212	61	1453.45560SDZ2.B3.Pnem.cecum	unclassified	Animal proximal gut	5
1850	212	60	1453.45560SDZ2.B3.Pnem.cecum	k__Bacteria;p__Verrucomicrobia	Animal proximal gut	5
1851	212	66	1453.45560SDZ2.B3.Pnem.cecum	k__Bacteria;p__Proteobacteria	Animal proximal gut	5
1852	212	54	1453.45560SDZ2.B3.Pnem.cecum	k__Archaea;p__Euryarchaeota	Animal proximal gut	5
1853	212	64	1453.45560SDZ2.B3.Pnem.cecum	k__Bacteria;p__Actinobacteria	Animal proximal gut	5
1854	417	62	1453.45300SDZ4.E6.Pnem.feces	k__Bacteria;p__Cyanobacteria	Animal proximal gut	5
1855	417	42	1453.45300SDZ4.E6.Pnem.feces	k__Bacteria;p__Fibrobacteres	Animal proximal gut	5
1856	417	65	1453.45300SDZ4.E6.Pnem.feces	k__Bacteria;p__Firmicutes	Animal proximal gut	5
1857	417	63	1453.45300SDZ4.E6.Pnem.feces	k__Bacteria;p__Bacteroidetes	Animal proximal gut	5
1858	417	56	1453.45300SDZ4.E6.Pnem.feces	k__Bacteria;p__Spirochaetes	Animal proximal gut	5
1859	417	57	1453.45300SDZ4.E6.Pnem.feces	k__Bacteria;p__Tenericutes	Animal proximal gut	5
1860	417	47	1453.45300SDZ4.E6.Pnem.feces	k__Bacteria;p__Lentisphaerae	Animal proximal gut	5
1861	417	61	1453.45300SDZ4.E6.Pnem.feces	unclassified	Animal proximal gut	5
1862	417	60	1453.45300SDZ4.E6.Pnem.feces	k__Bacteria;p__Verrucomicrobia	Animal proximal gut	5
1863	417	66	1453.45300SDZ4.E6.Pnem.feces	k__Bacteria;p__Proteobacteria	Animal proximal gut	5
1864	417	54	1453.45300SDZ4.E6.Pnem.feces	k__Archaea;p__Euryarchaeota	Animal proximal gut	5
1865	417	64	1453.45300SDZ4.E6.Pnem.feces	k__Bacteria;p__Actinobacteria	Animal proximal gut	5
1866	28	62	1064.G.CV268	k__Bacteria;p__Cyanobacteria	Animal corpus	1
1867	28	65	1064.G.CV268	k__Bacteria;p__Firmicutes	Animal corpus	1
1868	28	66	1064.G.CV268	k__Bacteria;p__Proteobacteria	Animal corpus	1
1869	28	64	1064.G.CV268	k__Bacteria;p__Actinobacteria	Animal corpus	1
1870	72	62	1064.G.CV264	k__Bacteria;p__Cyanobacteria	Animal corpus	1
1871	72	65	1064.G.CV264	k__Bacteria;p__Firmicutes	Animal corpus	1
1872	72	63	1064.G.CV264	k__Bacteria;p__Bacteroidetes	Animal corpus	1
1873	72	66	1064.G.CV264	k__Bacteria;p__Proteobacteria	Animal corpus	1
1874	72	64	1064.G.CV264	k__Bacteria;p__Actinobacteria	Animal corpus	1
1875	74	62	1773.Platy.flav1.gizz	k__Bacteria;p__Cyanobacteria	Animal proximal gut	5
1876	74	65	1773.Platy.flav1.gizz	k__Bacteria;p__Firmicutes	Animal proximal gut	5
1877	74	63	1773.Platy.flav1.gizz	k__Bacteria;p__Bacteroidetes	Animal proximal gut	5
1878	74	66	1773.Platy.flav1.gizz	k__Bacteria;p__Proteobacteria	Animal proximal gut	5
1879	74	64	1773.Platy.flav1.gizz	k__Bacteria;p__Actinobacteria	Animal proximal gut	5
1880	319	59	958.O.08	k__Bacteria;p__Fusobacteria	Animal secretion	2
1881	319	62	958.O.08	k__Bacteria;p__Cyanobacteria	Animal secretion	2
1882	319	65	958.O.08	k__Bacteria;p__Firmicutes	Animal secretion	2
1883	319	63	958.O.08	k__Bacteria;p__Bacteroidetes	Animal secretion	2
1884	319	56	958.O.08	k__Bacteria;p__Spirochaetes	Animal secretion	2
1885	319	57	958.O.08	k__Bacteria;p__Tenericutes	Animal secretion	2
1886	319	61	958.O.08	unclassified	Animal secretion	2
1887	319	66	958.O.08	k__Bacteria;p__Proteobacteria	Animal secretion	2
1888	319	48	958.O.08	k__Bacteria;p__SR1	Animal secretion	2
1889	319	64	958.O.08	k__Bacteria;p__Actinobacteria	Animal secretion	2
1890	170	59	1774.375.Oral.Puer	k__Bacteria;p__Fusobacteria	Animal secretion	2
1891	170	62	1774.375.Oral.Puer	k__Bacteria;p__Cyanobacteria	Animal secretion	2
1892	170	65	1774.375.Oral.Puer	k__Bacteria;p__Firmicutes	Animal secretion	2
1893	170	63	1774.375.Oral.Puer	k__Bacteria;p__Bacteroidetes	Animal secretion	2
1894	170	56	1774.375.Oral.Puer	k__Bacteria;p__Spirochaetes	Animal secretion	2
1895	170	66	1774.375.Oral.Puer	k__Bacteria;p__Proteobacteria	Animal secretion	2
1896	170	64	1774.375.Oral.Puer	k__Bacteria;p__Actinobacteria	Animal secretion	2
1897	430	59	958.O.09	k__Bacteria;p__Fusobacteria	Animal secretion	2
1898	430	65	958.O.09	k__Bacteria;p__Firmicutes	Animal secretion	2
1899	430	63	958.O.09	k__Bacteria;p__Bacteroidetes	Animal secretion	2
1900	430	56	958.O.09	k__Bacteria;p__Spirochaetes	Animal secretion	2
1901	430	50	958.O.09	k__Bacteria;p__Synergistetes	Animal secretion	2
1902	430	57	958.O.09	k__Bacteria;p__Tenericutes	Animal secretion	2
1903	430	46	958.O.09	k__Bacteria;p__TM7	Animal secretion	2
1904	430	61	958.O.09	unclassified	Animal secretion	2
1905	430	53	958.O.09	k__Bacteria;p__Chloroflexi	Animal secretion	2
1906	430	66	958.O.09	k__Bacteria;p__Proteobacteria	Animal secretion	2
1907	430	48	958.O.09	k__Bacteria;p__SR1	Animal secretion	2
1908	430	64	958.O.09	k__Bacteria;p__Actinobacteria	Animal secretion	2
1909	513	62	1621.U8783	k__Bacteria;p__Cyanobacteria	Animal distal gut	4
1910	513	42	1621.U8783	k__Bacteria;p__Fibrobacteres	Animal distal gut	4
1911	513	58	1621.U8783	k__Bacteria;p__Planctomycetes	Animal distal gut	4
1912	513	65	1621.U8783	k__Bacteria;p__Firmicutes	Animal distal gut	4
1913	513	63	1621.U8783	k__Bacteria;p__Bacteroidetes	Animal distal gut	4
1914	513	56	1621.U8783	k__Bacteria;p__Spirochaetes	Animal distal gut	4
1915	513	57	1621.U8783	k__Bacteria;p__Tenericutes	Animal distal gut	4
1916	513	47	1621.U8783	k__Bacteria;p__Lentisphaerae	Animal distal gut	4
1917	513	61	1621.U8783	unclassified	Animal distal gut	4
1918	513	60	1621.U8783	k__Bacteria;p__Verrucomicrobia	Animal distal gut	4
1919	513	66	1621.U8783	k__Bacteria;p__Proteobacteria	Animal distal gut	4
1920	513	37	1621.U8783	k__Bacteria;p__Elusimicrobia	Animal distal gut	4
1921	513	54	1621.U8783	k__Archaea;p__Euryarchaeota	Animal distal gut	4
1922	513	64	1621.U8783	k__Bacteria;p__Actinobacteria	Animal distal gut	4
1923	605	49	1694.St1C1.Pmoss.Jstar.16s.NoIndex.sequences	k__Archaea;p__Crenarchaeota	Animal surface	3
1924	605	59	1694.St1C1.Pmoss.Jstar.16s.NoIndex.sequences	k__Bacteria;p__Fusobacteria	Animal surface	3
1925	605	62	1694.St1C1.Pmoss.Jstar.16s.NoIndex.sequences	k__Bacteria;p__Cyanobacteria	Animal surface	3
1926	605	43	1694.St1C1.Pmoss.Jstar.16s.NoIndex.sequences	k__Bacteria;p__Armatimonadetes	Animal surface	3
1927	605	58	1694.St1C1.Pmoss.Jstar.16s.NoIndex.sequences	k__Bacteria;p__Planctomycetes	Animal surface	3
1928	605	65	1694.St1C1.Pmoss.Jstar.16s.NoIndex.sequences	k__Bacteria;p__Firmicutes	Animal surface	3
1929	605	36	1694.St1C1.Pmoss.Jstar.16s.NoIndex.sequences	k__Bacteria;p__WPS-2	Animal surface	3
1930	605	63	1694.St1C1.Pmoss.Jstar.16s.NoIndex.sequences	k__Bacteria;p__Bacteroidetes	Animal surface	3
1931	605	51	1694.St1C1.Pmoss.Jstar.16s.NoIndex.sequences	k__Bacteria;p__Gemmatimonadetes	Animal surface	3
1932	605	55	1694.St1C1.Pmoss.Jstar.16s.NoIndex.sequences	k__Bacteria;p__Acidobacteria	Animal surface	3
1933	605	57	1694.St1C1.Pmoss.Jstar.16s.NoIndex.sequences	k__Bacteria;p__Tenericutes	Animal surface	3
1934	605	61	1694.St1C1.Pmoss.Jstar.16s.NoIndex.sequences	unclassified	Animal surface	3
1935	605	60	1694.St1C1.Pmoss.Jstar.16s.NoIndex.sequences	k__Bacteria;p__Verrucomicrobia	Animal surface	3
1936	605	53	1694.St1C1.Pmoss.Jstar.16s.NoIndex.sequences	k__Bacteria;p__Chloroflexi	Animal surface	3
1937	605	44	1694.St1C1.Pmoss.Jstar.16s.NoIndex.sequences	k__Bacteria;p__FBP	Animal surface	3
1938	605	66	1694.St1C1.Pmoss.Jstar.16s.NoIndex.sequences	k__Bacteria;p__Proteobacteria	Animal surface	3
1939	605	52	1694.St1C1.Pmoss.Jstar.16s.NoIndex.sequences	k__Bacteria;p__[Thermi]	Animal surface	3
1940	605	64	1694.St1C1.Pmoss.Jstar.16s.NoIndex.sequences	k__Bacteria;p__Actinobacteria	Animal surface	3
1941	605	40	1694.St1C1.Pmoss.Jstar.16s.NoIndex.sequences	k__Bacteria;p__Nitrospirae	Animal surface	3
1942	37	65	1694.St3A6.r.EMPbird.v4.NoIndex.L001	k__Bacteria;p__Firmicutes	Animal surface	3
1943	37	63	1694.St3A6.r.EMPbird.v4.NoIndex.L001	k__Bacteria;p__Bacteroidetes	Animal surface	3
1944	37	66	1694.St3A6.r.EMPbird.v4.NoIndex.L001	k__Bacteria;p__Proteobacteria	Animal surface	3
1945	37	64	1694.St3A6.r.EMPbird.v4.NoIndex.L001	k__Bacteria;p__Actinobacteria	Animal surface	3
1946	270	65	894.OS604.lane3.NoIndex.L003	k__Bacteria;p__Firmicutes	Animal distal gut	4
1947	270	63	894.OS604.lane3.NoIndex.L003	k__Bacteria;p__Bacteroidetes	Animal distal gut	4
1948	270	56	894.OS604.lane3.NoIndex.L003	k__Bacteria;p__Spirochaetes	Animal distal gut	4
1949	270	57	894.OS604.lane3.NoIndex.L003	k__Bacteria;p__Tenericutes	Animal distal gut	4
1950	270	61	894.OS604.lane3.NoIndex.L003	unclassified	Animal distal gut	4
1951	270	60	894.OS604.lane3.NoIndex.L003	k__Bacteria;p__Verrucomicrobia	Animal distal gut	4
1952	270	66	894.OS604.lane3.NoIndex.L003	k__Bacteria;p__Proteobacteria	Animal distal gut	4
1953	270	54	894.OS604.lane3.NoIndex.L003	k__Archaea;p__Euryarchaeota	Animal distal gut	4
1954	270	64	894.OS604.lane3.NoIndex.L003	k__Bacteria;p__Actinobacteria	Animal distal gut	4
1955	472	59	1453.46834SDZ4.B7.Pnem.stom	k__Bacteria;p__Fusobacteria	Animal proximal gut	5
1956	472	62	1453.46834SDZ4.B7.Pnem.stom	k__Bacteria;p__Cyanobacteria	Animal proximal gut	5
1957	472	42	1453.46834SDZ4.B7.Pnem.stom	k__Bacteria;p__Fibrobacteres	Animal proximal gut	5
1958	472	65	1453.46834SDZ4.B7.Pnem.stom	k__Bacteria;p__Firmicutes	Animal proximal gut	5
1959	472	63	1453.46834SDZ4.B7.Pnem.stom	k__Bacteria;p__Bacteroidetes	Animal proximal gut	5
1960	472	56	1453.46834SDZ4.B7.Pnem.stom	k__Bacteria;p__Spirochaetes	Animal proximal gut	5
1961	472	50	1453.46834SDZ4.B7.Pnem.stom	k__Bacteria;p__Synergistetes	Animal proximal gut	5
1962	472	57	1453.46834SDZ4.B7.Pnem.stom	k__Bacteria;p__Tenericutes	Animal proximal gut	5
1963	472	61	1453.46834SDZ4.B7.Pnem.stom	unclassified	Animal proximal gut	5
1964	472	60	1453.46834SDZ4.B7.Pnem.stom	k__Bacteria;p__Verrucomicrobia	Animal proximal gut	5
1965	472	66	1453.46834SDZ4.B7.Pnem.stom	k__Bacteria;p__Proteobacteria	Animal proximal gut	5
1966	472	54	1453.46834SDZ4.B7.Pnem.stom	k__Archaea;p__Euryarchaeota	Animal proximal gut	5
1967	472	64	1453.46834SDZ4.B7.Pnem.stom	k__Bacteria;p__Actinobacteria	Animal proximal gut	5
1968	271	59	1773.Columb.passer8.crop	k__Bacteria;p__Fusobacteria	Animal proximal gut	5
1969	271	62	1773.Columb.passer8.crop	k__Bacteria;p__Cyanobacteria	Animal proximal gut	5
1970	271	58	1773.Columb.passer8.crop	k__Bacteria;p__Planctomycetes	Animal proximal gut	5
1971	271	65	1773.Columb.passer8.crop	k__Bacteria;p__Firmicutes	Animal proximal gut	5
1972	271	63	1773.Columb.passer8.crop	k__Bacteria;p__Bacteroidetes	Animal proximal gut	5
1973	271	61	1773.Columb.passer8.crop	unclassified	Animal proximal gut	5
1974	271	60	1773.Columb.passer8.crop	k__Bacteria;p__Verrucomicrobia	Animal proximal gut	5
1975	271	66	1773.Columb.passer8.crop	k__Bacteria;p__Proteobacteria	Animal proximal gut	5
1976	271	64	1773.Columb.passer8.crop	k__Bacteria;p__Actinobacteria	Animal proximal gut	5
1977	434	59	958.O.01	k__Bacteria;p__Fusobacteria	Animal secretion	2
1978	434	62	958.O.01	k__Bacteria;p__Cyanobacteria	Animal secretion	2
1979	434	65	958.O.01	k__Bacteria;p__Firmicutes	Animal secretion	2
1980	434	63	958.O.01	k__Bacteria;p__Bacteroidetes	Animal secretion	2
1981	434	56	958.O.01	k__Bacteria;p__Spirochaetes	Animal secretion	2
1982	434	50	958.O.01	k__Bacteria;p__Synergistetes	Animal secretion	2
1983	434	57	958.O.01	k__Bacteria;p__Tenericutes	Animal secretion	2
1984	434	46	958.O.01	k__Bacteria;p__TM7	Animal secretion	2
1985	434	61	958.O.01	unclassified	Animal secretion	2
1986	434	66	958.O.01	k__Bacteria;p__Proteobacteria	Animal secretion	2
1987	434	48	958.O.01	k__Bacteria;p__SR1	Animal secretion	2
1988	434	64	958.O.01	k__Bacteria;p__Actinobacteria	Animal secretion	2
1989	272	59	1774.7.Oral.Puer	k__Bacteria;p__Fusobacteria	Animal secretion	2
1990	272	65	1774.7.Oral.Puer	k__Bacteria;p__Firmicutes	Animal secretion	2
1991	272	63	1774.7.Oral.Puer	k__Bacteria;p__Bacteroidetes	Animal secretion	2
1992	272	41	1774.7.Oral.Puer	k__Bacteria;p__GN02	Animal secretion	2
1993	272	46	1774.7.Oral.Puer	k__Bacteria;p__TM7	Animal secretion	2
1994	272	61	1774.7.Oral.Puer	unclassified	Animal secretion	2
1995	272	66	1774.7.Oral.Puer	k__Bacteria;p__Proteobacteria	Animal secretion	2
1996	272	48	1774.7.Oral.Puer	k__Bacteria;p__SR1	Animal secretion	2
1997	272	64	1774.7.Oral.Puer	k__Bacteria;p__Actinobacteria	Animal secretion	2
1998	79	62	1632.E5E01.Knight16sV4.JuannaBirdEMP.NoIndex.L005.R1.001.sequences	k__Bacteria;p__Cyanobacteria	Animal surface	3
[truncated: 4,496 more rows]

## Sheet: Fig-3b_plant
	SAMPLE_RANK	OBSERVATION_RANK	SAMPLE_ID	OBSERVATION_ID	empo_3	METADATA_NUMERIC_CODE
0	3	66	2382.SH008.C6.HA.4.745.gp.9.12.lane8.NoIndex.L008.sequences	k__Bacteria;p__Cyanobacteria	Plant corpus	1
1	3	67	2382.SH008.C6.HA.4.745.gp.9.12.lane8.NoIndex.L008.sequences	k__Bacteria;p__Proteobacteria	Plant corpus	1
2	162	41	933.Lu229	k__Bacteria;p__Fusobacteria	Plant surface	2
3	162	66	933.Lu229	k__Bacteria;p__Cyanobacteria	Plant surface	2
4	162	63	933.Lu229	k__Bacteria;p__Planctomycetes	Plant surface	2
5	162	64	933.Lu229	k__Bacteria;p__Bacteroidetes	Plant surface	2
6	162	50	933.Lu229	k__Bacteria;p__GN02	Plant surface	2
7	162	59	933.Lu229	k__Bacteria;p__Acidobacteria	Plant surface	2
8	162	61	933.Lu229	unclassified	Plant surface	2
9	162	62	933.Lu229	k__Bacteria;p__Verrucomicrobia	Plant surface	2
10	162	67	933.Lu229	k__Bacteria;p__Proteobacteria	Plant surface	2
11	162	65	933.Lu229	k__Bacteria;p__Actinobacteria	Plant surface	2
12	198	41	910.CuracaoTurf4C	k__Bacteria;p__Fusobacteria	Plant corpus	1
13	198	66	910.CuracaoTurf4C	k__Bacteria;p__Cyanobacteria	Plant corpus	1
14	198	63	910.CuracaoTurf4C	k__Bacteria;p__Planctomycetes	Plant corpus	1
15	198	60	910.CuracaoTurf4C	k__Bacteria;p__Firmicutes	Plant corpus	1
16	198	64	910.CuracaoTurf4C	k__Bacteria;p__Bacteroidetes	Plant corpus	1
17	198	59	910.CuracaoTurf4C	k__Bacteria;p__Acidobacteria	Plant corpus	1
18	198	45	910.CuracaoTurf4C	k__Bacteria;p__TM6	Plant corpus	1
19	198	61	910.CuracaoTurf4C	unclassified	Plant corpus	1
20	198	67	910.CuracaoTurf4C	k__Bacteria;p__Proteobacteria	Plant corpus	1
21	198	31	910.CuracaoTurf4C	k__Bacteria;p__OP8	Plant corpus	1
22	198	5	910.CuracaoTurf4C	k__Bacteria;p__Poribacteria	Plant corpus	1
23	198	65	910.CuracaoTurf4C	k__Bacteria;p__Actinobacteria	Plant corpus	1
24	237	41	1747.DZF.6252012.A.log	k__Bacteria;p__Fusobacteria	Plant corpus	1
25	237	66	1747.DZF.6252012.A.log	k__Bacteria;p__Cyanobacteria	Plant corpus	1
26	237	56	1747.DZF.6252012.A.log	k__Bacteria;p__Armatimonadetes	Plant corpus	1
27	237	63	1747.DZF.6252012.A.log	k__Bacteria;p__Planctomycetes	Plant corpus	1
28	237	60	1747.DZF.6252012.A.log	k__Bacteria;p__Firmicutes	Plant corpus	1
29	237	64	1747.DZF.6252012.A.log	k__Bacteria;p__Bacteroidetes	Plant corpus	1
30	237	57	1747.DZF.6252012.A.log	k__Bacteria;p__Gemmatimonadetes	Plant corpus	1
31	237	59	1747.DZF.6252012.A.log	k__Bacteria;p__Acidobacteria	Plant corpus	1
32	237	40	1747.DZF.6252012.A.log	k__Bacteria;p__TM7	Plant corpus	1
33	237	45	1747.DZF.6252012.A.log	k__Bacteria;p__TM6	Plant corpus	1
34	237	61	1747.DZF.6252012.A.log	unclassified	Plant corpus	1
35	237	62	1747.DZF.6252012.A.log	k__Bacteria;p__Verrucomicrobia	Plant corpus	1
36	237	58	1747.DZF.6252012.A.log	k__Bacteria;p__Chloroflexi	Plant corpus	1
37	237	36	1747.DZF.6252012.A.log	k__Bacteria;p__FBP	Plant corpus	1
38	237	67	1747.DZF.6252012.A.log	k__Bacteria;p__Proteobacteria	Plant corpus	1
39	237	25	1747.DZF.6252012.A.log	k__Bacteria;p__[Thermi]	Plant corpus	1
40	237	48	1747.DZF.6252012.A.log	k__Archaea;p__Euryarchaeota	Plant corpus	1
41	237	65	1747.DZF.6252012.A.log	k__Bacteria;p__Actinobacteria	Plant corpus	1
42	81	66	2229.S2.N1.4.HE4.Thomas.CMB.Seaweed.lane6.NoIndex.L006	k__Bacteria;p__Cyanobacteria	Plant surface	2
43	81	63	2229.S2.N1.4.HE4.Thomas.CMB.Seaweed.lane6.NoIndex.L006	k__Bacteria;p__Planctomycetes	Plant surface	2
44	81	64	2229.S2.N1.4.HE4.Thomas.CMB.Seaweed.lane6.NoIndex.L006	k__Bacteria;p__Bacteroidetes	Plant surface	2
45	81	62	2229.S2.N1.4.HE4.Thomas.CMB.Seaweed.lane6.NoIndex.L006	k__Bacteria;p__Verrucomicrobia	Plant surface	2
46	81	67	2229.S2.N1.4.HE4.Thomas.CMB.Seaweed.lane6.NoIndex.L006	k__Bacteria;p__Proteobacteria	Plant surface	2
47	81	65	2229.S2.N1.4.HE4.Thomas.CMB.Seaweed.lane6.NoIndex.L006	k__Bacteria;p__Actinobacteria	Plant surface	2
48	231	41	1747.DZF.6272012.KK.plastic.hide.tub	k__Bacteria;p__Fusobacteria	Plant corpus	1
49	231	66	1747.DZF.6272012.KK.plastic.hide.tub	k__Bacteria;p__Cyanobacteria	Plant corpus	1
50	231	56	1747.DZF.6272012.KK.plastic.hide.tub	k__Bacteria;p__Armatimonadetes	Plant corpus	1
51	231	63	1747.DZF.6272012.KK.plastic.hide.tub	k__Bacteria;p__Planctomycetes	Plant corpus	1
52	231	60	1747.DZF.6272012.KK.plastic.hide.tub	k__Bacteria;p__Firmicutes	Plant corpus	1
53	231	64	1747.DZF.6272012.KK.plastic.hide.tub	k__Bacteria;p__Bacteroidetes	Plant corpus	1
54	231	57	1747.DZF.6272012.KK.plastic.hide.tub	k__Bacteria;p__Gemmatimonadetes	Plant corpus	1
55	231	59	1747.DZF.6272012.KK.plastic.hide.tub	k__Bacteria;p__Acidobacteria	Plant corpus	1
56	231	61	1747.DZF.6272012.KK.plastic.hide.tub	unclassified	Plant corpus	1
57	231	62	1747.DZF.6272012.KK.plastic.hide.tub	k__Bacteria;p__Verrucomicrobia	Plant corpus	1
58	231	58	1747.DZF.6272012.KK.plastic.hide.tub	k__Bacteria;p__Chloroflexi	Plant corpus	1
59	231	36	1747.DZF.6272012.KK.plastic.hide.tub	k__Bacteria;p__FBP	Plant corpus	1
60	231	67	1747.DZF.6272012.KK.plastic.hide.tub	k__Bacteria;p__Proteobacteria	Plant corpus	1
61	231	25	1747.DZF.6272012.KK.plastic.hide.tub	k__Bacteria;p__[Thermi]	Plant corpus	1
62	231	48	1747.DZF.6272012.KK.plastic.hide.tub	k__Archaea;p__Euryarchaeota	Plant corpus	1
63	231	65	1747.DZF.6272012.KK.plastic.hide.tub	k__Bacteria;p__Actinobacteria	Plant corpus	1
64	74	66	2382.GM.181.R3.gp.10.12.lane8.NoIndex.L008.sequences	k__Bacteria;p__Cyanobacteria	Plant corpus	1
65	74	60	2382.GM.181.R3.gp.10.12.lane8.NoIndex.L008.sequences	k__Bacteria;p__Firmicutes	Plant corpus	1
66	74	64	2382.GM.181.R3.gp.10.12.lane8.NoIndex.L008.sequences	k__Bacteria;p__Bacteroidetes	Plant corpus	1
67	74	67	2382.GM.181.R3.gp.10.12.lane8.NoIndex.L008.sequences	k__Bacteria;p__Proteobacteria	Plant corpus	1
68	74	65	2382.GM.181.R3.gp.10.12.lane8.NoIndex.L008.sequences	k__Bacteria;p__Actinobacteria	Plant corpus	1
69	203	41	933.Lu225	k__Bacteria;p__Fusobacteria	Plant surface	2
70	203	66	933.Lu225	k__Bacteria;p__Cyanobacteria	Plant surface	2
71	203	63	933.Lu225	k__Bacteria;p__Planctomycetes	Plant surface	2
72	203	64	933.Lu225	k__Bacteria;p__Bacteroidetes	Plant surface	2
73	203	50	933.Lu225	k__Bacteria;p__GN02	Plant surface	2
74	203	59	933.Lu225	k__Bacteria;p__Acidobacteria	Plant surface	2
75	203	61	933.Lu225	unclassified	Plant surface	2
76	203	62	933.Lu225	k__Bacteria;p__Verrucomicrobia	Plant surface	2
77	203	58	933.Lu225	k__Bacteria;p__Chloroflexi	Plant surface	2
78	203	67	933.Lu225	k__Bacteria;p__Proteobacteria	Plant surface	2
79	203	28	933.Lu225	k__Bacteria;p__SR1	Plant surface	2
80	203	65	933.Lu225	k__Bacteria;p__Actinobacteria	Plant surface	2
81	306	53	2382.SH007.C6.RH.1.303.root.9.11.lane1.NoIndex.L001.sequences	k__Bacteria;p__Chlamydiae	Plant rhizosphere	3
82	306	55	2382.SH007.C6.RH.1.303.root.9.11.lane1.NoIndex.L001.sequences	k__Archaea;p__Crenarchaeota	Plant rhizosphere	3
83	306	51	2382.SH007.C6.RH.1.303.root.9.11.lane1.NoIndex.L001.sequences	k__Bacteria;p__Chlorobi	Plant rhizosphere	3
84	306	66	2382.SH007.C6.RH.1.303.root.9.11.lane1.NoIndex.L001.sequences	k__Bacteria;p__Cyanobacteria	Plant rhizosphere	3
85	306	46	2382.SH007.C6.RH.1.303.root.9.11.lane1.NoIndex.L001.sequences	k__Bacteria;p__Fibrobacteres	Plant rhizosphere	3
86	306	56	2382.SH007.C6.RH.1.303.root.9.11.lane1.NoIndex.L001.sequences	k__Bacteria;p__Armatimonadetes	Plant rhizosphere	3
87	306	63	2382.SH007.C6.RH.1.303.root.9.11.lane1.NoIndex.L001.sequences	k__Bacteria;p__Planctomycetes	Plant rhizosphere	3
88	306	60	2382.SH007.C6.RH.1.303.root.9.11.lane1.NoIndex.L001.sequences	k__Bacteria;p__Firmicutes	Plant rhizosphere	3
89	306	7	2382.SH007.C6.RH.1.303.root.9.11.lane1.NoIndex.L001.sequences	k__Bacteria;p__MVP-21	Plant rhizosphere	3
90	306	64	2382.SH007.C6.RH.1.303.root.9.11.lane1.NoIndex.L001.sequences	k__Bacteria;p__Bacteroidetes	Plant rhizosphere	3
91	306	57	2382.SH007.C6.RH.1.303.root.9.11.lane1.NoIndex.L001.sequences	k__Bacteria;p__Gemmatimonadetes	Plant rhizosphere	3
92	306	35	2382.SH007.C6.RH.1.303.root.9.11.lane1.NoIndex.L001.sequences	k__Bacteria;p__BRC1	Plant rhizosphere	3
93	306	44	2382.SH007.C6.RH.1.303.root.9.11.lane1.NoIndex.L001.sequences	k__Bacteria;p__Spirochaetes	Plant rhizosphere	3
94	306	27	2382.SH007.C6.RH.1.303.root.9.11.lane1.NoIndex.L001.sequences	k__Bacteria;p__AD3	Plant rhizosphere	3
95	306	43	2382.SH007.C6.RH.1.303.root.9.11.lane1.NoIndex.L001.sequences	k__Bacteria;p__OP3	Plant rhizosphere	3
96	306	59	2382.SH007.C6.RH.1.303.root.9.11.lane1.NoIndex.L001.sequences	k__Bacteria;p__Acidobacteria	Plant rhizosphere	3
97	306	29	2382.SH007.C6.RH.1.303.root.9.11.lane1.NoIndex.L001.sequences	k__Bacteria;p__Tenericutes	Plant rhizosphere	3
98	306	49	2382.SH007.C6.RH.1.303.root.9.11.lane1.NoIndex.L001.sequences	k__Bacteria;p__WS3	Plant rhizosphere	3
99	306	40	2382.SH007.C6.RH.1.303.root.9.11.lane1.NoIndex.L001.sequences	k__Bacteria;p__TM7	Plant rhizosphere	3
100	306	45	2382.SH007.C6.RH.1.303.root.9.11.lane1.NoIndex.L001.sequences	k__Bacteria;p__TM6	Plant rhizosphere	3
101	306	61	2382.SH007.C6.RH.1.303.root.9.11.lane1.NoIndex.L001.sequences	unclassified	Plant rhizosphere	3
102	306	62	2382.SH007.C6.RH.1.303.root.9.11.lane1.NoIndex.L001.sequences	k__Bacteria;p__Verrucomicrobia	Plant rhizosphere	3
103	306	58	2382.SH007.C6.RH.1.303.root.9.11.lane1.NoIndex.L001.sequences	k__Bacteria;p__Chloroflexi	Plant rhizosphere	3
104	306	36	2382.SH007.C6.RH.1.303.root.9.11.lane1.NoIndex.L001.sequences	k__Bacteria;p__FBP	Plant rhizosphere	3
105	306	67	2382.SH007.C6.RH.1.303.root.9.11.lane1.NoIndex.L001.sequences	k__Bacteria;p__Proteobacteria	Plant rhizosphere	3
106	306	52	2382.SH007.C6.RH.1.303.root.9.11.lane1.NoIndex.L001.sequences	k__Bacteria;p__OD1	Plant rhizosphere	3
107	306	47	2382.SH007.C6.RH.1.303.root.9.11.lane1.NoIndex.L001.sequences	k__Bacteria;p__Elusimicrobia	Plant rhizosphere	3
108	306	48	2382.SH007.C6.RH.1.303.root.9.11.lane1.NoIndex.L001.sequences	k__Archaea;p__Euryarchaeota	Plant rhizosphere	3
109	306	65	2382.SH007.C6.RH.1.303.root.9.11.lane1.NoIndex.L001.sequences	k__Bacteria;p__Actinobacteria	Plant rhizosphere	3
110	306	42	2382.SH007.C6.RH.1.303.root.9.11.lane1.NoIndex.L001.sequences	k__Bacteria;p__FCPU426	Plant rhizosphere	3
111	306	54	2382.SH007.C6.RH.1.303.root.9.11.lane1.NoIndex.L001.sequences	k__Bacteria;p__Nitrospirae	Plant rhizosphere	3
112	332	53	1642.MS00506	k__Bacteria;p__Chlamydiae	Plant rhizosphere	3
113	332	55	1642.MS00506	k__Archaea;p__Crenarchaeota	Plant rhizosphere	3
114	332	51	1642.MS00506	k__Bacteria;p__Chlorobi	Plant rhizosphere	3
115	332	32	1642.MS00506	k__Bacteria;p__GOUTA4	Plant rhizosphere	3
116	332	66	1642.MS00506	k__Bacteria;p__Cyanobacteria	Plant rhizosphere	3
117	332	26	1642.MS00506	k__Bacteria;p__AC1	Plant rhizosphere	3
118	332	46	1642.MS00506	k__Bacteria;p__Fibrobacteres	Plant rhizosphere	3
119	332	56	1642.MS00506	k__Bacteria;p__Armatimonadetes	Plant rhizosphere	3
120	332	63	1642.MS00506	k__Bacteria;p__Planctomycetes	Plant rhizosphere	3
121	332	60	1642.MS00506	k__Bacteria;p__Firmicutes	Plant rhizosphere	3
122	332	6	1642.MS00506	k__Bacteria;p__PAUC34f	Plant rhizosphere	3
123	332	64	1642.MS00506	k__Bacteria;p__Bacteroidetes	Plant rhizosphere	3
124	332	57	1642.MS00506	k__Bacteria;p__Gemmatimonadetes	Plant rhizosphere	3
125	332	35	1642.MS00506	k__Bacteria;p__BRC1	Plant rhizosphere	3
126	332	50	1642.MS00506	k__Bacteria;p__GN02	Plant rhizosphere	3
127	332	44	1642.MS00506	k__Bacteria;p__Spirochaetes	Plant rhizosphere	3
128	332	43	1642.MS00506	k__Bacteria;p__OP3	Plant rhizosphere	3
129	332	59	1642.MS00506	k__Bacteria;p__Acidobacteria	Plant rhizosphere	3
130	332	29	1642.MS00506	k__Bacteria;p__Tenericutes	Plant rhizosphere	3
131	332	33	1642.MS00506	k__Bacteria;p__NC10	Plant rhizosphere	3
132	332	30	1642.MS00506	k__Bacteria;p__WS4	Plant rhizosphere	3
133	332	49	1642.MS00506	k__Bacteria;p__WS3	Plant rhizosphere	3
134	332	45	1642.MS00506	k__Bacteria;p__TM6	Plant rhizosphere	3
135	332	61	1642.MS00506	unclassified	Plant rhizosphere	3
136	332	62	1642.MS00506	k__Bacteria;p__Verrucomicrobia	Plant rhizosphere	3
137	332	34	1642.MS00506	k__Bacteria;p__NKB19	Plant rhizosphere	3
138	332	58	1642.MS00506	k__Bacteria;p__Chloroflexi	Plant rhizosphere	3
139	332	37	1642.MS00506	k__Bacteria;p__OP11	Plant rhizosphere	3
140	332	67	1642.MS00506	k__Bacteria;p__Proteobacteria	Plant rhizosphere	3
141	332	31	1642.MS00506	k__Bacteria;p__OP8	Plant rhizosphere	3
142	332	52	1642.MS00506	k__Bacteria;p__OD1	Plant rhizosphere	3
143	332	39	1642.MS00506	k__Bacteria;p__GN04	Plant rhizosphere	3
144	332	47	1642.MS00506	k__Bacteria;p__Elusimicrobia	Plant rhizosphere	3
145	332	48	1642.MS00506	k__Archaea;p__Euryarchaeota	Plant rhizosphere	3
146	332	65	1642.MS00506	k__Bacteria;p__Actinobacteria	Plant rhizosphere	3
147	332	42	1642.MS00506	k__Bacteria;p__FCPU426	Plant rhizosphere	3
148	332	38	1642.MS00506	k__Archaea;p__[Parvarchaeota]	Plant rhizosphere	3
149	332	54	1642.MS00506	k__Bacteria;p__Nitrospirae	Plant rhizosphere	3
150	59	66	2382.SH004.C1.RH.3.615.gp.9.12.lane8.NoIndex.L008.sequences	k__Bacteria;p__Cyanobacteria	Plant corpus	1
151	59	64	2382.SH004.C1.RH.3.615.gp.9.12.lane8.NoIndex.L008.sequences	k__Bacteria;p__Bacteroidetes	Plant corpus	1
152	59	67	2382.SH004.C1.RH.3.615.gp.9.12.lane8.NoIndex.L008.sequences	k__Bacteria;p__Proteobacteria	Plant corpus	1
153	59	65	2382.SH004.C1.RH.3.615.gp.9.12.lane8.NoIndex.L008.sequences	k__Bacteria;p__Actinobacteria	Plant corpus	1
154	169	41	1747.212070.holding.pen.B.debris	k__Bacteria;p__Fusobacteria	Plant corpus	1
155	169	66	1747.212070.holding.pen.B.debris	k__Bacteria;p__Cyanobacteria	Plant corpus	1
156	169	60	1747.212070.holding.pen.B.debris	k__Bacteria;p__Firmicutes	Plant corpus	1
157	169	64	1747.212070.holding.pen.B.debris	k__Bacteria;p__Bacteroidetes	Plant corpus	1
158	169	59	1747.212070.holding.pen.B.debris	k__Bacteria;p__Acidobacteria	Plant corpus	1
159	169	61	1747.212070.holding.pen.B.debris	unclassified	Plant corpus	1
160	169	62	1747.212070.holding.pen.B.debris	k__Bacteria;p__Verrucomicrobia	Plant corpus	1
161	169	67	1747.212070.holding.pen.B.debris	k__Bacteria;p__Proteobacteria	Plant corpus	1
162	169	25	1747.212070.holding.pen.B.debris	k__Bacteria;p__[Thermi]	Plant corpus	1
163	169	65	1747.212070.holding.pen.B.debris	k__Bacteria;p__Actinobacteria	Plant corpus	1
164	63	66	2382.DPOO1.C1.HA.5.650.gp.9.12.lane8.NoIndex.L008.sequences	k__Bacteria;p__Cyanobacteria	Plant corpus	1
165	63	60	2382.DPOO1.C1.HA.5.650.gp.9.12.lane8.NoIndex.L008.sequences	k__Bacteria;p__Firmicutes	Plant corpus	1
166	63	67	2382.DPOO1.C1.HA.5.650.gp.9.12.lane8.NoIndex.L008.sequences	k__Bacteria;p__Proteobacteria	Plant corpus	1
167	63	65	2382.DPOO1.C1.HA.5.650.gp.9.12.lane8.NoIndex.L008.sequences	k__Bacteria;p__Actinobacteria	Plant corpus	1
168	278	53	2382.SH005.C3.RH.1.653.root.9.12.lane7.NoIndex.L007.sequences	k__Bacteria;p__Chlamydiae	Plant rhizosphere	3
169	278	55	2382.SH005.C3.RH.1.653.root.9.12.lane7.NoIndex.L007.sequences	k__Archaea;p__Crenarchaeota	Plant rhizosphere	3
170	278	51	2382.SH005.C3.RH.1.653.root.9.12.lane7.NoIndex.L007.sequences	k__Bacteria;p__Chlorobi	Plant rhizosphere	3
171	278	66	2382.SH005.C3.RH.1.653.root.9.12.lane7.NoIndex.L007.sequences	k__Bacteria;p__Cyanobacteria	Plant rhizosphere	3
172	278	46	2382.SH005.C3.RH.1.653.root.9.12.lane7.NoIndex.L007.sequences	k__Bacteria;p__Fibrobacteres	Plant rhizosphere	3
173	278	56	2382.SH005.C3.RH.1.653.root.9.12.lane7.NoIndex.L007.sequences	k__Bacteria;p__Armatimonadetes	Plant rhizosphere	3
174	278	63	2382.SH005.C3.RH.1.653.root.9.12.lane7.NoIndex.L007.sequences	k__Bacteria;p__Planctomycetes	Plant rhizosphere	3
175	278	60	2382.SH005.C3.RH.1.653.root.9.12.lane7.NoIndex.L007.sequences	k__Bacteria;p__Firmicutes	Plant rhizosphere	3
176	278	64	2382.SH005.C3.RH.1.653.root.9.12.lane7.NoIndex.L007.sequences	k__Bacteria;p__Bacteroidetes	Plant rhizosphere	3
177	278	57	2382.SH005.C3.RH.1.653.root.9.12.lane7.NoIndex.L007.sequences	k__Bacteria;p__Gemmatimonadetes	Plant rhizosphere	3
178	278	35	2382.SH005.C3.RH.1.653.root.9.12.lane7.NoIndex.L007.sequences	k__Bacteria;p__BRC1	Plant rhizosphere	3
179	278	50	2382.SH005.C3.RH.1.653.root.9.12.lane7.NoIndex.L007.sequences	k__Bacteria;p__GN02	Plant rhizosphere	3
180	278	44	2382.SH005.C3.RH.1.653.root.9.12.lane7.NoIndex.L007.sequences	k__Bacteria;p__Spirochaetes	Plant rhizosphere	3
181	278	43	2382.SH005.C3.RH.1.653.root.9.12.lane7.NoIndex.L007.sequences	k__Bacteria;p__OP3	Plant rhizosphere	3
182	278	59	2382.SH005.C3.RH.1.653.root.9.12.lane7.NoIndex.L007.sequences	k__Bacteria;p__Acidobacteria	Plant rhizosphere	3
183	278	49	2382.SH005.C3.RH.1.653.root.9.12.lane7.NoIndex.L007.sequences	k__Bacteria;p__WS3	Plant rhizosphere	3
184	278	40	2382.SH005.C3.RH.1.653.root.9.12.lane7.NoIndex.L007.sequences	k__Bacteria;p__TM7	Plant rhizosphere	3
185	278	61	2382.SH005.C3.RH.1.653.root.9.12.lane7.NoIndex.L007.sequences	unclassified	Plant rhizosphere	3
186	278	62	2382.SH005.C3.RH.1.653.root.9.12.lane7.NoIndex.L007.sequences	k__Bacteria;p__Verrucomicrobia	Plant rhizosphere	3
187	278	34	2382.SH005.C3.RH.1.653.root.9.12.lane7.NoIndex.L007.sequences	k__Bacteria;p__NKB19	Plant rhizosphere	3
188	278	58	2382.SH005.C3.RH.1.653.root.9.12.lane7.NoIndex.L007.sequences	k__Bacteria;p__Chloroflexi	Plant rhizosphere	3
189	278	67	2382.SH005.C3.RH.1.653.root.9.12.lane7.NoIndex.L007.sequences	k__Bacteria;p__Proteobacteria	Plant rhizosphere	3
190	278	52	2382.SH005.C3.RH.1.653.root.9.12.lane7.NoIndex.L007.sequences	k__Bacteria;p__OD1	Plant rhizosphere	3
191	278	47	2382.SH005.C3.RH.1.653.root.9.12.lane7.NoIndex.L007.sequences	k__Bacteria;p__Elusimicrobia	Plant rhizosphere	3
192	278	48	2382.SH005.C3.RH.1.653.root.9.12.lane7.NoIndex.L007.sequences	k__Archaea;p__Euryarchaeota	Plant rhizosphere	3
193	278	65	2382.SH005.C3.RH.1.653.root.9.12.lane7.NoIndex.L007.sequences	k__Bacteria;p__Actinobacteria	Plant rhizosphere	3
194	278	54	2382.SH005.C3.RH.1.653.root.9.12.lane7.NoIndex.L007.sequences	k__Bacteria;p__Nitrospirae	Plant rhizosphere	3
195	267	53	2382.RU006.C181.RH.4.793.root.9.12.lane7.NoIndex.L007.sequences	k__Bacteria;p__Chlamydiae	Plant rhizosphere	3
196	267	55	2382.RU006.C181.RH.4.793.root.9.12.lane7.NoIndex.L007.sequences	k__Archaea;p__Crenarchaeota	Plant rhizosphere	3
197	267	51	2382.RU006.C181.RH.4.793.root.9.12.lane7.NoIndex.L007.sequences	k__Bacteria;p__Chlorobi	Plant rhizosphere	3
198	267	66	2382.RU006.C181.RH.4.793.root.9.12.lane7.NoIndex.L007.sequences	k__Bacteria;p__Cyanobacteria	Plant rhizosphere	3
199	267	46	2382.RU006.C181.RH.4.793.root.9.12.lane7.NoIndex.L007.sequences	k__Bacteria;p__Fibrobacteres	Plant rhizosphere	3
200	267	56	2382.RU006.C181.RH.4.793.root.9.12.lane7.NoIndex.L007.sequences	k__Bacteria;p__Armatimonadetes	Plant rhizosphere	3
201	267	63	2382.RU006.C181.RH.4.793.root.9.12.lane7.NoIndex.L007.sequences	k__Bacteria;p__Planctomycetes	Plant rhizosphere	3
202	267	60	2382.RU006.C181.RH.4.793.root.9.12.lane7.NoIndex.L007.sequences	k__Bacteria;p__Firmicutes	Plant rhizosphere	3
203	267	64	2382.RU006.C181.RH.4.793.root.9.12.lane7.NoIndex.L007.sequences	k__Bacteria;p__Bacteroidetes	Plant rhizosphere	3
204	267	57	2382.RU006.C181.RH.4.793.root.9.12.lane7.NoIndex.L007.sequences	k__Bacteria;p__Gemmatimonadetes	Plant rhizosphere	3
205	267	44	2382.RU006.C181.RH.4.793.root.9.12.lane7.NoIndex.L007.sequences	k__Bacteria;p__Spirochaetes	Plant rhizosphere	3
206	267	27	2382.RU006.C181.RH.4.793.root.9.12.lane7.NoIndex.L007.sequences	k__Bacteria;p__AD3	Plant rhizosphere	3
207	267	59	2382.RU006.C181.RH.4.793.root.9.12.lane7.NoIndex.L007.sequences	k__Bacteria;p__Acidobacteria	Plant rhizosphere	3
208	267	29	2382.RU006.C181.RH.4.793.root.9.12.lane7.NoIndex.L007.sequences	k__Bacteria;p__Tenericutes	Plant rhizosphere	3
209	267	49	2382.RU006.C181.RH.4.793.root.9.12.lane7.NoIndex.L007.sequences	k__Bacteria;p__WS3	Plant rhizosphere	3
210	267	45	2382.RU006.C181.RH.4.793.root.9.12.lane7.NoIndex.L007.sequences	k__Bacteria;p__TM6	Plant rhizosphere	3
211	267	61	2382.RU006.C181.RH.4.793.root.9.12.lane7.NoIndex.L007.sequences	unclassified	Plant rhizosphere	3
212	267	62	2382.RU006.C181.RH.4.793.root.9.12.lane7.NoIndex.L007.sequences	k__Bacteria;p__Verrucomicrobia	Plant rhizosphere	3
213	267	58	2382.RU006.C181.RH.4.793.root.9.12.lane7.NoIndex.L007.sequences	k__Bacteria;p__Chloroflexi	Plant rhizosphere	3
214	267	36	2382.RU006.C181.RH.4.793.root.9.12.lane7.NoIndex.L007.sequences	k__Bacteria;p__FBP	Plant rhizosphere	3
215	267	67	2382.RU006.C181.RH.4.793.root.9.12.lane7.NoIndex.L007.sequences	k__Bacteria;p__Proteobacteria	Plant rhizosphere	3
216	267	52	2382.RU006.C181.RH.4.793.root.9.12.lane7.NoIndex.L007.sequences	k__Bacteria;p__OD1	Plant rhizosphere	3
217	267	47	2382.RU006.C181.RH.4.793.root.9.12.lane7.NoIndex.L007.sequences	k__Bacteria;p__Elusimicrobia	Plant rhizosphere	3
218	267	65	2382.RU006.C181.RH.4.793.root.9.12.lane7.NoIndex.L007.sequences	k__Bacteria;p__Actinobacteria	Plant rhizosphere	3
219	267	54	2382.RU006.C181.RH.4.793.root.9.12.lane7.NoIndex.L007.sequences	k__Bacteria;p__Nitrospirae	Plant rhizosphere	3
220	17	66	2382.SH008.C6.HA.1.SH008.gp.gp.9.12.lane8.NoIndex.L008.sequences	k__Bacteria;p__Cyanobacteria	Plant corpus	1
221	17	67	2382.SH008.C6.HA.1.SH008.gp.gp.9.12.lane8.NoIndex.L008.sequences	k__Bacteria;p__Proteobacteria	Plant corpus	1
222	366	53	1642.MS00623	k__Bacteria;p__Chlamydiae	Plant rhizosphere	3
223	366	55	1642.MS00623	k__Archaea;p__Crenarchaeota	Plant rhizosphere	3
224	366	51	1642.MS00623	k__Bacteria;p__Chlorobi	Plant rhizosphere	3
225	366	32	1642.MS00623	k__Bacteria;p__GOUTA4	Plant rhizosphere	3
226	366	66	1642.MS00623	k__Bacteria;p__Cyanobacteria	Plant rhizosphere	3
227	366	26	1642.MS00623	k__Bacteria;p__AC1	Plant rhizosphere	3
228	366	46	1642.MS00623	k__Bacteria;p__Fibrobacteres	Plant rhizosphere	3
229	366	56	1642.MS00623	k__Bacteria;p__Armatimonadetes	Plant rhizosphere	3
230	366	63	1642.MS00623	k__Bacteria;p__Planctomycetes	Plant rhizosphere	3
231	366	60	1642.MS00623	k__Bacteria;p__Firmicutes	Plant rhizosphere	3
232	366	19	1642.MS00623	k__Bacteria;p__GAL15	Plant rhizosphere	3
233	366	64	1642.MS00623	k__Bacteria;p__Bacteroidetes	Plant rhizosphere	3
234	366	57	1642.MS00623	k__Bacteria;p__Gemmatimonadetes	Plant rhizosphere	3
235	366	50	1642.MS00623	k__Bacteria;p__GN02	Plant rhizosphere	3
236	366	44	1642.MS00623	k__Bacteria;p__Spirochaetes	Plant rhizosphere	3
237	366	27	1642.MS00623	k__Bacteria;p__AD3	Plant rhizosphere	3
238	366	43	1642.MS00623	k__Bacteria;p__OP3	Plant rhizosphere	3
239	366	59	1642.MS00623	k__Bacteria;p__Acidobacteria	Plant rhizosphere	3
240	366	24	1642.MS00623	k__Bacteria;p__WS2	Plant rhizosphere	3
241	366	33	1642.MS00623	k__Bacteria;p__NC10	Plant rhizosphere	3
242	366	30	1642.MS00623	k__Bacteria;p__WS4	Plant rhizosphere	3
243	366	49	1642.MS00623	k__Bacteria;p__WS3	Plant rhizosphere	3
244	366	23	1642.MS00623	k__Bacteria;p__WS5	Plant rhizosphere	3
245	366	45	1642.MS00623	k__Bacteria;p__TM6	Plant rhizosphere	3
246	366	13	1642.MS00623	k__Bacteria;p__SC4	Plant rhizosphere	3
247	366	61	1642.MS00623	unclassified	Plant rhizosphere	3
248	366	18	1642.MS00623	k__Bacteria;p__TPD-58	Plant rhizosphere	3
249	366	62	1642.MS00623	k__Bacteria;p__Verrucomicrobia	Plant rhizosphere	3
250	366	34	1642.MS00623	k__Bacteria;p__NKB19	Plant rhizosphere	3
251	366	58	1642.MS00623	k__Bacteria;p__Chloroflexi	Plant rhizosphere	3
252	366	37	1642.MS00623	k__Bacteria;p__OP11	Plant rhizosphere	3
253	366	67	1642.MS00623	k__Bacteria;p__Proteobacteria	Plant rhizosphere	3
254	366	31	1642.MS00623	k__Bacteria;p__OP8	Plant rhizosphere	3
255	366	52	1642.MS00623	k__Bacteria;p__OD1	Plant rhizosphere	3
256	366	39	1642.MS00623	k__Bacteria;p__GN04	Plant rhizosphere	3
257	366	47	1642.MS00623	k__Bacteria;p__Elusimicrobia	Plant rhizosphere	3
258	366	48	1642.MS00623	k__Archaea;p__Euryarchaeota	Plant rhizosphere	3
259	366	28	1642.MS00623	k__Bacteria;p__SR1	Plant rhizosphere	3
260	366	65	1642.MS00623	k__Bacteria;p__Actinobacteria	Plant rhizosphere	3
261	366	22	1642.MS00623	k__Bacteria;p__MVS-104	Plant rhizosphere	3
262	366	42	1642.MS00623	k__Bacteria;p__FCPU426	Plant rhizosphere	3
263	366	38	1642.MS00623	k__Archaea;p__[Parvarchaeota]	Plant rhizosphere	3
264	366	54	1642.MS00623	k__Bacteria;p__Nitrospirae	Plant rhizosphere	3
265	118	66	2229.S2.T11.PH3.Thomas.CMB.Seaweed.lane6.NoIndex.L006	k__Bacteria;p__Cyanobacteria	Plant surface	2
266	118	63	2229.S2.T11.PH3.Thomas.CMB.Seaweed.lane6.NoIndex.L006	k__Bacteria;p__Planctomycetes	Plant surface	2
267	118	20	2229.S2.T11.PH3.Thomas.CMB.Seaweed.lane6.NoIndex.L006	k__Bacteria;p__WPS-2	Plant surface	2
268	118	64	2229.S2.T11.PH3.Thomas.CMB.Seaweed.lane6.NoIndex.L006	k__Bacteria;p__Bacteroidetes	Plant surface	2
269	118	61	2229.S2.T11.PH3.Thomas.CMB.Seaweed.lane6.NoIndex.L006	unclassified	Plant surface	2
270	118	62	2229.S2.T11.PH3.Thomas.CMB.Seaweed.lane6.NoIndex.L006	k__Bacteria;p__Verrucomicrobia	Plant surface	2
271	118	67	2229.S2.T11.PH3.Thomas.CMB.Seaweed.lane6.NoIndex.L006	k__Bacteria;p__Proteobacteria	Plant surface	2
272	118	65	2229.S2.T11.PH3.Thomas.CMB.Seaweed.lane6.NoIndex.L006	k__Bacteria;p__Actinobacteria	Plant surface	2
273	77	66	2382.RU006.C181.RH.3.790.gp.9.12.lane8.NoIndex.L008.sequences	k__Bacteria;p__Cyanobacteria	Plant corpus	1
274	77	60	2382.RU006.C181.RH.3.790.gp.9.12.lane8.NoIndex.L008.sequences	k__Bacteria;p__Firmicutes	Plant corpus	1
275	77	58	2382.RU006.C181.RH.3.790.gp.9.12.lane8.NoIndex.L008.sequences	k__Bacteria;p__Chloroflexi	Plant corpus	1
276	77	67	2382.RU006.C181.RH.3.790.gp.9.12.lane8.NoIndex.L008.sequences	k__Bacteria;p__Proteobacteria	Plant corpus	1
277	77	54	2382.RU006.C181.RH.3.790.gp.9.12.lane8.NoIndex.L008.sequences	k__Bacteria;p__Nitrospirae	Plant corpus	1
278	350	53	1642.MS00621	k__Bacteria;p__Chlamydiae	Plant rhizosphere	3
279	350	55	1642.MS00621	k__Archaea;p__Crenarchaeota	Plant rhizosphere	3
280	350	51	1642.MS00621	k__Bacteria;p__Chlorobi	Plant rhizosphere	3
281	350	32	1642.MS00621	k__Bacteria;p__GOUTA4	Plant rhizosphere	3
282	350	66	1642.MS00621	k__Bacteria;p__Cyanobacteria	Plant rhizosphere	3
283	350	26	1642.MS00621	k__Bacteria;p__AC1	Plant rhizosphere	3
284	350	46	1642.MS00621	k__Bacteria;p__Fibrobacteres	Plant rhizosphere	3
285	350	56	1642.MS00621	k__Bacteria;p__Armatimonadetes	Plant rhizosphere	3
286	350	63	1642.MS00621	k__Bacteria;p__Planctomycetes	Plant rhizosphere	3
287	350	60	1642.MS00621	k__Bacteria;p__Firmicutes	Plant rhizosphere	3
288	350	19	1642.MS00621	k__Bacteria;p__GAL15	Plant rhizosphere	3
289	350	64	1642.MS00621	k__Bacteria;p__Bacteroidetes	Plant rhizosphere	3
290	350	57	1642.MS00621	k__Bacteria;p__Gemmatimonadetes	Plant rhizosphere	3
291	350	15	1642.MS00621	k__Bacteria;p__Caldiserica	Plant rhizosphere	3
292	350	50	1642.MS00621	k__Bacteria;p__GN02	Plant rhizosphere	3
293	350	44	1642.MS00621	k__Bacteria;p__Spirochaetes	Plant rhizosphere	3
294	350	43	1642.MS00621	k__Bacteria;p__OP3	Plant rhizosphere	3
295	350	59	1642.MS00621	k__Bacteria;p__Acidobacteria	Plant rhizosphere	3
296	350	24	1642.MS00621	k__Bacteria;p__WS2	Plant rhizosphere	3
297	350	33	1642.MS00621	k__Bacteria;p__NC10	Plant rhizosphere	3
298	350	30	1642.MS00621	k__Bacteria;p__WS4	Plant rhizosphere	3
299	350	49	1642.MS00621	k__Bacteria;p__WS3	Plant rhizosphere	3
300	350	61	1642.MS00621	unclassified	Plant rhizosphere	3
301	350	18	1642.MS00621	k__Bacteria;p__TPD-58	Plant rhizosphere	3
302	350	62	1642.MS00621	k__Bacteria;p__Verrucomicrobia	Plant rhizosphere	3
303	350	34	1642.MS00621	k__Bacteria;p__NKB19	Plant rhizosphere	3
304	350	12	1642.MS00621	k__Bacteria;p__ZB3	Plant rhizosphere	3
305	350	58	1642.MS00621	k__Bacteria;p__Chloroflexi	Plant rhizosphere	3
306	350	37	1642.MS00621	k__Bacteria;p__OP11	Plant rhizosphere	3
307	350	67	1642.MS00621	k__Bacteria;p__Proteobacteria	Plant rhizosphere	3
308	350	31	1642.MS00621	k__Bacteria;p__OP8	Plant rhizosphere	3
309	350	52	1642.MS00621	k__Bacteria;p__OD1	Plant rhizosphere	3
310	350	39	1642.MS00621	k__Bacteria;p__GN04	Plant rhizosphere	3
311	350	47	1642.MS00621	k__Bacteria;p__Elusimicrobia	Plant rhizosphere	3
312	350	48	1642.MS00621	k__Archaea;p__Euryarchaeota	Plant rhizosphere	3
313	350	28	1642.MS00621	k__Bacteria;p__SR1	Plant rhizosphere	3
314	350	65	1642.MS00621	k__Bacteria;p__Actinobacteria	Plant rhizosphere	3
315	350	42	1642.MS00621	k__Bacteria;p__FCPU426	Plant rhizosphere	3
316	350	38	1642.MS00621	k__Archaea;p__[Parvarchaeota]	Plant rhizosphere	3
317	350	54	1642.MS00621	k__Bacteria;p__Nitrospirae	Plant rhizosphere	3
318	179	41	2229.W2.N3.5.HP2.Thomas.CMB.Seaweed.lane5.NoIndex.L005	k__Bacteria;p__Fusobacteria	Plant surface	2
319	179	66	2229.W2.N3.5.HP2.Thomas.CMB.Seaweed.lane5.NoIndex.L005	k__Bacteria;p__Cyanobacteria	Plant surface	2
320	179	63	2229.W2.N3.5.HP2.Thomas.CMB.Seaweed.lane5.NoIndex.L005	k__Bacteria;p__Planctomycetes	Plant surface	2
321	179	64	2229.W2.N3.5.HP2.Thomas.CMB.Seaweed.lane5.NoIndex.L005	k__Bacteria;p__Bacteroidetes	Plant surface	2
322	179	50	2229.W2.N3.5.HP2.Thomas.CMB.Seaweed.lane5.NoIndex.L005	k__Bacteria;p__GN02	Plant surface	2
323	179	29	2229.W2.N3.5.HP2.Thomas.CMB.Seaweed.lane5.NoIndex.L005	k__Bacteria;p__Tenericutes	Plant surface	2
324	179	61	2229.W2.N3.5.HP2.Thomas.CMB.Seaweed.lane5.NoIndex.L005	unclassified	Plant surface	2
325	179	62	2229.W2.N3.5.HP2.Thomas.CMB.Seaweed.lane5.NoIndex.L005	k__Bacteria;p__Verrucomicrobia	Plant surface	2
326	179	58	2229.W2.N3.5.HP2.Thomas.CMB.Seaweed.lane5.NoIndex.L005	k__Bacteria;p__Chloroflexi	Plant surface	2
327	179	67	2229.W2.N3.5.HP2.Thomas.CMB.Seaweed.lane5.NoIndex.L005	k__Bacteria;p__Proteobacteria	Plant surface	2
328	179	65	2229.W2.N3.5.HP2.Thomas.CMB.Seaweed.lane5.NoIndex.L005	k__Bacteria;p__Actinobacteria	Plant surface	2
329	220	55	910.CuracaoTurf3C	k__Archaea;p__Crenarchaeota	Plant corpus	1
330	220	41	910.CuracaoTurf3C	k__Bacteria;p__Fusobacteria	Plant corpus	1
331	220	63	910.CuracaoTurf3C	k__Bacteria;p__Planctomycetes	Plant corpus	1
332	220	60	910.CuracaoTurf3C	k__Bacteria;p__Firmicutes	Plant corpus	1
333	220	64	910.CuracaoTurf3C	k__Bacteria;p__Bacteroidetes	Plant corpus	1
334	220	3	910.CuracaoTurf3C	k__Bacteria;p__CD12	Plant corpus	1
335	220	62	910.CuracaoTurf3C	k__Bacteria;p__Verrucomicrobia	Plant corpus	1
336	220	58	910.CuracaoTurf3C	k__Bacteria;p__Chloroflexi	Plant corpus	1
337	220	9	910.CuracaoTurf3C	k__Bacteria;p__OP9	Plant corpus	1
338	220	67	910.CuracaoTurf3C	k__Bacteria;p__Proteobacteria	Plant corpus	1
339	220	31	910.CuracaoTurf3C	k__Bacteria;p__OP8	Plant corpus	1
340	220	48	910.CuracaoTurf3C	k__Archaea;p__Euryarchaeota	Plant corpus	1
341	220	65	910.CuracaoTurf3C	k__Bacteria;p__Actinobacteria	Plant corpus	1
342	220	54	910.CuracaoTurf3C	k__Bacteria;p__Nitrospirae	Plant corpus	1
343	265	53	2382.RU006.C181.RH.4.155.root.6.11.lane1.NoIndex.L001.sequences	k__Bacteria;p__Chlamydiae	Plant rhizosphere	3
344	265	55	2382.RU006.C181.RH.4.155.root.6.11.lane1.NoIndex.L001.sequences	k__Archaea;p__Crenarchaeota	Plant rhizosphere	3
345	265	51	2382.RU006.C181.RH.4.155.root.6.11.lane1.NoIndex.L001.sequences	k__Bacteria;p__Chlorobi	Plant rhizosphere	3
346	265	66	2382.RU006.C181.RH.4.155.root.6.11.lane1.NoIndex.L001.sequences	k__Bacteria;p__Cyanobacteria	Plant rhizosphere	3
347	265	46	2382.RU006.C181.RH.4.155.root.6.11.lane1.NoIndex.L001.sequences	k__Bacteria;p__Fibrobacteres	Plant rhizosphere	3
348	265	56	2382.RU006.C181.RH.4.155.root.6.11.lane1.NoIndex.L001.sequences	k__Bacteria;p__Armatimonadetes	Plant rhizosphere	3
349	265	63	2382.RU006.C181.RH.4.155.root.6.11.lane1.NoIndex.L001.sequences	k__Bacteria;p__Planctomycetes	Plant rhizosphere	3
350	265	60	2382.RU006.C181.RH.4.155.root.6.11.lane1.NoIndex.L001.sequences	k__Bacteria;p__Firmicutes	Plant rhizosphere	3
351	265	64	2382.RU006.C181.RH.4.155.root.6.11.lane1.NoIndex.L001.sequences	k__Bacteria;p__Bacteroidetes	Plant rhizosphere	3
352	265	57	2382.RU006.C181.RH.4.155.root.6.11.lane1.NoIndex.L001.sequences	k__Bacteria;p__Gemmatimonadetes	Plant rhizosphere	3
353	265	43	2382.RU006.C181.RH.4.155.root.6.11.lane1.NoIndex.L001.sequences	k__Bacteria;p__OP3	Plant rhizosphere	3
354	265	59	2382.RU006.C181.RH.4.155.root.6.11.lane1.NoIndex.L001.sequences	k__Bacteria;p__Acidobacteria	Plant rhizosphere	3
355	265	49	2382.RU006.C181.RH.4.155.root.6.11.lane1.NoIndex.L001.sequences	k__Bacteria;p__WS3	Plant rhizosphere	3
356	265	40	2382.RU006.C181.RH.4.155.root.6.11.lane1.NoIndex.L001.sequences	k__Bacteria;p__TM7	Plant rhizosphere	3
357	265	45	2382.RU006.C181.RH.4.155.root.6.11.lane1.NoIndex.L001.sequences	k__Bacteria;p__TM6	Plant rhizosphere	3
358	265	61	2382.RU006.C181.RH.4.155.root.6.11.lane1.NoIndex.L001.sequences	unclassified	Plant rhizosphere	3
359	265	62	2382.RU006.C181.RH.4.155.root.6.11.lane1.NoIndex.L001.sequences	k__Bacteria;p__Verrucomicrobia	Plant rhizosphere	3
360	265	58	2382.RU006.C181.RH.4.155.root.6.11.lane1.NoIndex.L001.sequences	k__Bacteria;p__Chloroflexi	Plant rhizosphere	3
361	265	36	2382.RU006.C181.RH.4.155.root.6.11.lane1.NoIndex.L001.sequences	k__Bacteria;p__FBP	Plant rhizosphere	3
362	265	67	2382.RU006.C181.RH.4.155.root.6.11.lane1.NoIndex.L001.sequences	k__Bacteria;p__Proteobacteria	Plant rhizosphere	3
363	265	47	2382.RU006.C181.RH.4.155.root.6.11.lane1.NoIndex.L001.sequences	k__Bacteria;p__Elusimicrobia	Plant rhizosphere	3
364	265	48	2382.RU006.C181.RH.4.155.root.6.11.lane1.NoIndex.L001.sequences	k__Archaea;p__Euryarchaeota	Plant rhizosphere	3
365	265	65	2382.RU006.C181.RH.4.155.root.6.11.lane1.NoIndex.L001.sequences	k__Bacteria;p__Actinobacteria	Plant rhizosphere	3
366	265	42	2382.RU006.C181.RH.4.155.root.6.11.lane1.NoIndex.L001.sequences	k__Bacteria;p__FCPU426	Plant rhizosphere	3
367	265	54	2382.RU006.C181.RH.4.155.root.6.11.lane1.NoIndex.L001.sequences	k__Bacteria;p__Nitrospirae	Plant rhizosphere	3
368	83	41	2382.GM.181.R5.leav.10.12.lane8.NoIndex.L008.sequences	k__Bacteria;p__Fusobacteria	Plant corpus	1
369	83	66	2382.GM.181.R5.leav.10.12.lane8.NoIndex.L008.sequences	k__Bacteria;p__Cyanobacteria	Plant corpus	1
370	83	57	2382.GM.181.R5.leav.10.12.lane8.NoIndex.L008.sequences	k__Bacteria;p__Gemmatimonadetes	Plant corpus	1
371	83	44	2382.GM.181.R5.leav.10.12.lane8.NoIndex.L008.sequences	k__Bacteria;p__Spirochaetes	Plant corpus	1
372	83	67	2382.GM.181.R5.leav.10.12.lane8.NoIndex.L008.sequences	k__Bacteria;p__Proteobacteria	Plant corpus	1
373	83	65	2382.GM.181.R5.leav.10.12.lane8.NoIndex.L008.sequences	k__Bacteria;p__Actinobacteria	Plant corpus	1
374	234	53	933.W.3.2.H.E.1	k__Bacteria;p__Chlamydiae	Plant surface	2
375	234	41	933.W.3.2.H.E.1	k__Bacteria;p__Fusobacteria	Plant surface	2
376	234	66	933.W.3.2.H.E.1	k__Bacteria;p__Cyanobacteria	Plant surface	2
377	234	63	933.W.3.2.H.E.1	k__Bacteria;p__Planctomycetes	Plant surface	2
378	234	60	933.W.3.2.H.E.1	k__Bacteria;p__Firmicutes	Plant surface	2
379	234	64	933.W.3.2.H.E.1	k__Bacteria;p__Bacteroidetes	Plant surface	2
380	234	50	933.W.3.2.H.E.1	k__Bacteria;p__GN02	Plant surface	2
381	234	43	933.W.3.2.H.E.1	k__Bacteria;p__OP3	Plant surface	2
382	234	59	933.W.3.2.H.E.1	k__Bacteria;p__Acidobacteria	Plant surface	2
383	234	21	933.W.3.2.H.E.1	k__Bacteria;p__Lentisphaerae	Plant surface	2
384	234	61	933.W.3.2.H.E.1	unclassified	Plant surface	2
385	234	62	933.W.3.2.H.E.1	k__Bacteria;p__Verrucomicrobia	Plant surface	2
386	234	58	933.W.3.2.H.E.1	k__Bacteria;p__Chloroflexi	Plant surface	2
387	234	67	933.W.3.2.H.E.1	k__Bacteria;p__Proteobacteria	Plant surface	2
388	234	52	933.W.3.2.H.E.1	k__Bacteria;p__OD1	Plant surface	2
389	234	25	933.W.3.2.H.E.1	k__Bacteria;p__[Thermi]	Plant surface	2
390	234	65	933.W.3.2.H.E.1	k__Bacteria;p__Actinobacteria	Plant surface	2
391	99	66	2229.T.L.B.3.HE1.Thomas.CMB.Seaweed.lane6.NoIndex.L006	k__Bacteria;p__Cyanobacteria	Plant surface	2
392	99	63	2229.T.L.B.3.HE1.Thomas.CMB.Seaweed.lane6.NoIndex.L006	k__Bacteria;p__Planctomycetes	Plant surface	2
393	99	64	2229.T.L.B.3.HE1.Thomas.CMB.Seaweed.lane6.NoIndex.L006	k__Bacteria;p__Bacteroidetes	Plant surface	2
394	99	61	2229.T.L.B.3.HE1.Thomas.CMB.Seaweed.lane6.NoIndex.L006	unclassified	Plant surface	2
395	99	62	2229.T.L.B.3.HE1.Thomas.CMB.Seaweed.lane6.NoIndex.L006	k__Bacteria;p__Verrucomicrobia	Plant surface	2
396	99	67	2229.T.L.B.3.HE1.Thomas.CMB.Seaweed.lane6.NoIndex.L006	k__Bacteria;p__Proteobacteria	Plant surface	2
397	99	65	2229.T.L.B.3.HE1.Thomas.CMB.Seaweed.lane6.NoIndex.L006	k__Bacteria;p__Actinobacteria	Plant surface	2
398	314	53	2382.SH005.C3.RH.5.672.rhizo.9.12.lane7.NoIndex.L007.sequences	k__Bacteria;p__Chlamydiae	Plant rhizosphere	3
399	314	55	2382.SH005.C3.RH.5.672.rhizo.9.12.lane7.NoIndex.L007.sequences	k__Archaea;p__Crenarchaeota	Plant rhizosphere	3
400	314	51	2382.SH005.C3.RH.5.672.rhizo.9.12.lane7.NoIndex.L007.sequences	k__Bacteria;p__Chlorobi	Plant rhizosphere	3
401	314	66	2382.SH005.C3.RH.5.672.rhizo.9.12.lane7.NoIndex.L007.sequences	k__Bacteria;p__Cyanobacteria	Plant rhizosphere	3
402	314	46	2382.SH005.C3.RH.5.672.rhizo.9.12.lane7.NoIndex.L007.sequences	k__Bacteria;p__Fibrobacteres	Plant rhizosphere	3
403	314	56	2382.SH005.C3.RH.5.672.rhizo.9.12.lane7.NoIndex.L007.sequences	k__Bacteria;p__Armatimonadetes	Plant rhizosphere	3
404	314	63	2382.SH005.C3.RH.5.672.rhizo.9.12.lane7.NoIndex.L007.sequences	k__Bacteria;p__Planctomycetes	Plant rhizosphere	3
405	314	60	2382.SH005.C3.RH.5.672.rhizo.9.12.lane7.NoIndex.L007.sequences	k__Bacteria;p__Firmicutes	Plant rhizosphere	3
406	314	19	2382.SH005.C3.RH.5.672.rhizo.9.12.lane7.NoIndex.L007.sequences	k__Bacteria;p__GAL15	Plant rhizosphere	3
407	314	64	2382.SH005.C3.RH.5.672.rhizo.9.12.lane7.NoIndex.L007.sequences	k__Bacteria;p__Bacteroidetes	Plant rhizosphere	3
408	314	57	2382.SH005.C3.RH.5.672.rhizo.9.12.lane7.NoIndex.L007.sequences	k__Bacteria;p__Gemmatimonadetes	Plant rhizosphere	3
409	314	35	2382.SH005.C3.RH.5.672.rhizo.9.12.lane7.NoIndex.L007.sequences	k__Bacteria;p__BRC1	Plant rhizosphere	3
410	314	27	2382.SH005.C3.RH.5.672.rhizo.9.12.lane7.NoIndex.L007.sequences	k__Bacteria;p__AD3	Plant rhizosphere	3
411	314	43	2382.SH005.C3.RH.5.672.rhizo.9.12.lane7.NoIndex.L007.sequences	k__Bacteria;p__OP3	Plant rhizosphere	3
412	314	59	2382.SH005.C3.RH.5.672.rhizo.9.12.lane7.NoIndex.L007.sequences	k__Bacteria;p__Acidobacteria	Plant rhizosphere	3
413	314	24	2382.SH005.C3.RH.5.672.rhizo.9.12.lane7.NoIndex.L007.sequences	k__Bacteria;p__WS2	Plant rhizosphere	3
414	314	49	2382.SH005.C3.RH.5.672.rhizo.9.12.lane7.NoIndex.L007.sequences	k__Bacteria;p__WS3	Plant rhizosphere	3
415	314	45	2382.SH005.C3.RH.5.672.rhizo.9.12.lane7.NoIndex.L007.sequences	k__Bacteria;p__TM6	Plant rhizosphere	3
416	314	61	2382.SH005.C3.RH.5.672.rhizo.9.12.lane7.NoIndex.L007.sequences	unclassified	Plant rhizosphere	3
417	314	62	2382.SH005.C3.RH.5.672.rhizo.9.12.lane7.NoIndex.L007.sequences	k__Bacteria;p__Verrucomicrobia	Plant rhizosphere	3
418	314	58	2382.SH005.C3.RH.5.672.rhizo.9.12.lane7.NoIndex.L007.sequences	k__Bacteria;p__Chloroflexi	Plant rhizosphere	3
419	314	37	2382.SH005.C3.RH.5.672.rhizo.9.12.lane7.NoIndex.L007.sequences	k__Bacteria;p__OP11	Plant rhizosphere	3
420	314	36	2382.SH005.C3.RH.5.672.rhizo.9.12.lane7.NoIndex.L007.sequences	k__Bacteria;p__FBP	Plant rhizosphere	3
421	314	67	2382.SH005.C3.RH.5.672.rhizo.9.12.lane7.NoIndex.L007.sequences	k__Bacteria;p__Proteobacteria	Plant rhizosphere	3
422	314	52	2382.SH005.C3.RH.5.672.rhizo.9.12.lane7.NoIndex.L007.sequences	k__Bacteria;p__OD1	Plant rhizosphere	3
423	314	39	2382.SH005.C3.RH.5.672.rhizo.9.12.lane7.NoIndex.L007.sequences	k__Bacteria;p__GN04	Plant rhizosphere	3
424	314	47	2382.SH005.C3.RH.5.672.rhizo.9.12.lane7.NoIndex.L007.sequences	k__Bacteria;p__Elusimicrobia	Plant rhizosphere	3
425	314	48	2382.SH005.C3.RH.5.672.rhizo.9.12.lane7.NoIndex.L007.sequences	k__Archaea;p__Euryarchaeota	Plant rhizosphere	3
426	314	65	2382.SH005.C3.RH.5.672.rhizo.9.12.lane7.NoIndex.L007.sequences	k__Bacteria;p__Actinobacteria	Plant rhizosphere	3
427	314	42	2382.SH005.C3.RH.5.672.rhizo.9.12.lane7.NoIndex.L007.sequences	k__Bacteria;p__FCPU426	Plant rhizosphere	3
428	314	38	2382.SH005.C3.RH.5.672.rhizo.9.12.lane7.NoIndex.L007.sequences	k__Archaea;p__[Parvarchaeota]	Plant rhizosphere	3
429	314	54	2382.SH005.C3.RH.5.672.rhizo.9.12.lane7.NoIndex.L007.sequences	k__Bacteria;p__Nitrospirae	Plant rhizosphere	3
430	368	53	1642.MS00638	k__Bacteria;p__Chlamydiae	Plant rhizosphere	3
431	368	55	1642.MS00638	k__Archaea;p__Crenarchaeota	Plant rhizosphere	3
432	368	41	1642.MS00638	k__Bacteria;p__Fusobacteria	Plant rhizosphere	3
433	368	51	1642.MS00638	k__Bacteria;p__Chlorobi	Plant rhizosphere	3
434	368	32	1642.MS00638	k__Bacteria;p__GOUTA4	Plant rhizosphere	3
435	368	66	1642.MS00638	k__Bacteria;p__Cyanobacteria	Plant rhizosphere	3
436	368	26	1642.MS00638	k__Bacteria;p__AC1	Plant rhizosphere	3
437	368	46	1642.MS00638	k__Bacteria;p__Fibrobacteres	Plant rhizosphere	3
438	368	56	1642.MS00638	k__Bacteria;p__Armatimonadetes	Plant rhizosphere	3
439	368	63	1642.MS00638	k__Bacteria;p__Planctomycetes	Plant rhizosphere	3
440	368	60	1642.MS00638	k__Bacteria;p__Firmicutes	Plant rhizosphere	3
441	368	19	1642.MS00638	k__Bacteria;p__GAL15	Plant rhizosphere	3
442	368	64	1642.MS00638	k__Bacteria;p__Bacteroidetes	Plant rhizosphere	3
443	368	57	1642.MS00638	k__Bacteria;p__Gemmatimonadetes	Plant rhizosphere	3
444	368	14	1642.MS00638	k__Bacteria;p__SBR1093	Plant rhizosphere	3
445	368	44	1642.MS00638	k__Bacteria;p__Spirochaetes	Plant rhizosphere	3
446	368	27	1642.MS00638	k__Bacteria;p__AD3	Plant rhizosphere	3
447	368	43	1642.MS00638	k__Bacteria;p__OP3	Plant rhizosphere	3
448	368	59	1642.MS00638	k__Bacteria;p__Acidobacteria	Plant rhizosphere	3
449	368	24	1642.MS00638	k__Bacteria;p__WS2	Plant rhizosphere	3
450	368	33	1642.MS00638	k__Bacteria;p__NC10	Plant rhizosphere	3
451	368	30	1642.MS00638	k__Bacteria;p__WS4	Plant rhizosphere	3
452	368	49	1642.MS00638	k__Bacteria;p__WS3	Plant rhizosphere	3
453	368	21	1642.MS00638	k__Bacteria;p__Lentisphaerae	Plant rhizosphere	3
454	368	40	1642.MS00638	k__Bacteria;p__TM7	Plant rhizosphere	3
455	368	45	1642.MS00638	k__Bacteria;p__TM6	Plant rhizosphere	3
456	368	61	1642.MS00638	unclassified	Plant rhizosphere	3
457	368	18	1642.MS00638	k__Bacteria;p__TPD-58	Plant rhizosphere	3
458	368	62	1642.MS00638	k__Bacteria;p__Verrucomicrobia	Plant rhizosphere	3
459	368	34	1642.MS00638	k__Bacteria;p__NKB19	Plant rhizosphere	3
460	368	11	1642.MS00638	k__Bacteria;p__[Caldithrix]	Plant rhizosphere	3
461	368	58	1642.MS00638	k__Bacteria;p__Chloroflexi	Plant rhizosphere	3
462	368	37	1642.MS00638	k__Bacteria;p__OP11	Plant rhizosphere	3
463	368	67	1642.MS00638	k__Bacteria;p__Proteobacteria	Plant rhizosphere	3
464	368	31	1642.MS00638	k__Bacteria;p__OP8	Plant rhizosphere	3
465	368	52	1642.MS00638	k__Bacteria;p__OD1	Plant rhizosphere	3
466	368	39	1642.MS00638	k__Bacteria;p__GN04	Plant rhizosphere	3
467	368	47	1642.MS00638	k__Bacteria;p__Elusimicrobia	Plant rhizosphere	3
468	368	48	1642.MS00638	k__Archaea;p__Euryarchaeota	Plant rhizosphere	3
469	368	65	1642.MS00638	k__Bacteria;p__Actinobacteria	Plant rhizosphere	3
470	368	22	1642.MS00638	k__Bacteria;p__MVS-104	Plant rhizosphere	3
471	368	42	1642.MS00638	k__Bacteria;p__FCPU426	Plant rhizosphere	3
472	368	38	1642.MS00638	k__Archaea;p__[Parvarchaeota]	Plant rhizosphere	3
473	368	54	1642.MS00638	k__Bacteria;p__Nitrospirae	Plant rhizosphere	3
474	230	55	933.BuF	k__Archaea;p__Crenarchaeota	Plant surface	2
475	230	66	933.BuF	k__Bacteria;p__Cyanobacteria	Plant surface	2
476	230	63	933.BuF	k__Bacteria;p__Planctomycetes	Plant surface	2
477	230	64	933.BuF	k__Bacteria;p__Bacteroidetes	Plant surface	2
478	230	50	933.BuF	k__Bacteria;p__GN02	Plant surface	2
479	230	14	933.BuF	k__Bacteria;p__SBR1093	Plant surface	2
480	230	59	933.BuF	k__Bacteria;p__Acidobacteria	Plant surface	2
481	230	21	933.BuF	k__Bacteria;p__Lentisphaerae	Plant surface	2
482	230	61	933.BuF	unclassified	Plant surface	2
483	230	62	933.BuF	k__Bacteria;p__Verrucomicrobia	Plant surface	2
484	230	58	933.BuF	k__Bacteria;p__Chloroflexi	Plant surface	2
485	230	67	933.BuF	k__Bacteria;p__Proteobacteria	Plant surface	2
486	230	52	933.BuF	k__Bacteria;p__OD1	Plant surface	2
487	230	25	933.BuF	k__Bacteria;p__[Thermi]	Plant surface	2
488	230	65	933.BuF	k__Bacteria;p__Actinobacteria	Plant surface	2
489	230	54	933.BuF	k__Bacteria;p__Nitrospirae	Plant surface	2
490	377	53	1642.MS00639	k__Bacteria;p__Chlamydiae	Plant rhizosphere	3
491	377	55	1642.MS00639	k__Archaea;p__Crenarchaeota	Plant rhizosphere	3
492	377	41	1642.MS00639	k__Bacteria;p__Fusobacteria	Plant rhizosphere	3
493	377	51	1642.MS00639	k__Bacteria;p__Chlorobi	Plant rhizosphere	3
494	377	32	1642.MS00639	k__Bacteria;p__GOUTA4	Plant rhizosphere	3
495	377	66	1642.MS00639	k__Bacteria;p__Cyanobacteria	Plant rhizosphere	3
496	377	26	1642.MS00639	k__Bacteria;p__AC1	Plant rhizosphere	3
497	377	46	1642.MS00639	k__Bacteria;p__Fibrobacteres	Plant rhizosphere	3
498	377	56	1642.MS00639	k__Bacteria;p__Armatimonadetes	Plant rhizosphere	3
499	377	63	1642.MS00639	k__Bacteria;p__Planctomycetes	Plant rhizosphere	3
500	377	60	1642.MS00639	k__Bacteria;p__Firmicutes	Plant rhizosphere	3
501	377	19	1642.MS00639	k__Bacteria;p__GAL15	Plant rhizosphere	3
502	377	64	1642.MS00639	k__Bacteria;p__Bacteroidetes	Plant rhizosphere	3
503	377	10	1642.MS00639	k__Bacteria;p__H-178	Plant rhizosphere	3
504	377	57	1642.MS00639	k__Bacteria;p__Gemmatimonadetes	Plant rhizosphere	3
505	377	44	1642.MS00639	k__Bacteria;p__Spirochaetes	Plant rhizosphere	3
506	377	43	1642.MS00639	k__Bacteria;p__OP3	Plant rhizosphere	3
507	377	59	1642.MS00639	k__Bacteria;p__Acidobacteria	Plant rhizosphere	3
508	377	24	1642.MS00639	k__Bacteria;p__WS2	Plant rhizosphere	3
509	377	29	1642.MS00639	k__Bacteria;p__Tenericutes	Plant rhizosphere	3
510	377	33	1642.MS00639	k__Bacteria;p__NC10	Plant rhizosphere	3
511	377	30	1642.MS00639	k__Bacteria;p__WS4	Plant rhizosphere	3
512	377	49	1642.MS00639	k__Bacteria;p__WS3	Plant rhizosphere	3
513	377	21	1642.MS00639	k__Bacteria;p__Lentisphaerae	Plant rhizosphere	3
514	377	16	1642.MS00639	k__Bacteria;p__KSB3	Plant rhizosphere	3
515	377	23	1642.MS00639	k__Bacteria;p__WS5	Plant rhizosphere	3
516	377	40	1642.MS00639	k__Bacteria;p__TM7	Plant rhizosphere	3
517	377	45	1642.MS00639	k__Bacteria;p__TM6	Plant rhizosphere	3
518	377	61	1642.MS00639	unclassified	Plant rhizosphere	3
519	377	18	1642.MS00639	k__Bacteria;p__TPD-58	Plant rhizosphere	3
520	377	62	1642.MS00639	k__Bacteria;p__Verrucomicrobia	Plant rhizosphere	3
521	377	34	1642.MS00639	k__Bacteria;p__NKB19	Plant rhizosphere	3
522	377	11	1642.MS00639	k__Bacteria;p__[Caldithrix]	Plant rhizosphere	3
523	377	58	1642.MS00639	k__Bacteria;p__Chloroflexi	Plant rhizosphere	3
524	377	37	1642.MS00639	k__Bacteria;p__OP11	Plant rhizosphere	3
525	377	67	1642.MS00639	k__Bacteria;p__Proteobacteria	Plant rhizosphere	3
526	377	31	1642.MS00639	k__Bacteria;p__OP8	Plant rhizosphere	3
527	377	52	1642.MS00639	k__Bacteria;p__OD1	Plant rhizosphere	3
528	377	39	1642.MS00639	k__Bacteria;p__GN04	Plant rhizosphere	3
529	377	47	1642.MS00639	k__Bacteria;p__Elusimicrobia	Plant rhizosphere	3
530	377	48	1642.MS00639	k__Archaea;p__Euryarchaeota	Plant rhizosphere	3
531	377	65	1642.MS00639	k__Bacteria;p__Actinobacteria	Plant rhizosphere	3
532	377	22	1642.MS00639	k__Bacteria;p__MVS-104	Plant rhizosphere	3
533	377	42	1642.MS00639	k__Bacteria;p__FCPU426	Plant rhizosphere	3
534	377	38	1642.MS00639	k__Archaea;p__[Parvarchaeota]	Plant rhizosphere	3
535	377	54	1642.MS00639	k__Bacteria;p__Nitrospirae	Plant rhizosphere	3
536	125	66	2229.S2.T12.EH5.Thomas.CMB.Seaweed.lane6.NoIndex.L006	k__Bacteria;p__Cyanobacteria	Plant surface	2
537	125	63	2229.S2.T12.EH5.Thomas.CMB.Seaweed.lane6.NoIndex.L006	k__Bacteria;p__Planctomycetes	Plant surface	2
538	125	60	2229.S2.T12.EH5.Thomas.CMB.Seaweed.lane6.NoIndex.L006	k__Bacteria;p__Firmicutes	Plant surface	2
539	125	64	2229.S2.T12.EH5.Thomas.CMB.Seaweed.lane6.NoIndex.L006	k__Bacteria;p__Bacteroidetes	Plant surface	2
540	125	61	2229.S2.T12.EH5.Thomas.CMB.Seaweed.lane6.NoIndex.L006	unclassified	Plant surface	2
541	125	62	2229.S2.T12.EH5.Thomas.CMB.Seaweed.lane6.NoIndex.L006	k__Bacteria;p__Verrucomicrobia	Plant surface	2
542	125	67	2229.S2.T12.EH5.Thomas.CMB.Seaweed.lane6.NoIndex.L006	k__Bacteria;p__Proteobacteria	Plant surface	2
543	125	65	2229.S2.T12.EH5.Thomas.CMB.Seaweed.lane6.NoIndex.L006	k__Bacteria;p__Actinobacteria	Plant surface	2
544	191	66	2229.W2.N1.7.HE3.Thomas.CMB.Seaweed.lane6.NoIndex.L006	k__Bacteria;p__Cyanobacteria	Plant surface	2
545	191	63	2229.W2.N1.7.HE3.Thomas.CMB.Seaweed.lane6.NoIndex.L006	k__Bacteria;p__Planctomycetes	Plant surface	2
546	191	60	2229.W2.N1.7.HE3.Thomas.CMB.Seaweed.lane6.NoIndex.L006	k__Bacteria;p__Firmicutes	Plant surface	2
547	191	64	2229.W2.N1.7.HE3.Thomas.CMB.Seaweed.lane6.NoIndex.L006	k__Bacteria;p__Bacteroidetes	Plant surface	2
548	191	50	2229.W2.N1.7.HE3.Thomas.CMB.Seaweed.lane6.NoIndex.L006	k__Bacteria;p__GN02	Plant surface	2
549	191	61	2229.W2.N1.7.HE3.Thomas.CMB.Seaweed.lane6.NoIndex.L006	unclassified	Plant surface	2
550	191	62	2229.W2.N1.7.HE3.Thomas.CMB.Seaweed.lane6.NoIndex.L006	k__Bacteria;p__Verrucomicrobia	Plant surface	2
551	191	67	2229.W2.N1.7.HE3.Thomas.CMB.Seaweed.lane6.NoIndex.L006	k__Bacteria;p__Proteobacteria	Plant surface	2
552	191	25	2229.W2.N1.7.HE3.Thomas.CMB.Seaweed.lane6.NoIndex.L006	k__Bacteria;p__[Thermi]	Plant surface	2
553	191	28	2229.W2.N1.7.HE3.Thomas.CMB.Seaweed.lane6.NoIndex.L006	k__Bacteria;p__SR1	Plant surface	2
554	191	65	2229.W2.N1.7.HE3.Thomas.CMB.Seaweed.lane6.NoIndex.L006	k__Bacteria;p__Actinobacteria	Plant surface	2
555	192	66	933.T.2.3.H.E.3	k__Bacteria;p__Cyanobacteria	Plant surface	2
556	192	63	933.T.2.3.H.E.3	k__Bacteria;p__Planctomycetes	Plant surface	2
557	192	64	933.T.2.3.H.E.3	k__Bacteria;p__Bacteroidetes	Plant surface	2
558	192	50	933.T.2.3.H.E.3	k__Bacteria;p__GN02	Plant surface	2
559	192	59	933.T.2.3.H.E.3	k__Bacteria;p__Acidobacteria	Plant surface	2
560	192	61	933.T.2.3.H.E.3	unclassified	Plant surface	2
561	192	62	933.T.2.3.H.E.3	k__Bacteria;p__Verrucomicrobia	Plant surface	2
562	192	58	933.T.2.3.H.E.3	k__Bacteria;p__Chloroflexi	Plant surface	2
563	192	67	933.T.2.3.H.E.3	k__Bacteria;p__Proteobacteria	Plant surface	2
564	192	25	933.T.2.3.H.E.3	k__Bacteria;p__[Thermi]	Plant surface	2
565	192	65	933.T.2.3.H.E.3	k__Bacteria;p__Actinobacteria	Plant surface	2
566	272	53	2382.HE003.C181.HA.1.553.root.4.12.lane7.NoIndex.L007.sequences	k__Bacteria;p__Chlamydiae	Plant rhizosphere	3
567	272	55	2382.HE003.C181.HA.1.553.root.4.12.lane7.NoIndex.L007.sequences	k__Archaea;p__Crenarchaeota	Plant rhizosphere	3
568	272	51	2382.HE003.C181.HA.1.553.root.4.12.lane7.NoIndex.L007.sequences	k__Bacteria;p__Chlorobi	Plant rhizosphere	3
569	272	66	2382.HE003.C181.HA.1.553.root.4.12.lane7.NoIndex.L007.sequences	k__Bacteria;p__Cyanobacteria	Plant rhizosphere	3
570	272	46	2382.HE003.C181.HA.1.553.root.4.12.lane7.NoIndex.L007.sequences	k__Bacteria;p__Fibrobacteres	Plant rhizosphere	3
571	272	56	2382.HE003.C181.HA.1.553.root.4.12.lane7.NoIndex.L007.sequences	k__Bacteria;p__Armatimonadetes	Plant rhizosphere	3
572	272	63	2382.HE003.C181.HA.1.553.root.4.12.lane7.NoIndex.L007.sequences	k__Bacteria;p__Planctomycetes	Plant rhizosphere	3
573	272	60	2382.HE003.C181.HA.1.553.root.4.12.lane7.NoIndex.L007.sequences	k__Bacteria;p__Firmicutes	Plant rhizosphere	3
574	272	64	2382.HE003.C181.HA.1.553.root.4.12.lane7.NoIndex.L007.sequences	k__Bacteria;p__Bacteroidetes	Plant rhizosphere	3
575	272	57	2382.HE003.C181.HA.1.553.root.4.12.lane7.NoIndex.L007.sequences	k__Bacteria;p__Gemmatimonadetes	Plant rhizosphere	3
576	272	44	2382.HE003.C181.HA.1.553.root.4.12.lane7.NoIndex.L007.sequences	k__Bacteria;p__Spirochaetes	Plant rhizosphere	3
577	272	59	2382.HE003.C181.HA.1.553.root.4.12.lane7.NoIndex.L007.sequences	k__Bacteria;p__Acidobacteria	Plant rhizosphere	3
578	272	49	2382.HE003.C181.HA.1.553.root.4.12.lane7.NoIndex.L007.sequences	k__Bacteria;p__WS3	Plant rhizosphere	3
579	272	40	2382.HE003.C181.HA.1.553.root.4.12.lane7.NoIndex.L007.sequences	k__Bacteria;p__TM7	Plant rhizosphere	3
580	272	45	2382.HE003.C181.HA.1.553.root.4.12.lane7.NoIndex.L007.sequences	k__Bacteria;p__TM6	Plant rhizosphere	3
581	272	61	2382.HE003.C181.HA.1.553.root.4.12.lane7.NoIndex.L007.sequences	unclassified	Plant rhizosphere	3
582	272	62	2382.HE003.C181.HA.1.553.root.4.12.lane7.NoIndex.L007.sequences	k__Bacteria;p__Verrucomicrobia	Plant rhizosphere	3
583	272	58	2382.HE003.C181.HA.1.553.root.4.12.lane7.NoIndex.L007.sequences	k__Bacteria;p__Chloroflexi	Plant rhizosphere	3
584	272	36	2382.HE003.C181.HA.1.553.root.4.12.lane7.NoIndex.L007.sequences	k__Bacteria;p__FBP	Plant rhizosphere	3
585	272	67	2382.HE003.C181.HA.1.553.root.4.12.lane7.NoIndex.L007.sequences	k__Bacteria;p__Proteobacteria	Plant rhizosphere	3
586	272	52	2382.HE003.C181.HA.1.553.root.4.12.lane7.NoIndex.L007.sequences	k__Bacteria;p__OD1	Plant rhizosphere	3
587	272	47	2382.HE003.C181.HA.1.553.root.4.12.lane7.NoIndex.L007.sequences	k__Bacteria;p__Elusimicrobia	Plant rhizosphere	3
588	272	48	2382.HE003.C181.HA.1.553.root.4.12.lane7.NoIndex.L007.sequences	k__Archaea;p__Euryarchaeota	Plant rhizosphere	3
589	272	65	2382.HE003.C181.HA.1.553.root.4.12.lane7.NoIndex.L007.sequences	k__Bacteria;p__Actinobacteria	Plant rhizosphere	3
590	272	42	2382.HE003.C181.HA.1.553.root.4.12.lane7.NoIndex.L007.sequences	k__Bacteria;p__FCPU426	Plant rhizosphere	3
591	272	54	2382.HE003.C181.HA.1.553.root.4.12.lane7.NoIndex.L007.sequences	k__Bacteria;p__Nitrospirae	Plant rhizosphere	3
592	347	53	1642.MS00630	k__Bacteria;p__Chlamydiae	Plant rhizosphere	3
593	347	55	1642.MS00630	k__Archaea;p__Crenarchaeota	Plant rhizosphere	3
594	347	41	1642.MS00630	k__Bacteria;p__Fusobacteria	Plant rhizosphere	3
595	347	51	1642.MS00630	k__Bacteria;p__Chlorobi	Plant rhizosphere	3
596	347	32	1642.MS00630	k__Bacteria;p__GOUTA4	Plant rhizosphere	3
597	347	66	1642.MS00630	k__Bacteria;p__Cyanobacteria	Plant rhizosphere	3
598	347	26	1642.MS00630	k__Bacteria;p__AC1	Plant rhizosphere	3
599	347	46	1642.MS00630	k__Bacteria;p__Fibrobacteres	Plant rhizosphere	3
600	347	56	1642.MS00630	k__Bacteria;p__Armatimonadetes	Plant rhizosphere	3
601	347	63	1642.MS00630	k__Bacteria;p__Planctomycetes	Plant rhizosphere	3
602	347	60	1642.MS00630	k__Bacteria;p__Firmicutes	Plant rhizosphere	3
603	347	19	1642.MS00630	k__Bacteria;p__GAL15	Plant rhizosphere	3
604	347	64	1642.MS00630	k__Bacteria;p__Bacteroidetes	Plant rhizosphere	3
605	347	57	1642.MS00630	k__Bacteria;p__Gemmatimonadetes	Plant rhizosphere	3
606	347	35	1642.MS00630	k__Bacteria;p__BRC1	Plant rhizosphere	3
607	347	50	1642.MS00630	k__Bacteria;p__GN02	Plant rhizosphere	3
608	347	44	1642.MS00630	k__Bacteria;p__Spirochaetes	Plant rhizosphere	3
609	347	43	1642.MS00630	k__Bacteria;p__OP3	Plant rhizosphere	3
610	347	59	1642.MS00630	k__Bacteria;p__Acidobacteria	Plant rhizosphere	3
611	347	24	1642.MS00630	k__Bacteria;p__WS2	Plant rhizosphere	3
612	347	33	1642.MS00630	k__Bacteria;p__NC10	Plant rhizosphere	3
613	347	30	1642.MS00630	k__Bacteria;p__WS4	Plant rhizosphere	3
614	347	49	1642.MS00630	k__Bacteria;p__WS3	Plant rhizosphere	3
615	347	45	1642.MS00630	k__Bacteria;p__TM6	Plant rhizosphere	3
616	347	61	1642.MS00630	unclassified	Plant rhizosphere	3
617	347	62	1642.MS00630	k__Bacteria;p__Verrucomicrobia	Plant rhizosphere	3
618	347	58	1642.MS00630	k__Bacteria;p__Chloroflexi	Plant rhizosphere	3
619	347	37	1642.MS00630	k__Bacteria;p__OP11	Plant rhizosphere	3
620	347	67	1642.MS00630	k__Bacteria;p__Proteobacteria	Plant rhizosphere	3
621	347	31	1642.MS00630	k__Bacteria;p__OP8	Plant rhizosphere	3
622	347	52	1642.MS00630	k__Bacteria;p__OD1	Plant rhizosphere	3
623	347	39	1642.MS00630	k__Bacteria;p__GN04	Plant rhizosphere	3
624	347	47	1642.MS00630	k__Bacteria;p__Elusimicrobia	Plant rhizosphere	3
625	347	48	1642.MS00630	k__Archaea;p__Euryarchaeota	Plant rhizosphere	3
626	347	28	1642.MS00630	k__Bacteria;p__SR1	Plant rhizosphere	3
627	347	65	1642.MS00630	k__Bacteria;p__Actinobacteria	Plant rhizosphere	3
628	347	22	1642.MS00630	k__Bacteria;p__MVS-104	Plant rhizosphere	3
629	347	42	1642.MS00630	k__Bacteria;p__FCPU426	Plant rhizosphere	3
630	347	38	1642.MS00630	k__Archaea;p__[Parvarchaeota]	Plant rhizosphere	3
631	347	54	1642.MS00630	k__Bacteria;p__Nitrospirae	Plant rhizosphere	3
632	157	66	933.T.2.2.S.E.2	k__Bacteria;p__Cyanobacteria	Plant surface	2
633	157	63	933.T.2.2.S.E.2	k__Bacteria;p__Planctomycetes	Plant surface	2
634	157	64	933.T.2.2.S.E.2	k__Bacteria;p__Bacteroidetes	Plant surface	2
635	157	50	933.T.2.2.S.E.2	k__Bacteria;p__GN02	Plant surface	2
636	157	61	933.T.2.2.S.E.2	unclassified	Plant surface	2
637	157	62	933.T.2.2.S.E.2	k__Bacteria;p__Verrucomicrobia	Plant surface	2
638	157	67	933.T.2.2.S.E.2	k__Bacteria;p__Proteobacteria	Plant surface	2
639	157	52	933.T.2.2.S.E.2	k__Bacteria;p__OD1	Plant surface	2
640	157	65	933.T.2.2.S.E.2	k__Bacteria;p__Actinobacteria	Plant surface	2
641	126	66	2229.W2.N23.ES3.Thomas.CMB.Seaweed.lane5.NoIndex.L005	k__Bacteria;p__Cyanobacteria	Plant surface	2
642	126	63	2229.W2.N23.ES3.Thomas.CMB.Seaweed.lane5.NoIndex.L005	k__Bacteria;p__Planctomycetes	Plant surface	2
643	126	64	2229.W2.N23.ES3.Thomas.CMB.Seaweed.lane5.NoIndex.L005	k__Bacteria;p__Bacteroidetes	Plant surface	2
644	126	50	2229.W2.N23.ES3.Thomas.CMB.Seaweed.lane5.NoIndex.L005	k__Bacteria;p__GN02	Plant surface	2
645	126	61	2229.W2.N23.ES3.Thomas.CMB.Seaweed.lane5.NoIndex.L005	unclassified	Plant surface	2
646	126	62	2229.W2.N23.ES3.Thomas.CMB.Seaweed.lane5.NoIndex.L005	k__Bacteria;p__Verrucomicrobia	Plant surface	2
647	126	67	2229.W2.N23.ES3.Thomas.CMB.Seaweed.lane5.NoIndex.L005	k__Bacteria;p__Proteobacteria	Plant surface	2
648	126	65	2229.W2.N23.ES3.Thomas.CMB.Seaweed.lane5.NoIndex.L005	k__Bacteria;p__Actinobacteria	Plant surface	2
649	127	66	2229.S1.T11.PS1.Thomas.CMB.Seaweed.lane6.NoIndex.L006	k__Bacteria;p__Cyanobacteria	Plant surface	2
650	127	63	2229.S1.T11.PS1.Thomas.CMB.Seaweed.lane6.NoIndex.L006	k__Bacteria;p__Planctomycetes	Plant surface	2
651	127	20	2229.S1.T11.PS1.Thomas.CMB.Seaweed.lane6.NoIndex.L006	k__Bacteria;p__WPS-2	Plant surface	2
652	127	64	2229.S1.T11.PS1.Thomas.CMB.Seaweed.lane6.NoIndex.L006	k__Bacteria;p__Bacteroidetes	Plant surface	2
653	127	50	2229.S1.T11.PS1.Thomas.CMB.Seaweed.lane6.NoIndex.L006	k__Bacteria;p__GN02	Plant surface	2
654	127	61	2229.S1.T11.PS1.Thomas.CMB.Seaweed.lane6.NoIndex.L006	unclassified	Plant surface	2
655	127	62	2229.S1.T11.PS1.Thomas.CMB.Seaweed.lane6.NoIndex.L006	k__Bacteria;p__Verrucomicrobia	Plant surface	2
656	127	67	2229.S1.T11.PS1.Thomas.CMB.Seaweed.lane6.NoIndex.L006	k__Bacteria;p__Proteobacteria	Plant surface	2
657	246	55	933.T.3.1.H.E.3	k__Archaea;p__Crenarchaeota	Plant surface	2
658	246	66	933.T.3.1.H.E.3	k__Bacteria;p__Cyanobacteria	Plant surface	2
659	246	56	933.T.3.1.H.E.3	k__Bacteria;p__Armatimonadetes	Plant surface	2
660	246	63	933.T.3.1.H.E.3	k__Bacteria;p__Planctomycetes	Plant surface	2
661	246	60	933.T.3.1.H.E.3	k__Bacteria;p__Firmicutes	Plant surface	2
662	246	64	933.T.3.1.H.E.3	k__Bacteria;p__Bacteroidetes	Plant surface	2
663	246	57	933.T.3.1.H.E.3	k__Bacteria;p__Gemmatimonadetes	Plant surface	2
664	246	50	933.T.3.1.H.E.3	k__Bacteria;p__GN02	Plant surface	2
665	246	27	933.T.3.1.H.E.3	k__Bacteria;p__AD3	Plant surface	2
666	246	59	933.T.3.1.H.E.3	k__Bacteria;p__Acidobacteria	Plant surface	2
667	246	49	933.T.3.1.H.E.3	k__Bacteria;p__WS3	Plant surface	2
668	246	61	933.T.3.1.H.E.3	unclassified	Plant surface	2
669	246	62	933.T.3.1.H.E.3	k__Bacteria;p__Verrucomicrobia	Plant surface	2
670	246	58	933.T.3.1.H.E.3	k__Bacteria;p__Chloroflexi	Plant surface	2
671	246	67	933.T.3.1.H.E.3	k__Bacteria;p__Proteobacteria	Plant surface	2
672	246	47	933.T.3.1.H.E.3	k__Bacteria;p__Elusimicrobia	Plant surface	2
673	246	65	933.T.3.1.H.E.3	k__Bacteria;p__Actinobacteria	Plant surface	2
674	246	42	933.T.3.1.H.E.3	k__Bacteria;p__FCPU426	Plant surface	2
675	246	54	933.T.3.1.H.E.3	k__Bacteria;p__Nitrospirae	Plant surface	2
676	159	55	910.CuracaoTurf2C	k__Archaea;p__Crenarchaeota	Plant corpus	1
677	159	41	910.CuracaoTurf2C	k__Bacteria;p__Fusobacteria	Plant corpus	1
678	159	66	910.CuracaoTurf2C	k__Bacteria;p__Cyanobacteria	Plant corpus	1
679	159	60	910.CuracaoTurf2C	k__Bacteria;p__Firmicutes	Plant corpus	1
680	159	64	910.CuracaoTurf2C	k__Bacteria;p__Bacteroidetes	Plant corpus	1
681	159	61	910.CuracaoTurf2C	unclassified	Plant corpus	1
682	159	67	910.CuracaoTurf2C	k__Bacteria;p__Proteobacteria	Plant corpus	1
683	159	31	910.CuracaoTurf2C	k__Bacteria;p__OP8	Plant corpus	1
684	159	65	910.CuracaoTurf2C	k__Bacteria;p__Actinobacteria	Plant corpus	1
685	356	53	1642.MS00635	k__Bacteria;p__Chlamydiae	Plant rhizosphere	3
686	356	55	1642.MS00635	k__Archaea;p__Crenarchaeota	Plant rhizosphere	3
687	356	41	1642.MS00635	k__Bacteria;p__Fusobacteria	Plant rhizosphere	3
688	356	51	1642.MS00635	k__Bacteria;p__Chlorobi	Plant rhizosphere	3
689	356	32	1642.MS00635	k__Bacteria;p__GOUTA4	Plant rhizosphere	3
690	356	66	1642.MS00635	k__Bacteria;p__Cyanobacteria	Plant rhizosphere	3
691	356	26	1642.MS00635	k__Bacteria;p__AC1	Plant rhizosphere	3
692	356	46	1642.MS00635	k__Bacteria;p__Fibrobacteres	Plant rhizosphere	3
693	356	56	1642.MS00635	k__Bacteria;p__Armatimonadetes	Plant rhizosphere	3
694	356	63	1642.MS00635	k__Bacteria;p__Planctomycetes	Plant rhizosphere	3
695	356	60	1642.MS00635	k__Bacteria;p__Firmicutes	Plant rhizosphere	3
696	356	64	1642.MS00635	k__Bacteria;p__Bacteroidetes	Plant rhizosphere	3
697	356	57	1642.MS00635	k__Bacteria;p__Gemmatimonadetes	Plant rhizosphere	3
698	356	35	1642.MS00635	k__Bacteria;p__BRC1	Plant rhizosphere	3
699	356	50	1642.MS00635	k__Bacteria;p__GN02	Plant rhizosphere	3
700	356	44	1642.MS00635	k__Bacteria;p__Spirochaetes	Plant rhizosphere	3
701	356	43	1642.MS00635	k__Bacteria;p__OP3	Plant rhizosphere	3
702	356	59	1642.MS00635	k__Bacteria;p__Acidobacteria	Plant rhizosphere	3
703	356	24	1642.MS00635	k__Bacteria;p__WS2	Plant rhizosphere	3
704	356	29	1642.MS00635	k__Bacteria;p__Tenericutes	Plant rhizosphere	3
705	356	33	1642.MS00635	k__Bacteria;p__NC10	Plant rhizosphere	3
706	356	49	1642.MS00635	k__Bacteria;p__WS3	Plant rhizosphere	3
707	356	21	1642.MS00635	k__Bacteria;p__Lentisphaerae	Plant rhizosphere	3
708	356	45	1642.MS00635	k__Bacteria;p__TM6	Plant rhizosphere	3
709	356	61	1642.MS00635	unclassified	Plant rhizosphere	3
710	356	18	1642.MS00635	k__Bacteria;p__TPD-58	Plant rhizosphere	3
711	356	62	1642.MS00635	k__Bacteria;p__Verrucomicrobia	Plant rhizosphere	3
712	356	34	1642.MS00635	k__Bacteria;p__NKB19	Plant rhizosphere	3
713	356	58	1642.MS00635	k__Bacteria;p__Chloroflexi	Plant rhizosphere	3
714	356	37	1642.MS00635	k__Bacteria;p__OP11	Plant rhizosphere	3
715	356	67	1642.MS00635	k__Bacteria;p__Proteobacteria	Plant rhizosphere	3
716	356	31	1642.MS00635	k__Bacteria;p__OP8	Plant rhizosphere	3
717	356	52	1642.MS00635	k__Bacteria;p__OD1	Plant rhizosphere	3
718	356	39	1642.MS00635	k__Bacteria;p__GN04	Plant rhizosphere	3
719	356	47	1642.MS00635	k__Bacteria;p__Elusimicrobia	Plant rhizosphere	3
720	356	48	1642.MS00635	k__Archaea;p__Euryarchaeota	Plant rhizosphere	3
721	356	28	1642.MS00635	k__Bacteria;p__SR1	Plant rhizosphere	3
722	356	65	1642.MS00635	k__Bacteria;p__Actinobacteria	Plant rhizosphere	3
723	356	42	1642.MS00635	k__Bacteria;p__FCPU426	Plant rhizosphere	3
724	356	38	1642.MS00635	k__Archaea;p__[Parvarchaeota]	Plant rhizosphere	3
725	356	54	1642.MS00635	k__Bacteria;p__Nitrospirae	Plant rhizosphere	3
726	129	66	2229.W2.T33.PS5.Thomas.CMB.Seaweed.lane6.NoIndex.L006	k__Bacteria;p__Cyanobacteria	Plant surface	2
727	129	63	2229.W2.T33.PS5.Thomas.CMB.Seaweed.lane6.NoIndex.L006	k__Bacteria;p__Planctomycetes	Plant surface	2
728	129	64	2229.W2.T33.PS5.Thomas.CMB.Seaweed.lane6.NoIndex.L006	k__Bacteria;p__Bacteroidetes	Plant surface	2
729	129	50	2229.W2.T33.PS5.Thomas.CMB.Seaweed.lane6.NoIndex.L006	k__Bacteria;p__GN02	Plant surface	2
730	129	61	2229.W2.T33.PS5.Thomas.CMB.Seaweed.lane6.NoIndex.L006	unclassified	Plant surface	2
731	129	62	2229.W2.T33.PS5.Thomas.CMB.Seaweed.lane6.NoIndex.L006	k__Bacteria;p__Verrucomicrobia	Plant surface	2
[truncated: 5,692 more rows]

## Sheet: Fig-3b_saline
	SAMPLE_RANK	OBSERVATION_RANK	SAMPLE_ID	OBSERVATION_ID	empo_3	METADATA_NUMERIC_CODE
[truncated: 8,296 more rows]

[truncated: 2 more sheets: Fig-3b_nonsaline, Fig-3c]
