# Supplementary material for: A communal catalogue reveals Earth’s multiscale microbial diversity
Source: Nature. 2017 Nov 1;551(7681):457–63. doi: 10.1038/nature24621 (PMC6192678; doi:10.1038/nature24621)
Supplement: Supplementary file 13 — Source data to Fig. 4 [file 41586_2017_BFnature24621_MOESM12_ESM.xlsx]

## Sheet: Fig-4a_genus
	Unnamed: 0	Animal surface	Animal corpus	Animal secretion	Animal proximal gut	Animal distal gut	Plant surface	Plant corpus	Plant rhizosphere	Soil (non-saline)	Sediment (non-saline)	Sediment (saline)	Surface (non-saline)	Surface (saline)	Aerosol (non-saline)	Water (non-saline)	Water (saline)	Intertidal (saline)	Hypersaline (saline)	Sterile water blank	Mock community
0	g__SAGMEG-1(28)	0	0	0	0	0	0	0	0.00714286	0.0119048	0.942593	0	0	0.0357143	0	0.0026455	0	0	0	0	0
1	g__DL1A-100(17)	0	0	0	0	0	0	0	0	0	0	0	0	0	0	0	0	0	1	0	0
2	g__Wolbachia(18)	0.0555556	0	0.555556	0	0	0.0277778	0.0833333	0.0555556	0	0.0138889	0	0.125	0	0.0833333	0	0	0	0	0	0
3	g__SHD-231(21)	0.0119048	0	0.0873016	0	0.326531	0	0	0	0.047619	0.0444925	0.351611	0.0187075	0.0562771	0.031746	0	0.0238095	0	0	0	0
4	g__Thermus(12)	0.025	0.00277778	0.0166667	0	0	0	0	0	0.0916667	0	0	0.808333	0.0166667	0.00555556	0	0.0333333	0	0	0	0
5	g__Gloeobacter(41)	0	0	0	0	0	0.0243902	0	0	0.0290118	0.0629212	0.0266075	0.818771	0.00250436	0	0.0357935	0	0	0	0	0
6	g__SGSH944(50)	0.002	0	0	0	0	0	0	0	0	0.000952381	0	0.00886957	0	0	0.0408696	0.947308	0	0	0	0
7	g__SargSea-WGS(20)	0	0	0	0	0	0	0	0	0	0	0.01	0	0	0	0.0664394	0.923561	0	0	0	0
8	g__ZA3312c(11)	0	0.00413223	0.0181818	0	0	0	0	0	0	0.00363636	0.0339394	0.00413223	0	0	0.0132231	0.904573	0	0.0181818	0	0
9	g__MB11C04(16)	0	0	0	0	0	0	0	0	0	0	0.0625	0.00416667	0	0	0.021875	0.911458	0	0	0	0
10	g__Sporomusa(22)	0	0	0.0568182	0	0	0	0.0113636	0.761258	0.0316716	0	0.0227273	0	0	0.0227273	0.0934343	0	0	0	0	0
11	g__Simkania(31)	0	0	0.0322581	0	0	0	0	0.0179211	0.0495275	0.075199	0.0552995	0.0250896	0.0337243	0	0.663571	0.0474096	0	0	0	0
12	g__Pseudoruegeria(14)	0	0.00111607	0.000558036	0.448856	0.0760108	0.249944	0	0	0.00243773	0	0.00522791	0.00156407	0.199777	0	0	0.0145089	0	0	0	0
13	g__Clostridium(11)	0.0989274	0.00185529	0.0354263	0.147168	0.0821783	0	0.0702554	0	0.0040107	0.0111317	0.0227273	0.200307	0	0.0124686	0.151206	0.162338	0	0	0	0
14	g__Persicirhabdus(38)	0	0.00729562	0	0.642614	0.0781266	0.0447571	0	0	0.000451128	0	0.0581405	0	0.126779	0.0267857	0	0.0150508	0	0	0	0
15	g__Acidaminococcus(16)	0.0152244	0.00892857	0	0.644231	0.20261	0	0	0	0.0416667	0	0.0104167	0	0	0.0769231	0	0	0	0	0	0
16	g__Butyrivibrio(36)	0.0082486	0	0.0763889	0.735804	0.144208	0	0	0	0	0	0.00146199	0	0	0.0338888	0	0	0	0	0	0
17	g__JTB248(26)	0	0	0.00384615	0	0	0.318681	0	0	0	0	0.144231	0	0.0464744	0	0	0.486767	0	0	0	0
18	g__Asteroleplasma(54)	0	0	0	0	0	0	0	0.603395	0.378086	0	0	0	0	0	0.0185185	0	0	0	0	0
19	g__Acholeplasma(28)	0.0714286	0	0.0892857	0	0	0	0	0	0	0.00892857	0.18771	0.0238095	0.12479	0.244048	0.0321429	0.217857	0	0	0	0
20	g__B-42(19)	0.118421	0	0.101347	0	0	0	0.0169173	0.0263158	0.164787	0.0526316	0.184211	0.0985276	0	0.0526316	0	0	0	0.184211	0	0
21	g__Pimelobacter(11)	0.243434	0	0.30101	0.131313	0	0	0.152525	0.010101	0.146465	0	0	0	0	0	0.0151515	0	0	0	0	0
22	g__Halorhodospira(13)	0	0	0.115385	0	0	0	0.0865385	0	0.00961538	0	0.222527	0.0961538	0	0	0.0769231	0.0769231	0	0.315934	0	0
23	g__FFCH10602(37)	0	0	0	0	0.00158983	0.0588235	0	0	0.751033	0.027027	0.0654705	0	0	0	0.003861	0.0921947	0	0	0	0
24	g__Photobacterium(13)	0.072028	0.0811189	0.0853147	0.0076049	0	0.449913	0	0	0	0	0.125787	0.0041958	0.0041958	0	0.0384615	0.131381	0	0	0	0
25	g__Tenacibaculum(42)	0.198597	0.000208855	0.000208855	0.0409103	0.00607787	0.438758	0	0	0.00222154	0.000417711	0.00843455	0.0238095	0.09089	0	0.00200019	0.187465	0	0	0	0
26	g__SJA-88(46)	0.00266798	0	0	0.0217391	0	0	0	0.4092	0.00498829	0.0908633	0.187875	0.00129922	0.135881	0	0.103095	0.0423913	0	0	0	0
27	g__Calothrix(18)	0.319444	0	0.0555556	0	0	0	0.0277778	0.138889	0	0.0659722	0	0.300694	0	0.0138889	0.0638889	0.0138889	0	0	0	0
28	g__Meiothermus(12)	0.00490196	0	0	0.0138889	0	0	0	0.152778	0.116013	0.288194	0	0.299224	0	0	0.125	0	0	0	0	0
29	g__Allobaculum(26)	0.235459	0.0447982	0.016856	0	0.153846	0	0.122458	0	0.100541	0.00377254	0.0119433	0.280469	0.00661269	0.0113122	0.00890075	0.0030303	0	0	0	0
30	g__Olivibacter(11)	0.642136	0	0.025974	0	0	0	0.012987	0.171717	0.106782	0	0	0.010101	0	0.030303	0	0	0	0	0	0
31	g__Blvii28(31)	0.0328341	0	0.0645161	0	0	0	0	0.16502	0.00434363	0.340391	0.222043	0.00806452	0.0158986	0.0276498	0.116551	0.00268817	0	0	0	0
32	g__LCP-6(44)	0	0	0	0	0	0	0	0.0284091	0	0.418037	0.376567	0.000668449	0.000668449	0	0.106985	0.0686654	0	0	0	0
33	g__Moryella(12)	0.0581197	0	0.398504	0.291667	0.133333	0	0	0	0	0	0	0.00555556	0	0.0897436	0.00641026	0.0166667	0	0	0	0
34	g__Leptospira(11)	0	0	0	0	0	0	0	0	0	0.166667	0.0909091	0.257576	0.127273	0	0.357576	0	0	0	0	0
35	g__Arthronema(16)	0	0	0	0	0	0	0	0.0416667	0.03125	0	0.0625	0.5625	0.25	0	0.0520833	0	0	0	0	0
36	g__Chroococcidiopsis(23)	0.0890269	0	0.0253623	0.0289855	0.00434783	0.115679	0.0507246	0	0.0444664	0.0615942	0	0.0913043	0.282298	0.147101	0.0456522	0.0134576	0	0	0	0
37	g__Candidatus Entotheonella(28)	0	0	0	0	0	0.0357143	0.0166396	0.025	0.206196	0.0357143	0.288961	0	0.265152	0	0.00324675	0.0811688	0	0.0422078	0	0
38	g__Tissierella_Soehngenia(12)	0.125694	0.0166667	0	0.0166667	0	0	0.0333333	0	0.135417	0.11875	0.289583	0	0.0763889	0.1875	0	0	0	0	0	0
39	g__Crenothrix(24)	0	0	0.000347222	0	0	0	0	0.0281863	0.0587124	0.398308	0.0276981	0.122854	0.0186298	0.0474299	0.240726	0.0571084	0	0	0	0
40	g__Halococcus(12)	0.182055	0	0.190215	0.0833333	0	0	0.0187658	0	0.0320549	0	0	0.32691	0	0	0.166667	0	0	0	0	0
41	g__Lentisphaera(11)	0	0.0909091	0	0	0	0.0555556	0	0	0	0	0.467055	0	0.020979	0	0	0.365501	0	0	0	0
42	g__Thalassospira(11)	0.00826446	0	0	0	0	0.0909091	0	0.0853994	0	0	0.0909091	0	0.030303	0	0.0991736	0.595041	0	0	0	0
43	g__Lutimonas(13)	0	0	0	0.158658	0	0.121033	0	0	0.000668896	0.00133779	0.539949	0.000668896	0.171264	0	0	0.00641955	0	0	0	0
44	g__Mariprofundus(25)	0	0	0	0	0	0	0	0	0	0.27424	0.310769	0	0.211336	0.04	0.06	0.103655	0	0	0	0
45	g__Cryomorpha(12)	0	0.0119048	0	0	0	0	0	0	0	0	0.276587	0.186111	0.393452	0	0.0277778	0	0	0.104167	0	0
46	g__Rubricoccus(47)	0.13273	0.0378251	0.0309908	0	0	0.0229207	0.0756501	0.0212766	0.0277778	0.0437352	0.14201	0.0515366	0.266395	0.0387707	0	0.0989039	0	0.00947776	0	0
47	g__Methylotenera(14)	0.125045	0	0.0205574	0	0.00466174	0	0.0138889	0.0996677	0.109465	0.0974218	0.0407737	0.0336813	0.306283	0.0180912	0.0506921	0.0797718	0	0	0	0
48	g__Magnetospirillum(26)	0.00591716	0	0.00295858	0	0	0	0	0.430039	0.0110325	0.00124069	0.0042735	0.0524091	0.0537241	0	0.395498	0.0429074	0	0	0	0
49	g__Parvibaculum(11)	0.0454545	0.0454545	0	0	0	0.012987	0.113636	0.0909091	0.156926	0.225108	0.0227273	0	0.0909091	0	0.030303	0.165584	0	0	0	0
50	g__Helicobacter(18)	0.540344	0	0.0555556	0.0462963	0.246693	0	0.0185185	0	0.0555556	0	0	0.0185185	0.0185185	0	0	0	0	0	0	0
51	g__Desulfosporosinus(42)	0.00032175	0	0.052381	0	0.00032175	0.000881834	0	0.321984	0.0771271	0.0987773	0.0689046	0	0.0878164	0	0.283548	0.00793651	0	0	0	0
52	g__Geothrix(13)	0.00128205	0	0	0	0	0.010989	0	0.288428	0.0673091	0.101612	0.08	0.0117949	0.00153846	0.0779487	0.357816	0.00128205	0	0	0	0
53	g__5-7N15(20)	0.0186555	0	0.00384615	0	0.608369	0	0	0	0	0	0	0.00333333	0	0.251827	0.113968	0	0	0	0	0
54	g__Pseudanabaena(61)	0.000372578	0	0.0160853	0	0.00163934	0	0	0	0.026288	0.143849	0.034101	0.481367	0.0681776	0	0.206576	0.0215441	0	0	0	0
55	g__Cytophaga(12)	0.173056	0	0.0173611	0.111111	0	0.00166667	0.0375	0.0902778	0.154861	0.0311111	0	0.0186111	0.0216667	0.00694444	0.330694	0.00513889	0	0	0	0
56	g__Adlercreutzia(40)	0.0392262	0.000925926	0.00542328	0.0416667	0.545628	0	0.0626852	0	0	0	0	0.0948148	0	0.0287037	0.180926	0	0	0	0	0
57	g__Sedimentibacter(17)	0.117647	0	0.0490196	0.0588235	0.0392157	0	0.0294118	0.0588235	0.232353	0.213725	0.0313725	0.0294118	0.140196	0	0	0	0	0	0	0
58	g__Polaribacter(25)	0.0210332	0.0122783	0.0003125	0.0601872	0.00142361	0.334354	0	0.000948704	0.00824921	0.000625	0.0175374	0.0449887	0.238338	0	0.00336876	0.256356	0	0	0	0
59	g__Rubritalea(48)	0.0225529	0.00939755	0	0.159628	0.0239517	0.380843	0	0	0.000443262	0.000963308	0.0939338	0.00209196	0.177765	0	0	0.128429	0	0	0	0
60	g__Aquimarina(28)	0.0142857	0	0.000372024	0.226897	0.0230655	0.479241	0	0	0.000372024	0	0.0428571	0.00714286	0.182106	0.0142857	0	0.009375	0	0	0	0
61	g__Caldicoprobacter(11)	0.030303	0	0.0909091	0.030303	0	0	0	0.0454545	0.227273	0	0.155844	0.113636	0.116883	0.189394	0	0	0	0	0	0
62	g__Rhodovibrio(17)	0	0	0	0	0	0	0	0	0.00735294	0.113725	0.369748	0.0220588	0.333333	0	0.0294118	0.0196078	0	0.104762	0	0
63	g__Sphingopyxis(15)	0.373105	0	0.0130719	0.00833333	0.0909477	0	0.0163399	0.107712	0.0143791	0	0.00261438	0.0896405	0.00833333	0.0330392	0.233595	0.00888889	0	0	0	0
64	g__Cetobacterium(15)	0.293067	0.00168776	0.0577208	0.0666667	0.112365	0.0666667	0.0333936	0	0.0247539	0	0.000843882	0.0526924	0.0333333	0.0031746	0.174169	0.02391	0	0.0555556	0	0
65	g__Owenweeksia(14)	0	0	0.00510204	0	0	0	0	0	0.0357143	0	0.0578231	0.0102041	0.503401	0	0.00510204	0.186224	0	0.196429	0	0
66	g__PSB-M-3(18)	0.198493	0	0	0	0.00205761	0	0	0	0.0576132	0.0134012	0.469227	0.0158142	0.0524825	0.118266	0.0726458	0	0	0	0	0
67	g__Natronomonas(19)	0	0	0.00814536	0	0	0	0.0240602	0	0.0221805	0	0.272807	0.152381	0.0105263	0	0.0037594	0	0	0.50614	0	0
68	g__Leptolyngbya(99)	0.0340835	0.0275373	0	0.0606061	0.010101	0.00505051	0.00372142	0.0522993	0.0772713	0.0277978	0.0610269	0.412718	0.088945	0.0363662	0.0856402	0.016835	0	0	0	0
69	g__Rudanella(32)	0.0750613	0.0364583	0.0625	0.0104167	0.0104167	0	0.0364583	0.00183824	0.137255	0.0114583	0	0.413879	0	0.0445772	0.153431	0.00625	0	0	0	0
70	g__Roseococcus(40)	0.08776	0.025	0.0427632	0.0040625	0.0396107	0.0015625	0.0278783	0.00621775	0.12015	0.0691912	0.0434089	0.400566	0.0379167	0.0171679	0.0731724	0.00357143	0	0	0	0
71	g__Methylocaldum(13)	0	0	0	0	0	0	0	0.115385	0.0384615	0.162393	0.153846	0.0769231	0	0.0192308	0.356838	0.0769231	0	0	0	0
72	g__Epulopiscium(51)	0.148577	0.00163399	0.015918	0.0902256	0.20378	0.0245098	0.0634507	0.0441176	0.0700952	0.104651	0.0313725	0.106471	0.0196078	0.0506536	0.00532822	0.0196078	0	0	0	0
73	g__Pseudoramibacter_Eubacterium(14)	0.297619	0	0.0221088	0.285823	0.188471	0	0.012605	0	0.00420168	0	0	0.0371148	0	0.00324675	0.0416667	0.107143	0	0	0	0
74	g__JG37-AG-70(13)	0	0	0	0	0	0	0	0.108764	0.599045	0.246652	0	0.021047	0	0	0.0076567	0.016835	0	0	0	0
75	g__Brachybacterium(11)	0.649378	0	0.0325822	0.00942761	0.0977726	0.0013468	0.00942761	0.00242165	0.00699301	0	0.000673401	0.0541181	0	0.13411	0.00174825	0	0	0	0	0
76	g__Shewanella(16)	0.0851204	0	0.0291375	0.00160256	0.00160256	0.0418019	0	0	0.00416667	0.00606685	0.164232	0.0204254	0.294305	0.0187354	0.0288462	0.303958	0	0	0	0
77	g__Nitrosopumilus(83)	0.0395869	0.0208526	0	0	0	0.00346037	0.0259911	0.0226979	0.0130798	0.0852502	0.285528	0.007434	0.205916	0.000308928	0.0606501	0.208315	0	0.0209282	0	0
78	g__Candidatus Portiera(33)	0.0011655	0.013468	0.00840428	0	0	0	0	0	0.004329	0.0020751	0.2631	0.0421329	0.0423656	0	0.113569	0.509391	0	0	0	0
79	g__Balneola(14)	0.0357143	0	0.00714286	0	0	0.00793651	0.00357143	0	0.00357143	0	0.332426	0.0107143	0.156463	0.00285714	0.00285714	0.34746	0	0.0892857	0	0
80	g__Coraliomargarita(34)	0.00416667	0	0	0.0147059	0	0.071456	0	0	0.00588235	0.0134804	0.269837	0	0.222673	0	0.0417367	0.329824	0	0.0262375	0	0
81	g__Arcobacter(110)	0.06234	0.016282	0.000649351	0.00909091	0.0018648	0.0766437	0.000649351	0.000454545	0.00435655	0	0.279076	0.0012987	0.153204	0.0214719	0.0738398	0.297952	0	0.000826446	0	0
82	g__MSBL3(16)	0	0	0	0	0	0.0563396	0	0	0	0.00390625	0.283303	0.000672043	0.0828685	0	0.1	0.397911	0	0.075	0	0
83	g__HTCC(30)	0.05	0	0	0	0	0	0.00208333	0	0	0.0225	0.334561	0.00642857	0.0712053	0.00112994	0.164484	0.347607	0	0	0	0
84	g__Actinomadura(12)	0.047043	0	0	0.127688	0.00268817	0.0166667	0.0235215	0.022043	0.35578	0	0	0.276882	0	0.127688	0	0	0	0	0	0
85	g__Halomonas(23)	0.0865745	0.0506755	0.0632972	0.0252109	0.00197628	0.00194679	0.00543478	0.00197628	0.0447299	0	0.367613	0.0914361	0.0462982	0.104374	0.00654829	0.0556073	0	0.0463011	0	0
86	g__KSA1(26)	0	0	0.0503149	0	0	0	0.00423535	0	0.0229675	0.0432692	0.39942	0.119063	0.152244	0	0	0.0384615	0	0.170024	0	0
87	g__Myroides(13)	0.514417	0	0.00404858	0	0.17879	0	0.0192308	0	0	0	0.00404858	0.00809717	0	0.271368	0	0	0	0	0	0
88	g__Niabella(18)	0.164135	0	0.0451332	0	0	0	0.120849	0.265591	0.0445402	0.104246	0.00271392	0.134533	0.0202746	0.00973819	0.0876068	0.00063857	0	0	0	0
89	g__Polynucleobacter(23)	0.00681118	0.000342349	0.00304223	0.00134346	0.000671729	0.029222	0.00289855	0	0.000658762	0.00279273	0.110487	0.0245319	0.589531	0.0948196	0.120991	0.0118556	0	0	0	0
90	g__Thiomicrospira(11)	0	0	0	0	0	0	0	0	0	0	0.0177717	0	0.653452	0	0	0.328776	0	0	0	0
91	g__Rhodocytophaga(16)	0.318061	0.00595238	0.00822368	0.129934	0	0	0.0843907	0.0311325	0.28266	0	0	0.0489897	0.0625	0.0281563	0	0	0	0	0	0
92	g__Sediminibacterium(73)	0.0879682	0.0128573	0.0321598	0.00684932	0.00273973	0.0287506	0.0601639	0.0409538	0.0705907	0.0328601	0.0199846	0.0798752	0.124431	0.110908	0.271504	0.0174034	0	0	0	0
93	g__Rickettsia(23)	0.0473194	0	0	0.00228833	0.0240275	0	0	0.0015528	0.00931677	0.0341615	0.00411034	0.0249409	0.228391	0.257033	0.345095	0.0217632	0	0	0	0
94	g__Dolichospermum(22)	0.0534188	0	0.0126263	0	0.0011655	0.02331	0.0157343	0	0	0.0617015	0.0456088	0.0501945	0.1736	0.205517	0.338316	0.018807	0	0	0	0
95	g__Oscillochloris(11)	0	0.0363636	0	0	0	0	0	0	0.181818	0	0.0454545	0.342424	0.121212	0	0.272727	0	0	0	0	0
96	g__Marinicella(14)	0	0	0	0.0795378	0.00105042	0.283533	0	0	0.00105042	0	0.396029	0	0.204275	0	0	0.0345238	0	0	0	0
97	g__Reichenbachiella(17)	0	0	0	0.032872	0	0.377595	0	0.0441176	0.0210084	0.00420168	0.425107	0.00420168	0.0845938	0	0.00630252	0	0	0	0	0
98	g__Glaciecola(35)	0	0.0122449	0	0.0204082	0.0571429	0.0643878	0	0	0	0	0.0776438	0.00408163	0.546662	0	0.00714286	0.196	0	0.0142857	0	0
99	g__Leptonema(43)	0	0	0	0	0	0	0	0.206977	0.0984496	0.15969	0.366279	0	0.145349	0	0	0.0232558	0	0	0	0
100	g__Fusibacter(47)	0.106738	0	0.0382388	0	0	0.0531915	0	0	0.00702888	0.0707109	0.407112	0.0446217	0.0794915	0.00236407	0.146699	0.0438048	0	0	0	0
101	g__Spirochaeta(135)	0.00270429	0	0.0010582	0	0	0	0.00152116	0.139061	0.0579002	0.0711958	0.396662	0.00463124	0.0488313	0	0.143483	0.0670252	0	0.0659259	0	0
102	g__Turneriella(36)	0.000171468	0	0.0138889	0	0	0	0	0.101578	0.0697531	0.133265	0.436043	0.0136831	0.0655007	0	0.0772291	0.0333333	0	0.0555556	0	0
103	g__Marinobacter(13)	0	0.0034965	0.0804196	0	0	0.0879121	0	0	0	0.010989	0.426407	0	0.039627	0.155511	0.0839161	0.0919081	0	0.0198135	0	0
104	g__Anaerospora(14)	0.0151515	0	0.00534759	0	0	0.0735294	0	0.00105042	0.0357143	0.00420168	0.386417	0.0270563	0.0696779	0.0745798	0.0869656	0.168488	0	0.0518207	0	0
105	g__Plesiocystis(79)	0.0176408	0	0.00097371	0.0126582	0	0.117773	0.0123301	0.029453	0.0822586	0.0790399	0.401742	0.0572124	0.0670349	0.000294377	0.054782	0.0372714	0	0.0295359	0	0
106	g__Verrucomicrobium(124)	0.00664461	0.0115352	0	0.00201613	0	0.259655	0	0	0.0146337	0.0740494	0.320994	0.0224274	0.0942073	0.00268817	0.0134855	0.157568	0	0.0200954	0	0
107	g__Bacteriovorax(88)	0	0.0227273	0.0170455	0.0140112	0.00284091	0.250902	0	0.0142045	0.0231818	0.0170455	0.401657	0.00613636	0.0661137	0	0.0288961	0.135238	0	0	0	0
108	g__Crocinitomix(49)	0.0261905	0.0044741	0.00170068	0.00540664	0.00136054	0.167525	0	0.0503227	0.0192301	0.0480551	0.388608	0.00196232	0.0996032	0	0.0364905	0.14907	0	0	0	0
109	g__Rhodopirellula(14)	0.0222222	0	0.0102041	0	0.00396825	0.0714286	0	0	0.0337302	0.0634921	0.216213	0.00396825	0.478345	0.00714286	0.0714286	0.0178571	0	0	0	0
110	g__Roseivirga(14)	0.0449236	0.000904159	0.000904159	0	0	0.18575	0	0.0978169	0.0131541	0.0382518	0.176988	0.0222802	0.172149	0	0.143977	0.0775716	0	0.0253293	0	0
111	g__Sulfurospirillum(20)	0.105921	0	0	0	0	0.125	0	0.0657895	0.059375	0.0166667	0.216667	0.00263158	0.178125	0	0.125658	0.104167	0	0	0	0
112	g__SC3-56(19)	0.00146199	0	0.0105263	0.0239234	0.00219298	0.215112	0	0.024812	0	0.0694444	0.130952	0.0538847	0.142607	0.0526316	0.121449	0.147243	0	0.0037594	0	0
113	g__Saprospira(66)	0.0378788	0	0	0.00229568	0.000459137	0.22396	0	0.0227273	0.00414863	0.041835	0.214348	0.00639731	0.191068	0	0.0886364	0.166246	0	0	0	0
114	g__Rubidimonas(21)	0.047619	0.0238095	0	0.00375292	0	0.176756	0	0	0.0238095	0	0.0815799	0	0.571244	0	0	0.0714286	0	0	0	0
115	g__Ulvibacter(20)	0.0100606	0.00151515	0	0	0	0.130769	0.00151515	0	0	0	0.257398	0	0.388515	0.00151515	0.00454545	0.204166	0	0	0	0
116	g__planctomycete(51)	0.0114364	0.00032144	0.00935143	0.00346021	0	0.114453	0.000192234	0	0.0196078	0.115286	0.215504	0.0179272	0.300704	0	0.00915033	0.0974208	0	0.0851852	0	0
117	g__Maribacter(28)	0.00968045	0.00298402	0	0.0442721	0.00331415	0.311793	0	0	0.0727513	0.0267857	0.158312	0	0.295654	0	0.00188964	0.0725634	0	0	0	0
118	g__Winogradskyella(32)	0.0497474	0.0106849	0.00013412	0.00130991	0.00013412	0.208902	0.00013412	0	0.0221726	0.0839168	0.142032	0.0150151	0.313473	0.00347222	0.0315182	0.117354	0	0	0	0
119	g__Lewinella(89)	0.0186746	0.000303674	0.0119382	0.0130118	0.000229305	0.184407	0.011236	0	0.00198731	0.0236758	0.16077	0.0245787	0.436372	0	0.0107343	0.0982513	0	0.00383044	0	0
120	g__Pelagicoccus(13)	0	0	0	0.0769231	0	0.025641	0	0	0	0.021978	0.317033	0	0.464103	0	0	0.0943223	0	0	0	0
121	g__Phaeobacter(31)	0.00156087	0.00164854	0	0.0951057	0.00221769	0.111481	0	0.000316256	0.0187524	0.00312175	0.332701	0.00279019	0.318402	0	0.00788206	0.103761	0	0.000260146	0	0
122	g__Octadecabacter(64)	0.0171451	0.000556848	0.00102457	0.121263	0.00305558	0.156929	0	0	0.00331575	0.00127282	0.295548	0.0150967	0.204267	0.000490747	0.0189039	0.153319	0	0.0078125	0	0
123	g__ArcF12(11)	0	0	0	0	0	0	0	0	0	0	0.30303	0	0.0606061	0	0	0	0	0.636364	0	0
124	g__Salinibacter(12)	0	0	0	0	0	0	0	0	0	0	0.363161	0	0	0	0	0	0	0.636839	0	0
125	g__Candidatus Scalindua(14)	0	0.00714286	0	0	0	0	0	0	0	0	0.768367	0	0.0142857	0	0.15068	0.0595238	0	0	0	0
126	g__Clostridiisalibacter(12)	0	0	0	0	0	0	0	0	0	0	0.513889	0.0833333	0.0833333	0.0833333	0	0.125	0	0.111111	0	0
127	g__mixed(14)	0	0.00892857	0	0	0	0.0015873	0	0	0	0.0373016	0.65	0	0.300595	0	0	0.0015873	0	0	0	0
128	g__Fulvivirga(14)	0	0	0	0	0	0.0334586	0	0	0	0.0714286	0.657281	0	0.211165	0	0	0.0266667	0	0	0	0
129	g__Halorhabdus(47)	0	0	0	0	0	0	0	0	0	0	0.489108	0	0	0	0	0	0	0.510892	0	0
130	g__Haloarcula(21)	0	0	0	0	0	0	0	0	0	0	0.529932	0	0	0	0	0	0	0.470068	0	0
131	g__Nitriliruptor(16)	0.015625	0	0	0	0	0	0.0625	0	0.0625	0	0.776042	0	0.0208333	0	0	0	0	0.0625	0	0
132	g__Halorubrum(17)	0	0	0	0	0	0	0	0	0	0.00840336	0.762045	0	0.0313725	0	0	0	0	0.198179	0	0
133	g__Halobacteriaceae(11)	0	0	0	0	0	0	0	0	0	0	0.825758	0	0.0227273	0	0	0	0	0.151515	0	0
134	g__Halanaerobacter(15)	0	0	0	0	0	0	0	0	0	0	0.627778	0	0	0	0	0.0222222	0	0.35	0	0
135	g__Halonotius(16)	0	0	0	0	0	0	0	0	0	0	0.697917	0	0	0	0	0	0	0.302083	0	0
136	g__Ucs1325(23)	0	0	0	0	0	0.108696	0	0	0	0	0.804348	0	0.0434783	0	0	0.0434783	0	0	0	0
137	g__Desulfobulbus(41)	0.0372443	0	0.0365854	0	0	0	0	0.0444905	0.00467899	0.0941419	0.623083	0.0141514	0.0806478	0.0243902	0.0308539	0.00973241	0	0	0	0
138	g__magnetite-containing(16)	0	0	0	0	0	0	0	0	0	0.0625	0.851935	0	0.0706845	0	0	0.014881	0	0	0	0
139	g__T78(25)	0.0226667	0	0	0	0	0	0	0	0.013193	0.0953889	0.740557	0.04	0.0595079	0.00210526	0.0135338	0.00733333	0	0.00571429	0	0
140	g__BD2-6(33)	0	0	0	0	0	0	0	0.0012987	0	0.27325	0.600446	0	0.0397591	0	0.038925	0.0463203	0	0	0	0
141	g__Desulfotalea(18)	0.00750751	0	0.00505051	0	0.00252525	0.0476727	0	0	0.0277778	0.0521851	0.485739	0	0.145304	0.00252525	0.023023	0.200689	0	0	0	0
142	g__WH1-8(15)	0	0	0	0	0	0	0	0	0	0	0.675572	0.0031746	0.142536	0	0.0166667	0.162051	0	0	0	0
143	g__so4B24(19)	0	0.00877193	0	0	0	0	0	0	0	0	0.615101	0.0105263	0.107241	0	0.0210526	0.237307	0	0	0	0
144	g__Nitrospina(83)	0	0	0	0	0	0	0.0120482	0	0	0.0533244	0.666612	0	0.0696787	0	0	0.198336	0	0	0	0
145	g__C1_B004(28)	0.00238095	0	0	0	0	0	0	0	0	0.0797619	0.541663	0.0714286	0.116188	0	0.0494048	0.139172	0	0	0	0
146	g__Desulfosarcina(16)	0.00115741	0	0	0	0	0	0	0	0	0.107044	0.551558	0	0.0933284	0	0.0737434	0.170044	0	0.003125	0	0
147	g__Sulfurimonas(79)	0.0126582	0.0135021	0	0	0	0	0	0	0.00590717	0.0622116	0.575912	0.00180832	0.118535	0	0.072393	0.137072	0	0	0	0
148	g__LCP-26(36)	0.00106838	0	0	0	0	0	0	0	0	0.0742165	0.643451	0	0.0240266	0	0.0903816	0.135992	0	0.0308642	0	0
149	g__Desulfococcus(149)	0.00304111	0.00645635	0.00134228	0	0.001566	0	0	0.00585723	0.000366077	0.150956	0.613151	0.0117799	0.035562	0	0.0380816	0.109344	0	0.0224961	0	0
150	g__Erythrobacter(11)	0.0228334	0.0266798	0.0198405	0.129633	0.0045933	0.0331073	0.0101435	0	0.0400104	0.00478469	0.217953	0.0849539	0.131225	0.0428015	0.0412731	0.143756	0	0.0464115	0	0
151	g__Inquilinus(36)	0.0149177	0.0138889	0.0132275	0.00277778	0	0.00396825	0.0172619	0.0468107	0.266167	0.0109127	0.111905	0.140248	0.119246	0.0536817	0.0386905	0.115741	0	0.0305556	0	0
152	g__Chloronema(17)	0.0588235	0	0.0588235	0.0588235	0	0	0.0392157	0	0.176471	0	0.147059	0.0784314	0.147059	0.0588235	0.0588235	0.117647	0	0	0	0
153	g__Caulobacter(12)	0.0236131	0.000291375	0.0480682	0.00189394	0.0439161	0	0.0149883	0.121527	0.211964	0.0222028	0.000874126	0.165897	0.00662005	0.262494	0.0328642	0.0427855	0	0	0	0
154	g__Geodermatophilus(12)	0.0464651	0	0.0201737	0.132985	0.0416667	0	0.0292271	0.0498932	0.26591	0	0.0573718	0.0218645	0	0.312026	0.0132386	0.00917874	0	0	0	0
155	g__Tannerella(14)	0.340077	0.0524205	0.304299	0	0.214286	0	0.0714286	0	0.0018797	0	0.0018797	0.0118503	0.0018797	0	0	0	0	0	0	0
156	g__Sarcina(13)	0.269886	0	0.00591716	0.0193294	0.287563	0	0.018146	0.0384615	0.0138067	0.0405405	0.0790021	0.0423157	0	0.185031	0	0	0	0	0	0
157	g__Rothia(26)	0.0794039	0.00248196	0.172823	0.000960309	0.00164213	0.00103644	0.000302847	0	0.000404858	0	0.0408907	0.0772487	0.000404858	0.619036	0.00225153	0.00111256	0	0	0	0
158	g__Neisseria(26)	0.129317	0.0627334	0.0396538	0.00158951	0.0405734	0.000371609	0.019974	0	0.000747287	0.00483499	0.00233273	0.00801808	0	0.684683	0.000898055	0.0042735	0	0	0	0
159	g__Amycolatopsis(14)	0.00198413	0	0	0.00198413	0	0.0753968	0.171429	0.2286	0.248696	0	0.00198413	0.0734127	0	0.125085	0	0.0714286	0	0	0	0
160	g__Candidatus Methanoregula(12)	0	0	0	0	0	0	0	0.363279	0.0343756	0.486748	0.0470156	0.000877193	0.000905797	0	0.065016	0.00178299	0	0	0	0
161	g__Anaerovorax(47)	0.0515223	0.0212766	0.0983507	0	0.131712	0	0.00193424	0.173317	0.0282014	0.0339078	0.151202	0.0485689	0.0418336	0.0212766	0.194678	0.00221868	0	0	0	0
162	g__Virgibacillus(11)	0.170563	0	0.0646832	0	0	0	0.0158127	0.0904762	0.0602991	0	0	0.163912	0	0.412121	0.022133	0	0	0	0	0
163	g__Emticicia(16)	0.148633	0	0.00449505	0.00231481	0	0	0.00231481	0.0629576	0.0406181	0.0435312	0.0446256	0.148621	0.0884175	0.000726744	0.399321	0.0134236	0	0	0	0
164	g__Legionella(135)	0.0250617	0.02	0.00493827	0.00617284	0.0108025	0	0.00740741	0.097478	0.127959	0.0605967	0.0255556	0.0969837	0.0614453	0.024537	0.395526	0.0355361	0	0	0	0
165	g__Tatlockia(37)	0.0405405	0	0	0	0.027027	0	0.027027	0.124324	0.118919	0.0426195	0.027027	0.0696466	0.0155925	0.0540541	0.404366	0.0488565	0	0	0	0
166	g__Dysgonomonas(30)	0.191863	0.00196078	0.303922	0.0444444	0.220556	0	0.00196078	0.05	0.05	0	0	0.00833333	0.0416667	0	0.0852941	0	0	0	0	0
167	g__Synechococcus(80)	0.0388228	0.000113636	0.00172348	0.000647841	0.0146504	0.0431573	0.0034157	0	0.00133759	0.0756035	0.154044	0.0506278	0.129034	0.0351431	0.284431	0.165657	0	0.00159091	0	0
168	g__Paulinella(12)	0.00520833	0	0	0	0	0	0	0	0	0.208333	0.121265	0.0833333	0.145833	0	0.210648	0.225379	0	0	0	0
169	g__Fluviicola(127)	0.0773948	0.0115125	0.0127851	0	0.00990165	0.0164887	0.00199665	0.126916	0.0548779	0.0459584	0.20131	0.0224187	0.0854855	0.00955818	0.238201	0.0850854	0	0.000109361	0	0
170	g__Ardenscatena(46)	0.0181159	0.0434783	0.0217391	0.0217391	0	0.0434783	0.117754	0.0514493	0.358696	0	0.0471014	0.0518116	0.0688406	0	0.0543478	0.101449	0	0	0	0
171	g__Planctomyces(708)	0.0240016	0.00217324	0.0143034	0.00955299	0.00744953	0.0275422	0.0129431	0.107827	0.131975	0.143091	0.16914	0.075165	0.154368	0.00827559	0.0506707	0.0523521	0	0.00916866	0	0
172	g__Selenomonas(27)	0.181685	0.0406753	0.190753	0.408163	0.0466248	0	0.00599686	0	0.000788022	0	0.00442081	0.0337749	0	0.0840413	0.00307664	0	0	0	0	0
173	g__Campylobacter(35)	0.161163	0.013547	0.133038	0.339883	0.142881	0	0.00238095	0	0.00204082	0	0.0308571	0.0485709	0	0.124723	0.000914998	0	0	0	0	0
174	g__Bulleidia(46)	0.209408	0.0010352	0.0743287	0.298921	0.225005	0	0	0	0.00521739	0	0	0.0254141	0.0217391	0.137259	0	0.00167224	0	0	0	0
175	g__Dialister(29)	0.142052	0.00252874	0.119256	0.270569	0.226065	0	0.020312	0	0.0186207	0	0.0344828	0.0604776	0.0344828	0.0629762	0.00817734	0	0	0	0	0
176	g__Euzebya(39)	0.0948718	0.0128205	0.0478632	0.0769231	0	0.0042735	0	0.025641	0.364316	0.00641026	0.103419	0.0459402	0.12906	0.042735	0.00641026	0.0393162	0	0	0	0
177	g__Rhizobium(11)	0.165415	0.00058651	0.019459	0.00861437	0.185337	0.0027972	0.0113917	0.156392	0.185855	0	0.00338371	0.0519058	0	0.108839	0.00911347	0.0909091	0	0	0	0
178	g__Asticcacaulis(17)	0.137691	0	0.0313455	0.0132353	0	0	0.197632	0.119017	0.10137	0.0263157	0.0053111	0.150472	0.032708	0.0196078	0.11638	0.0489133	0	0	0	0
179	g__Leadbetterella(18)	0.190824	0	0.117242	0	0	0.00219595	0	0.0998749	0.0138889	0.116369	0.100876	0.0601128	0.117681	0	0.15872	0.022216	0	0	0	0
180	g__Luteolibacter(57)	0.161304	0.0139786	0.0630566	0.046252	0.0240303	0.0320378	0.000610141	0.0359775	0.0400749	0.0718139	0.155711	0.0643955	0.0811582	0.0359409	0.128665	0.0449943	0	0	0	0
181	g__Mucispirillum(12)	0.183333	0	0.0833333	0.166667	0.5	0	0.0166667	0	0	0	0	0.0166667	0.0333333	0	0	0	0	0	0	0
182	g__Methylibium(13)	0.125876	0.00880205	0.00584293	0	0.00243427	0.00113187	0.00962411	0.152739	0.146855	0.17104	0.0199674	0.161171	0.116651	0.047199	0.0191357	0.0115308	0	0	0	0
183	g__Cohnella(17)	0.115868	0	0.0117647	0.101872	0.00681818	0.00681818	0.212886	0.093055	0.179059	0.00681818	0.0185829	0.0440971	0.102451	0.00441176	0.0837344	0.0117647	0	0	0	0
184	g__Cellulomonas(12)	0.120212	0.0454545	0.10808	0.107473	0.0149406	0.00378788	0.0138889	0.01085	0.26917	0.00757576	0.00378788	0.153466	0.0151515	0.122373	0.00378788	0	0	0	0	0
185	g__Rhodococcus(31)	0.363675	0	0.0316552	0.00293842	0.0532858	0.0241935	0.0336148	0.0194252	0.240578	0.000726533	0.00621186	0.00881204	0.0332752	0.0631494	0.0994528	0.0190061	0	0	0	0
186	g__Phormidium(30)	0.109536	0.0690476	0.00378788	0.0483659	0	0.00588235	0.0338624	0.0470899	0.11585	0.0931758	0.00790255	0.213303	0.0196078	0.220201	0.00840548	0.00398099	0	0	0	0
187	g__Methanosaeta(43)	0	0	0	0	0	0	0	0.659025	0.0260412	0.295946	0.0162958	0	0	0.00036914	0.00189939	0.000422833	0	0	0	0
188	g__Buchnera(25)	0.496667	0	0.05	0	0	0	0	0.04	0.01	0	0	0.02	0	0.32	0.0533333	0.01	0	0	0	0
189	g__Anaeroplasma(27)	0.0555556	0.0185185	0	0	0.83858	0	0	0	0	0	0	0	0	0.037037	0.0503086	0	0	0	0	0
190	g__Bacillus(34)	0.10213	0.0622873	0.0973201	0.0725117	0.0712766	0.0208582	0.0479903	0.0491659	0.093198	0.0800084	0.0443176	0.0550872	0.00585471	0.143377	0.0230992	0.0286347	0	0.00288281	0	0
191	g__Oribacterium(20)	0.0982969	0.0235754	0.262072	0.2	0.310417	0	0	0	0	0	0	0.00573268	0	0.0987697	0.000568182	0.000568182	0	0	0	0
192	g__Prevotella(405)	0.103488	0.0207673	0.105825	0.2505	0.122973	1.23457e-05	0.00697841	0	0.00820345	0.00271605	0.004583	0.0523058	0.00943311	0.293614	0.015004	0.00357804	0	1.92901e-05	0	0
193	g__[Eubacterium](36)	0.155295	0	0.0167037	0.21156	0.162534	0	0.0274539	0	0.0113135	0.00617284	0	0.0983192	0	0.252871	0.0253694	0.0324074	0	0	0	0
194	g__Treponema(158)	0.106288	0.00311627	0.236339	0.0802972	0.216188	0	0.000403986	0.055797	0.0195017	0.0363102	0.0375843	0.0151674	0.00528454	0.13201	0.0525483	0.00316456	0	0	0	0
195	g__Atopobium(32)	0.115203	0.0250947	0.193576	0.166756	0.205371	0	0.000236742	0	0.00307765	0	0.000473485	0.018125	0	0.268614	0	0.00347222	0	0	0	0
196	g__[Prevotella](99)	0.132679	0.00616873	0.193482	0.156434	0.242469	0	7.77001e-05	0	0.000531632	0.00120003	0.0225244	0.0244655	0.00224467	0.204749	0.0128959	7.77001e-05	0	0	0	0
197	g__Desulfomonile(30)	0	0	0	0	0	0	0	0.197651	0.0150618	0.286834	0.1	0	0.0344086	0	0.157711	0.191667	0	0.0166667	0	0
198	g__Glycomyces(16)	0.266914	0	0	0	0	0	0.029963	0.167503	0.232851	0	0	0.210508	0	0.0877976	0.00446429	0	0	0	0	0
199	g__Ethanoligenens(21)	0.107143	0	0.0119048	0	0.047619	0	0	0	0.603175	0.0634921	0	0	0	0.047619	0.119048	0	0	0	0	0
200	g__WCHB1-05(24)	0.025	0	0	0	0	0	0	0.116942	0.0923815	0.261601	0.0802492	0.0260417	0.136305	0	0.231097	0.0303819	0	0	0	0
201	g__Phaeospirillum(24)	0	0	0.0104167	0	0	0	0	0.218202	0.0851608	0.291667	0	0.0505952	0.0555556	0	0.274514	0.0138889	0	0	0	0
202	g__Syntrophus(34)	0.000948767	0	0	0	0	0	0	0.172473	0.163332	0.218028	0.00787742	0.00754413	0.0270229	0.0316742	0.323982	0.0471182	0	0	0	0
203	g__Azospirillum(31)	0.0636559	0.00645161	0.0483871	0.00129032	0.0320123	0	0.0251613	0.189585	0.196651	0.143226	0	0.00230415	0.00645161	0.00230415	0.280215	0.00230415	0	0	0	0
204	g__Rubrobacter(56)	0.105929	0.030996	0.0289494	0.11529	0.00483933	0	0.0152021	0.00043554	0.350442	0.000661376	0.012838	0.0671211	0.0184729	0.0978315	0.0949665	0.0560262	0	0	0	0
205	g__Arthrobacter(31)	0.316706	0.0900879	0.0148989	0.00250239	0.0977154	0.00188521	0.0437789	0.0157138	0.0207504	0.00297044	0.00399581	0.0868626	0.000946346	0.196207	0.103104	0.00187471	0	0	0	0
206	g__Ellin506(58)	0.108529	0.0172414	0.000478927	0	0	0.0296357	0.14735	0.113338	0.261481	0.0375254	0.00942493	0.126741	0.0125085	0.10816	0.0252874	0.00229885	0	0	0	0
207	g__Nevskia(23)	0.0592885	0	0.0886034	0	0	0.0144928	0.0942029	0.0535624	0.422272	0.0178372	0.00668896	0.0474308	0	0.0434783	0.134305	0.0178372	0	0	0	0
208	g__Actinoplanes(16)	0.0888889	0	0.0078125	0.0125	0.0798611	0	0.0105903	0.336458	0.23941	0	0.0104167	0.0840278	0	0.120833	0.00138889	0.0078125	0	0	0	0
209	g__Clostridium(49)	0.0384891	0	0.00157187	0.0365122	0.171469	0.00680272	0.00609756	0.229875	0.0527727	0.145485	0.0966214	0.0372862	0.0190167	0	0.11008	0.027512	0	0.0204082	0	0
210	g__Mycoplasma(37)	0.259475	0.000659196	0.122435	0.102102	0.243243	0.0810811	0	0	0	0	0.027027	0.0384951	0	0.125483	0	0	0	0	0	0
211	g__Finegoldia(18)	0.313288	0.152697	0.0410331	0.000649773	0.144087	0.000649773	0.00129955	0.000324886	0.000649773	0	0.0294022	0.197336	0.000324886	0.11566	0.00162443	0.000974659	0	0	0	0
212	g__Paenibacillus(300)	0.0812893	0.01	0.0296681	0.0910534	0.07341	0.00125345	0.0420502	0.0900787	0.223799	0.0170839	0.0202675	0.0714085	0.105764	0.0473405	0.0869141	0.0086191	0	0	0	0
213	g__Peptoniphilus(45)	0.409745	0.0695254	0.125064	0.00114669	0.174648	0	0.0232491	0	0.000151172	0	0.0461073	0.069451	0	0.0762558	0.00354055	0.00111535	0	0	0	0
214	g__Peptococcus(16)	0.373815	0	0.159358	0.0564516	0.234025	0	0	0	0.00367647	0	0	0.0841765	0	0.0884979	0	0	0	0	0	0
215	g__Proteiniclasticum(12)	0.243587	0	0	0	0	0	0.0833333	0	0.27868	0.0679919	0.10192	0.00833333	0.0131579	0.182164	0.0208333	0	0	0	0	0
216	g__Segetibacter(42)	0.172295	0.0114867	0.0232978	0	0.00901559	0.00273253	0.103206	0.0578008	0.269888	0.0205628	0.0307749	0.0573752	0.00952381	0.22766	0.00438161	0	0	0	0	0
217	g__Capnocytophaga(43)	0.363981	0.0121816	0.303484	0.0361791	0.071037	0	0.0313655	0	0.00380143	0.000458879	0.00603555	0.0677969	0	0.102042	0.00163738	0	0	0	0	0
218	g__Leuconostoc(12)	0.298188	0.00654717	0.314086	0.00292398	0.00947114	0	0.00438596	0	0	0	0	0.164232	0	0.192156	0.00800915	0	0	0	0	0
219	g__Anaerococcus(74)	0.350161	0.0369282	0.129498	0.00105017	0.0997405	0	0.000709973	0	0.0014418	0.00258769	0.0224269	0.182756	0	0.165599	0.00464454	0.00245663	0	0	0	0
220	g__Helcococcus(17)	0.314659	0	0.247852	0	0.103175	0	0.0235294	0	0.0143791	0	0	0.193464	0	0.102941	0	0	0	0	0	0
221	g__Edaphobacter(16)	0.0267094	0	0.012521	0	0	0.0138727	0.00385802	0.200971	0.356781	0.00406108	0.0174017	0.0268686	0.0729167	0.237358	0.0102339	0.0164474	0	0	0	0
222	g__Burkholderia(21)	0.0257789	0.00136054	0.0305865	0.00493197	0.0135569	0.00170068	0.0274895	0.163411	0.347417	0.00280355	0.0200442	0.0317955	0.0108844	0.290451	0.00344259	0.0243455	0	0	0	0
223	g__Brevibacterium(21)	0.471352	0.00445081	0.10853	0.00333691	0.0636166	0.0011139	0.0262422	0.00147193	0.0097267	0.047619	0	0.15742	0	0.09416	0.00680272	0.00415722	0	0	0	0
224	g__Psychrobacter(25)	0.464573	0.00402122	0.0576466	0.0422078	0.0834538	0.00593143	0.0141617	0	0.00649457	0.00625	0.0696399	0.0535633	0.0095016	0.122964	0.0474524	0.0121391	0	0	0	0
225	g__Mycoplana(20)	0.449947	0.00291554	0.0196719	0.000965161	0.0553192	0.000912972	0.0531215	0.00345777	0.0467092	0.00742579	0.0141242	0.117525	0.0468883	0.0652071	0.089973	0.0258366	0	0	0	0
226	g__Labrys(11)	0.0310245	0	0.0536316	0.0016835	0.0319865	0	0.0132275	0.0519481	0.2114	0.181818	0	0.0319865	0.00649351	0.00649351	0.378307	0	0	0	0	0
227	g__Agrobacterium(20)	0.112227	0.0517852	0.030091	0.0263554	0.118152	0.000126263	0.0872862	0.112421	0.143059	0.000637141	0.000922266	0.112012	0.00512973	0.114528	0.0782865	0.00698009	0	0	0	0
228	g__Clostridium(270)	0.0659497	0.0133035	0.0280995	0.067944	0.119028	0.0066094	0.0381486	0.177323	0.0764591	0.0930449	0.0420994	0.0602303	0.0101407	0.10225	0.086017	0.013353	0	0	0	0
229	g__Desulfovibrio(86)	0.0480268	0.0264271	0.00658915	0.0649225	0.0734198	0	0.00116279	0.202329	0.042565	0.0448966	0.0872093	0.0655898	0.0301268	0.10105	0.126141	0.0679175	0	0.0116279	0	0
230	g__Patulibacter(14)	0.32483	0	0.0377551	0.0272109	0.0302721	0	0.12449	0.00170068	0.171769	0	0	0.112925	0	0.0193878	0.147959	0.00170068	0	0	0	0
231	g__Sphingobium(24)	0.168425	0.00252525	0.0186891	0.000420875	0.0579453	0.000706215	0.173354	0.0734906	0.128048	0	0.0254209	0.0632265	0	0.140016	0.137977	0.00975504	0	0	0	0
232	g__Perlucidibaca(13)	0.0728022	0	0.0494505	0	0	0	0	0.00961538	0.421245	0.111722	0.0384615	0.010989	0.010989	0.115385	0.115385	0.043956	0	0	0	0
233	g__Nocardia(17)	0.0941877	0	0.0147059	0.0588235	0	0.032563	0.12542	0.161134	0.173599	0	0.0196078	0.0338235	0.0147059	0.0462185	0.156583	0.0686275	0	0	0	0
234	g__Candidatus Rhabdochlamydia(162)	0.00761584	0.00673401	0.00420875	0.00308642	0	0.00308642	0	0.0807767	0.288672	0.0857791	0.056571	0.103812	0.0107584	0	0.304055	0.0448446	0	0	0	0
235	g__heteroC45_4W(20)	0.075	0	0	0	0	0	0.025	0.04	0.2975	0.095	0	0.06	0	0.05	0.3375	0.02	0	0	0	0
236	g__Sporocytophaga(33)	0.0407021	0.0707071	0	0	0	0.00505051	0.010101	0.19246	0.206796	0.0480164	0.130707	0.140975	0.0824811	0.030303	0.0382814	0.00341929	0	0	0	0
237	g__Acidocella(26)	0.117327	0	0.00961538	0.0384615	0	0.00961538	0.0666667	0.0743778	0.384615	0.13009	0.0192308	0.00769231	0	0.0269231	0.102564	0.0128205	0	0	0	0
238	g__Telmatospirillum(23)	0.0350242	0	0	0	0	0	0.0108696	0.0512077	0.530676	0.118357	0.0268116	0.00724638	0	0	0.210145	0.00966184	0	0	0	0
239	g__Desulfobacca(61)	0.0163934	0	0	0	0	0	0	0.261124	0.0688662	0.36418	0.0887473	0.0125752	0.00277127	0	0.0401608	0.136985	0	0.00819672	0	0
240	g__Caloramator(31)	0.00537634	0.0129032	0.000848896	0.0142142	0	0	0.011828	0.415735	0.15392	0.107613	0.0205977	0.0662139	0.033107	0	0.119053	0.0385887	0	0	0	0
241	g__Methanocella(14)	0	0	0	0.00151976	0	0	0	0.533452	0.0194261	0.264137	0	0	0	0.00137363	0.0952381	0.0848531	0	0	0	0
242	g__GOUTA19(60)	0	0	0.000774359	0	0	0	0	0.482804	0.104318	0.274711	0.0358199	0.00456214	0.00061097	0	0.0844807	0.011919	0	0	0	0
243	g__4-29(56)	0.00528426	0	0.000819971	0	0	0	0	0.370068	0.130364	0.326221	0.0342168	0.00040647	0.0351472	0	0.0571472	0.0403246	0	0	0	0
244	g__Syntrophobacter(72)	0	0	0	0	0	0	0	0.301286	0.0872538	0.328939	0.0325306	0.0574424	0.0041336	0.00277778	0.123756	0.0618807	0	0	0	0
245	g__Syntrophomonas(27)	0	0	0	0	0	0	0	0.312551	0.20535	0.120988	0.0493827	0.00740741	0.0308642	0.17963	0.0938272	0	0	0	0	0
246	g__Geobacter(61)	0.0261746	0	0	0	0	0	0	0.346591	0.185035	0.165411	0.0501204	0.0300852	0.0171874	0.076171	0.0897656	0.0134584	0	0	0	0
247	g__Anaeromyxobacter(93)	0.00809222	0	0.00385762	0.00942895	0.000768049	0.0270426	0.00358423	0.387746	0.18696	0.223918	0.00980022	0.0170274	0.022148	0.0178939	0.0717163	0.0100162	0	0	0	0
248	g__Kaistobacter(29)	0.0824381	0.00504104	0.0416364	0.0101304	0.0141118	0.035404	0.0253768	0.112382	0.331714	0.00291858	0.00488525	0.043779	0.00498414	0.191408	0.0931822	0.000608571	0	0	0	0
249	g__Balneimonas(30)	0.102796	0.000215054	0.0062665	0.0275691	0.0364527	0.0150242	0.00650412	0.0662814	0.402112	0	0.000843985	0.0394799	0	0.181869	0.113741	0.000843985	0	0	0	0
250	g__Brevibacillus(16)	0.222222	0.00625	0.075	0.0201389	0	0	0.164286	0.04375	0.165848	0.0078125	0.0208333	0.05	0.0167411	0.0993056	0.0390625	0.06875	0	0	0	0
251	g__Pontibacter(24)	0.299805	0.00168269	0.078593	0	0.00285326	0.0416667	0.072331	0.000641026	0.142661	0.0288194	0.0705941	0.103862	0.04375	0.0463735	0.0612386	0.00384615	0	0.00128205	0	0
252	g__Deinococcus(138)	0.308477	0.0303365	0.11605	0.00112538	0.0117322	0.000557414	0.140431	0.0057971	0.0353322	0.00724638	0.000381388	0.159577	0.000805153	0.0778731	0.104278	0	0	0	0	0
253	g__Janthinobacterium(19)	0.178773	0.00665485	0.0255733	0.058852	0.0126349	0.0122082	0.0415221	0.107292	0.138501	0.00379228	0.00228906	0.0737208	0.00492643	0.285663	0.0422593	0.00533792	0	0	0	0
254	g__Nocardioides(32)	0.142009	0.0224924	0.0839885	0.0243193	0.00607984	0.000982184	0.0266488	0.144865	0.16229	0.020544	0.00213822	0.0311529	0.004993	0.263617	0.0458208	0.0180593	0	0	0	0
255	g__Dyadobacter(41)	0.201658	0.0046748	0.0695901	0.000364033	0.0232719	0.0247543	0.0589262	0.130592	0.136789	0.000364033	0.0269454	0.0764056	0	0.18581	0.0598544	0	0	0	0	0
256	g__Stenotrophomonas(13)	0.189793	0.0144974	0.0387972	0.00794275	0.0569356	0.00404858	0.00551099	0.108514	0.128152	0	0.00404858	0.0974636	0.0824278	0.204549	0.0487808	0.00853983	0	0	0	0
257	g__Lutibacterium(45)	0.28368	0	0.0453648	0.000617284	0	0	0.108966	0.0444444	0.0891358	0.0204345	0.0836123	0.0726375	0.079596	0.12562	0.0444108	0.00148148	0	0	0	0
258	g__Roseomonas(34)	0.319224	0.00071736	0.0870017	0	0.0210867	0.00367647	0.117399	0.0594926	0.11626	0.000386997	0.00638086	0.139053	0.00238101	0.0933802	0.0331726	0.000386997	0	0	0	0
259	g__Devosia(46)	0.241706	0.0310966	0.0284959	0.0242328	0.00911297	0.0222984	0.0799362	0.078601	0.156818	0.0150319	0.0620507	0.0644846	0.0194959	0.111448	0.0493636	0.00582765	0	0	0	0
260	g__Sphingomonas(128)	0.219805	0.0744783	0.0332187	0.0153091	0.0542355	0.00860762	0.0926885	0.0593491	0.136313	0.0126344	0.0312781	0.0542553	0.0182599	0.1249	0.042881	0.0217864	0	0	0	0
261	g__Sphingobacterium(46)	0.383208	0.0326762	0.0749268	0.00470953	0.0313579	0.000557414	0.0455537	0.0673743	0.0515654	0.00107901	0.00724638	0.0276175	0.0230462	0.131314	0.0738795	0.0438884	0	0	0	0
262	g__Larkinella(17)	0.355392	0.0147059	0.0490196	0	0.00490196	0	0.0612745	0.132353	0.115196	0	0	0.0563725	0	0.122549	0.0882353	0	0	0	0	0
263	g__Pedobacter(42)	0.30946	0.0373268	0.0669842	0.00906014	0.0116815	0.00924727	0.0504901	0.0673653	0.107361	0.00747391	0.0165897	0.0739535	0.0245669	0.14425	0.0567358	0.00745357	0	0	0	0
264	g__Pseudomonas(67)	0.153302	0.0864253	0.017421	0.0179709	0.026809	0.031476	0.0100274	0.0412652	0.0888806	0.0178437	0.0272259	0.0954274	0.0574158	0.214543	0.0744558	0.0395106	0	0	0	0
265	g__Rubellimicrobium(50)	0.300585	0.00687037	0.0611922	0.096747	0.002	0.0004	0.0927682	0.00282258	0.0703906	0	0.0025	0.115976	0.004	0.213838	0.0299103	0	0	0	0	0
266	g__Hymenobacter(149)	0.262048	0.00325656	0.0596916	0.0134228	0.0155777	0.0224561	0.093961	0.0117135	0.0943332	0.00530324	0.00360138	0.120658	0.000159795	0.22546	0.0681853	0.000172087	0	0	0	0
267	g__Spirosoma(120)	0.210526	0.0263194	0.037521	0.00833333	0.0327183	0	0.0687476	0.0179812	0.116321	0.00416667	0.00416667	0.12342	0.0458333	0.194401	0.109545	0	0	0	0	0
268	g__Paracoccus(28)	0.26027	0.00205307	0.0920888	0.0138591	0.0744627	0.0233361	0.0545473	0.0153315	0.0360855	0.00592186	0.019472	0.11785	0.0366084	0.142162	0.043435	0.0625166	0	0	0	0
269	g__Chryseobacterium(54)	0.247905	0.0169435	0.159679	0.028258	0.107912	0.000356063	0.0726215	0.0355436	0.0868732	0	0.00799454	0.0498862	0.0071321	0.12956	0.0411245	0.00821031	0	0	0	0
270	g__Candidatus Xiphinematobacter(134)	0.0371012	0.00226164	0.024139	0.0191447	0.0119398	0.0260394	0.00803674	0.0939809	0.226578	0.018144	0.0687098	0.0944972	0.105525	0.00238448	0.239942	0.0215761	0	0	0	0
271	g__Nostocoida(16)	0.0136792	0.0104167	0.0252752	0.126179	0	0	0	0.203402	0.349057	0.0818452	0.0178571	0.0764544	0	0.0125	0.0833333	0	0	0	0	0
272	g__Adhaeribacter(58)	0.227001	0.00369111	0.0316827	0.00518158	0.000545317	0.000392761	0.0809474	0.0290808	0.428188	0	0.00326632	0.0200146	0.0140805	0.145033	0.00594574	0.00494891	0	0	0	0
273	g__Afifella(34)	0.165065	0	0.0622549	0.010084	0.00735294	0	0.0234978	0.116209	0.465437	0.0752995	0	0.0335437	0.029735	0.00509784	0.00432288	0.00210084	0	0	0	0
274	g__Conexibacter(17)	0.155829	0	0.0373649	0.0398159	0.0196078	0.00060024	0.0183073	0.111378	0.451934	0.00120048	0.00120048	0.0527311	0	0.0346405	0.0741897	0.00120048	0	0	0	0
275	g__Skermanella(39)	0.175646	0.000179308	0.00168256	0.000179308	0.000548549	0.00149263	0.0269907	0.09292	0.459716	0.0160062	0.00256998	0.0159163	0.000738483	0.0903464	0.0825888	0.0324786	0	0	0	0
276	g__Catellatospora(23)	0.00241546	0	0	0.0434783	0	0	0.0335404	0.355476	0.475925	0	0.00241546	0.0792961	0	0.00434783	0.00310559	0	0	0	0	0
277	g__Cellvibrio(30)	0.124454	0	0.0177634	0	0	0	0.0860043	0.142931	0.177543	0.0501015	0.0165853	0.0583884	0.107326	0.0773699	0.140084	0.00144928	0	0	0	0
278	g__Anaerolinea(52)	0.0224359	0	0.0192308	0	0	0	0	0.242153	0.18174	0.193688	0.110917	0.0433761	0.0843046	0.0512821	0.0398841	0.010989	0	0	0	0
279	g__Alicyclobacillus(57)	0.0691673	0.000423472	0.0592752	0.0290801	0.00395846	0.0164797	0.0286553	0.225194	0.238125	0.00554909	0.0750661	0.132961	0.0017125	0.0455234	0.0454141	0.0145831	0	0.00883243	0	0
280	g__Aeromicrobium(19)	0.136459	0.0269105	0.0668227	0.0161449	0.00178412	0.01093	0.0346355	0.161857	0.309879	0.0175439	0.0532263	0.0729097	0.000594707	0.0449425	0.0361393	0.00922021	0	0	0	0
281	g__Flavisolibacter(78)	0.270722	0.00763655	0.0475306	0.0206874	0.000609787	0.0123359	0.0424963	0.107126	0.26961	0.00247035	0.00392223	0.035203	0.00229151	0.139249	0.0236836	0.014426	0	0	0	0
282	g__Pseudonocardia(50)	0.204186	0.0205981	0.0228093	0.0116271	0.0231674	0.00469388	0.0346064	0.131718	0.269217	0.0108183	0.000926008	0.070104	0.0216563	0.104698	0.0446185	0.0245549	0	0	0	0
283	g__Virgisporangium(17)	0.08061	0	0.0694055	0	0	0	0.0102416	0.109273	0.416599	0.0392157	0	0.151154	0	0.0646786	0.0588235	0	0	0	0	0
284	g__Parachlamydia(20)	0	0	0	0	0	0	0	0.125	0.241667	0	0.05	0.25	0.1	0.05	0.183333	0	0	0	0	0
285	g__Candidatus Protochlamydia(51)	0.0147059	0	0.0273109	0.0335201	0	0	0.0294118	0.137691	0.204731	0.0511983	0.0230626	0.174261	0.0294118	0.0441176	0.203268	0.0273109	0	0	0	0
286	g__Novosphingobium(37)	0.0935207	0.00445081	0.0335786	0.0146495	0.0135711	0.0162383	0.0167137	0.148472	0.117923	0.126559	0.0488756	0.0775195	0.0229109	0.0721622	0.146371	0.046484	0	0	0	0
287	g__Flavobacterium(222)	0.174718	0.00532053	0.043678	0.00518752	0.0115152	0.0163523	0.0289892	0.0959748	0.124915	0.0676103	0.0419359	0.116081	0.0395643	0.0504741	0.162175	0.0155091	0	0	0	0
288	g__Peredibacter(33)	0.136434	0.0209366	0.054329	0	0.0406125	0	0.0488201	0.0538546	0.202183	0.0822751	0.0211451	0.101734	0.0158796	0.0653906	0.149066	0.00734036	0	0	0	0
289	g__Bdellovibrio(724)	0.0233875	0.000373276	0.00918343	0.00390917	0.00416684	0.0646898	0.0103386	0.1711	0.156733	0.131026	0.0704806	0.0738792	0.0843562	0.0122958	0.166623	0.0145803	0	0.00287753	0	0
290	g__Streptomyces(36)	0.08988	0.00999025	0.00440812	0.0294396	0.007726	0.0319593	0.0180666	0.233479	0.250537	0.00966776	0.0194133	0.0539392	0	0.105859	0.0925742	0.043061	0	0	0	0
291	g__Candidatus Koribacter(107)	0.000956308	0.00103842	0.00207459	0.0113229	0	0.0231349	0.0209115	0.254014	0.494673	0.0388443	0.034733	0.0190245	0	0.0169671	0.0298757	0.05243	0	0	0	0
292	g__Dokdonella(21)	0.0340514	0.031746	0.00400605	0.0053288	0.000396825	0.000992063	0.0102041	0.229059	0.464062	0.0247166	0.00853175	0.0345805	0.0111111	0.0399093	0.100907	0.000396825	0	0	0	0
293	g__Candidatus Nitrososphaera(118)	0.0279505	0.000636516	0.0181062	0.0107563	0.00023662	0.0450727	0.00626748	0.139427	0.445231	0.0195694	0.0333449	0.0843524	0.00235796	0.115357	0.0167275	0.0346075	0	0	0	0
294	g__DA101(168)	0.00797442	0.000670575	0.00334486	0.000365177	0.000525993	0.0726078	0.00937164	0.155891	0.430395	0.057307	0.0634674	0.0585503	0.0117975	0.0444442	0.0575935	0.025693	0	0	0	0
295	g__Haliangium(25)	0	0	0.02	0.00129032	0	0.00516129	0.0203297	0.0827106	0.493012	0.0707348	0.063871	0.0739399	0.01	0	0.107302	0.0416487	0	0.01	0	0
296	g__Chondromyces(30)	0.008	0	0.00666667	0.0277778	0	0	0	0.120716	0.381363	0.204127	0.0666667	0.0866667	0	0.025	0.0730159	0	0	0	0	0
297	g__Nannocystis(69)	0.0222594	0.029659	0.0295894	0	0.000301932	0.00557281	0.00931677	0.118839	0.407561	0.114255	0.0447557	0.0782965	0.0144928	0.00522907	0.10166	0.0182122	0	0	0	0
298	g__Candidatus Solibacter(185)	0.00738044	0.000284495	0.00951134	0.000919684	0.0002079	0.0124632	0.0169639	0.14314	0.430438	0.168373	0.0250028	0.0624451	0.00264247	0.014732	0.0726833	0.0328125	0	0	0	0
299	g__Hyphomicrobium(59)	0.0664107	0	0.0104835	0.000444853	0.0216603	0.0169492	0.00948822	0.0629791	0.149329	0.0934455	0.0786212	0.23152	0.102531	0.0138897	0.0991908	0.0430573	0	0	0	0
300	g__Sorangium(19)	0.00554017	0	0	0	0	0	0.00277008	0.191269	0.293075	0.234262	0.0526316	0.0976454	0	0	0.122807	0	0	0	0	0
301	g__Chitinophaga(52)	0.0530969	0	0.0192308	0	0	0.00728438	0.0119658	0.331977	0.375587	0.0126972	0.0195804	0.0595134	0.00034965	0.0892725	0.00662393	0.0128205	0	0	0	0
302	g__Pilimelia(24)	0.0449779	0	0.0352741	0.0156654	0.0208333	0	0.0553387	0.265651	0.361842	0.00342868	0.00110375	0.119016	0.000275938	0.0585909	0.0171155	0.000886525	0	0	0	0
303	g__Paludibacter(53)	0.0330776	0	0.0377358	0	0.0761974	0.00471698	0.0188679	0.0797818	0.171804	0.042287	0.136443	0.0319744	0.0547507	0.0713836	0.202782	0.0381976	0	0	0	0
304	g__Gemmatimonas(30)	0.116235	0.00129838	0.0280446	0.00151515	0	0.0047619	0.00828849	0.063884	0.193351	0.116384	0.0722352	0.19619	0.0228491	0.0236876	0.144958	0.00631746	0	0	0	0
305	g__Chthoniobacter(54)	0.0655467	0.0237527	0.0230304	0	0.00345566	0.000169895	0.0826361	0.197495	0.194071	0.100962	0.00579005	0.0981319	0.036137	0.00312614	0.156051	0.00964518	0	0	0	0
306	g__Methanobacterium(27)	0.00121433	0	0	0.0375587	0.0100309	0	0	0.144727	0.24655	0.178147	0.054264	0.050843	0.0393046	0.037037	0.0990454	0.101278	0	0	0	0
307	g__Caldilinea(68)	0.0223589	0.0294118	0	0	0.00030012	0	0	0.219804	0.205361	0.116176	0.0594946	0.138346	0.0220588	0.000612745	0.146539	0.0395366	0	0	0	0
308	g__Nitrospira(62)	0.0325044	0.000433228	0.00288025	0	8.02439e-05	0.0245306	0.0060572	0.196832	0.232925	0.140552	0.0332116	0.0959757	0.0558954	0.0534165	0.093641	0.0309751	0	8.96057e-05	0	0
309	g__A17(169)	0.029973	0	0.00638709	0.00687441	0	0	0.00904033	0.274395	0.28581	0.147861	0.0294114	0.0499975	0.0698506	0.0200168	0.0692714	0.00111166	0	0	0	0
310	g__Fimbriimonas(165)	0.0325283	0	0.0116408	0	0.00145455	0	0.0680444	0.290068	0.299476	0.0944478	0.0177941	0.0538787	0.0336098	0.0104141	0.0865637	7.97448e-05	0	0	0	0
311	g__Pedosphaera(30)	0.00666667	0	0	0.00166667	0	0.00405732	0.0355556	0.279488	0.389457	0.094945	0.0570085	0.0108497	0.0333333	0.0333333	0.0277883	0.0258508	0	0	0	0
312	g__OR-59(38)	0.0355868	0	0.000611995	0	0.0263158	0.00148919	0.0263158	0.270553	0.347059	0.0933584	0	0.0636863	0.0526316	0.0553448	0.0270468	0	0	0	0	0
313	g__Aquicella(465)	0.0113722	0.00107527	0.00879331	0.000268817	0.0112703	0.00179211	0.00250896	0.243776	0.349271	0.0748556	0.0271183	0.0692267	0.0267981	0.0105479	0.139118	0.021132	0	0.00107527	0	0
314	g__Steroidobacter(61)	0.0336307	0.000546896	0.0112968	0.0196721	0	0.0203458	0.0160097	0.21543	0.315908	0.0469432	0.0591981	0.0612122	0	0.0548329	0.144412	0.000561517	0	0	0	0
315	g__Mycobacterium(83)	0.0620026	0.00120516	0.0145666	0.0163661	0.0423531	0.0168231	0.0355246	0.103575	0.23028	0.0350962	0.0616967	0.065404	0.0182921	0.084142	0.173167	0.0395065	0	0	0	0
316	g__Opitutus(269)	0.0116924	0.00446457	0.0140097	0.000619579	0.000148699	0.000480839	0.00696123	0.1592	0.318781	0.128752	0.0377968	0.044539	0.040451	0.023256	0.171961	0.0368871	0	0	0	0
317	g__Phenylobacterium(36)	0.0479957	0.00345435	0.0252991	0	0.000345119	0.000334672	0.0550599	0.139131	0.270965	0.102434	0.0438782	0.0391237	0.00546074	0.0814432	0.164224	0.0208517	0	0	0	0
318	g__Iamia(30)	0.0646655	0.000537634	0.0332396	0	0.0166667	0.00666667	0.00699702	0.133348	0.303881	0.0868795	0.0390103	0.0741058	0.00717883	0.0554069	0.168767	0.00264977	0	0	0	0
319	g__Pirellula(151)	0.0421358	0	0.00862344	0.00185041	0.00403324	0.00358148	0.0207331	0.199585	0.375366	0.0942274	0.00394018	0.144705	0.0138721	0.024698	0.0619739	0.0006759	0	0	0	0
320	g__Rhodoplanes(164)	0.0404271	0.000307283	0.0284667	0.00287743	0.00381161	0.0130262	0.0446707	0.109664	0.288872	0.117146	0.0295785	0.138264	0.0235935	0.0481119	0.0806051	0.0305788	0	0	0	0
321	g__Myxococcus(34)	0.0729756	0	0.0127578	0.0161064	0	0.0307487	0.003076	0.106775	0.256828	0.107225	0.0196078	0.214517	0.0264601	0.0151856	0.0883245	0.0294118	0	0	0	0
322	g__Pedomicrobium(20)	0.0014503	0.000431034	0.00270376	0.000260417	0.000431034	0.0015625	0.0110204	0.150178	0.303175	0.115827	0.0329895	0.164686	0.00562791	0.0272727	0.156082	0.0263021	0	0	0	0
323	g__Gemmata(524)	0.0170668	0	0.0106756	0.00197908	0.00222646	0	0.0183455	0.183156	0.287432	0.163725	0.0160772	0.179462	0.0293194	0.0108079	0.0759698	0.00375731	0	0	0	0
324	g__Coxiella(25)	0	0.04	0	0	0	0	0.08	0.12	0.05	0.12	0.12	0.108	0.16	0	0.178	0.024	0	0	0	0
325	g__Prosthecobacter(30)	0.0959207	0	0.00438363	0.00015015	0	0.00015015	0.00268393	0.119637	0.0713401	0.124456	0.0466796	0.145146	0.116829	0.00163363	0.221243	0.0497478	0	0	0	0
326	g__Rhodobacter(59)	0.0941683	0.0461917	0.0102392	0.00506063	0.0602567	0.000287274	0.0121039	0.00754402	0.0631344	0.159346	0.0944215	0.0979735	0.0870205	0.0176834	0.218593	0.0259755	0	0	0	0
327	g__Anaerofustis(14)	0	0	0	0.126623	0.661255	0	0	0	0.00649351	0.103896	0	0.00649351	0	0.0714286	0.0238095	0	0	0	0	0
328	g__CF231(34)	0.000534759	0	0.00106952	0.123069	0.610024	0	0	0	0.0740642	0	0	0.0588235	0	0.132415	0	0	0	0	0	0
329	g__Dehalobacterium(32)	0.0729167	0	0	0.0911458	0.569912	0	0	0	0.0104167	0.0208333	0.0458734	0.015625	0.0390625	0.0729167	0.0180288	0.0432692	0	0	0	0
330	g__Coprobacillus(18)	0.0982143	0.0138889	0	0.0324074	0.674629	0	0	0	0	0	0	0.00793651	0	0.0714286	0.0737179	0.0277778	0	0	0	0
331	g__Anaerostipes(23)	0.0083612	0.0521739	0.0557414	0.0525362	0.374833	0	0.0543478	0.0434783	0.0869565	0.0521739	0.0103679	0.0083612	0	0.142698	0.057971	0	0	0	0	0
332	g__vadinCA11(33)	0.0454545	0	0.016129	0.339932	0.416667	0	0	0	0	0	0	0.0151515	0.0151515	0.0454545	0.106061	0	0	0	0	0
333	g__Fibrobacter(14)	0.0952381	0	0	0.3	0.209524	0	0	0	0	0	0	0	0	0.395238	0	0	0	0	0	0
334	g__Flexispira(14)	0.119048	0	0	0.214286	0.285714	0	0	0	0	0	0	0	0.0238095	0.285714	0.0714286	0	0	0	0	0
335	g__Succinivibrio(13)	0.0846588	0	0.0153846	0.268579	0.250413	0	0	0	0	0	0	0.00512821	0	0.298914	0.0769231	0	0	0	0	0
336	g__Odoribacter(17)	0.0607843	0	0.117157	0.112745	0.506863	0	0.0509804	0	0.0117647	0	0	0.0196078	0	0.120098	0	0	0	0	0	0
337	g__Akkermansia(56)	0.0691804	0.0180152	0.0304438	0.0502291	0.387564	0	0.004329	0	0.00688345	0.000158028	0.00120891	0.00807721	0.000316056	0.336021	0.0513854	0.0361884	0	0	0	0
338	g__Blautia(142)	0.0681341	0.0111089	0.0192276	0.0905725	0.362297	0	0.0109251	0	0.00865264	0.00127173	8.00256e-05	0.0343942	0	0.360906	0.0162757	0.0161543	0	0	0	0
339	g__Lachnobacterium(23)	0.0583194	0	0.0248746	0.0869565	0.372074	0	0.00111483	0.0434783	0	0	0	0.0316332	0	0.38155	0	0	0	0	0	0
340	g__Coprococcus(217)	0.0817526	0.027679	0.017215	0.0725002	0.332924	9.60061e-05	0.00189518	0.0441021	0.0182648	0.0093462	0.00905116	0.0323207	0.00659341	0.30251	0.0319183	0.011832	0	0	0	0
341	g__Phascolarctobacterium(34)	0.108533	0	0.0383896	0.070928	0.329216	0	0.0155008	0	0.00122744	0.000397456	0	0.0190333	0.000865052	0.322772	0.0735294	0.0196078	0	0	0	0
342	g__Butyricimonas(22)	0	0	0.0531123	0.306425	0.507822	0	0.00910075	0	0.0182835	0	0	0.0641316	0	0.025974	0	0.0151515	0	0	0	0
343	g__Butyricicoccus(12)	0.0722222	0	0	0.233333	0.497222	0	0	0	0	0	0	0.0583333	0	0.0277778	0.0555556	0.0555556	0	0	0	0
344	g__Parabacteroides(45)	0.06698	0.00344776	0.0722169	0.136418	0.336129	0	0.0348864	0	0.012194	0.00802469	0	0.104733	0.0271605	0.16931	0.0272082	0.00129178	0	0	0	0
345	g__Sharpea(11)	0.0606061	0	0.0727273	0.357576	0.293939	0	0	0	0	0	0	0	0	0.215152	0	0	0	0	0	0
346	g__Shuttleworthia(33)	0.0681818	0	0.0606061	0.397727	0.245753	0	0	0	0.030303	0	0	0	0	0.197429	0	0	0	0	0	0
347	g__Clostridium(46)	0.0504294	0	0.00386473	0.151302	0.403502	0	0.0296632	0.00253623	0.0055153	0.0495437	0.00217391	0.0683239	0.0217391	0.121739	0.0896672	0	0	0	0	0
348	g__p-75-a5(22)	0.0465116	0	0.0313601	0.321661	0.343067	0	0	0	0.0454545	0	0	0.0265152	0	0.155127	0.030303	0	0	0	0	0
349	g__Mogibacterium(27)	0.0561272	0	0.0450634	0.24792	0.400103	0	0	0	0.0185185	0	0	0.0139888	0	0.195939	0.00382128	0.0185185	0	0	0	0
350	g__RFN20(46)	0.073913	0	0.026087	0.228218	0.408738	0	0	0	0.0108696	0	0	0.0195652	0.0217391	0.206522	0.00434783	0	0	0	0	0
351	g__Oscillospira(352)	0.102679	0.0210396	0.0235501	0.160853	0.37522	0.00094697	0.00639069	0.00852273	0.00840119	0.0046308	0.00980114	0.0300319	0.0121123	0.196082	0.0229574	0.0167807	0	0	0	0
352	g__Dorea(106)	0.0750915	0.0103759	0.0258388	0.102117	0.40969	0	0.0273799	0	0.0142247	0.00650103	0.00314465	0.0411897	0.000847576	0.212686	0.0563847	0.0145283	0	0	0	0
353	g__Ruminococcus(385)	0.0525956	0.0108412	0.0195168	0.155883	0.473127	0	0.00787603	0.0104083	0.0132715	0.00208894	0	0.0226681	0.0024531	0.161644	0.066272	0.00135476	0	0	0	0
354	g__Methanobrevibacter(31)	0.0947542	0	0.0028463	0.224307	0.449594	0	0	0	0.0322581	0	0.00189753	0.0349989	0	0.110957	0.0483871	0	0	0	0	0
355	g__YRC22(26)	0.0384615	0	0	0.246647	0.498258	0	0	0	0.0769231	0	0	0.0384615	0	0.101249	0	0	0	0	0	0
356	g__Jeotgalicoccus(14)	0.240374	0.00925926	0.100595	0	0.0132275	0	0.00661376	0	0	0	0	0.0181406	0	0.552832	0.0306122	0.0283447	0	0	0	0
357	g__Erysipelothrix(11)	0.316667	0.113636	0.0454545	0	0.0484848	0	0.030303	0	0	0	0	0	0	0.445455	0	0	0	0	0	0
358	g__Actinobacillus(13)	0.353397	0.0859141	0.113636	0	0.0121545	0	0	0	0	0.0011655	0	0.0175658	0	0.416167	0	0	0	0	0	0
359	g__Facklamia(16)	0.430814	0.00570437	0.218938	0.00347222	0.00494953	0	0	0	0.0208333	0	0	0.0428744	0	0.249349	0.0208333	0.00223214	0	0	0	0
360	g__Enhydrobacter(11)	0.38555	0.025	0.132775	0.0922727	0.00272727	0	0.00272727	0.00136364	0	0.000454545	0	0.0348325	0.000454545	0.314569	0.00636364	0.000909091	0	0	0	0
361	g__Parvimonas(15)	0.363143	0.0784237	0.142022	0.00701754	0.0397661	0	0	0	0	0.000877193	0.0675439	0.0463778	0	0.253952	0	0.000877193	0	0	0	0
362	g__Porphyromonas(55)	0.291733	0.0203445	0.202582	0.00666376	0.0942813	0.00149531	0.00211691	0	0.0373319	0	0.00241999	0.0650082	0	0.271419	0.0045083	9.67118e-05	0	0	0	0
363	g__Leptotrichia(72)	0.276123	0.0665714	0.232893	0.040779	0.0290414	0	0.00175867	0.000132275	0.000849859	0.000138889	0.0721716	0.0594277	0.000555556	0.218791	0.000767938	0	0	0	0	0
364	g__Collinsella(22)	0.0140773	0	0.018735	0.0512777	0.251364	0	0.0775015	0	0.0127205	0	0	0.0852599	0	0.437116	0.0519481	0	0	0	0	0
365	g__Methylobacterium(25)	0.278913	0.0265987	0.0145702	0.0570789	0.0483377	0.00636184	0.0273553	0.0109631	0.072952	0.00112281	0.000526316	0.0193904	0.0430965	0.341966	0.0284583	0.0223092	0	0	0	0
366	g__Lactococcus(12)	0.106268	0.0027027	0.0961527	0.113372	0.106874	0.00154321	0.0106106	0	0.0917584	0.00045045	0.000900901	0.165759	0.000900901	0.288235	0.0111278	0.00244411	0	0.000900901	0	0
367	g__SMB53(15)	0.0379877	0.00473813	0.0776668	0.100048	0.145945	0.000385356	0.0115073	0.000770713	0.0760015	0.0198271	0.00824962	0.120321	0	0.385125	0.0102713	0.00115607	0	0	0	0
368	g__Staphylococcus(15)	0.0924394	0.237469	0.0828947	0.0732456	0.0710526	0.00996241	0.0364035	0	0.000877193	0.0226608	0.0754386	0.0214912	0	0.264348	0.0112782	0.000438596	0	0	0	0
369	g__Aggregatibacter(17)	0.2096	0.021185	0.107422	0.153062	0.0622198	0	0.00103199	0	0	0	0.0327967	0.0154818	0	0.394914	0.00228635	0	0	0	0	0
370	g__Megasphaera(21)	0.194352	0.015873	0.12583	0.140693	0.0655741	0	0	0	0	0	0.00793651	0.0313131	0.047619	0.369944	0.000865801	0	0	0	0	0
371	g__Roseburia(68)	0.024582	0.0050585	0.0451623	0.0869233	0.260037	0	0.000918648	0	0.000159847	0.0174049	0	0.0169366	0	0.536189	0.00646814	0.000159847	0	0	0	0
372	g__Lachnospira(36)	0.041398	0.00206044	0.00577062	0.154616	0.288389	0	0.00042735	0	0.00042735	0.0017094	0	0.00583028	0	0.494207	0.00516382	0	0	0	0	0
373	g__Lactobacillus(112)	0.095467	0.0679094	0.0788292	0.11818	0.0503517	6.56513e-05	0.0126696	6.56513e-05	0.00327173	7.08617e-05	0.0151767	0.0133089	0.000571512	0.527862	0.0140272	0.002173	0	0	0	0
374	g__Faecalibacterium(114)	0.131692	0.00474213	0.0317895	0.0596433	0.194626	0.0103882	0.00468754	0	0.00386042	0.0122565	4.98405e-05	0.0131917	0.00297382	0.520038	0.00547755	0.00458311	0	0	0	0
375	g__Bifidobacterium(48)	0.191377	0.0815766	0.0653956	0.0803135	0.0420958	0	0.0046492	0	0.00275808	0.0137755	0.000868432	0.0434111	0.0110017	0.462353	0.000283447	0.000141723	0	0	0	0
376	g__Haemophilus(25)	0.15685	0.0456728	0.134336	0.000402685	0.0829757	0.000268456	0.0400265	0	0.000402685	0.000939597	0.0329051	0.0518128	0.000134228	0.450818	0.00151575	0.000939597	0	0	0	0
377	g__Streptococcus(140)	0.131382	0.0462223	0.0867496	0.0678242	0.0755822	0.000209684	0.0372732	0.000770986	0.00755987	0.000535389	0.067071	0.044318	0.00736787	0.417375	0.00921692	0.000541673	0	0	0	0
378	g__Corynebacterium(106)	0.170608	0.0842228	0.105578	0.0736951	0.0629016	0.00748192	0.0384742	0.00012403	0.0015644	0.000514575	0.0464009	0.060101	0.00254061	0.333625	0.0095439	0.0025336	0	9.03785e-05	0	0
379	g__Veillonella(72)	0.0980843	0.133956	0.123639	0.124277	0.0376343	0	0.0430755	0.000150966	0.00730679	0.000415003	0.0552996	0.025364	5.98659e-05	0.335508	0.0144795	0.000750991	0	0	0	0
380	g__Actinomyces(74)	0.109696	0.095725	0.122691	0.0817243	0.0639704	0.0012649	0.0266814	7.15001e-05	0.0017984	0	0.0729973	0.0345185	7.15001e-05	0.359245	0.0295439	0	0	0	0	0
381	g__Fusobacterium(60)	0.124392	0.0909527	0.157014	0.0940234	0.0430119	0	0.0244139	0	0.00323432	0.00060987	0.0479364	0.0394532	0.0170211	0.333651	0.010647	0.0136387	0	0	0	0
382	g__Bacteroides(212)	0.128399	0.00826372	0.0682517	0.0913463	0.133523	7.1676e-05	0.0141171	0.00471698	0.0106044	0.00628184	0.000182028	0.0391296	0.00694174	0.427396	0.0392564	0.0120844	0	0.00943396	0	0
383	g__Acinetobacter(109)	0.178743	0.0445481	0.0471708	0.0432783	0.125621	0.0169559	0.0325727	0.0131822	0.0232683	0.0107257	0.0102233	0.0599487	0.0300154	0.314329	0.0380001	0.0110729	0	0.000344492	0	0
384	g__[Ruminococcus](95)	0.186176	0.0293235	0.0246764	0.0566377	0.181698	0.000131579	0.0212409	0	0.0173458	0.0148678	0.00293024	0.0483083	0.00175439	0.383786	0.0256934	0.00543024	0	0	0	0

## Sheet: Fig-4a_sequence
	Unnamed: 0	Animal surface	Animal corpus	Animal secretion	Animal proximal gut	Animal distal gut	Plant surface	Plant corpus	Plant rhizosphere	Soil (non-saline)	Sediment (non-saline)	Sediment (saline)	Surface (non-saline)	Surface (saline)	Aerosol (non-saline)	Water (non-saline)	Water (saline)	Intertidal (saline)	Hypersaline (saline)	Sterile water blank	Mock community
0	TACGTAGGTGGCAAGCGTTGTCCGGATTTATTGGGTTTAAAGGGTGCGTAGGCGGCTTTGTAAGTCAGTGGTGAAATACGGTAGCTCAAC(1)	0	0	0.0909091	0	0	0	0.454545	0.0909091	0.363636	0	0	0	0	0	0	0	0	0	0	0
1	TACGAACTGTGCGAACGTTATTCGGAATCACTGGGCTTAAAGGGTACGTAGGCGGGTTTGTAGGTCAGATGTGAAAGCCCACGGCTCAAC(1)	0	0	0	0.307692	0.0512821	0.628205	0	0	0	0	0	0	0	0	0	0	0	0.0128205	0	0
2	TACGGAGGGTGCAAGCGTTATCCGGAATCACTGGGTTTAAAGGGTGCGTAGGTGGCGTTATAAGTCAGAAGTGAAAGCCTGCAGCTTAAC(1)	0	0	0	0	0	0.714286	0	0	0	0	0	0	0.228571	0	0	0.0571429	0	0	0	0
3	TACGGAGGGTGCAAGCGTTATCCGGAATCACTGGGTTTAAAGGGTGCGTAGGCGGCTTTGTAAGTCAGATGTGAAAGCCCACCGCTTAAC(1)	0	0	0	0.0555556	0	0.722222	0	0	0	0	0	0	0.0555556	0	0	0.166667	0	0	0	0
4	TACGGAGGATGCAAGCGTTATCCGGAATCATTGGGCGTAAAGCGTCCGCAGGTGGCTCATCAAGTCTGCTGTTAAAGACAGAAGCTCAAC(1)	0	0	0	0.0416667	0	0.8125	0	0	0	0	0	0	0.0833333	0	0	0.0625	0	0	0	0
5	TACGGAGGGTGCGAGCGTTAATCGGAATTACTGGGCGTAAAGCGCATGCAGGCGGTTAGTTAAGCAAGATGTGAAAGCCCGGGGCTTAAC(1)	0	0	0	0.0625	0	0.8125	0	0	0	0	0.0625	0	0	0	0	0.0625	0	0	0	0
6	TACGTAGGGTGCAAGCGTTGTTCGGAATTATTGGGCGTAAAGAGCGTGTAGGCGGTCATCTAAGTCTGATGTGAAAGCCCGGGGCTTAAC(1)	0	0	0	0.0357143	0.0357143	0.928571	0	0	0	0	0	0	0	0	0	0	0	0	0	0
7	TACGGAGGGTCCAAGCGTTATCCGGAATTACTGGGTTTAAAGGATGCGTAGGCGGGCTAATAAGTCAGAAGTGAAAGCTCACGGCTCAAC(1)	0	0	0	0	0	1	0	0	0	0	0	0	0	0	0	0	0	0	0	0
8	TACGGAGGGTGCAAGCGTTATCCGGAATCACTGGGTTTAAAGGGTGCGTAGGCGGCGCTATTAGTCAGAGGTGAAAGCTCACAGCTTAAC(1)	0	0	0	0	0	1	0	0	0	0	0	0	0	0	0	0	0	0	0	0
9	TACGGAGGGGGCAAGTGTTACTCGACATGACTGGGCGTAAAGGGTGCGTAGGTGGTCTTTTAAGTCAAGATAAAAATTCTTAATTTTTAA(1)	0	0	0	0	0	1	0	0	0	0	0	0	0	0	0	0	0	0	0	0
10	TACTGAGGGTGCGAGCGTTAATCGGAATTACTGGGCGTAAAGAGTACGTAGGCGGTTTGACAAGTCAGATGTGAAAGCCCCGGGCTTAAC(1)	0	0	0	0.193548	0.0322581	0.774194	0	0	0	0	0	0	0	0	0	0	0	0	0	0
11	TACGAAGGGAGCGAGCGTTGTTCGGAATAACTGGGCGTAAAGAGTACGTAGGCGGATTGATTAGTTAGGGGTGAAATCCCAGGGCTCAAC(1)	0	0	0	0.133333	0	0.866667	0	0	0	0	0	0	0	0	0	0	0	0	0	0
12	TACGGAGGGTGCAAGCGTTATCCGGAATCATTGGGTTTAAAGGGTCCGTAGGCGGGCATATAAGTCAGTGGTGAAAGTCTGTGGCTCAAC(1)	0	0.0217391	0	0.152174	0.0217391	0.347826	0	0	0	0	0	0	0.173913	0	0	0.282609	0	0	0	0
13	TACGGAGGGTCCAAGCGTTATCCGGAATCATTGGGTTTAAAGGGTTCGCAGGCGGTTTAATAAGTCAGTGGTGAAATCCCGTAGCTCAAC(1)	0	0	0.0833333	0.166667	0	0.416667	0	0	0	0	0	0	0.25	0	0	0.0833333	0	0	0	0
14	TACGGAGGGTGCGAGCGTTAATCGGAATTACTGGGCGTAAAGGGCACGCAGGCGGTTATTTAAGTGAGATGTGAAATCCCCGAGCTTAAC(1)	0.2	0	0	0.733333	0.0666667	0	0	0	0	0	0	0	0	0	0	0	0	0	0	0
15	TACATAGGGAGCAAGCGTTATCCGGATTTACTGGGTGTAAAGGGTGCGTAGGCGGCTAAGCAAGTCAGATGTGAAATACACGGGCTCAAC(1)	0	0	0	0.888889	0.0555556	0	0	0	0	0	0	0	0	0.0555556	0	0	0	0	0	0
16	TACGGAAGGTCCGGGCGTTATCCGGATTTATTGGGTTTAAAGGGAGCGCAGGCCGCCTTTTAAGCGTGTTGTGAAATGCCGCGGCTCAAC(1)	0	0	0	1	0	0	0	0	0	0	0	0	0	0	0	0	0	0	0	0
17	TACGTAGGTGGCGAGCGTTATCCGGAATTATTGGGCGTAAAGGGTGCGTAGGCGGCTGATTAAGTTTGTGGTGAAAGCGTGGGGCTCAAC(1)	0	0	0	1	0	0	0	0	0	0	0	0	0	0	0	0	0	0	0	0
18	TACGAAGGGGGCTAGCGTTGCTCGGAATCACTGGGCGTAAAGGGTGCGTAGGCGGGGCTTTAAGTCAGGGGTGAAATCCTGGAGCTCAAC(1)	0.0526316	0	0	0	0	0.368421	0	0.0526316	0.315789	0	0.0526316	0	0	0	0.157895	0	0	0	0	0
19	TACGGAGGATGCAAGCGTTATCCGGAATGATTGGGCGTAAAGCGTCTGTAGGTGGTTTCATAAGTCCACTGTCAAAGATCAGGGCTTAAC(1)	0	0	0	0	0.0526316	0	0	0	0	0	0.368421	0.105263	0	0	0.473684	0	0	0	0	0
20	TACGGAAGGTCCGGGCGTTATCCGGATTTATTGGGTTTAAAGGGAGCGTAGGCTGGAGATTAAGTGTGTTGTGAAATGTAGACGCTCAAC(1)	0.0909091	0.0363636	0.454545	0	0	0	0	0	0	0	0	0.0181818	0	0.363636	0.0363636	0	0	0	0	0
21	TACGTAGGTGGCAAGCGTTATCCGGAATTATTGGGCGTAAAGCGCGCGTAGGCGGTTTCTTAAGTCTGATGTGAAAGCCCCCGGCTCAAC(1)	0.277778	0.166667	0.0555556	0.0555556	0	0	0	0	0	0	0	0	0	0.444444	0	0	0	0	0	0
22	TACGGAGGGTGCAAGCGTTAATCGGAATTACTGGGCGTAAAGCGCACGCAGGCGGTTTGTTAAGCTAGATGTGAAAGCCCCGCGCTCAAC(1)	0	0	0	0	0	0	0	0	0	0	0	0	0.96875	0	0	0.03125	0	0	0	0
23	TACGGAGGGTCCAAGCGTTGTCCGGAATTATTGGGTTTAAAGGGTGCGTAGGCGGTCTTTTAAGTCAGAGGTGAAATCCAACAGCTTAAC(1)	0	0	0	0	0	0	0	0	0	0	0	0	1	0	0	0	0	0	0	0
24	TACGGAGGGATCTAGCGTTATTCGGAATTACTGGGCGTAAAGCGAGCGTAGGCGGATTTGTAAGTTGGAGGTGAAATCCCAGAGCTTAAC(1)	0.047619	0	0	0	0	0	0	0	0	0	0	0	0	0	0.0952381	0.857143	0	0	0	0
25	TACGGAGGGTGCAAGCGTTATCCGGAATTATTGGGCGTAAAGCGTCTGTAGGTGGCTTAGTAAGTCTACTGTTAAATACTAGGGCTTAAC(1)	0	0	0	0	0	0	0	0	0	0	0.1	0	0	0	0	0.9	0	0	0	0
26	TACGGAGGGGGTTAGCGTTGTTCGGAATTACTGGGCGTAAAGCGTACGTAGGCGGATCAGAAAGTTGGGGGTGAAATCCCGGGGCTCAAC(1)	0	0	0	0.0909091	0	0.0909091	0	0	0	0	0	0	0	0	0	0.818182	0	0	0	0
27	TACGGAGGGTGCAAGCGTTATCCGGAATCATTGGGTTTAAAGGGTCCGCAGGCGGATGTATAAGTCAGTGGTGAAATCCTGCAGCTTAAC(1)	0	0	0	0	0	0.0909091	0	0	0	0	0	0	0	0	0	0.909091	0	0	0	0
28	TACGGAGGGATCTAGCGTTGTTCGGAATTACTGGGCGTAAAGGGCGCGTAGGCGGTATAATTAGTCAGAGGTGAAATCCCTAAGCTTAAC(1)	0	0	0	0	0	0	0	0	0	0	0	0	0	0	0	1	0	0	0	0
29	TACGGAGGGTCCGAGCGTTATCCGGAATCATTGGGTTTAAAGGGTCCGCAGGCGGCCAGATAAGTCAGTGGTGAAATTCCGTGGCTCAAC(1)	0	0	0	0	0	0	0	0	0	0	0	0	0	0	0	1	0	0	0	0
30	TACGGAGGGGGCTAGCGTTGTTCGGAATCACTGGGCGTAAAGCGCGCGTAGGCGGATTAATTAGTCAGTGGTGAAAGCCCGAGGCTCAAC(1)	0	0	0	0	0	0	0	0	0	0	0	0	0	0	0	1	0	0	0	0
31	TACGAGGGATGCAAGCGTTATCCGAAATCATTGGGCGTAAAGCGCCTGTAGGTGGTTTTTCAAGTCCATTGTTAAAGCGTTCAGCTCAAC(1)	0	0	0	0	0	0	0	0	0.0714286	0	0	0	0.214286	0	0	0.714286	0	0	0	0
32	TACGGAGGGGGTTAGCGTTGTTCGGAATTACTGGGCGTAAAGCGCACGTAGGCGGATTGGAAAGTTGGGGGTGAAATCCCGGGGCTCAAC(1)	0.0163934	0	0.0163934	0	0	0	0	0	0	0.0327869	0.0327869	0	0.278689	0.0163934	0.0327869	0.52459	0	0.0491803	0	0
33	TACGGAGGGTGCAAGCGTTAATCGGAATTACTGGGCGTAAAGCGCGCGTAGGCGGTTGGTTAAGTTGGATGTGAAAGCCCTGGGCTCAAC(1)	0	0	0	0	0	0	0	0	0	0	0.04	0	0.48	0	0	0.48	0	0	0	0
34	TACGGAGGGTGCAAGCGTTGTTCGGATTTACTGGGCGTAAAGCGCGAGCAGGTGGGTCGGCAAGTCCTGTGTGCAATCTTTCGGCTCAAC(1)	0	0	0	0	0	0	0	0.272727	0.363636	0	0	0	0	0	0.363636	0	0	0	0	0
35	TACGTAGGGGGCAAGCGTTATCCGGATTTACTGGGTGTAAAGGGAGCGTAGACGGAGCAGCAAGTCTGATGTGAAAACCCGGGGCTCAAC(1)	0.115385	0	0.0384615	0.192308	0.384615	0	0	0	0	0.269231	0	0	0	0	0	0	0	0	0	0
36	AACGTAGGTCACAAGCGTTGTCCGGAATTACTGGGTGTAAAGGGAGCGCAGGCGGGCGATCAAGTTGGAAGTGAAATCCATGGGCTCAAC(1)	0.0625	0	0.09375	0	0.5	0	0	0	0	0.21875	0	0.0625	0	0.0625	0	0	0	0	0	0
37	TACGTAGGGGGCAAGCGTTATCCGGAATTACTGGGTGTAAAGGGAGCGTAGGCGGCACGCCAAGCCAGATGTGAAAGCCCGAGGCTTAAC(1)	0.0487805	0	0.0243902	0.268293	0.414634	0.0243902	0	0	0	0	0	0.0731707	0	0.097561	0.0243902	0.0243902	0	0	0	0
38	TACGTAGGGAGCAAGCGTTATCCGGATTTATTGGGTGTAAAGGGTGCGTAGACGGTAATGCAAGTTAGTTGTGAAATCCCTCGGCTTAAC(1)	0	0	0	0.583333	0.416667	0	0	0	0	0	0	0	0	0	0	0	0	0	0	0
39	TACGTATGGTGCAAGCGTTATCCGGATTTACTGGGTGTAAAGGGAGCGTAGACGGTTGTGTAAGTCTGATGTGAAAACCCGGGGCTCAAC(1)	0.0625	0	0	0.4375	0.3125	0	0	0	0	0	0	0	0	0.1875	0	0	0	0	0	0
40	TACGTAGGGGGCGAGCGTTGTCCGGAATGACTGGGCGTAAAGGGCGTGTAGGCGGCAGTATAAGTCCGGAGTGAAAGTCCTGCTTTCAAG(1)	0	0	0	0.533333	0.333333	0	0	0	0	0	0	0	0	0.133333	0	0	0	0	0	0
41	TACGGAGGATGCAAGCGTTATCCGGATTTATTGGGTTTAAAGGGTGCGTAGGCTGTTCTGCAAGTCAGCGGTGAAAGCCCGGGGCTCAAC(1)	0	0	0	0.461538	0.423077	0	0	0	0	0	0	0	0	0.115385	0	0	0	0	0	0
42	TACGTAGGGGGCAAGCGTTATCCGGAATTATTGGGCGTAAAGCGTGCGTAGGTGGTTCTTTAAGCGCAGGGTTTAAGGCAATGGCCCAAC(1)	0	0	0	0.25	0.65	0	0	0	0	0	0	0	0	0.05	0.05	0	0	0	0	0
43	TACGTAGGTGGCGAGCGTTATCCGGATTTACTGGGTGTAAAGGGCGTGTAGGCGGGACTGCAAGTCAGATGTGAAAACCATGGGCTCAAC(1)	0.0909091	0	0	0	0.727273	0	0	0	0	0	0	0.0909091	0	0.0909091	0	0	0	0	0	0
44	TACGTAGGGAGCAAGCGTTATCCGGATTTATTGGGTGTAAAGGGTGCGTAGACGGGAAGGCAAGTTGGTTGTGAAATCCCTCGGCTTAAC(1)	0.125	0.0625	0	0	0.6875	0	0	0	0	0	0	0	0	0.125	0	0	0	0	0	0
45	TACGTAGGGGGCGAGCGTTATCCGGATTTATTGGGCGTAAAGCGTGTGTAGGCGGTTTATTAAGTCTAAGATTAAAGCCCGAGGCTTAAC(1)	0.0769231	0	0	0.0769231	0.769231	0	0	0	0	0	0	0	0	0	0.0769231	0	0	0	0	0
46	TACGTAGGGAGCAAGCGTTATCCGGATTTACTGGGTGTAAAGGGTGAGTAGGCGGATCAGCAAGTCAGATGTGAAATACCGGGGCTCAAC(1)	0	0	0	0	0.818182	0	0	0	0	0	0	0	0	0	0.0909091	0.0909091	0	0	0	0
47	TACGTAGGGAGCGAGCGTTGTCCGGATTTACTGGGTGTAAAGGGTGCGTAGGCGGGCTGGCAAGTCAGGCGTGAAATCCCGGGGCTTAAC(1)	0	0	0	0	0.818182	0	0	0	0	0	0	0	0	0.0909091	0.0909091	0	0	0	0	0
48	TACGGGGGATGCAAGCGTTATCCGGATTTATTGGGTTTAAAGGGTGCGTAGGCGGCGTCTTAAGTCAGCGGTGAAATTTAGGGGCTCAAC(1)	0	0	0	0	0.857143	0	0	0	0	0	0	0	0	0	0.142857	0	0	0	0	0
49	TACGTAGGGAGCGAGCGTTATCCGGATTTATTGGGTGTAAAGGGTGCGTAGGCGGCTTTACAGGTCTGTGGTTTAAGCCCGAAGCTTAAC(1)	0	0	0	0	0.944444	0	0	0	0	0	0	0	0	0.0555556	0	0	0	0	0	0
50	TACGTAGGGTGCAAGCGTTATCCGGAATTACTGGGTGTAAAGGGCGAGTAGACGGTTATCTAAGTCGGTTGTGAAAACTTAGTGCTCAAC(1)	0	0	0	0	0.909091	0	0	0	0	0	0	0	0	0	0.0909091	0	0	0	0	0
51	TACGGAGGATGCGAGCGTTATCCGGATTTATTGGGTTTAAAGGGAGCGTAGACGGGAGATTAAGTCAGCTGTGAAAGTTTGAGGCCCAAC(1)	0	0	0	0	0.9	0	0	0	0	0	0	0	0	0.05	0.05	0	0	0	0	0
52	GACGGAGGGTCCTAGCGTTGTTCGGAATGACTGGGCGTAAAGGGTACGTAGGCGGTTTGGTCAGTTAGATGTGAAAGCCCAGGGCTTAAC(1)	0	0	0	0	0	0.1	0	0	0	0.3	0	0	0.4	0	0.1	0.1	0	0	0	0
53	AACGTAGGGGGCGAGCGTTATCCGGATTTATTGGGCGTAAAGCGCGCGTAGGCGGCACTGTAAGTTGGGCGTGAAAGCTCTCGGCTTAAC(1)	0	0	0	0	0	0	0	0	0	0.538462	0	0	0.461538	0	0	0	0	0	0	0
54	TACGTAGGTGGCAAGCGTTATCCGGATTTACTGGGCGTAAAGGGAGCGTAGGCGGATACTTAAGTGGGATGTGAAATACCCGAGCTTAAC(1)	0.2	0	0	0.0666667	0.333333	0	0.0666667	0	0.133333	0	0	0.2	0	0	0	0	0	0	0	0
55	TACGGGGGATGCAAGCGTTATCCGGAATTATTGGGCGTAAAGAGTCCGTAGGTTGTTATCAAAGCCTATTGTTAAATATCAAGGCTTCAC(1)	0	0	0	0	0	0.230769	0	0	0	0	0.230769	0	0	0	0	0.538462	0	0	0	0
56	TACAGAGGGTGCAAGCGTTAATCGGAATTACTGGGCGTAAAGCGCACGTAGGCGGTTTTTTAAGTCAGATGTGAAAGCCCCGGGCTCAAC(1)	0.3	0	0.04	0	0	0	0.08	0.04	0	0	0	0.02	0.02	0.04	0.36	0.1	0	0	0	0
57	TACGGAGGGGGTTAGCGTTGTTCGGAATTACTGGGCGTAAAGCGCGCGTAGGCGGACTATTAAGTCAGGGGTGAAATCCCGGGGCTCAAC(1)	0	0	0	0	0	0.0454545	0	0	0	0.0909091	0.272727	0	0	0	0.0454545	0.363636	0	0.181818	0	0
58	GACGGGGGGCGCAAGCGTTGTTCGGAATTACTGGGCGTAAAGGGCGGGCAGGTGGTCTGTTAAGTCGTTTGTGAAAATCCGGGGCTCAAC(1)	0	0	0	0	0	0	0	0	0	0	0.466667	0	0.133333	0	0	0.4	0	0	0	0
59	TACGTAGGGGGCCAGCGTTGCTCGGAATTACTGGGCGTAAAGGGTCCGTAGGCGGTGCGGCAAGTCGGGAGTGAAATCCCTGGGCTTAAC(1)	0	0	0	0	0	0	0	0	0.1	0.1	0.4	0.1	0	0	0	0.3	0	0	0	0
60	TACGGAGGGAGCTAGCGTTGTTCGGAATTACTGGGCGTAAAGCGCGCGTAGGCGGTTACCCAAGTCAGAGGTGAAATCCCGGAGCTCAAC(1)	0.0833333	0.0833333	0.0833333	0	0	0	0	0	0.0833333	0	0.0833333	0	0.583333	0	0	0	0	0	0	0
61	TACGTACCGTCCAAACGTTATTCGGTATCACTGGGCTTAAAGCGTTCGTAGGCGGCCTAGAAGGTGTGATGTGAAAGCCCACGGCTCAAC(1)	0.2	0	0	0	0	0	0	0	0	0	0.5	0	0.2	0.1	0	0	0	0	0	0
62	TACGAAGGTCCCGAGCGTTGTTCGGAATCACTGGGCGTAAAGGGAGCGTAGGCGGCGCGGTAAGTCGGATGTGAAATCCCGGGGCTCAAC(1)	0.0588235	0	0	0	0	0	0	0	0.0392157	0.137255	0.235294	0.0784314	0.372549	0	0.0588235	0.0196078	0	0	0	0
63	TACGGGGGGAGCAAGCGTTGTCCGGAATCACTGGGCGTAAAGGGCGTGTAGGCGGGCGATCAAGTCAGATGTAAAAGGCGACGGCTTAAC(1)	0	0.190476	0	0	0	0	0	0	0	0	0.619048	0	0.047619	0	0.047619	0.0952381	0	0	0	0
64	TACGTAGGTGGCGAGCGTTATCCGGATTTATTGGGTTTAAAGGGTGCGTAGGCGGCTTTTTAAGTCGGTGGTTAAAGGTAGCAGCTCAAC(1)	0.0540541	0	0.027027	0	0	0.027027	0	0.0810811	0	0.108108	0.351351	0.0540541	0.162162	0	0.0810811	0.0540541	0	0	0	0
65	TACGGAGGGTGCAAGCGTTAATCGGAATTACTGGGCGTAAAGCGCGCGTAGGTGGTTTGATAAGCGAGATGTGAAAGCCCCGGGCTTAAC(1)	0	0.0454545	0.0454545	0	0	0	0	0	0	0	0.5	0	0.136364	0	0.0454545	0.136364	0	0.0909091	0	0
66	TACAGAGGTCCCAAGCGTTGTTCGGATTCACTGGGCGTAAAGGGTGCGTAGGCGGTCGGGTAAGTCTGACGTGAAATCTTCGAGCTCAAC(1)	0	0	0	0	0	0	0	0	0	0	0.428571	0.047619	0.285714	0	0.142857	0.0952381	0	0	0	0
67	TACGTAGGAGGCAAGCGTTATCCGGATTTATTGGGCGTAAAGCGCGTGCAGGTGGTTTGGTAAGTTGGGTATGAAATCTCCTGGCTTAAC(1)	0	0.0232558	0	0	0	0	0	0	0	0.139535	0.651163	0	0.0465116	0	0.0232558	0.0930233	0	0.0232558	0	0
68	TACGGAGGGAGCTAGCGTTGTTCGGAATTACTGGGCGTAAAGCGCGCGTAGGCGGTTTATCAAGTCAGAGGTGAAATCCCGGGGCTCAAC(1)	0	0	0	0	0	0	0	0	0.1	0	0.533333	0	0.266667	0	0.0666667	0.0333333	0	0	0	0
69	AACGTAGGAGGCGAGCGTTATCCGGATTTACTGGGCGTAAAGCGCGTGCAGGCGGTTTGGTAAGTTGGGCGTGAAAGCTCCCGGCTCAAC(1)	0	0	0	0	0	0	0	0	0	0	0.615385	0	0.230769	0	0	0.153846	0	0	0	0
70	TACGGAGGGTGCAAGCGTTATTCGGAATCACTGGGCGTAAAGGACGCGTAGGCGGGATGCCAAGTCTGATGTGAAATCCTATGGCTTAAC(1)	0	0	0	0	0	0	0	0	0	0	0.714286	0	0.142857	0	0	0.142857	0	0	0	0
71	TACGGAGGGGGCGAGCGTTGTTCGGAATTACTGGGCGTAAAGGGCGCGTAGGCGGACGATCAAGTCAGGGGTGAAAGTCCTGGGCTCAAC(1)	0	0	0	0	0	0	0	0	0	0	0.8	0	0	0	0.1	0.1	0	0	0	0
72	TACGGAGGGCGCAAGCGTTACTCGGAATCACTGGGCGTAAAGAGCGTGTAGGCGGGTTAATAAGTCAGAAGTGAAATCCTATAGCTCAAC(1)	0	0	0	0	0	0	0	0	0	0	0.73913	0	0.0434783	0	0	0.217391	0	0	0	0
73	CACGTATGGGGCAAGCGTTGTTCGGAATTACTGGGCGTAAAGGGTGCGCAGGCGGTTCAGCAAGCTCGGTGTTAAATACCCCGGCCCAAC(1)	0	0	0	0	0	0	0	0	0	0	0.833333	0	0	0	0	0.166667	0	0	0	0
74	TACGGGGGGGGCGAGCGTTGTTCGGAATTACTGGGCGTAAAGGGCGCGTAGGCGGTTTCGGAAGTCATGGGTGAAAGTCCTCGGCTCAAC(1)	0	0	0	0	0	0	0	0	0	0	0.846154	0	0	0	0.0769231	0	0	0.0769231	0	0
75	TACGTAGGTGGCAAGCGTTGTCCGGATTTATTGGGTTTAAAGGGTGCGTAGGCGGCTTTGTAAGTCAGTGGTGAAATATGTCAGCTTAAC(1)	0	0	0	0	0	0	0	0	0.0833333	0	0.666667	0	0.166667	0	0.0833333	0	0	0	0	0
76	CACGTACCGGACGAACGTTATTCGGAATCACTGGGCTTAAAGAGTCCGTAGGCGGCTCGGTAGGTGAGGTGTGAAATCCCACGGCTCAAC(1)	0	0	0	0	0	0	0	0	0	0.0416667	0.625	0	0.3125	0	0	0.0208333	0	0	0	0
77	TACGGGGGGGGCGAGCGTTGTCCGGAATTATTGGGCGTAAAGGGCGCGTAGGCGGAATAGTAAGTCAGAAGTGAAAATCATGGGCTTAAC(1)	0	0	0	0	0	0	0	0	0	0	0.619048	0	0.285714	0	0.047619	0	0	0.047619	0	0
78	TACGGGGGGGACTAACGTTGTTCGGATTTACTGGGCGTAAAGGGTGCGTAGGCGGACCTTCAAGTCGGATGTGAAAACTATAGGCTCAAC(1)	0	0	0	0	0	0	0	0	0	0.115385	0.807692	0	0.0769231	0	0	0	0	0	0	0
79	TACGAAGGTGGCGAGCGTTGTTCGGATTTACTGGGCGTAAAGAGCACGTAGGCGGTTGGGTAAGCCTCTTGGGAAATCTCCCGGCTTAAC(1)	0.0172414	0	0	0	0	0	0	0	0	0.0344828	0.706897	0	0.155172	0	0.0344828	0.0172414	0	0.0344828	0	0
80	TACAGAGGTGGCGAACGTTGTTCGGATTTACTGGGCGTAAAGGGTCCGCAGGCGGTCCGGTGTGTCGGATGTGAAAGCTCACAGCTCAAC(1)	0	0	0	0	0	0	0	0	0	0	0.928571	0	0	0	0	0.0714286	0	0	0	0
81	TACGGAGGGGGCTAGCGTTGTTCAGAATTACTGGGCGTAAAGGGCGCGTAGGCGGCCTGCCAAGTCAGGGGTGAAAGGCCCGGGCTCAAC(1)	0	0	0	0	0	0	0	0	0	0	0.8	0	0.2	0	0	0	0	0	0	0
82	TACGGAGGGGACAAGCGTTATTCGGAATTATTGGGCGTAAAGGGTGCGCAGGCGGTTTGTTAAGTGAGAAGTGAAAGCCCACGGCTTAAC(1)	0	0	0	0	0	0	0	0	0	0	0.75	0	0.25	0	0	0	0	0	0	0
83	TACAGAGGTCACAAACGTTGTCCGGAATCACTGGGCGTAAAGGGCATGCAGGTGGTCAGGTAAGTCAGGTGTGAAATCTTCGGGCTCAAC(1)	0	0	0	0	0	0	0	0	0	0	0.727273	0	0.272727	0	0	0	0	0	0	0
84	TACGGAGGGGACTAGCGTTGTTCGGAATTACTGGGCGTAAAGCGTACGTAGGCGGATCAGAAAGTATGGGGTGAAATCCCAGGGCTCAAC(1)	0	0	0	0	0	0	0	0	0	0	0.712121	0	0.242424	0	0	0.0454545	0	0	0	0
85	TACTGAGGGTGCAAGCGTTAATCGGAATTACTGGGCGTAAAGCGAGTGTAGGCGGCTATTTAAGTCGGATGTGAAATCCCCGGGCTCAAC(1)	0	0	0	0	0	0	0	0	0	0.037037	0.703704	0	0.240741	0	0	0.0185185	0	0	0	0
86	TACGTACTGTGCAAACGTTATTCGGAATCACTGGGCTTAAAGGGTGCGTAGGCGGTTGATTAAGTAGGGTGTGAAAGCTCTCGGCCTAAC(1)	0	0	0	0	0	0	0	0	0	0	0.909091	0	0.0909091	0	0	0	0	0	0	0
87	CACAGAGGGTGCAAACGTTGTTCGGAATCACTGGGCATAAAGCGCACGTAGGCGGCTTGGTAAGTGTGAAGTGAAAGCCCACGGCTCACC(1)	0	0	0	0	0	0	0	0	0	0	0.923077	0	0.0769231	0	0	0	0	0	0	0
88	TACGGAGGGTCCGAGCGTTATCCGGAATCATTGGGTTTAAAGGGTCCGTAGGCGGGCTTCTAAGTCAGTGGTGAAATCTTACAGCTCAAC(1)	0	0	0	0	0	0	0	0	0	0	0.928571	0	0.0714286	0	0	0	0	0	0	0
89	TACGGAGGGGGCTAGCGTTGTTCGGAATTACTGGGCGTAAAGGGCGCGTAGGCGGTATGCCATGTCAGGGGTGAAAGGCCTGGGCTCAAC(1)	0	0	0	0	0	0	0	0	0	0	0.933333	0	0.0666667	0	0	0	0	0	0	0
90	TACGTAGGTGGCAAGCGTTGTCCGGATTTACTGGGTGTAAAGGGCGTGTAGGCGGGAATACAAGTCAGATGTGAAATACTGCGGCTCAAC(1)	0	0	0	0	0	0	0	0	0	0	0.83871	0	0.129032	0	0	0.0322581	0	0	0	0
91	TACGGAGGGGGCCAGCGTTGTTCGGAATTATTGGGCGTAAAGGGCGCGCAGGCGGTCGCGCAAGTCGGTTGTGAAATCCCCTGGCTTACC(1)	0	0	0	0	0	0	0	0	0	0.0277778	0.861111	0	0.0833333	0	0	0.0277778	0	0	0	0
92	TACGAATGGTCCAAGCGTTGTTCGGAATCACTGGGCTTAAAGCGCACGTAGGCGGAACGTTAAGTGTCTTGTGAAATCCCTACGGCTTAA(1)	0	0	0	0	0	0	0	0	0	0	0.952381	0	0	0	0.047619	0	0	0	0	0
93	TACGGGGGTCCCAAGCGTTGTTCGGATTCACTGGGCGTAAAGGGTGCGTAGGCGGCAAGATCAGTTTGGTGTGAAAGCTCCGGGCTCAAC(1)	0	0	0	0	0	0	0	0	0	0	1	0	0	0	0	0	0	0	0	0
94	TACGGGGGGAGCAAGCGTTATTCGGATTTATTGGGCGTAAAGGGTTCGTAGGCGGTCAGGTTAGTCAGGGGTGAAATCTAACGGCTCAAC(1)	0	0	0	0	0	0	0	0	0	0	1	0	0	0	0	0	0	0	0	0
95	TACGGGGGGGGCAAGCGTTGTTCGGAATTACTGGGCGTAAAGGGCGCGCAGGCGGCTGGAGAAGTTCTGGGTGAAAGCCCCCGGCTCAAC(1)	0	0	0	0	0	0	0	0	0	0	1	0	0	0	0	0	0	0	0	0
96	TACGGAGGGTGCAAGCGTTAATCGGAATTACTGGGCGTAAAGCGTACGTAGGCGGATATTTAAGTCAGATGTGAAAGCCCCGGGCTCAAC(1)	0	0	0	0	0	0	0	0	0	0	1	0	0	0	0	0	0	0	0	0
97	TACGGAGGGTGCGAACGTTAATCGGAATTACTGGGCGTAAAGCGCGCGTAGGCGGTTCGACAAGTGGGGTGTGAAAGCCCAGGGCTTAAC(1)	0	0	0	0	0	0	0	0	0	0	1	0	0	0	0	0	0	0	0	0
98	TACGGGGGGGGCGAGCGTTGTTCGGAATTACTGGGCGTAAAGGGCGCGTAGGCGGACCGAGAAGTTTTGGGTGAAAGCCCCGGGCTCAAC(1)	0	0	0	0	0	0	0	0	0	0	1	0	0	0	0	0	0	0	0	0
99	TACGTAGGTGGCGAGCGTTATCCGGATTTACTGGGCGTAAAGCGCGTGCAGGCGGTTCCGTAAGTCGGACGTGAAAGCTCCTGGCTTAAC(1)	0	0	0	0	0	0	0	0	0	0	1	0	0	0	0	0	0	0	0	0
100	TACGAAGGTCCCAAGCGTTGTTCGGATTTACTGGGCGTAAAGAGTCTGTAGGCGGTGTGGTAAGTCAGATGTGAAATCCCGGGGCTCAAC(1)	0	0	0	0	0	0	0	0	0	0	0.52381	0	0.428571	0	0	0.047619	0	0	0	0
101	TACGGAGGGTGCAAGCGTTATCCGGATTTATTGGGTTTAAAGGGTGCGTAGGCGGAAGAATAAGTCAGTGGTGAAATCTTGCAGCTTAAC(1)	0	0	0	0	0	0	0	0	0	0	0.333333	0	0.466667	0	0	0.2	0	0	0	0
102	TACGGAGGGTGCAAGCGTTATCCGGATTTATTGGGTTTAAAGGGTCCGTAGGTGGGATTGTAAGTCAGTGGTGAAATCTTTCGGCTCAAC(1)	0	0	0	0	0	0	0	0	0	0	0.4	0.0666667	0.533333	0	0	0	0	0	0	0
103	GACGGAGGGCGCAAGCGTTGTTCGGAATTACTGGGCGTAAAGGGCGGGCAGGTGGTCTGTTAAGTCGTCTGTGAAAATCCGGGGCTCAAC(1)	0	0	0	0	0	0	0	0	0	0	0.4	0	0.5	0	0	0.1	0	0	0	0
104	TACGGAGGATGCAAGCGTTATCCGGATTTATTGGGTTTAAAGGGTACGTAGGCGGAAAATTAAGTCAGTGATGAAATCCTGCAGCTTAAC(1)	0	0	0	0	0	0	0	0	0	0	0.272727	0	0.727273	0	0	0	0	0	0	0
105	TACGGAGGATGCAAGCGTTATCCGGATTCATTGGGTTTAAAGGGTGCGCAGGCGGGTTTGTAAGTCAGTGGTGAAATCCTGCCGCTTAAC(1)	0	0	0	0	0	0	0	0	0	0	0.307692	0	0.615385	0	0	0.0769231	0	0	0	0
106	TACGGAGGGTGCAAACGTTGTTCGGAATTATTGGGCGTAAAGAGCATGTAGGCGGCTCGCCAAGTCTGATGTGAAAGCCCTGGGCTCAAC(1)	0	0	0	0	0	0	0	0	0	0	0.307692	0	0.615385	0	0	0.0769231	0	0	0	0
107	TACGTAGGGGGCAAGCGTTGTCCGGAATTATTGGGCGTAAAGAGCGCGTAGGCGGTCCGGTAAGTCGGTTGTGAAAGTCGGGGGCTCAAC(1)	0.166667	0	0	0.0833333	0	0	0	0	0.5	0	0	0	0	0	0.25	0	0	0	0	0
108	TACGTAGGGGTCGAGCGTTGTCCGGAGTTACTGGGCGTAAAGCGTGCGCAGGCGGCTCATTGCGCCCGGCGTGAAAGCCCCCGGCTCAAC(1)	0.214286	0.0714286	0.142857	0.142857	0	0	0.142857	0	0.214286	0	0.0714286	0	0	0	0	0	0	0	0	0
109	TACGAAGGGTGCAAGCGTTATTCGGAATCATTGGGCGTAAAGCGCGCGCAGGCGGATTGATAAGTCAGGTGTGAAATCTCGAGGCTCAAC(1)	0.153846	0	0.0769231	0	0	0	0	0.0769231	0	0.0769231	0.0769231	0	0.230769	0	0.230769	0.0769231	0	0	0	0
110	TACGTAGGAGGCGAGCGTTGTCCGGAGTTACTGGGCGTAAAGCGCACGCAGGCGGTCCTATTAGTCTGGGGTGACAGTTCCCGGCTTAAC(1)	0	0	0	0	0	0.333333	0	0.416667	0.25	0	0	0	0	0	0	0	0	0	0	0
111	TACGTATGTCGCAAGCGTTATCCGGATTTATTGGGCGTAAAGCGCGTCTAGGCGGCAAGGAAAGTCTGATGTGAAAATGCGGGGCTCAAC(1)	0.25	0	0.4375	0	0.1875	0	0	0	0	0	0	0.125	0	0	0	0	0	0	0	0
112	GAACGAGCTCTCCAAACGTTATTCGGTATTACTGGGCTTAAAGAGTTCGTAGGCGGCTCTGTAGGTGAGATGTGAAAGCCCTCGGCTTAA(1)	0.047619	0.047619	0	0	0.142857	0	0	0	0.047619	0	0	0.619048	0	0	0.0952381	0	0	0	0	0
113	GACGGAGGAGGCAAGCGTTATCCGGAATTATTGGGCGTAAAGCGTCCGCAGGTGGTTTTACAAGTCTGTTGTTAAAGCGCGAGGCTCAAC(1)	0	0	0	0	0	0	0	0	0.142857	0.214286	0	0.571429	0.0714286	0	0	0	0	0	0	0
114	TACGGAGGGTGCGAGCGTTATCCGGAATCACTGGGTTTAAAGGGTGCGTAGGCGGTCTGATAAGTCAGTTGTGAAATTCCTCGGCTTAAC(1)	0	0	0	0	0.0555556	0	0	0	0.222222	0.0555556	0	0.555556	0	0	0.111111	0	0	0	0	0
115	TACGTAGGTGGCAAGCGTTGTCCGGAATTATTGGGCGTAAAGCGCGCGTAGGCGGTCCTTTAAGTCTGATGTGAAATCTTGCGGCTCAAC(1)	0	0	0.0909091	0	0.0909091	0	0	0	0.272727	0	0	0.545455	0	0	0	0	0	0	0	0
116	TACGTAGGGGCCAAGCGTTGCCCGGATTTACTGGGCGTAAAGAGCGCGTAGGCGGTTGCGCAAGTCTGCTGTGAAATCTCTCGGCTCAAC(1)	0	0	0	0	0	0	0	0	0.1	0	0	0.9	0	0	0	0	0	0	0	0
117	GACAGAGGAGGCAAGCGTTATCCGGAATTATTGGGCGTAAAGCGTCCGTAGGTGGTTTGACAAGTCTGGGGTTAAAGCCCGGAGCCCAAC(1)	0	0	0	0	0	0	0	0	0	0	0	1	0	0	0	0	0	0	0	0
118	TACGTAGGTGGCGAGCGTTATCCGGAATGATTGGGCGTAAAGGGTGCGTAGGCGGCCTGTTAAGTCTGAAGTGAAAGGTACCGGCTCAAC(1)	0.157895	0	0	0	0	0	0.105263	0	0.105263	0	0	0.631579	0	0	0	0	0	0	0	0
119	TACGTAGGGGGCTAGCGTTGTCCGGATTCATTGGGCGTAAAGCGCGTGTAGGCGGCCAGGTAGGTCCGATGTGAAAACTGGAGGCTCAAC(1)	0	0	0	0	0	0	0	0	0.272727	0	0	0.727273	0	0	0	0	0	0	0	0
120	TACAGAGGTGGCAAGCGTTGTTCGGAATTACTGGGCGTAAAGGGCGCGTAGGCGGTCTTGTAAGTCCCGTGTGAAAGCCCCCGGCTCAAC(1)	0	0	0	0	0	0	0	0	0.142857	0.0952381	0	0.714286	0	0	0.047619	0	0	0	0	0
121	TACGGAGGGGGCTAGCGTTGTTCGGAATTACTGGGCGTAAAGGGCGTGTAGGCGGTTTGCCGAGTCAGATGTGAAAGCCCCGGGCTTAAC(1)	0	0	0.0833333	0	0	0	0.0833333	0	0.166667	0	0	0.666667	0	0	0	0	0	0	0	0
122	TACGGAGGGTGCAAGCGTTGTCCGGATTTATTGGGTTTAAAGGGTGCGTAGGCGGCTGTGTAAGTCAGTGGTGAAATCCCAGGGCTCAAC(1)	0.04	0	0.08	0	0	0	0.08	0	0.08	0	0	0.72	0	0	0	0	0	0	0	0
123	TACGTAGGGGGCAAGCGTTGTCCGGAATTATTGGGCGTAAAGGGCGCGCAGGCGGCCTCTTAAGTCTGATGTGAAAGCCCGCAGCTCAAC(1)	0	0	0.1	0	0	0	0.0333333	0	0.1	0	0	0.733333	0	0	0.0333333	0	0	0	0	0
124	AACGTAGGGGACAAGCGTTATCCGGATTTATTGGGCGTAAAGCGCCCGTAGGCGGCACGGTAAGTTGGACGTGAAAGCTCCCGGCTTAAC(1)	0	0	0.0952381	0	0	0	0.047619	0	0.0952381	0	0	0.761905	0	0	0	0	0	0	0	0
125	TACGTAGGGGGCGAGCGTTATCCGGAATTATTGGGCGTAAAGAGTGCGTAGGTGGCATCTTAAGCGCAGGGTTTAAGGCAATGGCTCAAC(1)	0.470588	0.117647	0.352941	0	0	0	0	0	0.0588235	0	0	0	0	0	0	0	0	0	0	0
126	CACGTAAGTTGCGAGCGTTGTTCGGAATTATTGGGCGTAAAGGGCATGTAGGCGGAAATGCAAGCTTGATGTGAAATACTGCAGCTTAAC(1)	0.363636	0	0.454545	0	0	0	0	0	0	0	0	0	0	0.0909091	0.0909091	0	0	0	0	0
127	CACGTAAGGTGCGAGCGTTGTTCGGAATTATTGGGCGTAAAGGGCATGTAGGCGGATGAGCAAGCTTGGTGTGAAATGCTACAGCTTAAC(1)	0.357143	0.0357143	0.607143	0	0	0	0	0	0	0	0	0	0	0	0	0	0	0	0	0
128	TACGTAGGGAGCGAGCGTTATCCGGATTTATTGGGTGTAAAGGGTGCGTAGACGGAAATGCAAGTTAGTTGTGAAATACCTCGGCTTAAC(1)	0.215385	0.0153846	0.676923	0.0153846	0	0	0	0	0	0	0	0.0153846	0	0.0615385	0	0	0	0	0	0
129	TACGTAGGGGGCAAGCGTTATCCGGAATTACTGGGCGTAAAGGGTGCGTAGGCGGCTTTTCAAGTCAAGGCTTAAAGGCTAACGGCTCAA(1)	0.727273	0	0.181818	0	0	0	0	0	0	0	0	0	0	0.0909091	0	0	0	0	0	0
130	TACGGAGGGTGCAAGCGTTATCCGGATTTATTGGGTTTAAAGGGTCCGTAGGCGGACTTGTAAGTCAGTGGTGAAATCTCATAGCTTAAC(1)	0.5	0	0	0	0	0	0.277778	0	0	0	0	0.222222	0	0	0	0	0	0	0	0
131	TACGTAGGGTGCGAGCGTTAATCGGAATTACTGGGCGTAAAGCGAGCGCAGACGGTTTGTTAAGCAGGATGTGAAATCCCCGGGCTCAAC(1)	0.6	0	0.1	0	0	0	0	0	0	0	0	0.2	0	0.1	0	0	0	0	0	0
132	TACGTAGGGGGCAAGCGTTATCCGGAATAACTGGGCGTAAAGGGTGCGCAGGTGGTCTGTCAAGTTAGTGGTGAAAGGCATAGGCTCAAC(1)	0.583333	0	0.25	0	0	0	0	0	0	0	0	0.166667	0	0	0	0	0	0	0	0
133	TACGGAGGGTGCAAGCGTTACCCGGAATCACTGGGCGTAAAGGGCGTGTAGGCGGCCTGCCAAGTCTGGTTTTAAAGCCTGCGGCTCAAC(1)	0.538462	0	0.115385	0	0	0.0769231	0.153846	0	0	0	0	0.115385	0	0	0	0	0	0	0	0
134	TACGTAAGGACCGAGCGTTGTCCGGAATCATTGGGCGTAAAGGGTACGTAGGCGGTTTTTTAAGTTAGAAGTCAAAGGCTATAGCTCAAC(1)	0.533333	0.133333	0.0666667	0	0.133333	0	0	0	0	0	0	0	0	0.133333	0	0	0	0	0	0
135	TACGGAGGATCCAAGCGTTATCCGGATTTATTGGGTTTAAAGGGTGCGTAGGCGGTCCTATAAGTCAGTGGTGAAAGACGGCAGCTTAAC(1)	0.545455	0	0.0454545	0.030303	0.0757576	0	0.0757576	0	0.0151515	0.0151515	0	0.0606061	0	0.0909091	0.0454545	0	0	0	0	0
136	TACAGAGGGTGCAAGCGTTAATCGGAATTACTGGGCGTAAAGCGAGCGTAGGTGGCTTGATAAGTCAGATGTGAAAGCCCCGGGCTTAAC(1)	0.486486	0.027027	0.108108	0.027027	0	0.027027	0.027027	0	0	0	0.027027	0.0540541	0.027027	0.162162	0.027027	0	0	0	0	0
137	TACGTAGGTGGCAAGCGTTGTCCGGATTTATTGGGTTTAAAGGGTGCGTAGGCGGTTTTATAAGTCAGTGGTGAAATACAACAGCTTAAC(1)	0.210526	0	0	0	0	0	0	0	0	0.315789	0.315789	0	0	0	0.157895	0	0	0	0	0
138	TACGTAGGTGGCAAGCGTTATCCGGAATGATTGGGCGTAAAGGGTGCGTAGGTGGTGCATTAAGTCTGAAGTAAAAGCCAGCAGCTCAAC(1)	0	0	0.0833333	0.111111	0.0833333	0	0.222222	0	0.0833333	0	0	0.388889	0	0	0.0277778	0	0	0	0	0
139	TACGTAGGGCGCAAGCGTTATCCGGAATTATTGGGCGTAAAGAGCTCGTAGGCGGTTTGTCGCGTCTGCCGTGAAAGTCCGAGGCTCAAC(1)	0.184615	0	0.138462	0	0.0769231	0	0.2	0	0.0461538	0	0	0.323077	0	0.0153846	0.0153846	0	0	0	0	0
140	TACGGAGGGAGCTAGCGTTGTTCGGAATTACTGGGCGTAAAGCGCACGTAGGCGGCGTTTCAAGTCAGAGGTGAAAGCCTGGAGCTCAAC(1)	0.1875	0	0.1875	0	0.03125	0	0.0625	0	0.0625	0	0	0.4375	0	0	0.03125	0	0	0	0	0
141	TACGAAGGGTGCAAACGTTGCTCGGAATTATTGGGCGTAAAGCGCACGTAGGCGGCTTAGCAAGTCGGATGTGAAAGCCCTCGGCTCAAC(1)	0.0357143	0	0	0	0	0	0	0.285714	0.178571	0	0	0.392857	0.0357143	0	0.0714286	0	0	0	0	0
142	TACGTAGGTGGCAAGCGTTGTCCGGAATTATTGGGCGTAAAGCGCGCGCAGGTGGTTCCTTAAGTCTGATGTGAAAGCCCCCGGCTCAAC(1)	0.114286	0	0.0285714	0.0285714	0.171429	0	0.114286	0.0285714	0.114286	0	0.2	0.0571429	0.0571429	0.0857143	0	0	0	0	0	0
143	TACGTATGTCGCAAGCGTTATCCGGATTTATTGGGCGTAAAGCGCGTCTAGGCGGTCTGGTAAGTCTGATGTGGAAATGCGGGGCTCAAC(1)	0.25	0	0.1	0	0.05	0	0.05	0	0.05	0	0	0.15	0	0.15	0.05	0.15	0	0	0	0
144	TACGGGGGATGCAAGTGTTATCCGGAATAATTGGGCGTAAAGCGTCTGTAGGTGGTTTACCAAGTCTGTTGTTAAAAATCAGGGCTCAAC(1)	0.2	0	0	0	0	0.05	0.1	0	0.05	0	0	0.25	0.05	0.15	0.15	0	0	0	0	0
145	TACGGAGGGAGCTAGCGTTGTTCGGAATTACTGGGCGTAAAGCGCACGTAGGCGGCTTTGTAAGTTAGAGGTGAAAGCCTGGAGCTCAAC(1)	0.187919	0.0234899	0.0436242	0.0134228	0.0167785	0.0201342	0.208054	0.0268456	0.033557	0.0234899	0.0100671	0.127517	0.0167785	0.100671	0.124161	0.0234899	0	0	0	0
146	TACGTAGGGTGCAAGCGTTAATCGGAATTACTGGGCGTAAAGCGTGCGCAGGCGGTTTTGTAAGTCTGTCGTGAAAGCCCCGGGCTCAAC(1)	0.28125	0.015625	0.0416667	0.00520833	0.0260417	0	0.135417	0.0520833	0.0989583	0.00520833	0.00520833	0.104167	0	0.1875	0.0416667	0	0	0	0	0
147	TACGTAGGTGGCAAGCGTTGTCCGGAATTATTGGGCGTAAAGCGCGCGCAGGCGGCCTTTTAAGTCTGATGTGAAAGCCCCCGGCTCAAC(1)	0.210526	0	0.0421053	0.0210526	0.0736842	0	0.105263	0.0421053	0.105263	0.0105263	0.0421053	0.0526316	0.0315789	0.147368	0.0947368	0.0105263	0	0.0105263	0	0
148	GACGGAAGGTGCAAGCGTTGCTCGGAATCACTGGGCGTAAAGGGTGCGTAGGCGGCTTCTTAAGTCCGGTGTGAAAGCCCAGGGCTCAGC(1)	0	0	0	0	0	0	0.1	0	0.9	0	0	0	0	0	0	0	0	0	0	0
149	CACGTAGGGCGCAAGCGTTGTCCGGAATTATTGGGCGTAAAGAGCTCGTAGGCGGTCTGTTGCGTCCGCTGTGAAATCTCGGGGCTTAAC(1)	0	0	0	0	0	0	0	0	0.875	0	0	0	0	0	0	0.125	0	0	0	0
150	TACGGGGGTGGCAAGCGTTACTCGGAATTATTGGGTGTAAAGGGCAAGTAGGCGGCCCATTAAGTGAGGGGTGAAATCCTGCGGCTTAAC(1)	0	0	0	0	0	0	0	0	0	0.3	0	0	0.1	0	0.4	0.2	0	0	0	0
151	GACAGAGGTGGCAAGCGTTGTTCGGATTCATTGGGTGTAAAGGGCAGGTAGGCTGTTTTGCAAGTCCGGCGTGAAATCCCAGGGCTCAAC(1)	0	0	0	0	0	0	0	0.388889	0.0555556	0.111111	0	0	0	0	0.222222	0.222222	0	0	0	0
152	TACGTAGGGGGCGAGCGTTGTCCGGAGTTACTGGGCGTAAAGGGCATGCAGGCGGTCAGGCGCGTTTTGTGTGACAGCGGATGGCTTAAC(1)	0	0	0	0.0714286	0	0.0714286	0	0	0.571429	0.142857	0.0714286	0	0	0	0	0.0714286	0	0	0	0
153	TACAGAGGGTGCAAGCGTTGTTCGGAATTATTGGGCGTAAAGGGCGCGTAGGCGGTGCCACAAGTCACTTGTGAAATCTCCGGGCTTAAC(1)	0	0	0	0.0434783	0	0.0869565	0	0	0.434783	0.0434783	0.173913	0	0	0	0.0434783	0.173913	0	0	0	0
154	TACGAAGGGGGCGAGCGTTGTTCGGATTTACTGGGCGTAAAGGGCGCGCAGGCGGCTCTGTTTGTCAGGCGTGAAAGCCCCGGGCTCAAC(1)	0	0	0	0.0769231	0	0	0	0	0.307692	0.0769231	0.230769	0	0	0	0.0769231	0.230769	0	0	0	0
155	TACGGAGGGTGCAAGCGTTATCCGGATTCACTGGGTTTAAAGGGTGCGTAGGTGGAATGGTAAGTCAGTGGTGAAATCTCCAAGCTTAAC(1)	0.0666667	0	0.133333	0	0.0666667	0	0	0.133333	0.266667	0	0	0.266667	0	0.0666667	0	0	0	0	0	0
156	GACGAAGGTGGCTAGCGTTATTCGGATTCACTGGGCATAAAGCGCGCGTAGGCGGCTCTTCAAGTCGGGGGTGAAAGCCTGCAGCTCAAC(1)	0	0	0	0	0	0	0	0.25	0.333333	0.166667	0	0	0	0	0.0833333	0.166667	0	0	0	0
157	TACGGAGGGTGCGAGCGTTGTCCGGAATCATTGGGCGTAAAGGGCGCGTAGGTGGCCTGCTAAGCGTGCGGTGAAAGTCGGGGGCTCAAC(1)	0	0	0.181818	0	0	0	0	0.0909091	0.363636	0	0	0.181818	0	0	0.181818	0	0	0	0	0
158	TACGGAGGGGGCTAGCGTTGTTCGGAATTACTGGGCGTAAAGCGCGCGTAGGCGGACCTGCAAGTCGGGGGTGAAAGCCCGAGGCTTAAC(1)	0	0	0	0	0	0	0	0.0625	0.5	0	0	0.375	0	0	0	0.0625	0	0	0	0
159	TACAGAGGTGGCAAGCGTTGTTCGGATTTATTGGGCGTAAAGGGTCCGTAGGCGGCCTGAAAAGTCGGATGTGAAATCCCACAGCTTAAC(1)	0	0	0	0	0	0	0	0.2	0.0285714	0.257143	0.0285714	0.0285714	0.171429	0	0.228571	0.0571429	0	0	0	0
160	TACAGAGACCTCAAGCGTTATCCGGATTCACTGGGCGTAAAGCGTCCGCAGGTGGTTCGTTAAGTCGTTTGTCAAATCCCGGTGCTCAAC(1)	0	0	0	0	0	0	0	0	0.166667	0.166667	0	0	0	0	0.583333	0.0833333	0	0	0	0
161	TACAGGGGGTGCAAACGTTGCTCGGAATCATTGGGCGTAAAGCGCACGTAGGCGGTCTGTTATGTCGGATGTGAAAGCCCTCGGCTCAAC(1)	0	0	0.115385	0	0	0.0384615	0	0.115385	0.461538	0.153846	0	0.0384615	0	0	0.0769231	0	0	0	0	0
162	TACGTAGGATCCGAGCGTTGTCCGGAATTACTGGGTGTAAAGGGCGTGTAGGTGGGCTTCTAAGTCGGTGGTGAAATGCTGCAGCTTAAC(1)	0.0666667	0	0	0	0	0	0	0	0	0.466667	0	0	0	0	0.466667	0	0	0	0	0
163	TACGTAGGTGGCGAGCGTTGTCCGGATTTACTGGGCGTAAAGAGCGCGCAGGCGGTCGGATAAGTCGAATGTGAAAGCCCCCGGCTTAAC(1)	0	0	0	0	0	0	0	0	0.4	0.4	0	0	0	0	0.2	0	0	0	0	0
164	TACAGAGGGTGCGAGCGTTGTCCGGAATCACTGGGCGTAAAGGGCGCGTAGGTGGCGGGATAAGCGTGTGGTGAAAGCTCGGGGCTCAAC(1)	0	0	0	0	0	0	0	0	0.538462	0.307692	0	0	0	0	0.153846	0	0	0	0	0
165	TACGAAGGGGGCTAGCGTTGCTCGGAATGACTGGGCGTAAAGGGCGCGTAGGCGGTTCGTACAGTCGGATGTGAAATTCCCGGGCTCAAC(1)	0	0	0	0	0	0	0	0.130435	0.0869565	0.347826	0	0.0434783	0	0	0.391304	0	0	0	0	0
166	TACGAAGGGGGCTAGCGTTGTTCGGAATTACTGGGCGTAAAGCGCACGCAGGCGGATTGATAAGTCGGGGGTGAAATCCCGGGGCTCAAC(1)	0	0	0	0	0	0	0	0	0.357143	0.214286	0	0.357143	0	0	0.0714286	0	0	0	0	0
167	TACAGAGGGTGCGAGCGTTGTTCGGAATTATTGGGCGTAAAGCGCTTGTAGGCGGCTTGTTAAGTCCTGTGTGAAAGCCCTAGGCTTAAC(1)	0	0	0.0416667	0	0	0	0	0.0833333	0.25	0.291667	0	0.291667	0.0416667	0	0	0	0	0	0	0
168	TACGGAGGGTGCAAGCGTTATCCGGATTCACTGGGTTTAAAGGGTGCGTAGGTGGGCAGGTAAGTCCGCGGTGAAATCCCCGAGCTTAAC(1)	0.135135	0	0.0135135	0	0.0540541	0	0	0	0	0.27027	0.148649	0.189189	0	0	0.162162	0.027027	0	0	0	0
169	TACGTAGGCAGCAAGCGTTGTTCGGAATTACTGGGCGTAAAGAGTTCGTAGGCGGTGCGGCAAGTTTGGTGTGAAATCTCCCGGCTCAAC(1)	0.115385	0	0	0	0	0	0	0	0.0384615	0.192308	0.115385	0.192308	0.0384615	0	0.307692	0	0	0	0	0
170	GACGAAGGATGCAAGCGTTATCCGGATTCATTGGGTTTAAAGGGTGCGTAGGCGGCCCGGTAAGTCAGTGGTGAAAGCCTGTTGCTTAAC(1)	0	0	0	0	0	0	0	0.08	0.12	0.24	0.08	0.24	0.04	0	0.2	0	0	0	0	0
171	GACGAAGGATGCAAGCGTTATCCGGATTCATTGGGTTTAAAGGGTGCGTAGGCGGACCTGTAAGTCAGTGGTGAAATCTCTTTGCTTAAC(1)	0.0595238	0	0.0119048	0	0	0	0.0119048	0.0238095	0.0238095	0.25	0.0119048	0.202381	0.0714286	0.0119048	0.27381	0.047619	0	0	0	0
172	TACGTAGGGTGCAAGCATTGTCCGGATTTATTGGGCGTAAAGAGCTCGTAGGCGGCTTGTCACGTCGGGTGTGAAAACTCGGGGCTCAAC(1)	0	0	0	0	0	0	0	0.0930233	0.116279	0.302326	0.0232558	0.139535	0.0697674	0	0.255814	0	0	0	0	0
173	TACAGAGGTCCCAAGCGTTGTTCGGATTCACTGGGCGTAAAGGGTGCGTAGGCGGTCGGGTAAGTCTGACGTGAAATCTTCGAGCCTAAC(1)	0.00689655	0	0	0	0	0.00689655	0.00689655	0.00689655	0.0689655	0.331034	0.0137931	0.158621	0.0965517	0	0.248276	0.0551724	0	0	0	0
174	TACGGAGGATGCAAGCGTTGTCCGGATTCATTGGGTTTAAAGGGTGCGTAGGCGGAGAATTAAGTCAGTGGTGAAAGCTTGCAGCTTAAC(1)	0	0	0	0	0	0	0	0	0	0.416667	0.0833333	0.333333	0	0	0.166667	0	0	0	0	0
175	TACGAGGGGTGCAAACGTTATTCGGAATCACTGGGCGTAAAGGGTGTGCAGACGGCGAAACAAGTCAGTTATAAAATCTCTTGGCTTAAC(1)	0	0	0	0	0	0	0	0	0	0.4375	0	0.25	0.125	0	0.1875	0	0	0	0	0
176	GACAGAGGTGGCAAGCGTTGTTCGGATTTATTGGGTGTAAAGGGCAGGTAGGTGGCTATGTAAGTCTGGTGTGAAATCCCAGGGCTCAAC(1)	0	0	0	0	0	0	0	0	0.230769	0.384615	0	0	0.153846	0	0.230769	0	0	0	0	0
177	AACGTAGGAGGCAAGCGTTATCCGGATTTACTGGGCGTAAAGCGTGTGCAGGTGGTTTGGTAAGTTGGATGTGAAAGCTCCTGGCTCAAC(1)	0	0	0	0	0	0	0	0	0.227273	0.454545	0	0	0.0454545	0	0.272727	0	0	0	0	0
178	TACGTAGGGGGCAAGCGTTGTCCGGATTTATTGGGCGTAAAGAGCGTGTAGGCGGTTAGATAGGTCCGTTGTGAAAACTCGAGGCTCAAC(1)	0	0	0	0	0	0	0	0	0.294118	0.588235	0	0.117647	0	0	0	0	0	0	0	0
179	TACAGAGGAGCCAAGCGTTGTCCGGATTGACTGGGCGTAAAGCGCACGCAGGCGGCTGCGCGCGTGGGGTGTGAAATCTGGCCGCTTAAC(1)	0	0	0	0	0	0	0	0.176471	0	0.647059	0	0.117647	0	0	0.0588235	0	0	0	0	0
180	TACAGAGGAGGCAAGCGTTGTTCGGAATCACTGGGCTTAAAGCGCGTGTAGGTGGTCTAGCAAGTACTTTGTGAAATGCCTGGGCTCAAC(1)	0	0	0	0	0	0	0	0.2	0	0.733333	0	0.0666667	0	0	0	0	0	0	0	0
181	TACGTAGGTGGCAAGCGTTGTCCGGATTTATTGGGTTTAAAGGGTGCGTAGGCGGTTTTATAAGTCAGTGGTGAAATACAATAGCTTAAC(1)	0.157895	0	0	0	0	0	0	0	0	0.631579	0	0.0263158	0	0	0.184211	0	0	0	0	0
182	TACAGAGGTGGCAAGCGTTGTTCGGATTTACTGGGCGTAAAGGGTGCGTAGGAGGTTGTGTGTGTCGGATGTGAAATCTTGCTGTTCATC(1)	0	0	0	0	0	0	0	0	0.1	0.4	0.1	0.4	0	0	0	0	0	0	0	0
183	TACGTAGGGGGCAAGCGTTGTCCGGATTTATTGGGCGTAAAGAGCTCGTAGGCGGTTCGATAAGTCGGGTGTGAAATCTCCAGGCTCAAC(1)	0	0	0	0	0	0	0.0232558	0	0.162791	0.348837	0.0232558	0.325581	0	0	0.116279	0	0	0	0	0
184	TACGGGGGGAGCAAGCGTTGTTCGGAATCACTGGGCGTAAAGGGAGTGTAGGCGGTTCGGTAAGTGGGATGTGAAATGCCCCGGCTCACC(1)	0	0	0	0	0	0	0	0.16129	0.129032	0.451613	0	0.193548	0	0	0.0645161	0	0	0	0	0
185	TACGGAGGGTGCAAGCGTTATCCGGATTTATTAGGTTTAAAGGGTGTGTAGGCGGACTTTTAAGTCAGTGGTGAAATCCCGGGGCTCAAC(1)	0	0	0	0	0	0	0	0	0	0.714286	0.238095	0	0.047619	0	0	0	0	0	0	0
186	TACGGAGGGTGCGAGCGTTAATCGGAATTACTGGGCGTAAAGCGCGCGTAGGCGGTTTGATAAGCTGGATGTGAAAGCCCTGGGCTCAAC(1)	0	0	0	0	0	0	0	0	0	0.615385	0.307692	0	0	0	0	0.0769231	0	0	0	0
187	TACAGAGGGTGCTAGCGTTGTTCGGAATTATTGGGCGTAAAGCGCGTGTAGGCGGCCAACCAAGTCGGATGTGAAAGCCCTCGGCTTAAC(1)	0	0	0	0	0	0	0	0	0	0.6	0	0.0857143	0.0285714	0	0.285714	0	0	0	0	0
188	TACAGAGGTCTCAACCGTTGTTCGGATTCATTGGGCGTAAAGGGTGCGTAGGCGGTCGCGTAAGTCGGGTGTGAAATCCCGGGGCTCAAC(1)	0	0	0	0	0	0	0	0	0	0.533333	0	0.133333	0	0	0.333333	0	0	0	0	0
189	TACGTAGGATGCTAGCGTTGTCCGGATTTACTGGGTGTAAAGGGAGCGCAGGCGGGTTGGTAAGTCGGTGGTGAAATTCTTAGGCTTAAC(1)	0	0	0	0	0	0	0	0	0.272727	0.590909	0	0	0	0	0.136364	0	0	0	0	0
190	TACGAAGGGGGCTAGCGTTGCTCGGAATTACTGGGCGTAAAGGGCGCGTAGGCGGATGACTAAGTTGGGGGTGAAAGCCCGGGGCTCAAC(1)	0	0	0	0	0	0	0	0	0.272727	0.545455	0	0	0	0	0.136364	0.0454545	0	0	0	0
191	AACGTAGGGGACGAGCGTTATCCGGATTTACTGGGCGTAAAGCGCATGTAGGTGGCTTGAAAAGTTGGACGTGAAAGCTCCTGGCTTAAC(1)	0	0	0	0	0	0	0	0.0714286	0	0.642857	0	0.285714	0	0	0	0	0	0	0	0
192	TACGGAGGGTGCAAGCGTTGTTCGGAATTACTGGGCGTAAAGCGCGTGTAGGTGGTTGAGTAAGTCGAATGTGAAAGCCCCGGGCTCAAC(1)	0.0169492	0	0	0	0	0	0	0	0.101695	0.508475	0	0.220339	0	0	0.152542	0	0	0	0	0
193	TACAGAGGTCTCAAGCGTTGTTCGGATTCATTGGGCGTAAAGGGTGCGTAGGTGGCGGGGTAAGTCGGATGTGAAATCCCGGGGCTCAAC(1)	0	0	0	0	0	0	0	0.025641	0.102564	0.487179	0	0.282051	0.025641	0	0.0512821	0.025641	0	0	0	0
194	TACGGAGGGTGCAAGCATTGATCGGAATTACTGGGCGTAAAGGGCGCGTAGGCGGCAAAATAAGTCAGATGTGAAATTCCACGGCTCAAC(1)	0	0	0	0	0	0	0	0	0.0714286	0.571429	0	0.357143	0	0	0	0	0	0	0	0
195	GACGTAGGTGGCGAGCGTTATCCGGATTTACTGGGCGTAAAGCGTTTGTAGGTGGCTTAGTAAGTTGGGCGTGAAATCTCCGGGCTTAAC(1)	0	0	0	0	0	0	0	0	0.0512821	0.564103	0	0.333333	0	0	0.0512821	0	0	0	0	0
196	TACGGGGGGGGCAAGCGTTACTCGGAATTATTGGGCGTAAAGGGCGCGTAGGCGGTCGTGTGCGTCGGAGGTGAAATCCCCAGGCTTAAC(1)	0	0	0	0	0	0	0	0.0909091	0.0909091	0.727273	0.0909091	0	0	0	0	0	0	0	0	0
197	TACAGAGGGTGCGAGCGTTAATCGGAATCACTGGGCTTAAAGCGTTCGTAGGCGGATCTGTAGGCGCGTTGTGAAAGCCCTCGGCTCAAC(1)	0	0	0	0	0	0	0	0	0.0909091	0.636364	0	0.181818	0	0	0.0909091	0	0	0	0	0
198	TACGGAGGTGGCAGGCGTTACTCGGATTGATTGGGTGTAAAGGGTGCGTAGGCGGTGAGTTAAGTCGAACGTGAAATCCCATGGCTCAAC(1)	0	0	0	0	0	0	0	0	0	0.727273	0.0909091	0	0	0	0.0909091	0.0909091	0	0	0	0
199	CACGAACTGTGCGAACGTTATTCGGAATTACTGGGCTTAAAGAGTTCGTAGGCGGCTTGTTAAGTCGGGTGTGAAATCCCTCGTCTCAAC(1)	0	0	0	0	0	0	0	0	0	0.727273	0.0909091	0	0	0	0.181818	0	0	0	0	0
200	AACGTAGGTGGCAAGCGTTATCCGGATTCACTGGGCGTAAAGCGCGTGCAGGTGGTTCTGTAAGTTGGATGTTAAATCTTCCGGCCTAAC(1)	0	0	0	0	0	0	0	0	0	0.727273	0	0	0	0	0.272727	0	0	0	0	0
201	TACGTATGGGGCGAGCGTTGTTCGGAGTTATTGGGCGTAAAGGGCGTGTAGGCGGTCCGAGAAGTCTGGTGTGAAATCGCAGGGCTCAAC(1)	0	0	0	0	0	0	0	0	0	0.777778	0	0	0	0	0.222222	0	0	0	0	0
202	TACGAAGGGGGCTAGCGTTGCTCGGAATTACTGGGCGTAAAGGGCGCGTAGGCGGTTCTGTTAGTCAGGCGTGAAATTCCTGGGCTCAAC(1)	0	0	0	0	0	0	0.0769231	0	0.153846	0.615385	0	0.0769231	0	0	0.0769231	0	0	0	0	0
203	TACAGAGGGTGCAAGCGTTGTTCGGAATCATTGGGCGTAAAGGGCGTGTAGGCGGTTTGTTAAGTCATGTGTGAAATCCCTCGGCTTAAC(1)	0.0434783	0	0	0	0	0	0	0	0.173913	0.782609	0	0	0	0	0	0	0	0	0	0
204	TACGGAGGGTGCAAGCGTTGTTCGGAATCACTGGGCGTAAAGCGCGTGTAGGCGGCTACTTAAGTTTGGTGTGAAAGCCCTGGGCTCAAC(1)	0	0	0	0	0	0	0	0	0.214286	0.714286	0	0	0	0	0.0714286	0	0	0	0	0
205	CACGGGGGGAGCAAGCGTTGTTCGGAATCACTGGGCGTAAAGGGCGTGTAGGCGGTTAGGTAAGTGGGATGTGAAAGCCCCCGGCTCACC(1)	0	0	0	0	0	0	0	0	0.172414	0.689655	0	0.0344828	0.0344828	0	0.0689655	0	0	0	0	0
206	GACGGAGGGGGCTAGCGTTGTTCGGAATTACTGGGCGTAAAGCGCGCGTAGGCGGCCTTTCAAGTCAGGTGTGAAAGCCCCGAGCTTAAC(1)	0	0	0	0	0	0	0	0	0.0769231	0.846154	0	0	0.0769231	0	0	0	0	0	0	0
207	TACGGAGGGGGCTAGCGTTGTTCGGAATTACTGGGCGTAAAGCGCACGTAGGCGGTCCATCTAGTTAGGCGTGAAAGGCCTGGGCTCAAC(1)	0	0	0	0	0	0	0	0	0	0.875	0	0	0.125	0	0	0	0	0	0	0
208	TACGGAGGGTGCAAGCGTTGTTCGGAATTACTGGGCGTAAAGCGCGTGCAGGCGGTTGAGCAAGTCAGATGTGAAAGCCTTCCGCTTAAC(1)	0	0	0	0	0	0	0	0	0.0666667	0.833333	0.0666667	0	0	0	0.0333333	0	0	0	0	0
209	TACGTAGGCAGCAAGCGTTGTTCGGAGTTACTGGGCGTAAAGAGTGTGTAGGCGGTTCGGTAAGTTCGGTGTGAAATCTCCCGGCTCAAC(1)	0	0	0	0	0	0	0	0	0	0.8125	0.125	0	0	0	0.0625	0	0	0	0	0
210	GACGAAGGATGCAAGCGTTATCCGGATTCATTGGGTTTAAAGGGAGCGTAGGTGGCCTTATAAGTCAGTGGTGAAATCTCCTCGCTTAAC(1)	0	0	0	0	0	0	0	0	0	0.818182	0	0.0909091	0.0909091	0	0	0	0	0	0	0
211	AACGTAGGGGACGAGCGTTATCCGGATTTACTGGGCGTAAAGCGCTTGTAGGTGGCTGGGTAAGTTGGACGTGAAAGCTCCTGGCTTAAC(1)	0	0	0	0	0	0	0	0	0	0.9375	0.0625	0	0	0	0	0	0	0	0	0
212	TACGTAGGCAGCAAACGTTGTTCGGAGTTACTGGGCGTAAAGAGTGCGTAGGCGGTTTGCCAAGTTTGGTGTGAAATCTCCTGGCTTAAC(1)	0	0	0	0	0	0	0	0.047619	0	0.904762	0	0.047619	0	0	0	0	0	0	0	0
213	TACGTAGGGGGCGAGCGTTACTCGGAATTACTGGGCGTAAAGGGTGTGTAGGTGGCTGAATAAGTCAAAGATGAAATCCCGAGGCTCAAC(1)	0	0	0	0	0	0	0	0	0	0.941176	0	0	0	0	0.0588235	0	0	0	0	0
214	GACGGAGGGGGCGAGCGTTGTTCGGAATTATTGGGCGTAAAGCGCGCGTAGGCGGCTTCGGAAGTCCTGAGTGAAAGCCCCTGGCTTAAC(1)	0	0	0	0	0	0	0	0	0	0.923077	0	0	0	0	0.0769231	0	0	0	0	0
215	TACGTAGGCAGCAAGCGTTGTTCGGAATTACTGGGCGTAAAGGGTGCGTAGGCGGTTTTGCAAGTTTGGTGTGAAATCTCCCGGCTTAAC(1)	0	0	0	0	0	0	0	0	0	0.961538	0	0.0384615	0	0	0	0	0	0	0	0
216	GACGAAGGTGGCAAGCGTTGCTCGGAATCACTGGGCTTAAAGCGGGCGCAGGTGGCTCGGCAAGTCGGGTGTGAAATCCCTTGGCTCAAC(1)	0	0	0	0	0	0	0	0	0	1	0	0	0	0	0	0	0	0	0	0
217	TACGGAGGATCCAAGCGTTATCCGGATTTATTGGGTTTAAAGGGTGCGTAGGCGGAAATTTAAGTCAGTGGTGAAATACTGCAGCTCAAC(1)	0	0	0	0	0	0	0	0	0	1	0	0	0	0	0	0	0	0	0	0
218	TACCAGCTCTCCGAGTTGTGGGGACGTTTATTGAGCCTGAAGCATCCGTAGCCGGCTGTGCAAGTCCCCTGTTAAATCCAGCGATAAATC(1)	0	0	0	0	0	0	0	0	0	1	0	0	0	0	0	0	0	0	0	0
219	TACGTAGGGGGCAAGCGTTGTTCGGAATCACTGGGCGTAAAGGGAGCGTAGGCGGAGGAATAAGTTAGGAGTTTAATATACGGGCTTAAC(1)	0	0	0	0	0	0	0	0	0	1	0	0	0	0	0	0	0	0	0	0
220	TACGGAGGGTGCAAGCGTTATCCGGAATCATTGGGTTTAAAGGGTCCGCAGGCGGATCAATCAGTCAGTGGTGAAATCCCATAGCTTAAC(1)	0	0	0	0	0	0	0	0	0	1	0	0	0	0	0	0	0	0	0	0
221	TACGGAGGGTGCAAGCGTTATCCGGAATTACTGGGTTTAAAGGGTGCGTAGGCGGCAACGCAAGTCAGAAGTGAAAGCTCTCGGCTCAAC(1)	0	0	0	0	0	0	0	0	0	1	0	0	0	0	0	0	0	0	0	0
222	TACAGAGGTGGCAAGCGTTGTTCGGAATTACTGGGCGTAAAGGGCGCGTAGGCGGTTTTGTAAGTCCCGTGTGAAATCCCCCGGCTCAAC(1)	0	0	0	0	0	0	0	0	0	1	0	0	0	0	0	0	0	0	0	0
223	TACAGAGGGGGCGAGCGTTATTCGGAATTATTGGGCGTAAAGGGCGCGTAGGCGGCCGTGTAAGTCTCAGGTGAAATCCCTCGGCTCAAC(1)	0	0	0	0	0	0	0	0	0	1	0	0	0	0	0	0	0	0	0	0
224	TACGTAGGAGGCGAACGTTATTCGGATTTACTGGGCGTAAAGGGAGCGTAGGCGGTTCCTTAAGTCGAATGTGAAATCTTCTGACTTAAT(1)	0	0	0	0	0	0	0	0	0	1	0	0	0	0	0	0	0	0	0	0
225	TACCCGCACTCCAAGTGATGACCACGATTATTGGGCCTAAAGCGTTCGTAGCCGGTTTGGTGAGTCCTTGGTGAAATCTTCCAGCAGACT(1)	0	0	0	0	0	0	0	0	0	1	0	0	0	0	0	0	0	0	0	0
226	TACGTAGGGGCCAAGCGTTGTCCGGAATCATTGGGCGTAAAGGGCGTGTAGGCGGTCTGGCAAGTCAGATGTTAAATCTACGGGCTCAAC(1)	0	0	0	0	0	0	0	0	0	1	0	0	0	0	0	0	0	0	0	0
227	TACGGGGGGGGCAAGCGTTGTTCGGAATTACTGGGCGTAAAGGGCGCGCAGGCGGCCTGATAAGTTGGTGGTGAAAGTCCTGGGCTCAAC(1)	0	0	0	0	0	0	0	0	0	1	0	0	0	0	0	0	0	0	0	0
228	TACAGAGATGGCGAGCGTTACTCGGATTTATTGGGTGTAAAGGGCAGGTAGGCGTTCTGTTAAGTTAGTAGTGAAATCCTGCAGCTCAAC(1)	0	0	0	0	0	0	0	0	0	1	0	0	0	0	0	0	0	0	0	0
229	TCCCAGCGCCACAAGTGGTGTTCGCTATTATTGAGTCTAAAGCATCCGTAGCCGGCTTGCTAAGTTCTCTGTGAAATCCGGCAGCTTAAC(1)	0	0	0	0	0	0	0	0	0	1	0	0	0	0	0	0	0	0	0	0
230	TACGAAGGGGGCTAGCGTTGCTCGGAATTACTGGGCGTAAAGGGCGCGTAGGCGGATAGCTAAGTCAGAGGTGAAAGCCCAGGGCTCAAC(1)	0	0	0	0	0	0	0	0	0	1	0	0	0	0	0	0	0	0	0	0
231	TACGGGGGTGGCGAGCGTTACTCGGATTCATTGGGTGTAAAGGGCAGGTAGGCGGTTATGTAAGTTGAGGGTGAAATCCTATGGCTCAAC(1)	0	0	0	0	0	0	0	0	0	1	0	0	0	0	0	0	0	0	0	0
232	TACGTAGGGGGCCAGCGTTGTTCGGAATTACTGGGCGTAAAGAGCGCGTAGGCGGTGTGGTGCGTTCGGTGTGAAATCTCCCGGCTTAAC(1)	0	0	0	0	0	0	0	0	0	1	0	0	0	0	0	0	0	0	0	0
233	TACGGAGGGTGCAAGCGTTGTTCGGATTTACTGGGCGTAAAGAGCGAGCAGGTGGGTCGGCAAGTCCTGTGTGCAATCTTTCGGCTCAAC(1)	0	0	0	0	0	0	0	0.0434783	0.0434783	0.782609	0	0.130435	0	0	0	0	0	0	0	0
234	TACGAAGGTCCCGAGCGTTGTTCGGATTTACTGGGCGTAAAGAGTCTGTAGGCGGTAAAGTCAGTCAGATGTGAAATCCCGGGGCTCAAC(1)	0	0	0	0	0	0	0	0	0	0.869565	0	0.130435	0	0	0	0	0	0	0	0
235	TACGAAGGAGGCAAGCGTTGTTCGGAATCACTGGGCTTAAAGCGCGTGTAGGCGGGGTGAAAGGTACCTTGTGAAATCCCTTGGCTCAAC(1)	0	0	0	0	0	0	0	0	0	0.851852	0	0.148148	0	0	0	0	0	0	0	0
236	TACGGGGGGGGCAAGCGTTGTTCGGAATTACTGGGCGTAAAGGGCTCGTAGGTGGCCCGCTAAGTTGGACGTGAAATCCCTCGGCTCAAC(1)	0.0285714	0	0	0	0	0	0	0.0285714	0.0857143	0.657143	0	0.0571429	0	0	0.114286	0.0285714	0	0	0	0
237	TACGTAGGGTGCGAGCGTTAATCGGAATTACTGGGCGTAAAGCGTGCGCAGGCGGTTTGTCAAGCCAGACGTGAAAGCCCCGGGCTCAAC(1)	0	0	0	0	0	0	0	0	0.0384615	0.807692	0	0.0384615	0	0	0.115385	0	0	0	0	0
238	AACGTAGGAGGCAAGCGTTATCCGGATTCACTGGGCGTAAAGCGCGTGCAGGCGGTTCGGTAAGTTGGGCGTGAAATCTCCCGGCTCAAC(1)	0.0178571	0	0	0	0	0	0	0.0357143	0.0357143	0.75	0	0.0178571	0.0178571	0	0.107143	0.0178571	0	0	0	0
239	GACAGAGGTGGCAAGCGTTGTTCGGATTTATTGGGTGTAAAGGGCAGGTAGGTTGTTGTGCAAGTCTGGTGTGAAAGCCCACGGCTCAAC(1)	0	0	0	0	0	0	0	0	0	0.384615	0	0.0769231	0.153846	0	0.384615	0	0	0	0	0
240	TACAGAGGCGGCAAGCGTTGTTCGGATTTATTGGGTGTAAAGGGCAGGTAGGTGGCCATGTAAGTCTGCTGTGAAAGCCCTGGGCTCAAC(1)	0	0	0	0	0	0	0	0	0.1	0.3	0	0	0.1	0	0.5	0	0	0	0	0
241	TACGGAGGATGCAAGCGTTATCCGGATTCATTGGGTTTAAAGGGTGCGCAGGCGGATTGGTAAGTCAGGGGTGAAATCCCACAGCTCAAC(1)	0	0	0	0	0	0	0	0.642857	0.0357143	0	0.214286	0	0.0714286	0.0357143	0	0	0	0	0	0
242	TACAGAGGGTGCTAGCGTTGTTCGGAATCATTGGGCGTAAAGGGCGTGTAGGCGGTTTGTTAAGTCATGTGTGAAAGCCCCCGGCTCAAC(1)	0	0	0	0	0	0	0	0.166667	0.583333	0	0	0.0833333	0	0.166667	0	0	0	0	0	0
243	TACAGAGGGGGCAAGCGTTGTCCGGATTGACTGGGCGTAAAGCGCACGTAGGTGGTTGGTTACGTGGTGTGTGAAAGCTCAGGGCTTAAC(1)	0.153846	0	0	0	0	0	0.0769231	0.153846	0.384615	0	0	0	0	0.153846	0.0769231	0	0	0	0	0
244	TACGGAGGGTGCGAGCGTTGTCCGGAATCACTGGGCGTAAAGGGCGCGTAGGCGGTTCTTCAAGCGTGTGGTGAAAGTCCGGGGCTCAAC(1)	0.2	0	0	0.1	0	0	0	0.1	0.4	0	0	0	0	0.2	0	0	0	0	0	0
245	TACGAAGGGTGCGAGCGTTATTCGGAATCACTGGGCGTAAAGGGTGTGTAGACGGTATATTAAGTTCGTCGTTAAAGGCTCCGGCCTAAC(1)	0	0	0	0	0	0	0	0.3	0.5	0.2	0	0	0	0	0	0	0	0	0	0
246	TACGAAGGTGGCAAGCGTTATTCGGATTTACTGGGCGTACAGGGAGCGTAGGCGGTTCGGTAAGCCCTTTGTGAAATCTTCAGGCTTAAC(1)	0.05	0	0	0	0	0	0	0.1	0.45	0	0	0.25	0	0	0.15	0	0	0	0	0
247	TACAGAGGGTGCGAGCGTTAATCGGAATTACTGGGCGTAAAGGGCGCGTAGGCGGTAAGATGTGTGTGATGTGAAAGCCCCGGGCTTAAC(1)	0	0	0	0	0	0	0	0.125	0.541667	0.0416667	0	0.125	0.0416667	0	0.125	0	0	0	0	0
248	TACGGAGGATCCAAGCGTTATCCGGAATCATTGGGTTTAAAGGGTCCGTAGGCGGTTTTATAAGTCAGTGGTGAAATCCGGTAGCTCAAC(1)	0.0833333	0	0.0416667	0.0416667	0.0833333	0	0.0416667	0.25	0.291667	0	0	0	0	0.166667	0	0	0	0	0	0
249	TACGGAGGATGCAAGCGTTATCCGGAATGATTGGGCGTAAAGCGTCCGCAGGTGGCTATGTAAGTCTGCTGTTAAAGAGTGAGGCTCAAC(1)	0.0909091	0	0	0.0909091	0	0	0	0.181818	0.136364	0.318182	0	0.136364	0.0454545	0	0	0	0	0	0	0
250	GACGGAGGGTGCAAGCGTTGTTCGGATTGACTGGGCGTAAAGGGCGTGTAGGCGGTTGGTCAAGTCTGGTGTGAAAGCCCGGGGCTCAGC(1)	0	0	0	0.0833333	0	0	0	0.0833333	0.666667	0	0	0.0833333	0	0	0	0.0833333	0	0	0	0
251	TACGTAGGGTCCGAGCGTTGTCCGGAATTATTGGGCGTAAAGAGCTCGTAGGCGGTTTGTCGCGTCTGCTGTGAAAACTAGAGGCTCAAC(1)	0.181818	0	0.0909091	0	0	0	0	0.181818	0.272727	0	0	0.0909091	0.0909091	0	0.0909091	0	0	0	0	0
252	TACGGGGGGAGCGAACGTTGTTCGGAATTACTGGGCGTAAAGGGCGCGTAGGCGGCTTCATAAGTGAGATGTGAAAGCTCCTGGCTCAAC(1)	0	0	0	0	0	0	0	0.35	0.05	0.4	0.05	0	0	0	0.1	0.05	0	0	0	0
253	TACGGAGGGTGCAAGCGTTATCCGGATTCACTGGGTTTAAAGGGTGCGTAGGAGGGCAGGGAAGTCAGTGGTGAAATCTCCGGGCTTAAC(1)	0.147368	0.0105263	0.0526316	0.0105263	0.0105263	0	0.0842105	0.431579	0.115789	0	0.0105263	0.0421053	0	0.0736842	0.0105263	0	0	0	0	0
254	TACGGAGGGAGCTAGCGTTGTTCGGAATTACTGGGCGTAAAGCGCGCGTAGGCGGTTTTTTAAGTCAGAGGTGAAAGCCCGGGGCTCAAC(1)	0.176471	0	0.117647	0	0	0	0.0588235	0.411765	0.117647	0	0	0	0	0.0588235	0.0588235	0	0	0	0	0
255	GACGAAGGTGGCGAGCGTTGTTCGGAATCACTGGGCATAAAGCGCACGTAGGCGGTGTCATAAGTCGGATGTGAAATCCCTCGGCCTAAC(1)	0	0	0	0	0	0	0	0.285714	0.285714	0.285714	0	0	0	0	0.142857	0	0	0	0	0
256	TACAGAGGTGGCAAGCGTTGTTCGGAATTACTGGGCGTAAAGGGCGCGTAGGCGGTCTTGCAAGTCCTGTGTGAAATCCCTCGGCTCAAC(1)	0	0	0	0	0	0	0.0555556	0.277778	0.388889	0.111111	0	0.166667	0	0	0	0	0	0	0	0
257	TACAGAGGTGGCAAGCGTTGTTCGGAATTACTGGGCGTAAAGGGCGCGTAGGCGGTTCGTCAAGTCCTGTGTGAAATCCCCCGGCTCAAC(1)	0	0	0	0	0	0.0454545	0	0.272727	0.318182	0.227273	0.0909091	0.0454545	0	0	0	0	0	0	0	0
258	TACAGAGGTCCCAAGCGTTGTTCGGATTCACTGGGCGTAAAGGGTGCGTAGGTGGTGGGATAAGTTTGGTGTGAAATCTTCGAGCTCAAC(1)	0	0	0	0	0	0	0	0.461538	0	0.538462	0	0	0	0	0	0	0	0	0	0
259	GACAGAGGTTGCAAACGTTGTTCGGAATCACTGGGCATAAAGCGCACGTAGGCGGTCTGTTAAGTCAGGTGTGAAAGCCCCCGGCTCAAC(1)	0	0	0	0	0	0	0	0.300971	0.184466	0.398058	0.0194175	0.0485437	0.00970874	0	0.038835	0	0	0	0	0
260	GACGAAGGATGCAAGCGTTATCCGGATTCATTGGGTTTAAAGGGTGCGTAGGCGGCCCGGTAAGTCAGTGGTGAAATCTCCTTGCTTAAC(1)	0	0	0	0	0	0	0.0454545	0.204545	0.181818	0.454545	0.0227273	0	0.0454545	0	0.0227273	0.0227273	0	0	0	0
261	GACAGAGGGTGCAAACGTTGCTCGGAATTACTGGGCGTAAAGCGCGTGTAGGCGGTCACGCAAGTCAGGTGTGAAAGCCCTGGGCTCAAC(1)	0	0	0	0	0	0	0	0.272727	0.181818	0.545455	0	0	0	0	0	0	0	0	0	0
262	TACGAAGGGTGCAAGCGTTGTTCGGATTTATTGGGCGTAAAGCGCGCGTAGGCGGACCTGCAAGTCAGATGTGAAATCTCGGGGCTCAAC(1)	0.0373134	0	0	0	0.00746269	0	0.00746269	0.470149	0.0970149	0.104478	0.0373134	0.0373134	0.0223881	0.00746269	0.134328	0.0373134	0	0	0	0
263	TACGGAGGGTGCAAGCATTAATCGGATTTATTGGGCGTAAAGGGCGCGTAGGCGGGTTTGTAAGTCAGATGTGAAATTCCGAAGCTCAAC(1)	0	0	0	0	0	0	0	0.272727	0.272727	0.0909091	0.0909091	0.181818	0	0	0.0909091	0	0	0	0	0
264	TACCAGCACCCCGAGTGGTCGGGACGTTTATTGGGCCTAAAGCATCCGTAGCCGGTTCTACAAGTCTTCCGTTAAATCCACCTGCTTAAC(1)	0.111111	0.0130719	0.0261438	0.0130719	0	0	0.00653595	0.379085	0.169935	0.0196078	0.0196078	0.143791	0.00653595	0.0261438	0.0588235	0.00653595	0	0	0	0
265	TACGAAGGGGGCTAGCGTTGCTCGGAATTACTGGGCGTAAAGGGCGCGTAGGCGGCACTGTTAGTCAGGCGTGAAAGTCCTGGGCTCAAC(1)	0.0526316	0	0.0263158	0	0	0	0	0.421053	0.184211	0.0131579	0	0.157895	0.0131579	0.0657895	0.0526316	0.0131579	0	0	0	0
266	TACGGGGGGTGCAAGCGTTGTCCGGAATGATTGGGCGTAAAGCATCTGTAGGTGGTTTTTAAAGTCGACTGTTAAAGCCCAGGGCTCAAC(1)	0	0	0	0	0	0	0.0140845	0.690141	0.0985915	0	0	0.0140845	0	0	0.183099	0	0	0	0	0
267	TACAGAGGTCCCAAGCGTTGTTCGGATTCACTGGGCGTAAAGGGTGCGTAGGAGGCTGGGAAAGTCGGATGTGAAATCTCACCGCTTAAC(1)	0	0	0	0	0	0	0.0434783	0.565217	0.217391	0	0.0434783	0.0434783	0.0434783	0.0434783	0	0	0	0	0	0
268	TACGAAGGGTGCAAACGTTGCTCGGAATCATTGGGCGTAAAGCGCACGTAGGCGGCATTCTAAGTCGGATGTGAAATCCCTCGGCTCAAC(1)	0	0	0	0	0	0	0	0.615385	0.115385	0.0384615	0.0769231	0.115385	0.0384615	0	0	0	0	0	0	0
269	TACGTACTGTGCGAACGTTATTCGGAATCACTGGGCTTAAAGGGTGCGTAGGCGGCCAATTAAGTAGGGTGTGAAAGGCTTCGGCTCAAC(1)	0	0	0	0	0	0	0	0.583333	0.166667	0.0416667	0.0416667	0.125	0	0	0.0416667	0	0	0	0	0
270	TACGTAGGGGGCAAGCGTTGTCCGGAATCATTGGGCGTAAAGAGCGTGTAGGCGGCCCGGTAAGTCCGCTGTGAAAGTCCAGGGCTCAAC(1)	0.0625	0.03125	0.03125	0	0	0	0	0.21875	0.375	0	0.03125	0.09375	0	0.03125	0.03125	0.09375	0	0	0	0
271	CACGAACCGTACGAACGTTATTCGGAATTACTGGGCTTAAAGGGTTTGTAGGCGGCCATGTAAGTCAGGTGTGAAATCCCTCGGCTCAAC(1)	0.0357143	0.0357143	0.0357143	0	0	0	0.0357143	0.214286	0.428571	0	0	0.142857	0	0.0714286	0	0	0	0	0	0
272	TACGTAGGGGTCGAGCGTTGTCCGGAGTTACTGGGCGTAAAGCGCGCGCAGGCGGCGCGATAAGACCGGCGTGAAAGCCCCCGGCTCAAC(1)	0	0	0.0666667	0	0	0	0	0.266667	0.466667	0	0	0.133333	0	0	0.0666667	0	0	0	0	0
273	TACGGAGGGTGCAAGCGTTATCCGGATTTACTGGGTTTAAAGGGTGCGCAGGCGGATATGTAAGTCAGTGGTGAAATCTTTGGGCTTAAC(1)	0	0	0	0	0	0	0	0.304348	0.543478	0	0.0217391	0.0869565	0	0.0217391	0.0217391	0	0	0	0	0
274	GACAGAGGGTGCGAACGTTGTTCGGAATTACTGGGCGTAAAGCGCGTGTAGGCGGTCGTGCAAGTCGGGTGTGAAAGCCCTGGGCTCAAC(1)	0	0	0	0	0	0	0	0.2	0.8	0	0	0	0	0	0	0	0	0	0	0
275	GACAGAGGTGCCGAGCGTTAGGCGGAATCACTGGGCTTAAAGCGTGTGTAGGCGGGTCGTTAAGTGCCTTGTGAAATCCCACAGCTCACC(1)	0	0	0	0	0	0	0	0.25	0.666667	0	0	0.0833333	0	0	0	0	0	0	0	0
276	TACAGAGGGTGCGAGCGTTGTTCGGAATTATTGGGCGTAAAGGGCGCGTAGGCGGCGCAGCAAGTCACCTGTGAAATCTCTGGGCTTAAC(1)	0.0625	0	0	0	0	0	0	0.25	0.6875	0	0	0	0	0	0	0	0	0	0	0
277	TACAGAGACTGCAAGCGTTGTTCGGATTCATTGGGCGTAAAGGGTGCGCAGGCGGTTCGTTAAGTCGGATGTGAAATCTCACAGCCTAAC(1)	0.0322581	0	0	0	0	0	0	0.193548	0.677419	0.0322581	0	0.0322581	0	0	0.0322581	0	0	0	0	0
278	TACGTAGGGGGCAAGCGTTGTCCGGAATCATTGGGCGTAAAGCGCGTGTAGGCGGCTCGGTAAGTCCGCTCTGAAAGCCCGGGGCTCAAC(1)	0.0526316	0	0.0526316	0.0526316	0	0	0	0.368421	0.315789	0	0.0526316	0.0526316	0	0	0.0526316	0	0	0	0	0
279	TACGTAGGTGGCAAGCGTTGTCCGGATTTATTGGGTTTAAAGGGTGCGTAGGCGGCCTATTAAGTCAGTGCTGAAATATTCCGGCTTAAC(1)	0.176471	0	0	0	0	0	0	0.411765	0.294118	0	0	0.0588235	0	0.0588235	0	0	0	0	0	0
280	TACGTAGGGGGCGAGCGTTGTCCGGATTTATTGGGCGTAAAGAGCTCGTAGGCGGCTTGGCAAGTCGGGTGTGAAACCTCCAGGCTCAAC(1)	0.111111	0	0	0	0	0	0.0222222	0.333333	0.355556	0	0.0222222	0.0444444	0	0.0666667	0.0444444	0	0	0	0	0
281	GACGAACCGAGCGAACGTTGTTCGGAATCACTGGGCTTAAAGGGCGCGTAGGCGGGTGCTCAAGTCTGTGGTGAAATCCTCCAGCTTAAC(1)	0	0	0	0	0	0	0	0.543478	0.0869565	0.217391	0	0.130435	0	0	0.0217391	0	0	0	0	0
282	TACGGAGGGTGCAAGCGTTGTTCGGAATCACTGGGCGTAAAGGGCGCGTAGGCGGCTCCAAAAGTCTGATGTGAAAGCCCGGGGCTCAAC(1)	0	0	0	0	0	0	0	0.514286	0.0428571	0.4	0	0.0142857	0	0	0.0285714	0	0	0	0	0
283	TACGTAGGTGGCAAGCGTTGTTCGGAATCACTGGGCATAAAGCGCGCGTAGGCGGCTAAGTCAGTCGGGTGTGAAAGCCCTCGGCTCAAC(1)	0	0	0	0	0	0	0	0.636364	0	0.363636	0	0	0	0	0	0	0	0	0	0
284	TACAGAGGTGGCGAGCGTTGTCCGGATTGACTGGGCGTAAAGGGCGCGTAGGCGGCTTGGTAAGTCAACCGTAAAATCTCTGGGCTCAAC(1)	0	0	0	0	0	0	0	0.7	0	0.3	0	0	0	0	0	0	0	0	0	0
285	TACGGAGTGTGCAAGCGTTACTCGGAATCACTGGGCATAAAGCGCGCGTAGGCGGGCTTTCAAGTCGGTTGTGAAATCCCTCAGCTCAAC(1)	0.0222222	0	0.0222222	0	0.0222222	0	0	0.222222	0.222222	0.222222	0	0.155556	0.0666667	0	0.0444444	0	0	0	0	0
286	CACGTAGGGGGCGAGCGTTGTCCGGATTTATTGGGCGTAAAGAGCTCGTAGGCGGTTTCGTAAGTCGGATGTGAAAACTCCAGGCTCAAC(1)	0.020202	0	0.010101	0	0	0	0	0.30303	0.242424	0.181818	0	0.171717	0.010101	0.030303	0.030303	0	0	0	0	0
287	TACGTAGGGGGCAAGCGTTGTCCGGATTTATTGGGCGTAAAGAGCGTGTAGGCGGCCATACAGGTCAGCTGTGAAAACTCGAGGCTCAAC(1)	0.0117647	0	0.0117647	0	0	0.0705882	0	0.470588	0.235294	0.0588235	0.0235294	0.0117647	0	0	0.0705882	0.0352941	0	0	0	0
288	TACGTAGGTGGCAAGCGTTGTCCGGATTTATTGGGTTTAAAGGGTGCGTAGGCGGCCCTGTAAGTCAGTGCTGAAATATCCCGGCTTAAC(1)	0.045045	0.018018	0.00900901	0	0	0	0	0.477477	0.252252	0.027027	0.027027	0.036036	0	0.00900901	0.0900901	0.00900901	0	0	0	0
289	TACGAAGGATCCTAGCGTTGTCCGGATTTACTGGGTTTAAAGGGAGCGTAGGCGGACTTTTAAGTCAGTGGTGAAAGCCTGCAGCTTAAC(1)	0	0	0	0	0	0	0	0.384615	0.615385	0	0	0	0	0	0	0	0	0	0	0
290	TACGAAGGGGGCTAGCGTTGTTCGGAATTACTGGGCGTAAAGCGTACGTAGGCGGATTTGTAAGTAGGGGGTGAAATCCCCAGGCTCAAC(1)	0	0	0	0	0	0	0	0.5	0.464286	0	0	0	0	0.0357143	0	0	0	0	0	0
291	CACGGGGGGAGCAAGCGTTGTTCGGAATCACTGGGCGTAAAGGGCGTGCAGGCGGTCAGGTAAGTGGGATGTGAAATGCCCCGGCTCACC(1)	0	0	0	0	0	0	0	0.466667	0.533333	0	0	0	0	0	0	0	0	0	0	0
292	TACGGAGGGTGCGAGCGTTGTCCGGAATCACTGGGCGTAAAGGGCGCGTAGGTGGCTTTTCAAGCGCGCGGTGAAAGCCCGGGGCTCAAC(1)	0.0625	0	0	0	0	0	0	0.5	0.375	0	0	0	0	0.0625	0	0	0	0	0	0
293	TACGTAGGGGGCAAGCGTTGTCCGGATTTATTGGGCGTAAAGAGCGTGTAGGCGGCCAGACAAGTCCGTTGTGAAAACTAGAGGCTTAAC(1)	0	0	0	0	0	0	0	0.45	0.3	0	0	0.1	0	0.1	0.05	0	0	0	0	0
294	TACGAAGGGGGCTAGCGTTGTTCGGAATCACTGGGCGTAAAGGGCGCGTAGGCGGCCGATCAAGTCGGGGGTGAAAGCCTGTGGCTCAAC(1)	0.025641	0	0.025641	0.025641	0	0	0	0.461538	0.307692	0	0	0.0512821	0	0.0769231	0.025641	0	0	0	0	0
295	TACAGAGGTCCCAAGCGTTGTTCGGATTCACTGGGCGTAAAGGGTGCGTAGGTGGTTGGGTAAGTCTGATGTGAAATCTCCGGGCTCAAC(1)	0	0	0	0	0	0	0	0.545455	0.363636	0	0.0909091	0	0	0	0	0	0	0	0	0
296	TACAGAGGTGGCAAGCGTTGTTCGGAATTACTGGGCGTAAAGGGCGCGTAGGCGGCCTTGTAAGTCTCGTGTGAAAGCCCTCGGCTTAAC(1)	0	0	0	0	0	0	0	0.343511	0.110687	0.270992	0.0648855	0.0992366	0.0229008	0.00381679	0.0725191	0.0114504	0	0	0	0
297	TACGTAGGGTGCGAGCGTTAATCGGAATTACTGGGCGTAAAGCGTGCGCAGGCGGTGGCTCAAGCCAGGCGTGAAATCCCCGGGCTTAAC(1)	0	0	0	0	0	0.00854701	0	0.504274	0.17094	0.264957	0	0.034188	0	0	0.017094	0	0	0	0	0
298	TACGGAGGGTGCGAGCGTTGTCCGGAATCACTGGGCGTAAAGGGCGCGTAGGTGGCTCGTTAAGTGGTCGGTGAAATCCCGGGGCTCAAC(1)	0	0	0	0	0	0	0	0.451613	0.193548	0.322581	0	0	0	0	0.0322581	0	0	0	0	0
299	TACGTAGGGTGCGAGCGTTAATCGGAATTACTGGGCGTAAAGTGTGCGCAGGCGGCGTTGCAAGTCGAGTGTGAAATCCCCGAGCTTAAC(1)	0	0	0	0	0	0.0111111	0	0.388889	0.277778	0.211111	0.0111111	0.0555556	0	0	0.0444444	0	0	0	0	0
300	TACAGGGGGGGCAAGCGTTGTTCGGAATTACTGGGCGTAAAGGGTTCGTAGGTGGCCACTTAAGTCAGACGTGAAATCCCTCAGCTTAAC(1)	0	0	0	0	0	0	0	0.378788	0.212121	0.272727	0.0151515	0.030303	0.030303	0	0.030303	0.030303	0	0	0	0
301	TACGAACTGTGCAAACGTTATTCGGAATCACTGGGCTTAAAGGGTGCGTAGGCGGCTGTCTAAGCAGGGTGTGAAAGCCCCCGGCTCAAC(1)	0	0	0	0	0	0	0	0.333333	0.208333	0.25	0.0416667	0.0833333	0.0416667	0	0.0416667	0	0	0	0	0
302	CACGTAGGAGACGAGCGTTATCCGGATTTACTGGGTGTAAAGCGCGTGCAGGCGGCATGGTAAGTTGGATGTGAAAGCTCCTGGCTTAAC(1)	0	0	0	0	0	0	0	0.545455	0.181818	0.181818	0.0909091	0	0	0	0	0	0	0	0	0
303	TACGTAGGTGACTAGCGTTGTTCGGATTTATTGGGCGTAAAGGGTCCGCAGGGGGCCGATTAAGTCTGATGTGAAATACCAAGGCTCAAC(1)	0	0	0	0	0	0	0	0.7	0.1	0.2	0	0	0	0	0	0	0	0	0	0
304	TACGTAGGTGACAAGCGTTGTCCGGATTTACTGGGCGTAAAGAGCGCGCAGGCGGTCGTTCAAGTCGAGTGTGAAAGCCCCCGGCTCAAC(1)	0.00389105	0	0.00389105	0	0	0.0077821	0.0077821	0.412451	0.202335	0.128405	0.0622568	0.0894942	0.0428016	0.00389105	0.0272374	0.0077821	0	0	0	0
305	CACGTAGGCACCAAGCGTTGTCCGGATTTATTGGGCGTAAAGAGCTCGTAGGCGGTTCGGTAAGTCGGGTGTGAAAACTTTGGGCTCAAC(1)	0.0645161	0	0	0	0	0	0	0.483871	0.193548	0.129032	0.0322581	0.0645161	0	0	0.0322581	0	0	0	0	0
306	GACAGAGGGTGCAAACGTTGCTCGGAATTACTGGGCGTAAAGCGCGTGTAGGCGGGAAGATAAGTCGGGTGTGAAATCCCTGGGCTCAAC(1)	0	0	0	0	0	0	0	0.6875	0.0625	0.125	0	0	0	0.0625	0.0625	0	0	0	0	0
307	TACGTAGGGACCAAGCGTTGTTCGGATTTACTGGGCGTAAAGGGCGCGTAGGCGGCCTGGCAAGTCACTTGTGAAATCTCCGAGCTTAAC(1)	0	0	0.0909091	0	0	0	0	0.636364	0.272727	0	0	0	0	0	0	0	0	0	0	0
308	TACGAGGGGGGCAAATGTTGTTCGGAATCACTGGGCGTAAAGGGAGCGTAGGCGGGTTTTTAAGTTAGGTGTTTAATCCCGGGGCCCAAC(1)	0.0138889	0	0	0	0	0	0	0.680556	0.166667	0.0555556	0	0.0138889	0.0138889	0	0.0555556	0	0	0	0	0
309	TACGTAGGTGGCAAGCGTTACTCGGAATCACTAGGCGTAAAGCGCAGGTAGGCGGTTTGGTAAGTCTTTTGTGAAAGCTCCTGGCTTAAC(1)	0	0	0	0	0	0	0	0.583333	0.333333	0	0	0	0	0	0.0833333	0	0	0	0	0
310	CACGTAGGGGGCAAGCGTTGTCCGGATTTATTGGGCGTAAAGAGCTCGTAGGCGGCTTAGTAAGTCGGGTGTGAAACCTCCAGGCTCAAC(1)	0	0	0	0	0	0	0	0.52459	0.196721	0.163934	0	0.0327869	0	0	0.0819672	0	0	0	0	0
311	TACGGAGGGGGCCAGCGTTGCTCGGAATTATTGGGCGTAAAGGGCGCGTAGGCGGTCTGGTAAGTTTGATGTGAAATCCCATGGCTCAAC(1)	0.02	0	0	0	0	0	0	0.56	0.24	0.16	0	0.02	0	0	0	0	0	0	0	0
312	AACGTAGGTGACGAGCGTTATCCGGATTTACTGGGCGTAAAGCGTGTGCAGGCGGTTGAGTAAGTGGTGTATGAAAGCTCCGGGCTTAAC(1)	0	0	0	0	0	0	0	0.5	0.285714	0.214286	0	0	0	0	0	0	0	0	0	0
313	CACGGGGGGAACGAGCGTTGTTCGGATTTACTGGGCGTAAAGGGTGCGTAGGCGGGCCGGTCAGTCGGGTGTGAAAGCTCACGGCTTAAC(1)	0	0	0	0	0	0	0	0.783784	0.027027	0.189189	0	0	0	0	0	0	0	0	0	0
314	TACAGAGGGTGCAAGCGTTAATCGGAGTTACTGGGCGTAAAGGGCGCGTAGGCGGTGATATGAGTGTGATGTGAAAGCCCCGGGCTTAAC(1)	0	0	0	0	0	0	0	0.764706	0.117647	0	0.0588235	0	0	0	0.0588235	0	0	0	0	0
315	TACAGAGACTGCAAGCGTTATTCGGATTCACTGGGCGTAAAGGGTGCGCAGGCGGCCATGTGTGTTAGGCGTGAAAGCCCGAGGCTTAAC(1)	0	0	0	0	0	0	0	0.794118	0.0882353	0.0294118	0	0	0	0	0.0882353	0	0	0	0	0
316	TACGAATCGTCCAAACGTTGTTCGGATTCACTGGGTTTAAAGGGCGCGTAGGCGGTGCGTTAAGTCGGCGGTGAAATACTTCGGCTCAAC(1)	0	0	0	0	0	0	0	0.65	0.225	0.125	0	0	0	0	0	0	0	0	0	0
317	TACAGAGGGTGCGAGCGTTAATCGGATTTACTGGGCGTAAAGCGTGTGTAGGTGGCTTCCTAAGTCGGTTGTGAAATCCCTGGGCTCAAC(1)	0	0	0	0	0	0	0.0294118	0.588235	0.323529	0.0588235	0	0	0	0	0	0	0	0	0	0
318	GACGTAGGTGGCGAGCGTTATCCGGATTTACTGGGCGTAAAGCGCGTGCAGGTGGTTTGATAAGTCGGGCGTGAAATCTCCTGGCTCAAC(1)	0	0	0	0	0	0	0	0.642857	0.285714	0.0714286	0	0	0	0	0	0	0	0	0	0
319	CACGTAGGGGCCAAGCGTTGTCCGGATTCATTGGGCGTAAAGAGCTCGTAGGCGGTTCAGTTAGTCGGGTGTGAAATCTCCGGGCTCAAC(1)	0.0555556	0	0	0	0	0	0	0.666667	0.222222	0	0	0	0	0.0555556	0	0	0	0	0	0
320	TACGGGGGGGGCAAGCGTTGTTCGGAATTACTGGGCGTAAAGGGCGCGTAGGCGGTTCATTAAGTTGGATGTGAAAACTCTGGGCTTAAC(1)	0	0	0	0	0	0	0.0666667	0.8	0.133333	0	0	0	0	0	0	0	0	0	0	0
321	GACAGAGGGTGCAAACGTTGTTCGGAATTACTGGGCGTAAAGCGTGTGTAGGCGGCTACGTAAGTCGGATGTGAAAGCCCCAGGCTCAAC(1)	0	0	0	0	0	0	0	0.75	0.178571	0	0	0.0357143	0	0.0357143	0	0	0	0	0	0
322	TACGAAGGGGGCGAGCGTTGTTCGGATTTACTGGGCGTAAAGGGCGCGTAGGCGGCCTTGTTTGTCAGGCGTGAAAGCCCTGGGCTCAAC(1)	0	0	0	0	0	0	0	0.684211	0.315789	0	0	0	0	0	0	0	0	0	0	0
323	TACGAAGGGGGCTAGCGTTGTTCGGAATTACTGGGCGTAAAGGGCGCGTAGGCGGCCTTGTTAGTCGAGTGTGAAAGCCCTGGGCTTAAC(1)	0.0263158	0	0	0	0	0	0	0.631579	0.315789	0	0	0.0263158	0	0	0	0	0	0	0	0
324	TACAGAGGTCCCGAGCGTTGTTCGGATTTACTGGGCGTAAAGGGTGCGTAGGTGGTCGGGTAAGTCTCATGTGAAATCCCGCAGCTTAAC(1)	0	0	0	0	0	0	0	0.642857	0.357143	0	0	0	0	0	0	0	0	0	0	0
325	TACAGAGGGTGCGAGCGTTGTTCGGAATTATTGGGCGTAAAGCGCTTGTAGGCGGCTTGTTAAGTTCCGTGTGAAATCCCCAGGCTTAAC(1)	0	0	0	0	0	0.025	0	0.6375	0.3375	0	0	0	0	0	0	0	0	0	0	0
326	TACGGAGGGTGCGAGCGTTGTCCGGAATCATTGGGCGTAAAGGGCGCGTAGGTGGCCCGGTCAGCGTGCGGTGAAAGCTCGGGGCTCAAC(1)	0	0	0.0350877	0	0	0.0175439	0	0.684211	0.210526	0	0	0.0350877	0	0.0175439	0	0	0	0	0	0
327	TACGGAGGGTGCAAGCGTTATCCGGATTCACTGGGTTTAAAGGGAGCGCAGGCGGACTTGTAAGTCAGTGGTGAAATACCTGAGCTTAAC(1)	0.027027	0	0.0135135	0	0	0	0.0135135	0.716216	0.216216	0	0	0.0135135	0	0	0	0	0	0	0	0
328	TACGTAGGGTGCGAGCGTTAATCGGAATTACTGGGCGTAAAGTGTGCGCAGGCGGCCGCGCAAGTCGAGTGTGAAAGCCCCGAGCTTAAC(1)	0	0	0	0	0	0.0131579	0	0.710526	0.25	0.00657895	0	0	0.00657895	0	0.0131579	0	0	0	0	0
329	TACGAATCGTCCAAACGTTGTTCGGATTTACTGGGTTTAAAGGGCGCGTAGGCGGTGCGCTAAGTCGGTGGTGAAATACTTCGGCTCAAC(1)	0	0	0	0	0	0	0	0.727273	0.272727	0	0	0	0	0	0	0	0	0	0	0
330	GACAGAGGGTGCAAACGTTGTTCGGAATCACTGGGCGTAAAGCGCGTGTAGGCGGCTACGTAAGTCGGACGTGAAAGCCCACGGCTCAAC(1)	0	0	0	0	0	0	0	0.75	0.25	0	0	0	0	0	0	0	0	0	0	0
331	GACGTAGGGGGCGAGCGTTGTCCGGATTTATTGGGCGTAAAGCGCGCGTAGGCGGTCCGTTAAGTCGGATGTGAAAATCCGGGGCTCAAC(1)	0	0	0	0	0	0	0	0.8	0.1	0.1	0	0	0	0	0	0	0	0	0	0
332	TACGTAGGCAGCGAGCGTTGTTCGGAGTTACTGGGCGTAAAGGGTGTGTAGGCGGTCCTGTAAGTCTGGTGTGAAATCTCCCGGCTCAAC(1)	0	0	0	0	0	0	0	0.769231	0.0769231	0.115385	0	0	0	0	0.0384615	0	0	0	0	0
333	TACGGAGGATCCAAGCGTTATCCGGATTTATTGGGTTTAAAGGGTGCGTAGGCGGGAATATAAGTCAGTGGTGAAAGTCTGGCAGCTTAA(1)	0	0	0	0	0	0	0	0.8125	0	0.125	0	0	0	0	0.0625	0	0	0	0	0
334	TACGAAGGGGGCTAGCGTTGTTCGGAATCACTGGGCGTAAAGCGCACGCAGGCGGATTGATAAGTCGGGGGTGAAATCCCGGGGCTCAAC(1)	0	0	0	0	0	0	0	0.82	0.04	0.1	0	0.02	0.02	0	0	0	0	0	0	0
335	CACGGGGGGAGCAAGCGTTGTTCGGAATCACTGGGCGTAAAGGGCGTGTAGGCGGTTGGGTAAGTGGGATGTGAAATGCCTCGGCTCACC(1)	0	0	0	0	0	0	0	0.833333	0.0416667	0.0833333	0	0	0	0	0.0416667	0	0	0	0	0
336	AACGTAGGATCCGAGCGTTATCCGAATTCACTGGGCGTAAAGCGCATGCAGGCGGGCTGGTAAGTTGGATGTGAAATCTCCTGGCTCAAC(1)	0	0	0	0	0	0	0	1	0	0	0	0	0	0	0	0	0	0	0	0
337	TACAGAGGGTGCGAGCGTTAATCGGAATTACTGGGCGTAAAGCGCGCGTAGGCGGTTTTGTAAGTCGGATGTGAAAGCCCTGGGCTTAAC(1)	0	0	0	0	0	0	0	1	0	0	0	0	0	0	0	0	0	0	0	0
338	TACAGAGGTCACAAGCGTTATCCGGATTTATTGGGCGTAAAGCGTTTCGTAGGTGGGTTGGTAAGTTACCTTTCAAAGACTACGGCTCAA(1)	0	0	0	0	0	0	0	1	0	0	0	0	0	0	0	0	0	0	0	0
339	GACAGAGGGTGCAAACGTTGTTCGGAATTACTGGGCGTAAAGCGCGTGTAGGCTGCCTCGAAAGTCAGGTGTGAAATCCCTGGGCTCAAC(1)	0	0	0	0	0	0	0	1	0	0	0	0	0	0	0	0	0	0	0	0
340	TACGGAGGGTGCTAGCGTTGTTCGGAATTACTGGGCGTAAAGCGCGTGCAGGCGGTCGAGCAAGTCAGATGTGAAAGCCTTCCGCTTAAC(1)	0	0	0	0	0	0	0	1	0	0	0	0	0	0	0	0	0	0	0	0
341	AACGTAGGACACGAGCGTTATCCGGAGTTACTGGGCGTAAAGGGCGGGTAGGCGGACAGGCAAGTTGGCTGTGAAATCTCCCGGCTTAAC(1)	0	0	0	0	0	0	0	1	0	0	0	0	0	0	0	0	0	0	0	0
342	TACGTAGGATCCAAGCGTTGTCCGGATTTACTGGGTGTAAAGGGTGCGTAGGCGGACTTGTACGTCAGAGGTTAAATGTCACGGCTCAAC(1)	0	0	0	0	0	0	0	1	0	0	0	0	0	0	0	0	0	0	0	0
343	TACGGAGGATGCAAGCGTTATCCGGATTTATTAGGTTTAAAGGGTGTGTAGGCGGGATAATAAGTCAGTGGTGAAAGCCTACGGCTCAAC(1)	0	0	0	0	0	0	0	1	0	0	0	0	0	0	0	0	0	0	0	0
344	AACGTAGGAGGCGAGCGTTATCCGGATTCACTGGGCGTAAAGCGCGTGCAGGTGGCGCGGTAAGTTGGGTGTGAAATCTCCCGGCTCAAC(1)	0	0	0	0	0	0	0	1	0	0	0	0	0	0	0	0	0	0	0	0
345	AACGTAGGAGGCGAGCGTTATCCGGATTCACTGGGCGTAAAGCGCGCGTAGGCGGTTTGTTTAGTCGGACGTGAAAGCCCCTGGCTCAAC(1)	0	0	0	0	0	0	0	1	0	0	0	0	0	0	0	0	0	0	0	0
346	TACAGAGGGTGCGAGCGTTAATCGGAGTTACTGGGCATAAAGGGCGCGTAGGCGGATATTTAAGTCGGATGTGAAATCCCTGGGCTTAAC(1)	0	0	0	0	0	0	0	1	0	0	0	0	0	0	0	0	0	0	0	0
347	TACAGAGGAGCCAAGCGTTGTCCGGATTGACTGGGCGTAAAGCGCACGCAGGCGGTGGGGCGCGTGGGGTGTGAAATCTGGCCGCTTAAC(1)	0	0	0	0	0	0	0	0.869565	0.0434783	0.0434783	0	0.0434783	0	0	0	0	0	0	0	0
348	TACGTAGGGGGCAAGCGTTATCCGGAATTATTGGGCGTAAAGAGTGCGTAGGTGGTTTCATAAGCGCGAGGTGAAAGGCAATGGCTCAAC(1)	0	0	0	0	0	0	0	0.888889	0.0555556	0.0555556	0	0	0	0	0	0	0	0	0	0
349	GACGAAGGTGGCGAGCGTTACTCGGAATTACTAGGCGTAAAGCGTGGGCAGGCGGTTCGGTAAGTCTGTTGTGAAAGCTCCCGGCTCAAC(1)	0	0	0	0	0	0	0	0.87234	0.0851064	0.0425532	0	0	0	0	0	0	0	0	0	0
350	AACGTAGGAGGCGAGCGTTATCCGGAGTTACTGGGCGTAAAGCGCGTGTAGGTGGCTGATTACGTCTGCTGTGAAAGCGCCCGGCTTAAC(1)	0	0	0	0	0	0	0	0.851064	0.0851064	0.0425532	0	0	0	0	0.0212766	0	0	0	0	0
351	TACGAGGGGGGCAAGCGTTGTTCGGAATTATTGGGCGTAAAGGGCGCGTAGGCGGTGTCGCAAGTCCGTGGTGAAATCTCTGGGCTCAAC(1)	0	0	0	0	0	0	0	0.875	0.0833333	0	0	0	0	0	0	0.0416667	0	0	0	0
352	TACAGAGGGTGCGAGCGTTAATCGGAATTACTGGGCGTAAAGCGTGCGTAGATGGTTATGTAAGTCGGATGTGAAAGCCCCGGGCTCAAC(1)	0.05	0	0	0	0	0	0	0.9	0.05	0	0	0	0	0	0	0	0	0	0	0
353	TACGGAAGGGGCTAGCGTTGTTCGGAATCACTGGGCGTAAAGCGCGCGTAGGCGGCTTGGCAAGTGCGGCGTGAAAGTCCTGGGCTCAAC(1)	0.0322581	0	0	0	0	0	0	0.903226	0.0645161	0	0	0	0	0	0	0	0	0	0	0
354	TACGGGGGGGGCAAGCGTTGTTCGGAATTATTGGGCGTAAAGGGCGCGTAGGCGGTGCGGTAAGTCATCTGTGAAATCTCCCGGCTCAAC(1)	0	0.0151515	0	0	0	0	0	0.909091	0.0606061	0	0	0	0	0	0	0.0151515	0	0	0	0
355	TACGGAGGGTGCAAGCGTTGTTCGGAATTATTGGGCGTAAAGGGCGTGTAGGCGGGAAGATAGGTCGGGTGTGAAATCCCTTGGCTTAAC(1)	0	0	0	0	0	0	0	0.8	0.2	0	0	0	0	0	0	0	0	0	0	0
356	TACGTAGGGGGCAAGCGTTGTCCGGATTTACTGGGTGTAAAGGGCGCGTAGGCGGATTTGTAAGTCAGTGGTGAAATCCTGTAGCTTAAC(1)	0	0	0	0	0	0	0	0.833333	0.166667	0	0	0	0	0	0	0	0	0	0	0
357	GACGGAGGAGGCTAGCGTTGTTCGGAATTACTGGGCGTAAAGCGCGCGCGGGCGGTTATGCAAGTCAGGGGTGAAAGCCCGAGGCTCAAC(1)	0	0	0	0	0	0	0	0.816327	0.183673	0	0	0	0	0	0	0	0	0	0	0
358	TACAGAGGAGGCAAGCGTTGTTCGGAATCACTGGGCTTAAAGCGCGTGTAGGCGGCCATGCAAGTACTTTGTGAAATCCCTCGGCTCAAC(1)	0	0	0	0	0	0	0	0.818182	0.181818	0	0	0	0	0	0	0	0	0	0	0
359	CACGGGGGGAGCAAGCGTTGTTCGGAATCACTGGGCGTAAAGGGAGTCTAGGCGGTCAGATAAGTGGAATGTGAAATCCCTCGGCTTACC(1)	0	0	0	0	0	0	0	0.85	0.15	0	0	0	0	0	0	0	0	0	0	0
360	TACGGAGGGTGCGAACGTTAATCGGAATCACTGGGCGTAAAGCGCGCGTAGGCGGTCCGTTAAGTGGGATGTGAAATCCCCGGGCTTAAC(1)	0	0	0	0	0	0	0	0.87037	0.111111	0	0	0.0185185	0	0	0	0	0	0	0	0
361	GACGTAGGGAGCGAGCGTTGTCCGGATTTACTGGGCGTAAAGGACGCGTAGGCGGTCCGCTAAGTGTGAAGTGAAATCTCCAGGGCTTAA(1)	0	0	0	0	0	0	0	0.866667	0.133333	0	0	0	0	0	0	0	0	0	0	0
362	TACGGAGGTGGCTAACGTTGTTCGGATTCATTGGGTGTAAAGGGTGTGCAGGCGGTCTTGTAAGTCGAATGTGAAATCCTTTGGCTTAAC(1)	0	0	0	0	0	0	0	0.958333	0.0416667	0	0	0	0	0	0	0	0	0	0	0
363	TACGGAGGGTGCAAGCGTTGTTCGGATTCACTGGGTATAAAGGGTTCGTAGGCGGCCCTGTAAGTCAGAGGTGAAAGCTGCCGGCTCAAC(1)	0	0	0	0	0	0	0	0.931818	0.0681818	0	0	0	0	0	0	0	0	0	0	0
364	TACGGAGGGAGCAAGCGTTACTCGGAATTACTGGGCGTAAAGGGCGCGTAGGCGGTCTGGTAAGTCCCGTGTGAAATCCCCGGGCCTAAC(1)	0	0	0	0	0	0	0	0.935484	0.0645161	0	0	0	0	0	0	0	0	0	0	0
365	TACGGGGGGGGCGAGCGTTGTTCGGAATTACTGGGCGTAAAGGGCGCGTAGGCGGCCTGGGAAGTCTTGGGTGAAAGCCCCCGGCTCAAC(1)	0	0	0	0	0	0	0	0.934426	0.0655738	0	0	0	0	0	0	0	0	0	0	0
366	AACGTAGGAGGCGAGCGTTATCCGGATTTACTGGGCGTAAAGCGCACGCAGGTGGCTCTGCAAGTCGGACATGAAAGCTCCTGGCTTAAC(1)	0	0	0	0	0	0	0	0.94	0.06	0	0	0	0	0	0	0	0	0	0	0
367	CACCGGCGGCTCGAGTGGTAACCGTTATTATTGGGTCTAAAGGGTCTGTAGCCGGCTGGATAAGTCTCTTGGGAAATCTGGCCGCTCAAC(1)	0	0	0	0	0	0	0	0.944444	0.0555556	0	0	0	0	0	0	0	0	0	0	0
368	AACTAGCATCCCAAGTGGTAGTCGCGATTATTTGGCTTAAAGCGTCCGTAGTCGGGCCGTTTAGTCTTCTGTGAAATCCTACAGCTTAAC(1)	0	0	0	0	0	0	0	0.95	0.05	0	0	0	0	0	0	0	0	0	0	0
369	TACGTAGGATGCTAGCGTTGTCCGGATTTACTGGGTGTAAAGGGAGCGCAGGCGGGACGATAAGTCGGTGGTGAAATTCTCGGGCTTAAC(1)	0	0	0	0	0	0	0	0.947368	0.0526316	0	0	0	0	0	0	0	0	0	0	0
370	TACAGAGGGTGCAAGCGTTGTTCGGAATTACTGGGCGTAAAGCGCGCGCAGGCGGATCCTGTAAGTCGGAAGTGAAATCTCACCGCTCAA(1)	0	0	0	0	0	0	0	0.882353	0.117647	0	0	0	0	0	0	0	0	0	0	0
371	AACGTAGGATCCGAGCGTTATCCGAATTCACTGGGCGTAAAGCGCGTGCAGGCGGTTCAGTAAGTTGGATGTGAAATCTCCTGGCTCAAC(1)	0	0	0	0	0	0	0	0.894737	0.105263	0	0	0	0	0	0	0	0	0	0	0
372	GACGTAGGACGCAAGCGTTATCCGGATTCACTGGGCGTAAAGCGCCTGCAGGCGGTTTTGTAAGTTGGGTGTGAAAGCCCCGGGCTTAAC(1)	0	0	0	0	0	0	0	0.9	0.1	0	0	0	0	0	0	0	0	0	0	0
373	TACGTAGGGTCCAAGCGTTGTCCGGATTTACTGGGTGTAAAGGGTGCGTAGGCGGGCCTGTGCGTCAGAGGTTAAAGACATCGGCTTAAC(1)	0	0	0	0	0	0	0	0.9	0.1	0	0	0	0	0	0	0	0	0	0	0
374	TACAGAGGTCCCAAGCGTTGTTCGGATTCACTGGGCGTAAAGGGTGCGTAGGCGGCCGGGTAAGTCTGACGTGAAATCTCCGAGCCCAAC(1)	0	0	0	0	0	0	0	0.9	0.1	0	0	0	0	0	0	0	0	0	0	0
375	AACGTAGGAGGCGAGCGTTATCCGGATTCACTGGGCGTAAAGCGCGCGTAGGCGGTTGGTTAAGTCGGACGTGAAAGCCCCTGGCTCAAC(1)	0	0	0	0	0	0	0	0.907407	0.0925926	0	0	0	0	0	0	0	0	0	0	0
376	CCCCAGCGCCACGAGTGGGAACCACAATTATTTGGCCTAAAGCGTCCGTAGCTGGCTTTGTAAATCTTTTGTGAAATCGGAAAGCTTAAC(1)	0	0	0	0	0	0	0	0.914286	0.0857143	0	0	0	0	0	0	0	0	0	0	0
377	TACGTAGGGTGCGAGCGTTGTCCGGAATTACTGGGTGTAAAGGGTCCGCAGGCGGGCAGACAAGTCTTTGGTGAAATCTCACGGCTCAAC(1)	0	0	0	0	0	0	0	0.916667	0.0833333	0	0	0	0	0	0	0	0	0	0	0
378	GACGTAGGATGCGAGCGTTGTCCGGATTTATTGGGCGTAAAGAGTTCGTAGGTGGTTCATTAAGTCTGGTGTAAAAGACTGGGGCTCAAC(1)	0	0	0	0	0	0	0	0.8	0.15	0.025	0	0	0	0	0.025	0	0	0	0	0
379	TACGGAGGGTGCGAGCGTTGTCCGGAATCATTGGGCGTAAAGGGCGCGTAGGTGGCCCGGTCAGTCAGTGGTGAAAGCGCGGGGCTCAAC(1)	0	0	0.0153846	0	0	0	0	0.8	0.138462	0	0	0.0307692	0	0	0.0153846	0	0	0	0	0
380	TACGTAGGGGGCGAGCGTTGTCCGGATTTACTGGGCGTAAAGAGCGCGTAGGCGGAAATTTAAGCGTGGCCTGAAAGCCCCCGGCTCAAC(1)	0	0	0	0	0	0	0	0.411765	0.352941	0.117647	0	0	0.0588235	0	0.0588235	0	0	0	0	0
381	TACGTAGGTGGCAAGCGATACTCGGAATCACTAGGCGTAAAGCGCAGGTAGGAGGTTTGGTAAGTCTGTTGTGAAAGCTCCCGGCTTAAC(1)	0	0	0	0	0	0.0555556	0	0.388889	0.444444	0.0555556	0	0	0	0	0.0555556	0	0	0	0	0
382	TACGGAGGGTGCGAGCGTTGTCCGGAATCACTGGGCGTAAAGGGCGCGTAGGCGGCGCGGGAAGTCAACGGTGAAAGCTTGGGGCTCAAC(1)	0	0	0	0	0	0.111111	0	0.388889	0.5	0	0	0	0	0	0	0	0	0	0	0
383	TACGGAGGGAGCTAGCGTTATTCGGAATTACTGGGCGTAAAGCGCACGTAGGCGGCTTTGTAAGTTAGAGGTGAAAGCCTGGAGCTCAAC(1)	0.125461	0.00738007	0.0369004	0	0.0147601	0.0184502	0.0442804	0.247232	0.136531	0.0332103	0.00369004	0.107011	0.00738007	0.110701	0.0553506	0.0516605	0	0	0	0
384	TACGTAGGGGGCTAGCGTTGTCCGGAATCATTGGGCGTAAAGCGCGCGTAGGCGGCCCGGTAAGTCCGCTCTGAAAGTCCAGGGCTCAAC(1)	0.0925926	0	0.0185185	0	0	0	0.0185185	0.203704	0.287037	0.0740741	0.0277778	0.12963	0.0185185	0.0555556	0.0648148	0.00925926	0	0	0	0
385	TACGTAGGTGGCGAGCGTTGTCCGGATTTACTGGGCGTAAAGAGCGCGCAGGCGGCTGGGCAAGTCCGATGTGAAAGCTTCCGGCTTAAC(1)	0.0588235	0	0.0588235	0.0588235	0	0	0.0588235	0.235294	0.235294	0.0588235	0	0.117647	0	0.0588235	0.0588235	0	0	0	0	0
386	TACGAAGGGGGCTAGCGTTGTTCGGAATTACTGGGCGTAAAGAGTTCGTAGGCGGTTTATTAAGCTAGATGTGAAATCCCTGAGCTTAAC(1)	0	0	0	0	0	0	0	0	0	0.0588235	0.117647	0.176471	0.176471	0	0.176471	0.294118	0	0	0	0
387	GACGAACCGTCCAAACGTTATTCGGAATTATTGGGCTTAAAGGGTGCGTAGGCTGTGCAGTAAGTTAGGTGTGAAATCCCTCGGCTCAAC(1)	0	0	0	0	0	0	0	0	0	0.0909091	0	0.181818	0	0	0.727273	0	0	0	0	0
388	TACGGAGGGCGCAAGCGTTAATCGGAATCACTGGGCGTAAAGCGTGCGTAGGCTGCTTGATAAGTCAGACGTGAAATCCCTCGGCTCAAC(1)	0	0	0	0	0	0	0	0	0	0	0	0.0909091	0	0	0.909091	0	0	0	0	0
389	TACGTAGGGCGCGAGCGTTGTCCGGATTTATTGGGCGTAAAGAGCTCGTAGGCCGTTCGGTAAGTCAGATGTGAAAACTCCAGGCTCAAC(1)	0	0	0	0	0	0	0	0	0	0	0	0	0	0	1	0	0	0	0	0
390	TACATAGGCACCAAGCGTTGTCCGGATTTATTGGGCGTAAAGAGCTCGTAGGCGGTTCAGTCAGTCGGGTGTGAAAACTCTGGGCTTAAC(1)	0	0	0	0	0	0	0	0	0	0	0	0	0.12	0	0.68	0.2	0	0	0	0
391	GACGAAGGATGCAAGCGTTATCCGGATTCATTGGGTTTAAAGGGTGCGTAGGCGGCCCTGTAAGTCAGTGGTGAAATCCCTCCGCTTAAC(1)	0	0	0	0	0	0	0	0	0.1	0	0	0	0.1	0	0.8	0	0	0	0	0
392	TACGAAGGGTGCGAGCGTTGTTCGGAATTACTGGGCGTAAAGGGTTCGTAGGCGGGAATGCAAGTCAAGTGTGAAATCCCCAGGCTTAAC(1)	0	0	0	0	0	0	0	0	0	0	0	0.125	0.125	0	0.4375	0.3125	0	0	0	0
393	TACAGAGGGTGCAAGCGTTATTCGGAATTACTGGGCATAAAGAGCGCGTAGGCGGTCTAATAAGTCTGATGTGAAATCCCTGGACTCAAT(1)	0	0	0	0	0	0	0.04	0	0	0	0.04	0.04	0.12	0	0.72	0.04	0	0	0	0
394	TACGAAGGGGGCTAGCGTTGTTCGGATTTACTGGGCGTAAAGCGCACGTAGGCGGATTTTTAAGTCAGAGGTGAAATCCCAAGGCTCAAC(1)	0	0	0	0	0	0	0	0	0	0	0	0.0238095	0.190476	0	0.714286	0.0714286	0	0	0	0
395	TACGTAGGGTGCAAGCGTTAATCGGAATTACTGGGCGTAAAGCGTGCGCAGGCGGTTCGGAAAGAGAGGTGTGAAATCCCAGGGCTTAAC(1)	0	0	0.0119048	0	0	0.0238095	0	0	0	0	0.0119048	0.0119048	0.238095	0.0238095	0.595238	0.0833333	0	0	0	0
396	TACGAACTGTGCGAACGTTATTCGGAATCACTGGGCTTAAAGGGTGCGTAGGCTGTTACCTAAGTCAGGTGTGAAATCTCTCGGCTCAAC(1)	0	0	0	0	0	0	0	0	0	0	0	0.0769231	0.230769	0	0.461538	0.230769	0	0	0	0
397	TACAGAGGATGCAAGCGTTATCCGGAATCACTGGGCATAAAGCGTCTGTAGGTTGCCTGCCAAGTCTGCTGTTAAAGATTAGGGCTTAAC(1)	0	0	0	0	0	0	0	0	0	0.030303	0	0.030303	0.212121	0	0.545455	0.181818	0	0	0	0
398	GACAGAGGATGCAAGCGTTATCCGGAATGATTGGGCGTAAAGCGTCTGTAGGTGGCTTTTTAAGTCTGCCGTTAAATCCCAGGGCTTAAC(1)	0	0	0	0	0	0	0	0	0	0	0	0.0625	0	0.875	0.0625	0	0	0	0	0
399	TACAGAGACTGCAAGCGTTACTCGGATTCACTGGGCGTAAAGGGAGCGCAGGCGGATTGGTGTGTCAGGCGTGAAATCCCAGGGCTTAAC(1)	0	0	0	0	0	0	0	0	0	0	0	0	0	0.538462	0.461538	0	0	0	0	0

## Sheet: Fig-4b
	Unnamed: 0	max.tip.tip.dist	entropy	perm
0	1215	0.158383	0.530981	Real
1	1338	0.158383	0.51325	Real
2	1415	0.158383	0.429181	Real
3	1555	0.158383	0.58566	Real
4	1585	0.190172	0.997309	Real
5	1608	0.190172	0.981703	Real
6	1776	0.237972	0.966603	Real
7	1796	0.309969	0.983497	Real
8	1826	0.309969	0.971888	Real
9	1847	0.309969	0.986254	Real
10	2416	0.243607	0.901075	Real
11	2446	0.243607	0.963645	Real
12	2456	0.243607	0.949488	Real
13	2485	0.243607	0.971087	Real
14	2505	0.269706	1.17454	Real
15	2525	0.301024	1.08012	Real
16	2546	0.301024	1.06374	Real
17	2555	0.30266	1.16758	Real
18	2585	0.307909	1.1518	Real
19	2598	0.322421	1.13635	Real
20	2617	0.322421	1.12123	Real
21	2716	0.322421	1.10645	Real
22	2895	0.341984	1.03755	Real
23	3416	0.171038	1.51502	Real
24	3435	0.171038	1.43435	Real
25	3466	0.182684	1.39724	Real
26	3484	0.229299	1.36207	Real
27	3885	0.134342	0.688731	Real
28	3936	0.134342	0.836891	Real
29	4685	0.154155	0.286397	Real
30	4995	0.154155	0.276195	Real
31	5035	0.181012	0.179256	Real
32	5496	0.0832367	0.0286093	Real
33	5515	0.0832367	0.027588	Real
34	5535	0.0832367	0.0266418	Real
35	5553	0.181012	0.211661	Real
36	5567	0.0832367	0.0257624	Real
37	5586	0.181012	0.152017	Real
38	6247	0.0958523	2.30765	Real
39	6833	0.120641	0.919942	Real
40	6866	0.120641	0.942019	Real
41	6885	0.138332	1.2851	Real
42	6894	0.138332	1.4438	Real
43	6916	0.0958523	2.34729	Real
44	6929	0.138332	1.51989	Real
45	6945	0.148703	2.03961	Real
46	6956	0.148703	2.12715	Real
47	6977	0.148703	2.11066	Real
48	6996	0.148703	2.09431	Real
49	7014	0.148703	2.07812	Real
50	7044	0.148703	2.06208	Real
51	7056	0.302616	0.539711	Real
52	7066	0.182911	1.96952	Real
53	7073	0.302616	1.40208	Real
54	7217	0.302616	1.41266	Real
55	7478	0.343957	1.45986	Real
56	7496	0.216834	0.761246	Real
57	7505	0.343957	1.38845	Real
58	7518	0.353165	1.46879	Real
59	7525	0.401667	1.32848	Real
60	7794	0.46797	1.51328	Real
61	7825	0.46797	1.49038	Real
62	7836	0.413319	1.12972	Real
63	7843	0.46797	1.47911	Real
64	8445	0.146412	1.21236	Real
65	8655	0.15616	1.42402	Real
66	8675	0.25681	2.17379	Real
67	8705	0.25681	2.16615	Real
68	8728	0.25681	2.2452	Real
69	9015	0.25681	2.07982	Real
70	9046	0.322272	1.89042	Real
71	9055	0.322272	1.87652	Real
72	9076	0.514801	1.44051	Real
73	9085	0.322272	1.86267	Real
74	9096	0.353528	1.03497	Real
75	9108	0.565283	1.54947	Real
76	9396	0.565283	1.48048	Real
77	9415	0.565283	1.45409	Real
78	10295	0.152474	1.61522	Real
79	10316	0.152474	1.63388	Real
80	11165	0.148806	1.85362	Real
81	11235	0.406472	1.78262	Real
82	11265	0.406472	2.09815	Real
83	11285	0.406472	2.32185	Real
84	11305	0.406472	2.37454	Real
85	11317	0.152474	1.6262	Real
86	11325	0.501047	2.35895	Real
87	11347	0.501047	2.25673	Real
88	11355	0.501047	2.27192	Real
89	11375	0.501047	2.28525	Real
90	11396	0.501047	2.28896	Real
91	11415	0.501047	2.29159	Real
92	11446	0.510649	2.27729	Real
93	11465	0.534135	2.28046	Real
94	11675	0.578529	2.24209	Real
95	11705	0.665726	2.1944	Real
96	12615	0.638001	1.99481	Real
97	12625	0.546849	0.613619	Real
98	13025	0.765866	1.95188	Real
99	13045	0.765866	2.01216	Real
100	13055	0.765866	2.12485	Real
101	13075	0.765866	2.17619	Real
102	13105	0.765866	2.22061	Real
103	13116	0.765866	2.24428	Real
104	13145	0.765866	2.32227	Real
105	13155	0.710982	1.55276	Real
106	13166	0.765866	2.28088	Real
107	13185	0.912337	2.00255	Real
108	135710	0.244266	1.83949	Real
109	13604	0.244266	1.80476	Real
110	13613	0.244266	1.76974	Real
111	13635	0.244266	1.73491	Real
112	13664	0.244266	1.70058	Real
113	13686	0.244266	1.66696	Real
114	13705	0.244266	1.68804	Real
115	13716	0.257299	1.65774	Real
116	13735	0.257299	1.82082	Real
117	13765	0.257299	1.94113	Real
118	13778	0.257299	1.90738	Real
119	137916	0.257299	1.87445	Real
120	13814	0.257299	1.84238	Real
121	13834	0.257299	1.81119	Real
122	13855	0.257299	1.89052	Real
123	13887	0.257299	1.86003	Real
124	13897	0.257299	1.83037	Real
125	13924	0.257299	1.80154	Real
126	13945	0.257299	1.77353	Real
127	13954	0.257299	1.74632	Real
128	13986	0.257299	1.71989	Real
129	13996	0.257299	1.69422	Real
130	14018	0.271399	1.77768	Real
131	14045	0.271399	1.75218	Real
132	14054	0.271399	1.77308	Real
133	14085	0.271399	1.74911	Real
134	14095	0.271399	1.80229	Real
135	14124	0.271399	1.87401	Real
136	14145	0.271399	1.85032	Real
137	14163	0.271399	1.8272	Real
138	14176	0.271399	1.8672	Real
139	15005	0.304217	1.78406	Real
140	15015	0.304217	1.79137	Real
141	15035	0.304217	1.79305	Real
142	15055	0.304217	1.79089	Real
143	15085	0.304217	1.74286	Real
144	15096	0.304217	1.69738	Real
145	15118	0.304217	1.79213	Real
146	15147	0.304217	1.90328	Real
147	15166	0.304217	1.96669	Real
148	15176	0.311191	2.04631	Real
149	15196	0.311191	2.00433	Real
150	15218	0.311191	1.96396	Real
151	15235	0.311191	1.92514	Real
152	15255	0.311191	1.92539	Real
153	15286	0.311191	1.91258	Real
154	15305	0.311191	1.87788	Real
155	15315	0.311191	1.92274	Real
156	15336	0.311191	1.91131	Real
157	15356	0.311191	1.87969	Real
158	15378	0.311191	1.84908	Real
159	15406	0.31456	1.81945	Real
160	15415	0.31456	1.83842	Real
161	15436	0.31456	1.81014	Real
162	15455	0.31456	1.78273	Real
163	15476	0.31456	1.8192	Real
164	15505	0.31456	1.79314	Real
165	15515	0.345173	1.84537	Real
166	15536	0.345173	1.82651	Real
167	15935	0.328157	1.94405	Real
168	15955	0.328157	1.89426	Real
169	15975	0.328157	1.97962	Real
170	16005	0.328157	1.93299	Real
171	16014	0.328157	1.94478	Real
172	16045	0.328157	1.90357	Real
173	16056	0.345173	1.85512	Real
174	16065	0.328157	1.95738	Real
175	16075	0.371791	1.92703	Real
176	16106	0.371791	1.93861	Real
177	16125	0.371791	1.94845	Real
178	16146	0.371791	1.94438	Real
179	16155	0.383963	1.9098	Real
180	16186	0.383963	1.9238	Real
181	16206	0.383963	1.94129	Real
182	16215	0.383963	1.94624	Real
183	16234	0.383963	1.93528	Real
184	16265	0.383963	1.95353	Real
185	16285	0.383963	1.95651	Real
186	16305	0.383963	1.96881	Real
187	16326	0.383963	1.95822	Real
188	16338	0.383963	1.94774	Real
189	16356	0.383963	1.93735	Real
190	16386	0.383963	1.94325	Real
191	16405	0.383963	1.94847	Real
192	16428	0.383963	1.9385	Real
193	16437	0.383963	1.92861	Real
194	16457	0.383963	1.94411	Real
195	16486	0.383963	1.93437	Real
196	16505	0.383963	1.93936	Real
197	16515	0.383963	1.92986	Real
198	16544	0.383963	1.92044	Real
199	16555	0.383963	1.91109	Real
200	16575	0.383963	1.91869	Real
201	16593	0.383963	1.95289	Real
202	16625	0.383963	1.98139	Real
203	16644	0.383963	1.99495	Real
204	16667	0.383963	2.00725	Real
205	16674	0.383963	1.99803	Real
206	16706	0.383963	1.98888	Real
207	16715	0.383963	1.97981	Real
208	16736	0.383963	1.9708	Real
209	16763	0.383963	1.97172	Real
210	16783	0.383963	1.96286	Real
211	16796	0.383963	1.96788	Real
212	16815	0.383963	1.98768	Real
213	16845	0.383963	1.979	Real
214	16866	0.383963	1.98353	Real
215	16876	0.383963	1.97503	Real
216	16906	0.383963	1.98512	Real
217	16925	0.383963	1.98928	Real
218	16939	0.383963	2.00678	Real
219	17345	0.164666	2.10586	Real
220	17365	0.164666	2.06924	Real
221	17387	0.164666	2.06264	Real
222	17396	0.175479	2.07001	Real
223	17426	0.175574	2.03644	Real
224	17435	0.175574	2.05582	Real
225	17464	0.175574	2.02451	Real
226	17484	0.175574	2.06633	Real
227	17509	0.175574	2.06123	Real
228	17524	0.175574	2.07412	Real
229	175414	0.175574	2.07944	Real
230	17553	0.175574	2.09494	Real
231	17573	0.17858	2.08988	Real
232	17605	0.17858	2.0767	Real
233	17618	0.17858	2.12462	Real
234	17638	0.17858	2.10484	Real
235	17656	0.255645	2.10027	Real
236	17685	0.290022	2.08147	Real
237	17705	0.290022	2.07594	Real
238	17715	0.290022	2.07922	Real
239	17745	0.290022	2.07253	Real
240	17755	0.290022	2.13261	Real
241	17785	0.290022	2.1318	Real
242	17795	0.290022	2.24157	Real
243	17825	0.290022	2.25681	Real
244	18225	0.106189	2.61149	Real
245	18235	0.106189	2.58376	Real
246	18255	0.106189	2.54192	Real
247	18286	0.106189	2.53876	Real
248	18304	0.106189	2.49937	Real
249	18316	0.144456	2.55082	Real
250	18337	0.169686	2.55941	Real
251	18368	0.169686	2.63916	Real
252	18374	0.183257	2.63208	Real
253	18406	0.183257	2.65136	Real
254	18427	0.184021	2.65761	Real
255	18436	0.290022	2.24128	Real
256	18447	0.184021	2.65488	Real
257	18466	0.296866	2.59071	Real
258	18486	0.296866	2.58068	Real
259	18509	0.296866	2.57765	Real
260	18514	0.296866	2.56769	Real
261	18533	0.296866	2.56421	Real
262	18564	0.296866	2.56282	Real
263	18579	0.296866	2.55862	Real
264	18605	0.296866	2.57299	Real
265	18626	0.296866	2.56364	Real
266	18646	0.296866	2.57545	Real
267	18655	0.296866	2.59026	Real
268	18686	0.296866	2.59871	Real
269	18696	0.296866	2.60536	Real
270	18725	0.296866	2.60144	Real
271	18735	0.296866	2.61812	Real
272	18755	0.296866	2.63487	Real
273	18775	0.296866	2.63951	Real
274	18794	0.296866	2.64286	Real
275	18817	0.315532	2.63879	Real
276	18835	0.326231	2.64118	Real
277	18857	0.326231	2.64256	Real
278	18884	0.339483	2.64304	Real
279	18906	0.339483	2.63599	Real
280	18925	0.339483	2.63588	Real
281	18935	0.339483	2.63505	Real
282	19594	0.194855	2.29281	Real
283	19614	0.195891	2.35078	Real
284	19645	0.195891	2.31888	Real
285	19664	0.195891	2.38053	Real
286	19688	0.195891	2.34917	Real
287	19694	0.195891	2.36391	Real
288	197111	0.195891	2.41604	Real
289	19747	0.195891	2.45795	Real
290	19754	0.195891	2.47125	Real
291	19779	0.195891	2.47888	Real
292	19807	0.195891	2.46025	Real
293	19824	0.195891	2.43367	Real
294	198410	0.195891	2.40726	Real
295	19859	0.195891	2.38106	Real
296	19886	0.195891	2.36444	Real
297	19903	0.195891	2.37275	Real
298	19915	0.196388	2.37741	Real
299	19946	0.196388	2.37906	Real
300	19966	0.196388	2.3807	Real
301	19986	0.196388	2.35923	Real
302	19995	0.197878	2.3856	Real
303	20025	0.197878	2.38646	Real
304	20047	0.215438	2.36634	Real
305	20056	0.215438	2.36658	Real
306	20085	0.215438	2.34733	Real
307	20098	0.215438	2.34654	Real
308	20125	0.215438	2.34419	Real
309	20133	0.215438	2.34049	Real
310	20165	0.215438	2.38439	Real
311	20176	0.215438	2.36741	Real
312	20203	0.215438	2.36303	Real
313	202213	0.215438	2.34672	Real
314	20249	0.215438	2.33041	Real
315	20264	0.215438	2.32637	Real
316	20278	0.215438	2.33107	Real
317	20303	0.215438	2.32646	Real
318	20317	0.215438	2.32976	Real
319	20348	0.215438	2.31563	Real
320	20366	0.246188	2.34054	Real
321	20374	0.246188	2.3265	Real
322	20399	0.246188	2.34482	Real
323	20416	0.246188	2.37195	Real
324	20446	0.246188	2.35818	Real
325	20454	0.266435	2.34439	Real
326	20486	0.332775	2.37437	Real
327	20505	0.332775	2.39854	Real
328	20526	0.332775	2.41829	Real
329	205310	0.332775	2.43945	Real
330	20557	0.332775	2.45702	Real
331	20575	0.332775	2.44381	Real
332	20595	0.332775	2.43059	Real
333	20614	0.332775	2.44947	Real
334	20649	0.332775	2.4645	Real
335	20658	0.332775	2.47693	Real
336	20677	0.332775	2.49198	Real
337	20696	0.332775	2.49471	Real
338	20716	0.332775	2.50489	Real
339	20734	0.332775	2.49283	Real
340	20768	0.332775	2.48563	Real
341	20775	0.332775	2.47363	Real
342	20795	0.332775	2.48253	Real
343	208110	0.332775	2.48985	Real
344	20849	0.332775	2.47825	Real
345	20858	0.332775	2.48439	Real
346	20878	0.332775	2.48932	Real
347	20899	0.332775	2.49803	Real
348	20915	0.332775	2.50135	Real
349	20945	0.332775	2.51647	Real
350	20956	0.332775	2.57169	Real
351	20973	0.332775	2.57363	Real
352	20994	0.332775	2.57476	Real
353	21015	0.332775	2.57515	Real
354	21038	0.332775	2.62824	Real
355	21054	0.332775	2.6276	Real
356	21076	0.332775	2.61726	Real
357	21095	0.332775	2.62812	Real
358	21115	0.332775	2.62715	Real
359	21134	0.332775	2.62564	Real
360	21165	0.332775	2.63697	Real
361	21174	0.333578	2.635	Real
362	21196	0.333578	2.63258	Real
363	21216	0.333578	2.66448	Real
364	21245	0.333578	2.66574	Real
365	21259	0.333578	2.67436	Real
366	21274	0.333578	2.66527	Real
367	21295	0.333578	2.66233	Real
368	21316	0.333578	2.65904	Real
369	21345	0.333578	2.65543	Real
370	21355	0.333578	2.65748	Real
371	21373	0.333578	2.65346	Real
372	21395	0.333578	2.64917	Real
373	21416	0.339483	2.64797	Real
374	21423	0.333578	2.64515	Real
375	21436	0.446422	2.70425	Real
376	21456	0.446422	2.7042	Real
377	21856	0.0732726	2.54363	Real
378	21884	0.0732726	2.53485	Real
379	219015	0.0732726	2.50288	Real
380	21923	0.0732726	2.46692	Real
381	21944	0.0732726	2.43662	Real
382	21969	0.0806672	2.51974	Real
383	21984	0.0806672	2.48103	Real
384	21996	0.0872325	2.46991	Real
385	22014	0.0872325	2.46905	Real
386	22043	0.110979	2.49444	Real
387	22064	0.12468	2.46364	Real
388	22078	0.12468	2.45334	Real
389	22099	0.12678	2.42438	Real
390	22114	0.12772	2.41192	Real
391	22144	0.12772	2.41348	Real
392	22167	0.12772	2.40529	Real
393	22184	0.12772	2.37894	Real
394	22207	0.12772	2.43985	Real
395	22213	0.144288	2.41323	Real
396	22247	0.144288	2.42616	Real
397	22265	0.155224	2.41229	Real
398	22276	0.155224	2.38702	Real
399	22294	0.155224	2.42692	Real
400	22316	0.180999	2.43384	Real
401	22346	0.180999	2.41011	Real
402	22364	0.199446	2.38629	Real
403	22376	0.199446	2.39125	Real
404	22404	0.199446	2.3836	Real
405	22423	0.199446	2.38451	Real
406	22435	0.228583	2.47958	Real
407	22469	0.228583	2.50652	Real
408	22475	0.228583	2.55739	Real
409	22506	0.228583	2.57589	Real
410	22528	0.228583	2.58874	Real
411	22549	0.228583	2.58471	Real
412	22565	0.228583	2.59352	Real
413	22586	0.228583	2.59879	Real
414	22604	0.228583	2.6515	Real
415	22623	0.228583	2.67206	Real
416	22634	0.228583	2.65331	Real
417	22666	0.228583	2.65129	Real
418	22673	0.228583	2.68152	Real
419	226910	0.255438	2.68318	Real
420	22728	0.255438	2.68272	Real
421	22745	0.255438	2.68485	Real
422	22764	0.255438	2.68493	Real
423	22779	0.255438	2.68326	Real
424	227910	0.255438	2.68009	Real
425	22814	0.255438	2.70235	Real
426	22843	0.255438	2.68789	Real
427	228510	0.255438	2.68405	Real
428	228713	0.255438	2.66989	Real
429	22904	0.255438	2.67118	Real
430	229118	0.255438	2.67189	Real
431	22946	0.255438	2.67105	Real
432	22963	0.255438	2.65803	Real
433	22975	0.255438	2.6758	Real
434	23003	0.255438	2.66276	Real
435	23024	0.255438	2.67692	Real
436	23037	0.255438	2.66392	Real
437	23065	0.255438	2.66195	Real
438	23076	0.255438	2.6492	Real
439	231010	0.255438	2.64667	Real
440	23114	0.255438	2.63419	Real
441	23134	0.255438	2.62159	Real
442	23153	0.255438	2.62534	Real
443	23188	0.255438	2.62231	Real
444	232012	0.255438	2.61858	Real
445	23226	0.255438	2.60692	Real
446	232414	0.255438	2.60867	Real
447	23263	0.255438	2.61267	Real
448	23285	0.27957	2.60905	Real
449	23293	0.27957	2.612	Real
450	23326	0.27957	2.62375	Real
451	23334	0.27957	2.61327	Real
452	23353	0.27957	2.62765	Real
453	23374	0.27957	2.61718	Real
454	23406	0.27957	2.61887	Real
455	23414	0.27957	2.60854	Real
456	23443	0.27957	2.59812	Real
457	23465	0.27957	2.58762	Real
458	23475	0.27957	2.58711	Real
459	23506	0.27957	2.59001	Real
460	23516	0.27957	2.59201	Real
461	23544	0.27957	2.59384	Real
462	23556	0.27957	2.59134	Real
463	23586	0.27957	2.60184	Real
464	23594	0.27957	2.59252	Real
465	236118	0.27957	2.59393	Real
466	23644	0.27957	2.58473	Real
467	24047	0.335291	1.56184	Real
468	240513	0.335291	1.58262	Real
469	24088	0.335291	1.54453	Real
470	24096	0.335291	1.5079	Real
471	24115	0.335291	1.47273	Real
472	24145	0.335291	1.43902	Real
473	24157	0.335291	1.45801	Real
474	24184	0.335291	1.4267	Real
475	242010	0.335291	1.46281	Real
476	24217	0.335291	1.45114	Real
477	24247	0.335291	1.47653	Real
478	24256	0.335291	1.46653	Real
479	242710	0.335291	1.44184	Real
480	24306	0.335291	1.41784	Real
481	24316	0.335291	1.43854	Real
482	24336	0.335291	1.41653	Real
483	24366	0.335291	1.39508	Real
484	24377	0.335291	1.41329	Real
485	24404	0.335291	1.3935	Real
486	24426	0.335291	1.39214	Real
487	24433	0.335291	1.46244	Real
488	24453	0.335291	1.44275	Real
489	24474	0.335291	1.42353	Real
490	24493	0.335291	1.40477	Real
491	24525	0.335291	1.38647	Real
492	24545	0.335291	1.42803	Real
493	24557	0.335291	1.47908	Real
494	24576	0.335291	1.46084	Real
495	24608	0.335291	1.44303	Real
496	24627	0.335291	1.48475	Real
497	24634	0.335291	1.51939	Real
498	24653	0.335291	1.62883	Real
499	24685	0.335291	1.61052	Real
500	247014	0.335291	1.63773	Real
501	24725	0.335291	1.62014	Real
502	24746	0.335291	1.64332	Real
503	24767	0.335291	1.62643	Real
504	24786	0.335291	1.60987	Real
505	24794	0.335291	1.59361	Real
506	24815	0.335291	1.64647	Real
507	24839	0.335291	1.66631	Real
508	24864	0.335291	1.68321	Real
509	254410	0.180193	1.91825	Real
510	25456	0.180193	1.9438	Real
511	25475	0.180193	2.02065	Real
512	25497	0.180193	1.98265	Real
513	25519	0.180193	1.99714	Real
514	25546	0.180193	2.07895	Real
515	25565	0.180193	2.16107	Real
516	25576	0.180193	2.30957	Real
517	25603	0.180193	2.27055	Real
518	25614	0.180193	2.25826	Real
519	25644	0.180193	2.26565	Real
520	25668	0.180193	2.28423	Real
521	25676	0.180193	2.32069	Real
522	25704	0.180193	2.34356	Real
523	25726	0.180193	2.32579	Real
524	25749	0.180193	2.35061	Real
525	25766	0.284841	2.72661	Real
526	25776	0.380839	2.76012	Real
527	25804	0.380839	2.75131	Real
528	258220	0.380839	2.75451	Real
529	25836	0.380839	2.76537	Real
530	25866	0.380839	2.75708	Real
531	25876	0.380839	2.76492	Real
532	25895	0.380839	2.75348	Real
533	25924	0.380839	2.74071	Real
534	25937	0.380839	2.74675	Real
535	25955	0.335291	1.74292	Real
536	25967	0.380839	2.75247	Real
537	25978	0.427219	2.38401	Real
538	25994	0.427219	2.38092	Real
539	26026	0.427219	2.37121	Real
540	26048	0.427219	2.36153	Real
541	260511	0.427219	2.35853	Real
542	26075	0.427219	2.34898	Real
543	26105	0.427219	2.34384	Real
544	26117	0.427219	2.34083	Real
545	26135	0.27957	2.58242	Real
546	26146	0.427219	2.33146	Real
547	26164	0.427219	2.54454	Real
548	26184	0.427219	2.54817	Real
549	26193	0.446422	2.70235	Real
550	26205	0.427219	2.54413	Real
551	26215	0.383963	2.02262	Real
552	26225	0.51463	2.66662	Real
553	26247	0.550315	2.60488	Real
554	26256	0.271399	1.84485	Real
555	26265	0.550315	2.60317	Real
556	26276	0.550315	2.56434	Real
557	26306	0.550315	2.56269	Real
558	26323	0.550315	2.56367	Real
559	26334	0.550315	2.56501	Real
560	26358	0.550315	2.56631	Real
561	267520	0.259034	2.43484	Real
562	26776	0.259034	2.44394	Real
563	26794	0.259034	2.47439	Real
564	26815	0.259034	2.54998	Real
565	26836	0.259034	2.51242	Real
566	26864	0.259034	2.52041	Real
567	26876	0.259034	2.51158	Real
568	26893	0.259034	2.52691	Real
569	26927	0.259034	2.4952	Real
570	26949	0.259034	2.46211	Real
571	26959	0.259034	2.46548	Real
572	26977	0.259034	2.49155	Real
573	270010	0.259034	2.46183	Real
574	27023	0.259034	2.47375	Real
575	27035	0.550315	2.56758	Real
576	270410	0.259034	2.47304	Real
577	27465	0.17719	2.17867	Real
578	27473	0.17719	2.16301	Real
579	275010	0.17719	2.13608	Real
580	27514	0.17719	2.22295	Real
581	27543	0.17719	2.20153	Real
582	27569	0.17719	2.22942	Real
583	27573	0.17719	2.2067	Real
584	27595	0.17719	2.28232	Real
585	276110	0.17719	2.25905	Real
586	27636	0.17719	2.23386	Real
587	27666	0.17719	2.21549	Real
588	27673	0.195337	2.19199	Real
589	27706	0.195337	2.16746	Real
590	27715	0.195337	2.21557	Real
591	27749	0.257341	2.34184	Real
592	27756	0.257341	2.3252	Real
593	27776	0.257341	2.30687	Real
594	278010	0.257341	2.339	Real
595	27816	0.257341	2.31802	Real
596	27838	0.257341	2.29632	Real
597	27868	0.326523	2.35757	Real
598	27876	0.326523	2.4655	Real
599	27895	0.326523	2.44888	Real
600	27917	0.326523	2.48721	Real
601	27938	0.326523	2.50703	Real
602	27963	0.326523	2.53365	Real
603	27986	0.326523	2.55912	Real
604	27995	0.326523	2.57694	Real
605	280113	0.326523	2.59554	Real
606	28033	0.326523	2.57736	Real
607	28054	0.326523	2.59506	Real
608	28075	0.326523	2.60693	Real
609	28104	0.326523	2.61425	Real
610	281110	0.326523	2.61791	Real
611	28134	0.326523	2.6186	Real
612	28154	0.326523	2.6082	Real
613	28176	0.326523	2.60711	Real
614	28196	0.326523	2.60397	Real
615	28215	0.326523	2.59912	Real
616	28237	0.326523	2.58695	Real
617	28256	0.326523	2.59262	Real
618	28273	0.326523	2.60719	Real
619	28306	0.326523	2.60131	Real
620	28328	0.326523	2.59428	Real
621	28348	0.326523	2.60018	Real
622	28363	0.326523	2.59159	Real
623	28379	0.326523	2.58243	Real
624	28406	0.326523	2.59333	Real
625	28426	0.326523	2.58489	Real
626	284411	0.326523	2.57581	Real
627	284611	0.326523	2.58441	Real
628	28865	0.267477	1.16075	Real
629	28886	0.272892	1.35736	Real
630	28905	0.272892	1.31608	Real
631	28916	0.272892	1.27737	Real
632	28945	0.272892	1.29788	Real
633	28969	0.289321	1.26265	Real
634	28984	0.289321	1.2294	Real
635	28995	0.289321	1.19798	Real
636	29026	0.289321	1.16824	Real
637	29045	0.289321	1.14005	Real
638	29065	0.289321	1.22305	Real
639	29078	0.289321	1.19603	Real
640	29106	0.289321	1.17027	Real
641	29126	0.289321	1.14567	Real
642	291414	0.289321	1.2092	Real
643	291519	0.289321	1.18576	Real
644	29175	0.289321	1.16327	Real
645	292111	0.289321	1.23663	Real
646	29238	0.289321	1.1936	Real
647	29266	0.289321	1.17327	Real
648	29275	0.289321	1.15366	Real
649	29304	0.289321	1.13475	Real
650	29326	0.289321	1.1165	Real
651	29347	0.289321	1.09887	Real
652	29354	0.289321	1.08183	Real
653	293711	0.289321	1.06535	Real
654	29397	0.289321	1.12219	Real
655	29426	0.289321	1.10604	Real
656	29438	0.289321	1.09038	Real
657	29464	0.289321	1.07519	Real
658	294812	0.289321	1.06046	Real
659	29495	0.289321	1.04615	Real
660	29516	0.289321	1.03226	Real
661	29537	0.289321	1.09798	Real
662	29555	0.289321	1.08402	Real
663	29577	0.289321	1.07044	Real
664	29604	0.289321	1.14711	Real
665	29628	0.289321	1.18897	Real
666	29635	0.289321	1.17504	Real
667	296519	0.289321	1.21637	Real
668	29673	0.289321	1.20273	Real
669	29693	0.289321	1.25964	Real
670	29715	0.289321	1.246	Real
671	29747	0.289321	1.23268	Real
672	29755	0.289321	1.21966	Real
673	297814	0.289321	1.20693	Real
674	29804	0.289321	1.19448	Real
675	29824	0.289321	1.18231	Real
676	29848	0.289321	1.1704	Real
677	29859	0.289321	1.15875	Real
678	29886	0.289321	1.19309	Real
679	29896	0.289321	1.18165	Real
680	29913	0.289321	1.19351	Real
681	299411	0.289321	1.22371	Real
682	29964	0.289321	1.3168	Real
683	29975	0.289321	1.30486	Real
684	30004	0.289321	1.31445	Real
685	30018	0.289321	1.3726	Real
686	30039	0.301355	1.36064	Real
687	30067	0.301355	1.3489	Real
688	30083	0.301355	1.33738	Real
689	30094	0.301355	1.32607	Real
690	30117	0.301355	1.31496	Real
691	30134	0.301355	1.30405	Real
692	30165	0.301355	1.29333	Real
693	30185	0.301355	1.2828	Real
694	30197	0.301355	1.27245	Real
695	30227	0.301355	1.26228	Real
696	30233	0.301355	1.28741	Real
697	30268	0.301355	1.27743	Real
698	30273	0.301355	1.3293	Real
699	302911	0.301355	1.3192	Real
700	30328	0.301355	1.30926	Real
701	30334	0.301355	1.33573	Real
702	30355	0.301355	1.35421	Real
703	30375	0.301355	1.34445	Real
704	30399	0.301355	1.33484	Real
705	30418	0.301355	1.34144	Real
706	30437	0.301355	1.33206	Real
707	30465	0.301355	1.32281	Real
708	30487	0.301355	1.33869	Real
709	30499	0.301355	1.36011	Real
710	30517	0.301355	1.35105	Real
711	30537	0.301355	1.34213	Real
712	30567	0.301355	1.33333	Real
713	30585	0.301355	1.32466	Real
714	30594	0.301355	1.34433	Real
715	30617	0.312937	1.36248	Real
716	30634	0.312937	1.35398	Real
717	30734	0.312937	1.37329	Real
718	30765	0.343068	1.42655	Real
719	30773	0.343068	1.41818	Real
720	30793	0.326523	2.59062	Real
721	30805	0.343068	1.40992	Real
722	30817	0.408729	2.05819	Real
723	31416	0.327149	1.97926	Real
724	314411	0.327149	1.92182	Real
725	31464	0.327149	1.86746	Real
726	31474	0.327149	1.93875	Real
727	31496	0.327149	1.88911	Real
728	31518	0.327149	1.84187	Real
729	31546	0.327149	1.9293	Real
730	31556	0.368408	2.11751	Real
731	31575	0.368408	2.13835	Real
732	315910	0.368408	2.11694	Real
733	31624	0.368408	2.10973	Real
734	31645	0.368408	2.08047	Real
735	31666	0.368408	2.05189	Real
736	31677	0.368408	2.09508	Real
737	31703	0.368408	2.06758	Real
738	32105	0.172049	0.974153	Real
739	32118	0.172049	0.95156	Real
740	32134	0.172049	0.990273	Real
741	32154	0.172049	1.20524	Real
742	32186	0.172049	1.18004	Real
743	32195	0.172049	1.29513	Real
744	32229	0.172049	1.26948	Real
745	32245	0.172049	1.24464	Real
746	32266	0.176854	1.38719	Real
747	32287	0.22556	1.50825	Real
748	32303	0.22556	1.48042	Real
749	32316	0.23937	1.67051	Real
750	32334	0.241024	1.78768	Real
751	32355	0.241024	1.86881	Real
752	32387	0.241024	1.83681	Real
753	32403	0.241024	1.90215	Real
754	32429	0.241024	1.87133	Real
755	32433	0.241024	1.91836	Real
756	32466	0.241024	1.889	Real
757	32473	0.241024	1.94062	Real
758	32506	0.241024	1.91241	Real
759	32524	0.241024	1.98078	Real
760	32537	0.241024	1.95315	Real
761	32566	0.241024	1.98613	Real
762	32585	0.241024	1.99958	Real
763	32596	0.241024	2.00903	Real
764	32616	0.241024	2.01519	Real
765	32646	0.241024	2.04832	Real
766	32656	0.241024	2.04111	Real
767	32685	0.241024	2.06385	Real
768	32696	0.241024	2.0654	Real
769	32725	0.241024	2.0449	Real
770	32746	0.241024	2.02465	Real
771	32764	0.241024	2.00465	Real
772	32776	0.241024	2.03688	Real
773	32807	0.241024	2.01742	Real
774	32814	0.241024	2.08173	Real
775	32834	0.241024	2.10015	Real
776	32855	0.250732	2.08106	Real
777	32884	0.250732	2.0622	Real
778	32894	0.250732	2.08742	Real
779	329210	0.250732	2.06909	Real
780	32935	0.250732	2.05099	Real
781	32955	0.250732	2.03313	Real
782	32976	0.250732	2.05457	Real
783	33003	0.250732	2.09848	Real
784	33029	0.250732	2.12055	Real
785	33034	0.250732	2.10341	Real
786	33065	0.250732	2.10873	Real
787	33076	0.250732	2.1249	Real
788	33097	0.250732	2.10874	Real
789	33115	0.250732	2.12599	Real
790	33134	0.250732	2.14036	Real
791	33154	0.250732	2.14467	Real
792	33185	0.250732	2.1776	Real
793	33206	0.250732	2.16261	Real
794	33215	0.250732	2.17454	Real
795	332314	0.250732	2.20196	Real
796	33263	0.30023	2.18745	Real
797	33287	0.30023	2.19096	Real
798	33305	0.30023	2.20097	Real
799	33315	0.30023	2.21086	Real
800	33344	0.30023	2.22307	Real
801	33369	0.30023	2.23123	Real
802	33383	0.30023	2.23873	Real
803	33408	0.30023	2.24846	Real
804	33424	0.30023	2.25457	Real
805	33447	0.30023	2.2501	Real
806	33465	0.30023	2.23803	Real
807	33475	0.30023	2.226	Real
808	33509	0.30023	2.23159	Real
809	33524	0.30023	2.21986	Real
810	33545	0.30023	2.20816	Real
811	33554	0.30023	2.23286	Real
812	33577	0.30023	2.23647	Real
813	33604	0.30023	2.24312	Real
814	33617	0.30023	2.2542	Real
815	33636	0.30023	2.24319	Real
816	33656	0.30023	2.23939	Real
817	33675	0.30023	2.24469	Real
818	33695	0.30023	2.24755	Real
819	33719	0.30023	2.252	Real
820	33739	0.30023	2.25562	Real
821	33755	0.30023	2.2456	Real
822	33773	0.30023	2.23559	Real
823	33795	0.30023	2.24404	Real
824	33817	0.30023	2.2342	Real
825	33849	0.30023	2.23694	Real
826	33856	0.30023	2.22731	Real
827	33874	0.30023	2.22178	Real
828	33895	0.30023	2.22544	Real
829	33915	0.30023	2.22845	Real
830	33946	0.30023	2.23085	Real
831	33964	0.30023	2.22183	Real
832	33987	0.30023	2.2391	Real
833	33995	0.30023	2.23014	Real
834	34015	0.30023	2.22119	Real
835	34045	0.30023	2.22857	Real
836	34065	0.30023	2.21976	Real
837	34295	0.30023	2.21096	Real
838	34326	0.365388	2.21004	Real
839	34344	0.365388	2.20186	Real
840	34365	0.365388	2.22286	Real
841	34374	0.365388	2.24129	Real
842	34397	0.365388	2.28776	Real
843	34413	0.365388	2.27939	Real
844	34433	0.365388	2.27863	Real
845	34465	0.365388	2.27409	Real
846	34473	0.368408	2.08359	Real
847	34486	0.365388	2.27137	Real
848	34495	0.408729	2.05186	Real
849	34504	0.417824	2.23552	Real
850	35217	0.279312	1.88253	Real
851	35244	0.279312	2.06908	Real
852	35266	0.288678	2.11371	Real
853	35274	0.288678	2.1138	Real
854	35295	0.288678	2.0802	Real
855	35325	0.288678	2.23928	Real
856	35335	0.288678	2.20241	Real
857	35358	0.288678	2.16546	Real
858	35376	0.288678	2.12875	Real
859	35405	0.288678	2.09253	Real
860	35417	0.288678	2.10675	Real
861	35436	0.288678	2.0734	Real
862	35455	0.30677	2.04059	Real
863	35476	0.307727	2.05155	Real
864	35496	0.307727	2.05675	Real
865	35524	0.307727	2.05747	Real
866	35547	0.307727	2.05465	Real
867	35554	0.307727	2.04902	Real
868	35578	0.307727	2.10878	Real
869	35598	0.307727	2.08606	Real
870	35616	0.307727	2.06327	Real
871	35647	0.307727	2.04052	Real
872	35655	0.307727	2.01788	Real
873	35687	0.3128	2.01585	Real
874	35704	0.3128	2.01185	Real
875	35717	0.3128	1.99199	Real
876	35739	0.3128	2.05631	Real
877	35754	0.32824	2.10216	Real
878	35784	0.32824	2.09696	Real
879	358011	0.411339	1.9648	Real
880	358110	0.411339	2.00318	Real
881	35836	0.411339	2.03758	Real
882	36249	0.185563	0.948371	Real
883	36254	0.214465	0.918127	Real
884	36284	0.214465	0.981197	Real
885	36296	0.226157	1.06457	Real
886	36315	0.226157	1.15422	Real
887	36334	0.226157	1.12638	Real
888	36366	0.226157	1.31825	Real
889	36377	0.226157	1.37708	Real
890	364013	0.226157	1.49682	Real
891	36418	0.241919	1.54264	Real
892	36437	0.242389	1.70207	Real
893	36454	0.242389	1.66878	Real
894	36487	0.242389	1.70698	Real
895	36507	0.242389	1.75199	Real
896	36524	0.242389	1.78302	Real
897	36535	0.242389	1.80566	Real
898	36555	0.242389	1.87551	Real
899	36586	0.242389	1.94286	Real
900	36594	0.249269	1.92618	Real
901	36614	0.249269	1.93835	Real
902	36636	0.249269	2.00513	Real
903	36667	0.249269	2.07027	Real
904	36675	0.249269	2.11314	Real
905	36697	0.259118	2.13146	Real
906	36728	0.259118	2.13532	Real
907	36734	0.259118	2.24161	Real
908	36765	0.259118	2.24096	Real
909	36775	0.259118	2.23802	Real
910	36794	0.259118	2.25358	Real
911	36829	0.263085	2.23079	Real
912	36837	0.263085	2.28011	Real
913	36857	0.263085	2.25759	Real
914	36874	0.263085	2.29302	Real
915	36904	0.263085	2.29033	Real
916	36916	0.263085	2.26927	Real
917	36934	0.263085	2.26596	Real
918	36969	0.263085	2.2613	Real
919	36986	0.263085	2.25549	Real
920	36994	0.308108	2.29615	Real
921	37013	0.411339	2.06775	Real
922	37026	0.308108	2.3113	Real
923	37044	0.411339	2.25931	Real
924	37056	0.411339	2.25196	Real
925	37076	0.411339	2.24458	Real
926	37474	0.293112	2.16881	Real
927	37494	0.293112	2.15117	Real
928	37517	0.293112	2.12797	Real
929	37533	0.293112	2.12463	Real
930	37553	0.293112	2.11401	Real
931	37586	0.293112	2.18745	Real
932	37604	0.293112	2.16837	Real
933	37626	0.293112	2.21488	Real
934	37645	0.293112	2.21957	Real
935	37664	0.293112	2.21359	Real
936	376810	0.293112	2.24314	Real
937	37696	0.293112	2.33584	Real
938	37715	0.293112	2.32796	Real
939	37734	0.293112	2.32982	Real
940	37765	0.293112	2.31739	Real
941	37783	0.293112	2.31635	Real
942	37794	0.293112	2.32362	Real
943	37827	0.293112	2.31425	Real
944	37835	0.293112	2.30072	Real
945	37866	0.293112	2.28558	Real
946	37876	0.293112	2.28221	Real
947	37904	0.293112	2.27678	Real
948	37916	0.293112	2.27767	Real
949	37937	0.293112	2.2736	Real
950	37966	0.293112	2.28208	Real
951	37987	0.293112	2.2745	Real
952	38004	0.293112	2.27977	Real
953	38015	0.293112	2.35051	Real
954	38036	0.293112	2.34579	Real
955	38066	0.293112	2.39211	Real
956	38084	0.293112	2.3854	Real
957	38095	0.293112	2.3793	Real
958	38125	0.293112	2.37043	Real
959	38144	0.293112	2.37344	Real
960	38167	0.293112	2.38602	Real
961	38185	0.293112	2.38044	Real
962	38193	0.293112	2.37229	Real
963	38227	0.293112	2.36617	Real
964	38234	0.293112	2.35778	Real
965	38255	0.293112	2.41337	Real
966	38276	0.293112	2.45252	Real
967	38295	0.293112	2.44546	Real
968	38326	0.293112	2.4375	Real
969	38347	0.293112	2.43432	Real
970	38359	0.293112	2.45146	Real
971	38376	0.293112	2.48043	Real
972	38406	0.293112	2.47246	Real
973	38425	0.293112	2.49503	Real
974	38434	0.293112	2.48807	Real
975	38456	0.293112	2.4841	Real
976	38486	0.293112	2.47689	Real
977	38495	0.293112	2.50625	Real
978	38516	0.293112	2.4984	Real
979	38536	0.293112	2.49	Real
980	38554	0.293112	2.48112	Real
981	38587	0.341263	2.51054	Real
982	38604	0.341263	2.50124	Real
983	38624	0.341263	2.49158	Real
984	38635	0.341263	2.48674	Real
985	38663	0.341263	2.4874	Real
986	38673	0.341263	2.47917	Real
987	38694	0.341263	2.47363	Real
988	38716	0.341263	2.46758	Real
989	38736	0.341263	2.45891	Real
990	38756	0.341263	2.45415	Real
991	38784	0.341263	2.44508	Real
992	38797	0.341263	2.43579	Real
993	38815	0.341263	2.43072	Real
994	38844	0.341263	2.42522	Real
995	38866	0.341263	2.42845	Real
996	38884	0.341263	2.43722	Real
997	38895	0.341263	2.43135	Real
998	38916	0.341263	2.43902	Real
999	38944	0.341263	2.43939	Real
1000	38956	0.341263	2.44715	Real
1001	38987	0.341263	2.4463	Real
1002	38995	0.341263	2.43909	Real
1003	39017	0.341263	2.43786	Real
1004	39034	0.341263	2.43291	Real
1005	39053	0.341263	2.42599	Real
1006	39083	0.341263	2.42098	Real
1007	39109	0.341263	2.41568	Real
1008	39125	0.341263	2.40909	Real
1009	391411	0.341263	2.41678	Real
1010	39154	0.341263	2.43502	Real
1011	39183	0.341263	2.4332	Real
1012	391918	0.341263	2.44881	Real
1013	39224	0.341263	2.45551	Real
1014	392310	0.341263	2.44897	Real
1015	39253	0.341263	2.45078	Real
1016	392712	0.341263	2.44584	Real
1017	39293	0.341263	2.45295	Real
1018	393110	0.341263	2.44787	Real
1019	39344	0.341263	2.45403	Real
1020	39358	0.341263	2.45372	Real
1021	39375	0.341263	2.47319	Real
1022	39395	0.341263	2.46815	Real
1023	39416	0.341263	2.46748	Real
1024	39435	0.341263	2.51707	Real
1025	39467	0.341263	2.51172	Real
1026	39475	0.341263	2.50626	Real
1027	39494	0.341263	2.50064	Real
1028	39516	0.341263	2.49487	Real
1029	39537	0.341263	2.50781	Real
1030	39567	0.341263	2.51296	Real
1031	39576	0.341263	2.50719	Real
1032	39594	0.341263	2.51852	Real
1033	39623	0.341263	2.51762	Real
1034	39636	0.411339	2.23719	Real
1035	39647	0.341263	2.53286	Real
1036	39655	0.464922	2.43295	Real
1037	39675	0.464922	2.43362	Real
1038	39698	0.464922	2.43031	Real
1039	39715	0.464922	2.43601	Real
1040	39734	0.464922	2.4327	Real
1041	39759	0.464922	2.43808	Real
1042	39775	0.464922	2.43476	Real
1043	39805	0.464922	2.43984	Real
1044	39819	0.464922	2.43594	Real
1045	39833	0.464922	2.4326	Real
1046	39855	0.464922	2.43992	Real
1047	39875	0.464922	2.43768	Real
1048	39895	0.464922	2.4424	Real
1049	39915	0.464922	2.44172	Real
1050	40495	0.17422	2.13597	Real
1051	40529	0.17422	2.09278	Real
1052	40534	0.17422	2.04954	Real
1053	40557	0.17422	2.03725	Real
1054	40577	0.17422	2.11891	Real
1055	40594	0.17422	2.21479	Real
1056	40625	0.17422	2.17755	Real
1057	40635	0.174669	2.14037	Real
1058	40653	0.174669	2.28621	Real
1059	40687	0.174669	2.27305	Real
1060	40695	0.174669	2.3163	Real
1061	40726	0.174669	2.28218	Real
1062	40747	0.174669	2.26933	Real
1063	40764	0.174669	2.25382	Real
1064	40789	0.174669	2.29793	Real
1065	40804	0.174669	2.32674	Real
1066	40813	0.174669	2.30273	Real
1067	40834	0.174669	2.35467	Real
1068	40866	0.174669	2.46827	Real
1069	40877	0.174669	2.50589	Real
1070	40894	0.177618	2.56984	Real
1071	40928	0.177618	2.59761	Real
1072	40935	0.177618	2.61215	Real
1073	40963	0.177618	2.62393	Real
1074	40976	0.177618	2.5991	Real
1075	41005	0.187049	2.57404	Real
1076	41026	0.204967	2.54887	Real
1077	41048	0.204967	2.52369	Real
1078	41053	0.204967	2.53595	Real
1079	41074	0.204967	2.5434	Real
1080	41103	0.204967	2.56064	Real
1081	41124	0.204967	2.53802	Real
1082	411413	0.204967	2.54207	Real
1083	41156	0.204967	2.53364	Real
1084	41179	0.204967	2.55254	Real
1085	41207	0.204967	2.55648	Real
1086	41226	0.24544	2.54671	Real
1087	41246	0.24544	2.54854	Real
1088	41265	0.24544	2.54811	Real
1089	41274	0.24544	2.53111	Real
1090	412910	0.309886	2.52952	Real
1091	41313	0.309886	2.52138	Real
1092	41336	0.309886	2.50566	Real
1093	41353	0.309886	2.49389	Real
1094	41375	0.309886	2.49248	Real
1095	41396	0.309886	2.47746	Real
1096	41416	0.309886	2.47035	Real
1097	41435	0.309886	2.50565	Real
1098	41456	0.309886	2.49114	Real
1099	41484	0.309886	2.53534	Real
1100	41506	0.309886	2.52521	Real
1101	41524	0.309886	2.52348	Real
1102	41534	0.309886	2.52064	Real
1103	41567	0.309886	2.50699	Real
1104	41574	0.309886	2.49321	Real
1105	41597	0.309886	2.47933	Real
1106	41627	0.309886	2.47698	Real
1107	41639	0.309886	2.4635	Real
1108	41665	0.309886	2.46071	Real
1109	41689	0.309886	2.48927	Real
1110	41706	0.309886	2.4762	Real
1111	41713	0.309886	2.47299	Real
1112	41747	0.309886	2.46029	Real
1113	41764	0.311796	2.45679	Real
1114	41783	0.311796	2.47977	Real
1115	41796	0.311796	2.47564	Real
1116	41815	0.311796	2.46375	Real
1117	41837	0.311796	2.46214	Real
1118	41865	0.311796	2.45808	Real
1119	41886	0.311796	2.44961	Real
1120	41894	0.311796	2.43842	Real
1121	41923	0.311796	2.46396	Real
1122	41935	0.311796	2.47552	Real
1123	41955	0.311796	2.4738	Real
1124	41984	0.311796	2.49553	Real
1125	42005	0.311796	2.49317	Real
1126	42017	0.311796	2.51171	Real
1127	42037	0.311796	2.52987	Real
1128	42056	0.311796	2.51959	Real
1129	42075	0.311796	2.51617	Real
1130	42095	0.311796	2.5123	Real
1131	42125	0.311796	2.50253	Real
1132	42146	0.311796	2.49268	Real
1133	42153	0.311796	2.48897	Real
1134	42177	0.311796	2.48745	Real
1135	42197	0.324253	2.48356	Real
1136	42217	0.324253	2.47442	Real
1137	422310	0.324253	2.4923	Real
1138	42256	0.324253	2.48313	Real
1139	42287	0.324253	2.47392	Real
1140	42299	0.324253	2.47042	Real
1141	42314	0.324253	2.4614	Real
1142	42334	0.324253	2.45517	Real
1143	42595	0.324253	2.45453	Real
1144	42615	0.41014	2.46886	Real
1145	42634	0.41014	2.51576	Real
1146	42666	0.41014	2.51214	Real
1147	42685	0.494399	2.52846	Real
1148	43086	0.339525	2.16288	Real
1149	43095	0.339525	2.10922	Real
1150	43126	0.339525	2.16149	Real
1151	43146	0.35238	2.11242	Real
1152	43163	0.35238	2.06481	Real
1153	43179	0.35238	2.0188	Real
1154	43208	0.35238	2.06016	Real
1155	43215	0.35238	2.01796	Real
1156	43235	0.35238	2.04536	Real
1157	43256	0.35238	2.00676	Real
1158	43274	0.35238	1.9693	Real
1159	43309	0.35238	1.93298	Real
1160	43324	0.35238	1.89781	Real
1161	43339	0.35238	1.9222	Real
1162	43357	0.35238	1.88973	Real
1163	433710	0.35238	1.94421	Real
1164	43394	0.35238	2.01777	Real
1165	434215	0.35238	2.03368	Real
1166	43447	0.35238	2.06523	Real
1167	43465	0.35238	2.08784	Real
1168	43474	0.35238	2.10366	Real
1169	43495	0.35238	2.07718	Real
1170	43526	0.35238	2.08889	Real
1171	43537	0.35238	2.08321	Real
1172	43565	0.35238	2.05897	Real
1173	43574	0.35238	2.03508	Real
1174	43597	0.35238	2.07139	Real
1175	43624	0.35238	2.04827	Real
1176	43633	0.380437	2.07649	Real
1177	43654	0.380437	2.08719	Real
1178	436825	0.380437	2.10888	Real
1179	43704	0.380437	2.11634	Real
1180	43725	0.380437	2.09625	Real
1181	43735	0.494399	2.5276	Real
1182	43749	0.380437	2.10185	Real
1183	43757	0.564637	2.50524	Real
1184	43774	0.564637	2.50111	Real
1185	43804	0.564637	2.49872	Real
1186	43815	0.564637	2.49477	Real
1187	43845	0.564637	2.50112	Real
1188	43865	0.564637	2.49714	Real
1189	43874	0.564637	2.49312	Real
1190	43895	0.564637	2.48906	Real
1191	43916	0.464922	2.43843	Real
1192	43926	0.564637	2.48496	Real
1193	43934	0.570097	2.48396	Real
1194	43956	0.570097	2.48206	Real
1195	43976	0.450023	2.16857	Real
1196	43986	0.570097	2.48463	Real
1197	44685	0.334828	1.62098	Real
1198	44703	0.334828	1.66916	Real
1199	44716	0.334828	1.62886	Real
1200	44748	0.334828	1.59009	Real
1201	44755	0.334828	1.55287	Real
1202	44774	0.334828	1.51718	Real
1203	44794	0.334828	1.55838	Real
1204	44816	0.334828	1.52598	Real
1205	44847	0.334828	1.69377	Real
1206	44856	0.334828	1.65963	Real
1207	44876	0.334828	1.62675	Real
1208	44894	0.334828	1.65623	Real
1209	44919	0.334828	1.70055	Real
1210	44934	0.334828	1.67135	Real
1211	44954	0.334828	1.70516	Real
1212	44976	0.334828	1.78648	Real
1213	44994	0.334828	1.80883	Real
1214	45017	0.334828	1.93919	Real
1215	45035	0.334828	1.91109	Real
1216	45064	0.334828	1.88365	Real
1217	45087	0.417869	2.00522	Real
1218	45104	0.417869	2.07295	Real
1219	45117	0.572392	2.39389	Real
1220	45125	0.417869	2.26487	Real
1221	45135	0.550315	2.57976	Real
1222	45146	0.584076	2.40171	Real
1223	45608	0.257054	2.6373	Real
1224	45614	0.257054	2.69396	Real
1225	456310	0.257054	2.66282	Real
1226	45665	0.257054	2.68964	Real
1227	45687	0.257054	2.71653	Real
1228	45704	0.257054	2.68649	Real
1229	45725	0.257054	2.70192	Real
1230	45749	0.257967	2.71453	Real
1231	45755	0.257967	2.72162	Real
1232	45777	0.257967	2.73578	Real
1233	45805	0.257967	2.73478	Real
1234	45814	0.257967	2.73962	Real
1235	45846	0.257967	2.71911	Real
1236	458611	0.257967	2.73117	Real
1237	45888	0.257967	2.73493	Real
1238	45898	0.257967	2.71511	Real
1239	45914	0.257967	2.73432	Real
1240	45934	0.257967	2.72505	Real
1241	45957	0.257967	2.70446	Real
1242	45984	0.257967	2.71645	Real
1243	45996	0.257967	2.69571	Real
1244	460110	0.257967	2.67406	Real
1245	46044	0.257967	2.6817	Real
1246	46058	0.257967	2.68739	Real
1247	46075	0.257967	2.69578	Real
1248	46104	0.257967	2.67634	Real
1249	46127	0.257967	2.68092	Real
1250	46135	0.257967	2.67249	Real
1251	46164	0.257967	2.68038	Real
1252	461710	0.257967	2.68423	Real
1253	46194	0.257967	2.68781	Real
1254	46215	0.257967	2.67114	Real
1255	46625	0.389654	1.58161	Real
1256	46637	0.389654	1.78249	Real
1257	466518	0.257967	2.65391	Real
1258	46664	0.389654	1.87732	Real
1259	46684	0.432592	2.529	Real
1260	466910	0.668037	2.49078	Real
1261	46705	0.432592	2.51403	Real
1262	46715	0.668037	2.50516	Real
1263	47124	0.213809	2.1219	Real
1264	47136	0.213809	2.13329	Real
1265	47164	0.213809	2.23327	Real
1266	47177	0.213809	2.19968	Real
1267	47203	0.213809	2.16457	Real
1268	47215	0.213809	2.22318	Real
1269	47245	0.213809	2.18865	Real
1270	47267	0.213809	2.19528	Real
1271	47284	0.238195	2.23127	Real
1272	47294	0.238195	2.2009	Real
1273	47315	0.238195	2.20305	Real
1274	473413	0.238195	2.24545	Real
1275	47364	0.238195	2.25353	Real
1276	47376	0.238195	2.22817	Real
1277	47405	0.238195	2.20223	Real
1278	47417	0.238195	2.17597	Real
1279	47447	0.238195	2.19335	Real
1280	47465	0.238195	2.21511	Real
1281	47483	0.238195	2.21625	Real
1282	475010	0.238195	2.33146	Real
1283	47529	0.238195	2.30767	Real
1284	47533	0.245562	2.28368	Real
1285	47568	0.245562	2.28243	Real
1286	47587	0.245562	2.25975	Real
1287	47607	0.245562	2.25713	Real
1288	47615	0.245562	2.25932	Real
1289	47644	0.245562	2.25332	Real
1290	47667	0.245562	2.24569	Real
1291	476710	0.245562	2.25903	Real
1292	47695	0.245562	2.25056	Real
1293	47715	0.668037	2.50567	Real
1294	47725	0.245562	2.32048	Real
1295	47744	0.668037	2.50571	Real
1296	48138	0.264619	1.90104	Real
1297	48154	0.264619	1.99147	Real
1298	48185	0.264619	1.99003	Real
1299	48195	0.264619	2.16152	Real
1300	48215	0.264619	2.21529	Real
1301	48237	0.264619	2.19633	Real
1302	48255	0.264619	2.1657	Real
1303	482711	0.274529	2.19923	Real
1304	48293	0.289023	2.23806	Real
1305	483212	0.289023	2.22208	Real
1306	48335	0.289023	2.19695	Real
1307	48354	0.289023	2.17081	Real
1308	48378	0.289023	2.14406	Real
1309	48406	0.30009	2.21439	Real
1310	48413	0.30009	2.18731	Real
1311	48433	0.30009	2.21636	Real
1312	48464	0.30009	2.2036	Real
1313	48485	0.30009	2.17766	Real
1314	48495	0.323025	2.22342	Real
1315	485210	0.323025	2.21885	Real
1316	48534	0.323025	2.33204	Real
1317	48565	0.323025	2.30694	Real
1318	48573	0.323025	2.28184	Real
1319	48609	0.323025	2.30356	Real
1320	48624	0.323025	2.31856	Real
1321	48649	0.323025	2.3394	Real
1322	48656	0.341687	2.43964	Real
1323	48685	0.341687	2.41616	Real
1324	48694	0.341687	2.44431	Real
1325	48713	0.341687	2.45768	Real
1326	48748	0.341687	2.46749	Real
1327	48759	0.341687	2.48756	Real
1328	48775	0.341687	2.46679	Real
1329	48795	0.341687	2.44596	Real
1330	48815	0.341687	2.43534	Real
1331	48846	0.341687	2.41496	Real
1332	48859	0.341687	2.41394	Real
1333	48877	0.341687	2.41116	Real
1334	48895	0.341687	2.42083	Real
1335	48926	0.341687	2.42747	Real
1336	48936	0.341687	2.40995	Real
1337	48955	0.341687	2.42719	Real
1338	48986	0.341687	2.41002	Real
1339	48993	0.341687	2.4222	Real
1340	49016	0.341687	2.4214	Real
1341	49043	0.341687	2.40491	Real
1342	49056	0.341687	2.41308	Real
1343	49086	0.341687	2.41893	Real
1344	49094	0.341687	2.42535	Real
1345	49124	0.341687	2.42522	Real
1346	49145	0.341687	2.42986	Real
1347	49155	0.341687	2.42874	Real
1348	49175	0.341687	2.46234	Real
1349	49205	0.341687	2.45997	Real
1350	49216	0.341687	2.45666	Real
1351	49236	0.341687	2.44393	Real
1352	49255	0.341687	2.44669	Real
1353	49287	0.343384	2.46112	Real
1354	49299	0.668037	2.5055	Real
1355	49305	0.343384	2.52853	Real
1356	49315	0.668037	2.51625	Real
1357	49334	0.668037	2.51562	Real
1358	49364	0.668037	2.51499	Real
1359	49764	0.324248	2.03424	Real
1360	49786	0.324248	2.06311	Real
1361	49793	0.324248	2.16254	Real
1362	49816	0.324248	2.11201	Real
1363	49834	0.324248	2.16784	Real
1364	498615	0.324248	2.21726	Real
1365	49874	0.324248	2.24796	Real
1366	499012	0.324248	2.20595	Real
1367	49915	0.324248	2.22288	Real
1368	49935	0.324248	2.24201	Real
1369	49965	0.324248	2.27231	Real
1370	49978	0.324248	2.34008	Real
1371	499910	0.324248	2.35649	Real
1372	50025	0.324248	2.36554	Real
1373	50048	0.324248	2.36782	Real
1374	50055	0.324248	2.3904	Real
1375	50085	0.324248	2.38815	Real
1376	50096	0.324248	2.36313	Real
1377	50117	0.324248	2.33768	Real
1378	50135	0.324248	2.33263	Real
1379	50159	0.324248	2.30748	Real
1380	50176	0.324248	2.30757	Real
1381	50203	0.324248	2.2838	Real
1382	50225	0.324248	2.28217	Real
1383	50237	0.324248	2.27797	Real
1384	50255	0.324248	2.27169	Real
1385	50284	0.324248	2.25183	Real
1386	50295	0.324248	2.2658	Real
1387	50324	0.324248	2.24654	Real
1388	50333	0.324248	2.34441	Real
1389	50737	0.232032	1.5808	Real
1390	507515	0.232032	1.65053	Real
1391	50785	0.232032	1.69477	Real
1392	50794	0.232032	1.65236	Real
1393	50829	0.232032	1.61186	Real
1394	50845	0.240876	1.64529	Real
1395	50854	0.240876	1.60905	Real
1396	50875	0.324248	2.32404	Real
1397	50885	0.240876	1.63354	Real
1398	50894	0.333988	2.24825	Real
1399	50915	0.333988	2.31839	Real
1400	50935	0.333988	2.34095	Real
1401	50968	0.333988	2.3373	Real
1402	50978	0.333988	2.32202	Real
1403	51003	0.333988	2.33987	Real
1404	51029	0.333988	2.35771	Real
1405	51044	0.333988	2.37537	Real
1406	51064	0.350388	2.38717	Real
1407	51084	0.350388	2.40181	Real
1408	510910	0.350388	2.42522	Real
1409	51116	0.350388	2.41109	Real
1410	51144	0.350388	2.44192	Real
1411	51157	0.350388	2.42787	Real
1412	51173	0.350388	2.44712	Real
1413	51198	0.350388	2.45908	Real
1414	51224	0.350388	2.46908	Real
1415	51244	0.350388	2.48498	Real
1416	51264	0.35135	2.49328	Real
1417	51274	0.35135	2.48017	Real
1418	51299	0.35135	2.46712	Real
1419	51323	0.35135	2.46783	Real
1420	51345	0.35135	2.45496	Real
1421	51367	0.35135	2.44215	Real
1422	51386	0.35135	2.44232	Real
1423	51394	0.35135	2.42985	Real
1424	51414	0.35135	2.42967	Real
1425	51436	0.35135	2.4387	Real
1426	51467	0.35135	2.42672	Real
1427	51484	0.35135	2.41481	Real
1428	51504	0.35135	2.40297	Real
1429	51524	0.35135	2.41267	Real
1430	51537	0.35135	2.40104	Real
1431	51555	0.35135	2.38947	Real
1432	51586	0.35135	2.39077	Real
1433	51594	0.35135	2.37935	Real
1434	51616	0.35135	2.368	Real
1435	51637	0.35135	2.35673	Real
1436	51667	0.35135	2.35795	Real
1437	51674	0.35135	2.34695	Real
1438	51693	0.35135	2.33601	Real
1439	51724	0.35135	2.32515	Real
1440	51744	0.35135	2.33462	Real
1441	51757	0.374918	2.32394	Real
1442	51775	0.374918	2.31333	Real
1443	51796	0.374918	2.32813	Real
1444	51817	0.374918	2.32971	Real
1445	51833	0.374918	2.33138	Real
1446	51864	0.374918	2.32114	Real
1447	51877	0.374918	2.35363	Real
1448	51895	0.374918	2.36201	Real
1449	51916	0.374918	2.36322	Real
1450	51935	0.374918	2.36856	Real
1451	51955	0.374918	2.35861	Real
1452	51986	0.374918	2.34873	Real
1453	51994	0.374918	2.34986	Real
1454	52027	0.374918	2.34019	Real
1455	52033	0.374918	2.33057	Real
1456	52065	0.374918	2.32101	Real
1457	52073	0.374918	2.31151	Real
1458	52095	0.374918	2.3132	Real
1459	52124	0.374918	2.32272	Real
1460	52147	0.374918	2.33411	Real
1461	52167	0.374918	2.34434	Real
1462	52175	0.374918	2.37436	Real
1463	52207	0.374918	2.3789	Real
1464	52214	0.374918	2.3697	Real
1465	52247	0.374918	2.36056	Real
1466	522512	0.374918	2.38009	Real
1467	52274	0.374918	2.37099	Real
1468	52294	0.374918	2.3725	Real
1469	52319	0.374918	2.36358	Real
1470	52336	0.374918	2.3547	Real
1471	52354	0.374918	2.36327	Real
1472	52374	0.374918	2.37065	Real
1473	523910	0.374918	2.36197	Real
1474	52424	0.374918	2.35333	Real
1475	524310	0.374918	2.34473	Real
1476	52457	0.374918	2.33619	Real
1477	52484	0.374918	2.33802	Real
1478	52504	0.374918	2.34599	Real
1479	52524	0.374918	2.35324	Real
1480	52534	0.374918	2.34497	Real
1481	52559	0.374918	2.34938	Real
1482	52584	0.374918	2.35084	Real
1483	52604	0.374918	2.352	Real
1484	52627	0.374918	2.34405	Real
1485	52635	0.374918	2.34504	Real
1486	52663	0.374918	2.35177	Real
1487	53055	0.321457	1.91706	Real
1488	53077	0.321457	1.94744	Real
1489	53105	0.321457	2.03478	Real
1490	53123	0.321457	2.07889	Real
1491	53143	0.331035	2.11142	Real
1492	53159	0.331035	2.12174	Real
1493	53177	0.331035	2.0921	Real
1494	53194	0.374918	2.35251	Real
1495	53207	0.376888	2.06161	Real
1496	53217	0.454157	2.37965	Real
1497	53243	0.454157	2.3787	Real
1498	53254	0.454157	2.37268	Real
1499	53284	0.454157	2.37538	Real
1500	533019	0.454157	2.3694	Real
1501	53325	0.454157	2.36896	Real
1502	53335	0.454157	2.36302	Real
1503	533511	0.454157	2.35709	Real
1504	53377	0.668037	2.51435	Real
1505	53385	0.454157	2.36156	Real
1506	53395	0.69791	2.50532	Real
1507	53415	0.69791	2.50543	Real
1508	53445	0.69791	2.50485	Real
1509	53467	0.69791	2.50552	Real
1510	53475	0.69791	2.50714	Real
1511	535010	0.69791	2.50874	Real
1512	53526	0.69791	2.50857	Real
1513	53534	0.69791	2.50917	Real
1514	53556	0.69791	2.50899	Real
1515	53573	0.69791	2.50882	Real
1516	53598	0.69791	2.50865	Real
1517	536112	0.69791	2.50808	Real
1518	53634	0.69791	2.5079	Real
1519	53663	0.69791	2.50733	Real
1520	53688	0.69791	2.50716	Real
1521	536918	0.69791	2.50659	Real
1522	53715	0.69791	2.50602	Real
1523	53735	0.69791	2.50545	Real
1524	53758	0.69791	2.5052	Real
1525	53776	0.69791	2.50503	Real
1526	53807	0.69791	2.50446	Real
1527	53815	0.69791	2.50389	Real
1528	53846	0.69791	2.50333	Real
1529	53864	0.69791	2.50374	Real
1530	53874	0.69791	2.50425	Real
1531	53897	0.69791	2.50476	Real
1532	53924	0.69791	2.50419	Real
1533	53935	0.69791	2.50402	Real
1534	53967	0.69791	2.50452	Real
1535	53973	0.69791	2.50435	Real
1536	53997	0.69791	2.50418	Real
1537	54014	0.69791	2.50361	Real
1538	54034	0.69791	2.50344	Real
1539	54436	0.39361	0.980223	Real
1540	54465	0.39361	0.94641	Real
1541	54477	0.39361	0.915046	Real
1542	54506	0.39361	0.885869	Real
1543	54515	0.440162	1.027	Real
1544	54536	0.46158	1.12419	Real
1545	54564	0.508432	1.19548	Real
1546	54586	0.526739	1.16624	Real
1547	54598	0.539599	1.22091	Real
1548	54625	0.539599	1.26304	Real
1549	54644	0.539599	1.29562	Real
1550	54656	0.566436	1.45942	Real
1551	54674	0.566436	1.48007	Real
1552	54695	0.566436	1.45432	Real
1553	54726	0.566436	1.42939	Real
1554	54749	0.566436	1.46122	Real
1555	54755	0.566436	1.43697	Real
1556	54786	0.605576	1.52659	Real
1557	54796	0.605576	1.54392	Real
1558	54814	0.605576	1.5571	Real
1559	54835	0.605576	1.53524	Real
1560	54865	0.605576	1.51391	Real
1561	54875	0.616802	1.49313	Real
1562	54904	0.616802	1.54081	Real
1563	54915	0.616802	1.52069	Real
1564	54945	0.616802	1.58199	Real
1565	54953	0.616802	1.59564	Real
1566	54989	0.622646	1.57596	Real
1567	54995	0.622646	1.65205	Real
1568	55028	0.622646	1.72125	Real
1569	55035	0.626672	1.70107	Real
1570	55055	0.627523	1.73846	Real
1571	55086	0.627523	1.7915	Real
1572	55095	0.63547	1.8013	Real
1573	55115	0.65403	1.78234	Real
1574	55146	0.655311	1.81185	Real
1575	55165	0.675032	1.79351	Real
1576	55175	0.702033	2.50288	Real
1577	55188	0.675032	1.80216	Real
1578	55203	0.946278	2.49136	Real
1579	55217	0.946278	2.4912	Real
1580	55249	0.946278	2.49214	Real
1581	55265	0.946278	2.49198	Real
1582	55285	0.946278	2.49237	Real
1583	55295	0.946278	2.49228	Real
1584	55326	0.946278	2.49212	Real
1585	55338	0.946278	2.49196	Real
1586	55364	0.946278	2.49179	Real
1587	55376	0.946278	2.49124	Real
1588	55396	0.946278	2.4907	Real
1589	55415	0.912337	1.98591	Real
1590	55424	0.946278	2.49053	Real
1591	55435	1.04794	2.50534	Real
1592	55453	1.04794	2.50482	Real
1593	55487	1.04794	2.50462	Real
1594	55506	1.04794	2.50411	Real
1595	56429	0.187166	2.36423	Real
1596	56595	0.234277	2.7012	Real
1597	56816	0.439017	2.77661	Real
1598	568711	0.439017	2.96378	Real
1599	56905	0.439017	3.00359	Real
1600	56916	0.503492	3.10149	Real
1601	56946	0.503492	3.11799	Real
1602	56956	0.503492	3.12953	Real
1603	569710	0.503492	3.13043	Real
1604	57656	0.132857	2.04266	Real
1605	57686	0.136475	1.98343	Real
1606	57706	0.137622	1.92737	Real
1607	57726	0.137622	1.91119	Real
1608	57815	0.137622	1.86027	Real
1609	57845	0.183602	2.14026	Real
1610	57863	0.183602	2.09382	Real
1611	57885	0.183602	2.11909	Real
1612	57906	0.244787	1.97144	Real
1613	57914	0.244787	1.97481	Real
1614	57937	0.244787	1.97598	Real
1615	57956	0.244787	1.95296	Real
1616	57976	0.503492	3.12244	Real
1617	57988	0.244787	1.9304	Real
1618	57996	0.572937	3.13097	Real
1619	58038	0.572937	3.13034	Real
1620	58066	0.751778	3.14365	Real
1621	58078	0.751778	3.15204	Real
1622	58096	0.751778	3.14735	Real
1623	58116	0.751778	3.15419	Real
1624	58145	0.751778	3.15546	Real
1625	58158	0.751778	3.15421	Real
1626	58176	0.751778	3.14883	Real
1627	58195	0.751778	3.1415	Real
1628	58218	0.751778	3.13401	Real
1629	582316	0.751778	3.12638	Real
1630	58258	0.751778	3.12119	Real
1631	58274	0.751778	3.11463	Real
1632	58675	0.347	2.63752	Real
1633	58696	0.347	2.64426	Real
1634	58716	0.347	2.65468	Real
1635	58733	0.347	2.64776	Real
1636	58764	0.347	2.63836	Real
1637	58777	0.347	2.64498	Real
1638	58793	0.347	2.63772	Real
1639	59458	0.2194	2.61249	Real
1640	59488	0.2194	2.60845	Real
1641	59508	0.2194	2.59161	Real
1642	59523	0.2194	2.58639	Real
1643	59536	0.224778	2.67111	Real
1644	59565	0.246499	2.70946	Real
1645	59584	0.310712	2.57736	Real
1646	59596	0.355214	2.65407	Real
1647	59626	0.355214	2.68108	Real
1648	60496	0.215511	2.21391	Real
1649	60637	0.215511	2.23015	Real
1650	60655	0.246622	2.32481	Real
1651	60675	0.246622	2.28182	Real
1652	60696	0.246622	2.33395	Real
1653	60725	0.246622	2.3418	Real
1654	60735	0.246622	2.37907	Real
1655	60755	0.246622	2.39848	Real
1656	60775	0.246622	2.41516	Real
1657	60876	0.246622	2.40511	Real
1658	609011	0.246622	2.45425	Real
1659	61766	0.200935	1.54443	Real
1660	61815	0.311897	2.53792	Real
1661	61845	0.412365	2.60061	Real
1662	61866	0.412365	2.75478	Real
1663	62336	0.189815	1.76173	Real
1664	62397	0.189815	1.84608	Real
1665	62418	0.412365	2.76621	Real
1666	62424	0.189815	2.02513	Real
1667	62438	0.246622	2.42873	Real
1668	62443	0.412365	2.65503	Real
1669	62515	0.421524	2.79385	Real
1670	62539	0.421524	2.78346	Real
1671	62559	0.421524	2.7839	Real
1672	62638	0.421524	2.7767	Real
1673	62664	0.421524	2.75698	Real
1674	62777	0.506933	2.7691	Real
1675	62808	0.506933	2.74834	Real
1676	628313	0.506933	2.73989	Real
1677	63056	0.506933	2.72982	Real
1678	63074	0.506933	2.72094	Real
1679	63108	0.506933	2.71568	Real
1680	63125	0.506933	2.72007	Real
1681	63147	0.506933	2.71475	Real
1682	63163	0.506933	2.7184	Real
1683	63564	0.232608	2.60357	Real
1684	63578	0.232608	2.56275	Real
1685	63593	0.232608	2.69376	Real
1686	63615	0.232608	2.65394	Real
1687	63636	0.232608	2.61521	Real
1688	63656	0.232608	2.57845	Real
1689	63685	0.232608	2.59224	Real
1690	63706	0.233512	2.5566	Real
1691	63714	0.233512	2.52511	Real
1692	63744	0.233512	2.51724	Real
1693	63766	0.233512	2.53821	Real
1694	63773	0.233512	2.52466	Real
1695	63796	0.233512	2.58389	Real
1696	63816	0.233512	2.5525	Real
1697	63847	0.233512	2.59389	Real
1698	63856	0.233512	2.61833	Real
1699	63878	0.529166	2.74141	Real
1700	63884	0.244572	2.59795	Real
1701	63898	0.355214	2.69769	Real
1702	63905	0.574013	3.06149	Real
1703	63915	0.656429	3.15618	Real
1704	63934	0.356191	2.62261	Real
1705	63949	0.656429	3.16546	Real
1706	63955	0.656429	3.16211	Real
1707	639710	0.656429	3.16047	Real
1708	64004	0.656429	3.16333	Real
1709	64024	0.656429	3.16592	Real
1710	64044	0.656429	3.16396	Real
1711	64563	0.653884	1.89825	Real
1712	64733	0.653884	1.92183	Real
1713	65188	0.322203	2.42979	Real
1714	65194	0.653884	1.92825	Real
1715	65206	0.611738	2.53781	Real
1716	65713	0.741358	2.42124	Real
1717	65724	0.530006	2.31551	Real
1718	65877	0.741358	2.49313	Real
1719	65954	0.788081	2.53741	Real
1720	66565	0.510909	1.67654	Real
1721	66575	0.557101	1.88626	Real
1722	66603	0.678207	1.96544	Real
1723	66753	0.678207	2.01831	Real
1724	66774	0.788081	2.53295	Real
1725	66784	0.812391	2.2756	Real
1726	66794	0.936712	2.72809	Real
1727	66813	0.936712	2.73152	Real
1728	66849	0.936712	2.72533	Real
1729	67157	0.936712	2.71903	Real
1730	67178	0.666298	3.16712	Real
1731	67186	0.936712	2.73295	Real
1732	686012	0.279012	2.3511	Real
1733	68623	0.279012	2.33067	Real
1734	68678	0.279012	2.50785	Real
1735	68975	0.334938	2.51578	Real
1736	68997	0.334938	2.49074	Real
1737	69025	0.334938	2.4836	Real
1738	69046	0.334938	2.47703	Real
1739	69063	0.334938	2.46843	Real
1740	69178	0.334938	2.50612	Real
1741	69206	0.540102	2.49035	Real
1742	692110	0.540102	2.48508	Real
1743	69246	0.540102	2.50792	Real
1744	69266	0.540102	2.50615	Real
1745	69287	0.540102	2.50116	Real
1746	69303	0.641525	2.48523	Real
1747	703710	0.365455	2.24924	Real
1748	70408	0.365455	2.21941	Real
1749	70426	0.4712	2.34884	Real
1750	70998	0.425198	2.22274	Real
1751	71024	0.425198	2.28433	Real
1752	71036	0.425198	2.32154	Real
1753	71056	0.425198	2.3482	Real
1754	71074	0.4712	2.34583	Real
1755	71084	0.425198	2.37462	Real
1756	71717	0.531116	2.55062	Real
1757	71728	0.576705	2.24018	Real
1758	71737	0.630825	2.5604	Real
1759	71796	0.630825	2.57012	Real
1760	71816	0.656235	2.58956	Real
1761	71975	0.656235	2.58185	Real
1762	72376	0.642703	2.58548	Real
1763	73025	0.21644	1.92126	Real
1764	73046	0.273214	2.25286	Real
1765	73057	0.642703	2.58976	Real
1766	73064	0.316331	2.297	Real
1767	73078	0.656235	2.59855	Real
1768	73088	0.642703	2.53221	Real
1769	73514	0.828868	2.64291	Real
1770	73525	0.57065	2.11078	Real
1771	73926	0.245846	2.06076	Real
1772	74054	0.28072	2.09893	Real
1773	74136	0.361286	2.33441	Real
1774	74294	0.361286	2.28231	Real
1775	74316	0.509926	2.63938	Real
1776	745710	0.509926	2.61396	Real
1777	74599	0.56408	2.77628	Real
1778	74624	0.56408	2.75777	Real
1779	74639	0.56408	2.73708	Real
1780	74665	0.56408	2.72179	Real
1781	74684	0.56408	2.71639	Real
1782	74703	0.56408	2.71481	Real
1783	74726	0.56408	2.7084	Real
1784	74734	0.56408	2.70068	Real
1785	74756	0.828868	2.63758	Real
1786	74766	0.56408	2.69184	Real
1787	747710	0.828868	2.70287	Real
1788	748011	0.828868	2.70205	Real
1789	74824	0.828868	2.70493	Real
1790	75213	0.283915	1.42908	Real
1791	75245	0.283915	1.39366	Real
1792	75266	0.283915	1.35963	Real
1793	75275	0.283915	1.39931	Real
1794	75305	0.283915	1.36901	Real
1795	75316	0.283915	1.33975	Real
1796	75344	0.283915	1.31155	Real
1797	75364	0.283915	1.49151	Real
1798	75759	0.207083	2.36206	Real
1799	75775	0.207083	2.32131	Real
1800	75794	0.207083	2.30084	Real
1801	75818	0.207083	2.26399	Real
1802	75833	0.207083	2.24351	Real
1803	75865	0.207083	2.24617	Real
1804	75878	0.207083	2.25216	Real
1805	75906	0.207083	2.24247	Real
1806	75917	0.207083	2.21871	Real
1807	75945	0.207083	2.20115	Real
1808	75967	0.23403	2.1812	Real
1809	75977	0.23403	2.18404	Real
1810	760010	0.23403	2.18153	Real
1811	76024	0.23403	2.16394	Real
1812	76045	0.26979	2.15935	Real
1813	76066	0.26979	2.16664	Real
1814	76078	0.283915	1.4608	Real
1815	76086	0.26979	2.20669	Real
1816	76106	0.411959	2.07913	Real
1817	76116	0.411959	2.06406	Real
1818	76135	0.411959	2.04908	Real
1819	76167	0.411959	2.03418	Real
1820	76176	0.411959	2.05311	Real
1821	76205	0.411959	2.03825	Real
1822	76605	0.324262	2.24617	Real
1823	76623	0.324262	2.28422	Real
1824	76646	0.324262	2.32193	Real
1825	76655	0.411959	2.02352	Real
1826	76666	0.324262	2.26967	Real
1827	77074	0.398535	2.14354	Real
1828	77105	0.398535	2.16314	Real
1829	77136	0.473198	2.06023	Real
1830	77158	0.473198	2.029	Real
1831	77183	0.473198	1.98558	Real
1832	77199	0.473198	2.01321	Real
1833	77225	0.473198	2.04313	Real
1834	77243	0.473285	2.02887	Real
1835	77267	0.473285	1.99067	Real
1836	77435	0.473285	1.95366	Real
1837	78196	0.277434	1.28154	Real
1838	782210	0.369187	1.28577	Real
1839	78234	0.380426	1.44572	Real
1840	78266	0.380426	1.61637	Real
1841	78276	0.380426	1.58013	Real
1842	78308	0.380426	1.54554	Real
1843	78315	0.380426	1.70127	Real
1844	78334	0.380426	1.78623	Real
1845	78354	0.380426	1.75066	Real
1846	78385	0.380426	1.78492	Real
1847	78393	0.474476	2.01044	Real
1848	78405	0.409511	2.19969	Real
1849	78535	0.650293	2.17448	Real
1850	785510	0.650293	2.21972	Real
1851	78583	0.650293	2.2415	Real
1852	79056	0.420263	2.18064	Real
1853	79083	0.420263	2.25776	Real
1854	79626	0.260902	1.17542	Real
1855	79646	0.260902	1.13866	Real
1856	79663	0.260902	1.35367	Real
1857	79674	0.260902	1.31427	Real
1858	79694	0.260902	1.38024	Real
1859	79726	0.260902	1.34445	Real
1860	797310	0.260902	1.31055	Real
1861	79769	0.260902	1.36099	Real
1862	79776	0.260902	1.3301	Real
1863	79806	0.260902	1.37791	Real
1864	79825	0.260902	1.34948	Real
1865	79845	0.260902	1.32223	Real
1866	79864	0.263028	1.35541	Real
1867	79886	0.263028	1.33041	Real
1868	79894	0.263028	1.40945	Real
1869	79924	0.263028	1.4647	Real
1870	79946	0.323365	1.51808	Real
1871	79955	0.323365	1.49688	Real
1872	799710	0.420263	2.0716	Real
1873	79984	0.323365	1.47625	Real
1874	80385	0.292038	1.32037	Real
1875	803913	0.292038	1.27715	Real
1876	80427	0.292038	1.23686	Real
1877	80444	0.292038	1.19921	Real
1878	80455	0.292038	1.16395	Real
1879	80486	0.292038	1.13086	Real
1880	80505	0.292038	1.16239	Real
1881	805112	0.292038	1.13127	Real
1882	80545	0.292038	1.1019	Real
1883	80565	0.292038	1.21133	Real
1884	81205	0.168091	2.18613	Real
1885	81224	0.168091	2.20065	Real
1886	81243	0.168091	2.14191	Real
1887	81266	0.168091	2.17502	Real
1888	81276	0.168091	2.12255	Real
1889	81306	0.168091	2.1401	Real
1890	81326	0.168091	2.09123	Real
1891	81347	0.168091	2.04434	Real
1892	81366	0.18798	1.99938	Real
1893	81379	0.18798	2.01232	Real
1894	81407	0.18798	1.97048	Real
1895	81417	0.18798	1.93029	Real
1896	81445	0.18798	1.89169	Real
1897	81464	0.18798	1.8546	Real
1898	814710	0.18798	1.85534	Real
1899	81504	0.18798	1.82065	Real
1900	81516	0.18798	1.89594	Real
1901	81545	0.18798	1.90975	Real
1902	81567	0.18798	1.96522	Real
1903	81588	0.18798	1.93289	Real
1904	81606	0.219827	2.03121	Real
1905	81625	0.219827	2.00177	Real
1906	81644	0.219827	1.97316	Real
1907	81658	0.321789	1.99137	Real
1908	81676	0.321789	1.9691	Real
1909	81705	0.321789	1.95998	Real
1910	81716	0.292038	1.29849	Real
1911	81724	0.321789	1.97251	Real
1912	81744	0.375158	1.85952	Real
1913	81754	0.375158	1.87689	Real
1914	81786	0.375158	1.86299	Real
1915	81803	0.375158	1.84931	Real
1916	818110	0.375158	1.83583	Real
1917	81847	0.375158	1.85542	Real
1918	81866	0.375158	1.84224	Real
1919	81884	0.375158	1.85973	Real
1920	81904	0.375158	1.89032	Real
1921	81929	0.375158	1.89171	Real
1922	81945	0.375158	1.87895	Real
1923	81964	0.375158	1.86637	Real
1924	81986	0.375158	1.8744	Real
1925	82004	0.375158	1.88902	Real
1926	82016	0.375158	1.90426	Real
1927	82045	0.375158	1.89215	Real
1928	82064	0.375158	1.90593	Real
1929	82075	0.375158	1.89409	Real
1930	82095	0.375158	1.88241	Real
1931	821210	0.375158	1.89894	Real
1932	82145	0.375158	1.88748	Real
1933	82167	0.375158	1.87616	Real
1934	82176	0.375158	1.86497	Real
1935	82209	0.375158	1.87688	Real
1936	82224	0.375158	1.88768	Real
1937	82244	0.375158	1.9159	Real
1938	82264	0.375158	1.90503	Real
1939	82285	0.375158	1.89429	Real
1940	82305	0.375158	1.88972	Real
1941	82324	0.375158	1.89109	Real
1942	82346	0.375158	1.91422	Real
1943	82355	0.375158	1.90378	Real
1944	82375	0.375158	1.89345	Real
1945	82405	0.375158	1.88836	Real
1946	82425	0.375158	1.90118	Real
1947	82445	0.375158	1.89114	Real
1948	82466	0.375158	1.88121	Real
1949	82485	0.375158	1.90435	Real
1950	82506	0.375158	1.91404	Real
1951	82515	0.375158	1.90429	Real
1952	82546	0.375158	1.92829	Real
1953	82555	0.375158	1.91862	Real
1954	82585	0.375158	1.90905	Real
1955	82595	0.375158	1.89957	Real
1956	82625	0.375158	1.90863	Real
1957	82645	0.375158	1.89933	Real
1958	82655	0.375158	1.89013	Real
1959	82685	0.375158	1.91119	Real
1960	826910	0.375158	1.9118	Real
1961	82726	0.375158	1.90273	Real
1962	82735	0.375158	1.89375	Real
1963	82764	0.375158	1.88486	Real
1964	82786	0.375158	1.87604	Real
1965	82794	0.375158	1.87499	Real
1966	82817	0.375158	1.86633	Real
1967	82846	0.375158	1.85775	Real
1968	82868	0.375158	1.86649	Real
1969	82884	0.375158	1.87459	Real
1970	82894	0.375158	1.86623	Real
1971	82915	0.375158	1.87145	Real
1972	82946	0.375158	1.8632	Real
1973	82955	0.375158	1.87497	Real
1974	82975	0.375158	1.86683	Real
1975	829910	0.460584	1.7877	Real
1976	83005	0.375158	1.88867	Real
1977	83017	0.650293	2.26467	Real
1978	830210	0.532268	1.87563	Real
1979	83035	0.489146	2.19122	Real
1980	83048	0.747411	2.03742	Real
1981	83818	0.265908	2.32354	Real
1982	83836	0.265908	2.35404	Real
1983	83865	0.265908	2.30062	Real
1984	83886	0.277167	2.24842	Real
1985	83905	0.277167	2.19771	Real
1986	83917	0.277167	2.18687	Real
1987	83933	0.277167	2.14015	Real
1988	83965	0.277167	2.12272	Real
1989	83984	0.277167	2.15055	Real
1990	84006	0.277167	2.10944	Real
1991	84027	0.277167	2.06957	Real
1992	84045	0.341169	2.05342	Real
1993	84064	0.341169	2.01784	Real
1994	84085	0.341169	2.03377	Real
1995	84103	0.341169	2.05712	Real
1996	84256	0.371195	2.08	Real
1997	84286	0.40953	2.22877	Real
1998	84303	0.40953	2.15179	Real
[truncated: 65,555 more rows]

## Sheet: Fig-4c
	Unnamed: 0	perm	level_name	entropy
0	3	Real	Family	2.82196
1	4	Real	Order	3.6477
2	7	Real	Order	2.4178
3	8	Real	Order	2.22666
4	9	Real	Genus	2.10436
5	13	Real	Order	2.71471
6	16	Real	Genus	2.79406
7	17	Real	Order	3.26037
8	18	Real	Family	3.4276
9	19	Real	Order	2.81259
10	21	Real	Order	2.05466
11	27	Real	Class	3.48301
12	29	Real	Genus	1.6873
13	30	Real	Family	2.53496
14	31	Real	Class	3.12104
15	33	Real	Genus	2.58907
16	34	Real	Order	2.69116
17	36	Real	Order	2.18638
18	37	Real	Family	2.34199
19	39	Real	Phylum	3.0851
20	43	Real	Genus	2.79603
21	44	Real	Genus	2.62342
22	50	Real	Species	3.31692
23	53	Real	Class	2.3654
24	55	Real	Class	2.59817
25	61	Real	Order	2.2016
26	63	Real	Family	2.55021
27	65	Real	Genus	2.90137
28	67	Real	Phylum	2.19342
29	68	Real	Order	3.36198
30	70	Real	Genus	2.63523
31	74	Real	Class	2.21442
32	75	Real	Class	2.80748
33	76	Real	Order	3.09109
34	78	Real	Family	2.61148
35	80	Real	Order	2.03724
36	81	Real	Order	3.73692
37	82	Real	Order	2.63401
38	83	Real	Genus	3.11046
39	85	Real	Class	1.98575
40	86	Real	Family	3.16704
41	88	Real	Family	3.11046
42	92	Real	Order	1.95174
43	93	Real	Genus	2.76063
44	94	Real	Genus	1.89765
45	96	Real	Family	3.18345
46	97	Real	Class	3.10457
47	99	Real	Genus	2.7797
48	102	Real	Family	3.2059
49	103	Real	Family	2.85939
50	104	Real	Order	2.00239
51	105	Real	Genus	2.41254
52	106	Real	Phylum	2.70109
53	107	Real	Class	2.94071
54	109	Real	Family	2.39399
55	114	Real	Family	2.37187
56	119	Real	Order	2.26033
57	120	Real	Family	2.3144
58	121	Real	Phylum	1.92488
59	122	Real	Class	2.51692
60	123	Real	Family	1.40209
61	124	Real	Order	2.64162
62	126	Real	Order	2.49558
63	129	Real	Class	1.44072
64	132	Real	Order	3.3299
65	134	Real	Family	3.06145
66	135	Real	Phylum	3.87775
67	139	Real	Genus	2.00089
68	141	Real	Genus	1.07688
69	144	Real	Order	2.16446
70	145	Real	Order	0.830931
71	146	Real	Family	3.23815
72	148	Real	Family	1.29458
73	153	Real	Family	3.41808
74	156	Real	Order	2.42235
75	157	Real	Class	1.95138
76	158	Real	Genus	2.54684
77	160	Real	Class	2.15772
78	161	Real	Species	2.77921
79	162	Real	Genus	2.85619
80	166	Real	Genus	2.68468
81	167	Real	Genus	2.35008
82	170	Real	Order	3.489
83	174	Real	Family	2.99716
84	176	Real	Genus	1.89049
85	177	Real	Phylum	3.60978
86	180	Real	Class	3.7357
87	190	Real	Order	3.10614
88	192	Real	Phylum	2.20265
89	194	Real	Genus	3.57759
90	195	Real	Class	3.65223
91	199	Real	Family	3.15071
92	205	Real	Genus	2.63246
93	206	Real	Family	2.70157
94	220	Real	Family	2.14045
95	222	Real	Genus	3.25709
96	223	Real	Family	2.70672
97	226	Real	Order	3.27302
98	231	Real	Class	3.81557
99	232	Real	Genus	3.10613
100	238	Real	Phylum	0.548954
101	242	Real	Genus	2.94903
102	244	Real	Family	3.40093
103	245	Real	Class	2.02528
104	247	Real	Family	2.71471
105	248	Real	Class	2.31427
106	251	Real	Order	3.04368
107	253	Real	Order	3.11705
108	255	Real	Genus	2.43449
109	257	Real	Genus	3.10248
110	258	Real	Family	3.0683
111	259	Real	Order	2.99822
112	260	Real	Order	2.76879
113	263	Real	Class	2.71838
114	264	Real	Species	3.30355
115	265	Real	Family	3.75068
116	266	Real	Genus	2.7185
117	271	Real	Class	2.15479
118	273	Real	Class	2.53496
119	274	Real	Order	2.49402
120	275	Real	Order	2.10643
121	276	Real	Genus	3.51454
122	280	Real	Genus	2.75608
123	287	Real	Family	3.00352
124	291	Real	Class	1.89254
125	292	Real	Family	3.30708
126	298	Real	Family	3.5595
127	301	Real	Class	2.77031
128	302	Real	Order	1.5821
129	307	Real	Order	2.47176
130	309	Real	Phylum	2.68254
131	311	Real	Class	2.20265
132	314	Real	Family	1.68756
133	315	Real	Genus	3.14778
134	325	Real	Family	2.90153
135	328	Real	Family	2.53496
136	329	Real	Order	2.49807
137	333	Real	Order	1.43435
138	336	Real	Order	2.45987
139	338	Real	Genus	3.08032
140	346	Real	Order	2.97388
141	353	Real	Family	3.57112
142	354	Real	Family	2.73151
143	355	Real	Order	3.31557
144	359	Real	Family	3.11244
145	361	Real	Genus	2.46853
146	363	Real	Genus	2.9542
147	365	Real	Family	3.15998
148	366	Real	Order	2.0935
149	369	Real	Family	2.16668
150	371	Real	Family	3.38813
151	372	Real	Order	2.11798
152	373	Real	Genus	1.46404
153	374	Real	Family	2.2638
154	376	Real	Class	2.67926
155	380	Real	Genus	2.74379
156	388	Real	Order	3.48097
157	392	Real	Genus	3.00164
158	393	Real	Order	2.69768
159	396	Real	Genus	3.36814
160	400	Real	Family	3.49864
161	401	Real	Genus	1.72811
162	402	Real	Genus	2.98489
163	405	Real	Genus	0.994009
164	406	Real	Family	3.32848
165	410	Real	Phylum	3.16513
166	411	Real	Order	3.71026
167	414	Real	Phylum	2.21285
168	417	Real	Order	1.95404
169	419	Real	Genus	1.6709
170	421	Real	Family	2.57235
171	422	Real	Order	3.01692
172	425	Real	Class	3.73607
173	427	Real	Order	1.96019
174	428	Real	Genus	1.95883
175	430	Real	Family	2.20758
176	432	Real	Family	3.28658
177	435	Real	Order	1.70441
178	438	Real	Family	2.25322
179	440	Real	Class	1.41121
180	445	Real	Class	1.49316
181	446	Real	Class	2.17656
182	447	Real	Class	2.75426
183	449	Real	Class	3.25971
184	451	Real	Class	1.71376
185	453	Real	Genus	1.95016
186	455	Real	Order	1.7205
187	458	Real	Class	2.92877
188	462	Real	Family	2.27888
189	467	Real	Order	2.06002
190	468	Real	Genus	2.59925
191	472	Real	Family	2.76182
192	473	Real	Class	1.68448
193	474	Real	Class	3.6477
194	475	Real	Family	1.78002
195	476	Real	Genus	1.88331
196	478	Real	Class	2.58826
197	480	Real	Family	2.7696
198	483	Real	Phylum	1.78092
199	484	Real	Genus	2.04672
200	486	Real	Genus	3.64053
201	487	Real	Genus	3.29222
202	491	Real	Order	2.34199
203	492	Real	Family	2.7811
204	497	Real	Genus	2.71317
205	498	Real	Order	2.3987
206	500	Real	Family	3.21871
207	502	Real	Order	3.0845
208	512	Real	Family	3.39424
209	514	Real	Family	3.32944
210	516	Real	Genus	2.91799
211	519	Real	Family	2.96845
212	520	Real	Phylum	2.04325
213	521	Real	Family	2.10059
214	524	Real	Order	1.80754
215	527	Real	Class	2.99115
216	530	Real	Order	2.50871
217	531	Real	Family	0.462395
218	532	Real	Family	2.47927
219	539	Real	Genus	3.14681
220	540	Real	Family	3.10453
221	545	Real	Family	2.92426
222	546	Real	Class	2.31272
223	550	Real	Phylum	3.61144
224	552	Real	Order	3.27243
225	554	Real	Phylum	2.58618
226	556	Real	Genus	1.17628
227	557	Real	Species	2.59557
228	558	Real	Species	1.34539
229	567	Real	Family	2.5489
230	568	Real	Family	3.53869
231	569	Real	Order	1.71736
232	570	Real	Order	3.70702
233	572	Real	Genus	2.03036
234	574	Real	Family	3.14392
235	578	Real	Family	3.38633
236	579	Real	Phylum	2.50164
237	582	Real	Phylum	2.43246
238	587	Real	Class	2.67502
239	588	Real	Family	3.50703
240	593	Real	Order	2.84361
241	596	Real	Genus	2.05868
242	598	Real	Class	2.19969
243	601	Real	Phylum	3.32923
244	607	Real	Genus	1.79555
245	610	Real	Genus	2.44557
246	616	Real	Family	2.6966
247	618	Real	Order	1.47352
248	619	Real	Class	1.50698
249	620	Real	Class	2.69228
250	621	Real	Genus	2.88817
251	626	Real	Class	3.24959
252	630	Real	Order	2.15146
253	631	Real	Class	2.68094
254	633	Real	Family	1.15264
255	635	Real	Order	1.41879
256	638	Real	Genus	2.57709
257	640	Real	Genus	3.40093
258	643	Real	Genus	2.23514
259	644	Real	Order	2.20708
260	646	Real	Genus	2.62643
261	652	Real	Class	3.58284
262	654	Real	Genus	2.89855
263	655	Real	Class	2.58789
264	656	Real	Genus	2.2836
265	658	Real	Family	2.63195
266	662	Real	Family	2.43449
267	663	Real	Phylum	1.67448
268	664	Real	Order	3.11046
269	666	Real	Order	2.76748
270	667	Real	Genus	2.86767
271	668	Real	Genus	2.42579
272	674	Real	Order	2.79496
273	675	Real	Family	2.95078
274	676	Real	Family	2.75524
275	677	Real	Family	2.36942
276	679	Real	Order	3.26989
277	680	Real	Family	2.37923
278	683	Real	Genus	3.50751
279	685	Real	Class	2.50164
280	686	Real	Order	2.5085
281	687	Real	Family	2.9926
282	691	Real	Class	2.41542
283	693	Real	Species	1.68099
284	695	Real	Genus	2.73497
285	696	Real	Family	2.90468
286	701	Real	Family	2.51553
287	703	Real	Order	3.15386
288	705	Real	Genus	2.71471
289	706	Real	Species	1.60267
290	707	Real	Family	1.82761
291	710	Real	Family	2.82987
292	712	Real	Order	2.83561
293	720	Real	Class	1.75295
294	728	Real	Class	2.99129
295	730	Real	Order	1.84848
296	731	Real	Genus	2.70649
297	738	Real	Family	3.24465
298	739	Real	Genus	1.67428
299	745	Real	Genus	2.95841
300	749	Real	Class	2.7249
301	752	Real	Family	3.32062
302	761	Real	Order	2.48585
303	766	Real	Order	2.5956
304	769	Real	Family	3.52385
305	771	Real	Family	3.10934
306	774	Real	Family	1.90835
307	778	Real	Order	3.11121
308	779	Real	Order	2.53496
309	782	Real	Phylum	2.91086
310	786	Real	Family	2.99822
311	799	Real	Class	3.11211
312	803	Real	Class	2.80028
313	808	Real	Genus	2.37116
314	810	Real	Order	2.06993
315	814	Real	Class	2.42028
316	817	Real	Phylum	3.11115
317	819	Real	Family	2.75855
318	820	Real	Genus	3.13672
319	824	Real	Order	1.97091
320	825	Real	Species	2.17349
321	827	Real	Order	1.94909
322	829	Real	Order	3.33781
323	830	Real	Genus	3.09858
324	835	Real	Family	2.54277
325	837	Real	Order	1.93378
326	841	Real	Family	3.67831
327	842	Real	Order	3.0913
328	845	Real	Family	2.26397
329	851	Real	Order	3.32287
330	853	Real	Genus	2.87299
331	857	Real	Genus	2.32644
332	859	Real	Family	2.44724
333	861	Real	Order	1.15708
334	863	Real	Genus	2.66541
335	864	Real	Family	2.25832
336	866	Real	Genus	2.68728
337	874	Real	Phylum	2.01233
338	875	Real	Class	1.62003
339	881	Real	Family	2.94872
340	882	Real	Order	2.67768
341	883	Real	Order	1.95138
342	886	Real	Genus	2.85001
343	887	Real	Genus	3.16569
344	888	Real	Order	2.83395
345	889	Real	Class	1.86476
346	894	Real	Phylum	3.67308
347	896	Real	Phylum	2.86048
348	898	Real	Genus	2.78167
349	899	Real	Order	3.60581
350	900	Real	Family	2.3246
351	902	Real	Phylum	2.88674
352	903	Real	Order	3.0435
353	904	Real	Class	3.4325
354	907	Real	Class	2.45731
355	908	Real	Genus	2.70576
356	909	Real	Family	3.01692
357	916	Real	Genus	2.9926
358	918	Real	Genus	2.76785
359	919	Real	Class	2.36596
360	920	Real	Order	2.71838
361	922	Real	Class	2.88815
362	925	Real	Genus	3.39654
363	927	Real	Phylum	1.79121
364	928	Real	Species	2.03001
365	933	Real	Genus	2.40126
366	934	Real	Order	2.09278
367	935	Real	Species	3.16942
368	940	Real	Order	1.42299
369	943	Real	Family	2.9327
370	944	Real	Species	2.32897
371	945	Real	Family	3.20701
372	946	Real	Family	3.06273
373	947	Real	Genus	2.90722
374	948	Real	Family	3.67541
375	954	Real	Genus	1.09891
376	959	Real	Family	3.08247
377	961	Real	Genus	3.09751
378	963	Real	Order	2.87629
379	972	Real	Order	2.62064
380	978	Real	Family	2.40116
381	981	Real	Genus	1.97962
382	986	Real	Species	2.49074
383	989	Real	Family	2.66191
384	990	Real	Genus	3.42008
385	994	Real	Family	3.3843
386	995	Real	Order	2.8899
387	996	Real	Family	2.87462
388	997	Real	Genus	2.33719
389	999	Real	Phylum	3.44549
390	1004	Real	Family	2.46219
391	1006	Real	Order	2.29792
392	1008	Real	Order	3.50496
393	1009	Real	Class	1.76678
394	1011	Real	Order	2.62925
395	1012	Real	Genus	3.23512
396	1015	Real	Family	3.15049
397	1017	Real	Family	2.85373
398	1018	Real	Class	2.97798
399	1019	Real	Family	2.87254
400	1022	Real	Order	3.50335
401	1031	Real	Family	2.86606
402	1032	Real	Order	3.39676
403	1033	Real	Order	3.1045
404	1035	Real	Genus	1.92729
405	1036	Real	Family	2.8319
406	1039	Real	Order	2.7387
407	1040	Real	Order	2.52593
408	1041	Real	Class	3.26989
409	1043	Real	Phylum	1.79181
410	1045	Real	Class	2.79405
411	1046	Real	Family	2.54769
412	1049	Real	Order	3.31925
413	1050	Real	Order	3.17572
414	1057	Real	Family	3.46644
415	1059	Real	Phylum	2.37581
416	1062	Real	Family	3.14358
417	1063	Real	Class	2.48104
418	1064	Real	Order	2.3482
419	1065	Real	Genus	2.08335
420	1066	Real	Family	2.95005
421	1067	Real	Family	1.52239
422	1069	Real	Family	1.87445
423	1076	Real	Order	1.09891
424	1077	Real	Order	2.38281
425	1080	Real	Genus	3.17692
426	1082	Real	Order	3.18345
427	1088	Real	Family	2.65024
428	1089	Real	Genus	2.18305
429	1090	Real	Family	3.21947
430	1091	Real	Genus	3.03638
431	1092	Real	Family	2.62151
432	1093	Real	Order	2.9217
433	1094	Real	Family	3.27243
434	1096	Real	Family	2.83395
435	1098	Real	Order	2.30288
436	1100	Real	Class	1.79682
437	1101	Real	Order	3.65303
438	1102	Real	Family	2.64858
439	1106	Real	Family	3.23908
440	1109	Real	Order	2.38274
441	1114	Real	Genus	2.43966
442	1116	Real	Class	3.42141
443	1117	Real	Class	2.73992
444	1123	Real	Family	2.65231
445	1124	Real	Order	3.39204
446	1126	Real	Order	3.13886
447	1134	Real	Order	3.30708
448	1135	Real	Genus	2.58324
449	1138	Real	Order	1.24044
450	1140	Real	Family	2.63628
451	1142	Real	Family	2.6394
452	1143	Real	Genus	1.47578
453	1144	Real	Species	2.59784
454	1146	Real	Genus	3.56177
455	1150	Real	Family	2.59118
456	1156	Real	Phylum	2.36367
457	1159	Real	Phylum	3.51093
458	1161	Real	Family	2.85326
459	1167	Real	Order	1.62917
460	1171	Real	Family	3.31557
461	1180	Real	Genus	2.67706
462	1185	Real	Phylum	2.26087
463	1189	Real	Family	3.29848
464	1190	Real	Family	3.26485
465	1191	Real	Class	1.72781
466	1197	Real	Genus	3.14392
467	1200	Real	Family	1.8127
468	1201	Real	Order	1.97888
469	1205	Real	Genus	3.07284
470	1209	Real	Genus	3.22954
471	1211	Real	Order	1.39031
472	1213	Real	Genus	2.33583
473	1216	Real	Family	2.67076
474	1219	Real	Genus	2.80905
475	1225	Real	Class	3.40532
476	1228	Real	Order	3.11949
477	1230	Real	Family	2.62064
478	1231	Real	Order	2.53451
479	1233	Real	Family	2.46935
480	1234	Real	Genus	2.05942
481	1235	Real	Genus	2.63664
482	1238	Real	Genus	2.50324
483	1239	Real	Genus	2.17095
484	1250	Real	Family	2.34726
485	1251	Real	Phylum	3.15833
486	1253	Real	Order	2.88532
487	1256	Real	Phylum	2.98797
488	1257	Real	Order	3.58284
489	1258	Real	Family	2.17468
490	1259	Real	Order	3.01296
491	1263	Real	Genus	1.53833
492	1265	Real	Order	2.03545
493	1266	Real	Order	2.90153
494	1274	Real	Family	3.23858
495	1277	Real	Species	2.639
496	1278	Real	Class	3.15386
497	1280	Real	Order	2.60055
498	1281	Real	Family	3.65545
499	1282	Real	Class	2.26076
500	1283	Real	Genus	2.78894
501	1286	Real	Family	2.16705
502	1290	Real	Genus	2.4467
503	1292	Real	Family	2.62685
504	1295	Real	Family	1.42304
505	1297	Real	Genus	2.65314
506	1299	Real	Genus	1.96648
507	1304	Real	Genus	2.87801
508	1306	Real	Genus	3.14911
509	1307	Real	Species	1.96648
510	1318	Real	Genus	2.64118
511	1319	Real	Genus	3.12093
512	1321	Real	Genus	2.38577
513	1322	Real	Order	2.60011
514	1328	Real	Family	0.272064
515	1329	Real	Family	2.9542
516	1331	Real	Genus	2.52483
517	1333	Real	Order	2.33808
518	1336	Real	Class	2.79505
519	1343	Real	Genus	2.41607
520	1347	Real	Genus	1.33351
521	1351	Real	Order	2.94722
522	1355	Real	Class	3.12257
523	1357	Real	Genus	2.17383
524	1364	Real	Family	2.62408
525	1369	Real	Order	2.95936
526	1371	Real	Order	2.3604
527	1372	Real	Family	3.08129
528	1382	Real	Order	1.84399
529	1385	Real	Genus	2.07736
530	1391	Real	Class	3.32435
531	1392	Real	Family	3.68079
532	1394	Real	Family	1.87744
533	1395	Real	Order	2.50164
534	1402	Real	Order	1.70473
535	1403	Real	Order	2.87844
536	1405	Real	Genus	2.44858
537	1412	Real	Class	1.85019
538	1413	Real	Family	3.24308
539	1416	Real	Family	1.56185
540	1420	Real	Genus	2.5437
541	1421	Real	Family	2.99992
542	1426	Real	Order	3.77191
543	1428	Real	Class	2.9427
544	1435	Real	Phylum	1.96051
545	1440	Real	Class	2.57689
546	1442	Real	Order	2.09746
547	1443	Real	Family	3.09203
548	1444	Real	Class	2.98418
549	1448	Real	Family	2.91409
550	1451	Real	Order	3.75068
551	1453	Real	Family	3.21488
552	1468	Real	Phylum	1.3066
553	1469	Real	Order	1.56594
554	1473	Real	Family	3.26824
555	1475	Real	Order	2.03684
556	1476	Real	Family	3.4306
557	1478	Real	Genus	3.4569
558	1479	Real	Class	2.74183
559	1480	Real	Genus	3.60801
560	1483	Real	Order	1.98865
561	1484	Real	Genus	2.55196
562	1485	Real	Genus	3.18081
563	1486	Real	Class	2.73433
564	1489	Real	Class	2.42212
565	1492	Real	Family	3.53062
566	1493	Real	Family	2.7733
567	1494	Real	Order	1.7817
568	1498	Real	Genus	2.7609
569	1500	Real	Class	2.87718
570	1501	Real	Order	1.38724
571	1503	Real	Order	3.13879
572	1505	Real	Class	2.34003
573	1507	Real	Class	1.09891
574	1508	Real	Family	3.49958
575	1509	Real	Order	2.95978
576	1511	Real	Order	3.17429
577	1513	Real	Order	3.23586
578	1514	Real	Class	2.86263
579	1515	Real	Order	2.16799
580	1518	Real	Phylum	1.44544
581	1520	Real	Genus	2.75589
582	1522	Real	Genus	2.61546
583	1523	Real	Family	3.26573
584	1524	Real	Genus	2.78023
585	1525	Real	Genus	2.43145
586	1526	Real	Order	2.39534
587	1530	Real	Class	2.35264
588	1531	Real	Genus	0.997413
589	1532	Real	Genus	3.07243
590	1534	Real	Order	2.96561
591	1537	Real	Family	2.88855
592	1547	Real	Genus	2.25803
593	1550	Real	Genus	2.47702
594	1551	Real	Family	3.48169
595	1555	Real	Genus	2.40696
596	1557	Real	Species	2.7962
597	1559	Real	Family	2.88732
598	1562	Real	Order	3.38563
599	1563	Real	Class	2.07665
600	1566	Real	Order	2.34298
601	1573	Real	Family	3.41196
602	1574	Real	Class	2.53451
603	1575	Real	Order	2.41304
604	1576	Real	Family	2.73695
605	1577	Real	Family	1.17628
606	1579	Real	Class	3.34079
607	1580	Real	Family	3.03535
608	1582	Real	Genus	3.47283
609	1584	Real	Genus	1.82697
610	1587	Real	Genus	1.8021
611	1589	Real	Family	3.24478
612	1590	Real	Genus	0.401761
613	1592	Real	Family	1.73315
614	1595	Real	Genus	3.11714
615	1601	Real	Genus	2.54341
616	1602	Real	Family	1.97159
617	1603	Real	Family	2.11856
618	1606	Real	Family	3.60581
619	1609	Real	Class	2.91086
620	1612	Real	Order	1.78148
621	1614	Real	Family	2.53155
622	1615	Real	Family	1.31803
623	1623	Real	Family	3.44606
624	1624	Real	Family	2.59872
625	1626	Real	Order	3.23858
626	1628	Real	Genus	2.71411
627	1631	Real	Phylum	2.4072
628	1632	Real	Class	2.29231
629	1634	Real	Family	2.04042
630	1651	Real	Class	3.31369
631	1653	Real	Order	2.37842
632	1655	Real	Order	2.26397
633	1657	Real	Genus	3.16157
634	1658	Real	Order	3.09378
635	1659	Real	Family	2.97364
636	1660	Real	Genus	3.77997
637	1661	Real	Genus	1.96349
638	1664	Real	Order	3.18127
639	1665	Real	Class	1.01379
640	1667	Real	Genus	3.21954
641	1669	Real	Family	1.28328
642	1670	Real	Order	2.188
643	1671	Real	Order	2.68137
644	1679	Real	Order	2.50116
645	1680	Real	Genus	2.52576
646	1688	Real	Genus	3.44606
647	1689	Real	Phylum	2.45391
648	1690	Real	Genus	3.00022
649	1691	Real	Phylum	2.02652
650	1692	Real	Family	2.93728
651	1705	Real	Class	1.2542
652	1707	Real	Order	2.58789
653	1709	Real	Class	2.27309
654	1711	Real	Family	0.302515
655	1712	Real	Genus	2.4864
656	1716	Real	Family	2.53417
657	1718	Real	Order	2.08577
658	1719	Real	Family	3.29303
659	1721	Real	Genus	2.75915
660	1722	Real	Genus	2.39843
661	1725	Real	Family	1.98865
662	1732	Real	Family	3.07764
663	1734	Real	Family	2.83352
664	1735	Real	Phylum	1.71851
665	1737	Real	Order	3.05971
666	1740	Real	Order	1.39784
667	1753	Real	Order	3.16504
668	1755	Real	Genus	3.23999
669	1756	Real	Class	2.89337
670	1759	Real	Genus	2.58343
671	1761	Real	Genus	2.73302
672	1764	Real	Class	3.36198
673	1766	Real	Class	2.07977
674	1767	Real	Family	2.87898
675	1769	Real	Phylum	2.99895
676	1770	Real	Family	3.25982
677	1772	Real	Genus	2.47927
678	1774	Real	Class	2.75906
679	1775	Real	Family	1.91707
680	1779	Real	Family	2.35923
681	1780	Real	Genus	3.17143
682	1793	Real	Class	1.51328
683	1795	Real	Genus	2.40274
684	1796	Real	Family	2.76325
685	1797	Real	Order	2.42382
686	1801	Real	Family	1.34165
687	1802	Real	Order	2.62747
688	1803	Real	Genus	2.32701
689	1806	Real	Order	1.56998
690	1809	Real	Class	3.18423
691	1812	Real	Family	2.93327
692	1814	Real	Order	2.47338
693	1815	Real	Genus	3.21698
694	1818	Real	Order	2.25832
695	1819	Real	Genus	3.18997
696	1830	Real	Phylum	3.06923
697	1832	Real	Class	2.46441
698	1835	Real	Genus	2.25366
699	1847	Real	Order	2.55216
700	1851	Real	Family	2.25118
701	1852	Real	Genus	1.72824
702	1853	Real	Phylum	2.49782
703	1857	Real	Genus	3.62233
704	1860	Real	Order	3.10474
705	1861	Real	Family	2.11373
706	1863	Real	Species	2.68566
707	1864	Real	Phylum	1.46822
708	1865	Real	Class	2.6507
709	1866	Real	Order	2.95898
710	1872	Real	Class	2.60011
711	1874	Real	Family	3.26829
712	1875	Real	Family	2.3987
713	1876	Real	Genus	3.07647
714	1878	Real	Class	2.17258
715	1883	Real	Family	3.4415
716	1884	Real	Family	2.78529
717	1886	Real	Family	3.25303
718	1888	Real	Class	2.87249
719	1892	Real	Order	3.17186
720	1898	Real	Family	2.80799
721	1900	Real	Family	2.72241
722	1909	Real	Class	3.60581
723	1910	Real	Family	3.19758
724	1911	Real	Genus	2.49416
725	1915	Real	Family	3.25662
726	1917	Real	Class	2.2
727	1922	Real	Order	2.1202
728	1925	Real	Family	3.3595
729	1926	Real	Family	3.62608
730	1927	Real	Order	3.54161
731	1929	Real	Class	2.77388
732	1934	Real	Species	1.69826
733	1936	Real	Genus	3.54899
734	1940	Real	Family	2.96629
735	1942	Real	Family	3.27454
736	1943	Real	Family	2.00914
737	1948	Real	Family	1.70702
738	1949	Real	Class	1.97766
739	1953	Real	Order	1.72781
740	1954	Real	Genus	2.5275
741	1960	Real	Genus	3.10779
742	1962	Real	Family	0.247491
743	1963	Real	Genus	2.55018
744	1964	Real	Genus	1.79312
745	1973	Real	Genus	2.80945
746	1974	Real	Family	2.7807
747	1975	Real	Genus	2.89333
748	1976	Real	Family	3.2755
749	1977	Real	Family	2.67248
750	1981	Real	Order	1.0401
751	1983	Real	Genus	0.432288
752	1987	Real	Family	1.97598
753	1992	Real	Class	1.63359
754	1993	Real	Class	2.34423
755	1994	Real	Order	1.71376
756	1999	Real	Class	3.28476
757	2001	Real	Family	3.73465
758	2002	Real	Class	3.17406
759	2003	Real	Class	3.55562
760	2007	Real	Genus	2.75016
761	2009	Real	Family	1.38315
762	2011	Real	Family	3.10569
763	2012	Real	Order	3.54291
764	2013	Real	Order	1.79121
765	2017	Real	Order	2.23716
766	2019	Real	Class	3.53168
767	2020	Real	Genus	2.29172
768	2024	Real	Order	2.77986
769	2026	Real	Family	2.75198
770	2027	Real	Order	1.6685
771	2029	Real	Family	2.94472
772	2037	Real	Genus	2.25322
773	2038	Real	Species	3.39654
774	2039	Real	Genus	3.00032
775	2043	Real	Class	2.48989
776	2044	Real	Genus	2.94747
777	2045	Real	Family	1.53245
778	2049	Real	Class	3.03619
779	2051	Real	Order	1.32089
780	2053	Real	Family	3.65212
781	2054	Real	Class	3.11246
782	2056	Real	Species	3.361
783	2065	Real	Family	2.95978
784	2066	Real	Family	3.48129
785	2072	Real	Order	1.87376
786	2074	Real	Order	0.576805
787	2076	Real	Order	1.40939
788	2081	Real	Family	2.01907
789	2082	Real	Genus	2.66483
790	2083	Real	Phylum	2.84612
791	2084	Real	Class	0.53715
792	2085	Real	Order	1.68076
793	2087	Real	Class	3.65293
794	2088	Real	Class	3.06357
795	2090	Real	Genus	3.12939
796	2092	Real	Family	2.7165
797	2093	Real	Order	2.14906
798	2095	Real	Class	2.15295
799	2099	Real	Class	2.76617
800	2100	Real	Family	0.613962
801	2105	Real	Class	3.16504
802	2108	Real	Phylum	2.64228
803	2110	Real	Genus	2.96595
804	2113	Real	Order	2.46646
805	2116	Real	Family	2.57874
806	2119	Real	Order	2.07158
807	2122	Real	Genus	3.24862
808	2123	Real	Order	2.28803
809	2128	Real	Family	2.37973
810	2135	Real	Order	2.81378
811	2140	Real	Genus	3.23386
812	2141	Real	Genus	2.95556
813	2142	Real	Class	2.28096
814	2150	Real	Order	3.30127
815	2152	Real	Genus	1.90064
816	2153	Real	Class	2.83395
817	2154	Real	Class	2.38051
818	2155	Real	Order	2.58218
819	2162	Real	Family	3.02863
820	2163	Real	Order	2.79668
821	2164	Real	Family	2.7793
822	2169	Real	Class	1.77552
823	2174	Real	Family	2.85047
824	2177	Real	Genus	3.17136
825	2178	Real	Genus	2.64954
826	2184	Real	Genus	2.84621
827	2188	Real	Genus	2.60842
828	2189	Real	Family	3.23806
829	2192	Real	Order	3.27801
830	2193	Real	Class	2.50033
831	2194	Real	Order	3.71156
832	2198	Real	Family	2.41373
833	2201	Real	Order	1.94825
834	2202	Real	Family	2.59531
835	2203	Real	Family	3.25617
836	2209	Real	Family	2.87689
837	2210	Real	Order	2.64585
838	2212	Real	Family	3.38467
839	2214	Real	Family	2.50226
840	2215	Real	Order	2.84082
841	2216	Real	Class	2.37783
842	2219	Real	Family	2.44441
843	2220	Real	Order	2.86651
844	2223	Real	Family	2.3105
845	2232	Real	Order	2.71481
846	2238	Real	Order	3.11032
847	2240	Real	Genus	2.54521
848	2249	Real	Genus	3.14834
849	2251	Real	Phylum	3.33645
850	2252	Real	Class	2.59748
851	2257	Real	Genus	1.31175
852	2258	Real	Order	2.49442
853	2262	Real	Order	2.56462
854	2263	Real	Family	3.60087
855	2270	Real	Genus	2.67606
856	2276	Real	Genus	2.56926
857	2283	Real	Class	2.51952
858	2294	Real	Order	1.77318
859	2297	Real	Order	2.74333
860	2299	Real	Family	3.27482
861	2300	Real	Genus	2.29405
862	2308	Real	Class	3.33781
863	2309	Real	Family	1.09891
864	2313	Real	Genus	2.48785
865	2319	Real	Class	2.80199
866	2321	Real	Genus	0.999658
867	2323	Real	Class	3.24422
868	2328	Real	Genus	2.43794
869	2329	Real	Genus	2.03395
870	2330	Real	Genus	2.46927
871	2331	Real	Family	1.34208
872	2334	Real	Family	2.5839
873	2335	Real	Class	3.06566
874	2337	Real	Family	2.03545
875	2339	Real	Family	2.44456
876	2341	Real	Family	3.54094
877	2342	Real	Family	1.74811
878	2343	Real	Genus	2.75539
879	2349	Real	Genus	0.944307
880	2350	Real	Class	1.69887
881	2351	Real	Genus	1.42304
882	2355	Real	Family	3.05706
883	2356	Real	Family	0.94889
884	2358	Real	Family	2.00225
885	2360	Real	Family	3.4758
886	2362	Real	Order	2.75779
887	2365	Real	Family	2.76826
888	2366	Real	Genus	3.19439
889	2367	Real	Order	2.2999
890	2368	Real	Genus	2.89198
891	2369	Real	Class	2.62064
892	2374	Real	Genus	2.49467
893	2378	Real	Order	2.32355
894	2379	Real	Order	2.35145
895	2383	Real	Phylum	2.80892
896	2384	Real	Genus	2.74966
897	2385	Real	Genus	2.8229
898	2389	Real	Family	1.13756
899	2390	Real	Genus	1.89403
900	2393	Real	Family	3.2204
901	2396	Real	Class	3.23085
902	2401	Real	Family	2.88087
903	2406	Real	Class	1.36138
904	2409	Real	Phylum	3.09242
905	2414	Real	Family	3.58699
906	2417	Real	Order	2.66864
907	2422	Real	Order	1.27954
908	2425	Real	Species	1.84503
909	2429	Real	Order	1.88996
910	2433	Real	Class	3.24404
911	2434	Real	Order	3.42398
912	2435	Real	Order	1.55284
913	2437	Real	Genus	2.96475
914	2438	Real	Genus	2.55011
915	2439	Real	Order	2.91409
916	2441	Real	Family	2.66857
917	2443	Real	Species	2.32218
918	2444	Real	Order	3.0835
919	2446	Real	Family	2.31158
920	2448	Real	Class	2.4085
921	2453	Real	Genus	1.24834
922	2457	Real	Class	0.98259
923	2463	Real	Genus	3.22164
924	2465	Real	Order	2.99129
925	2466	Real	Family	2.8915
926	2473	Real	Class	2.53296
927	2474	Real	Species	2.22082
928	2475	Real	Order	3.02931
929	2485	Real	Order	1.04412
930	2487	Real	Family	2.63783
931	2490	Real	Class	1.79121
932	2491	Real	Class	3.25042
933	2495	Real	Order	3.21109
934	2496	Real	Phylum	2.12023
935	2499	Real	Genus	2.27274
936	2501	Real	Family	2.85734
937	2502	Real	Family	3.73272
938	2504	Real	Class	1.81091
939	2505	Real	Genus	2.66857
940	2515	Real	Class	2.94522
941	2523	Real	Genus	2.41111
942	2525	Real	Phylum	2.68326
943	2529	Real	Family	1.79813
944	2531	Real	Order	2.15076
945	2532	Real	Order	2.90706
946	2533	Real	Genus	2.51908
947	2535	Real	Genus	2.278
948	2542	Real	Phylum	2.77368
949	2547	Real	Order	1.71604
950	2549	Real	Family	3.21173
951	2553	Real	Genus	3.13856
952	2556	Real	Family	2.81195
953	2558	Real	Order	2.9926
954	2560	Real	Order	2.11032
955	2562	Real	Species	1.88969
956	2563	Real	Order	3.48301
957	2564	Real	Family	1.9419
958	2566	Real	Family	2.95243
959	2567	Real	Order	2.72241
960	2570	Real	Order	3.21829
961	2571	Real	Family	2.57217
962	2572	Real	Order	3.46808
963	2574	Real	Genus	3.39157
964	2575	Real	Family	2.23497
965	2576	Real	Class	3.59033
966	2581	Real	Phylum	2.31821
967	2583	Real	Class	2.60829
968	2584	Real	Species	1.67668
969	2587	Real	Class	2.07966
970	2590	Real	Family	2.9958
971	2606	Real	Order	2.73834
972	2614	Real	Genus	2.33987
973	2615	Real	Family	3.50892
974	2617	Real	Phylum	2.70103
975	2623	Real	Family	2.78112
976	2624	Real	Family	3.52684
977	2626	Real	Class	3.0144
978	2629	Real	Order	2.50418
979	2630	Real	Order	1.7997
980	2635	Real	Order	3.40093
981	2638	Real	Phylum	2.99129
982	2641	Real	Order	1.65423
983	2644	Real	Family	1.43022
984	2645	Real	Family	2.61145
985	2647	Real	Order	2.56362
986	2650	Real	Family	2.18084
987	2652	Real	Genus	2.65654
988	2653	Real	Genus	2.89178
989	2654	Real	Family	3.31683
990	2659	Real	Class	3.51165
991	2661	Real	Order	1.62165
992	2664	Real	Order	3.44599
993	2665	Real	Class	3.04384
994	2667	Real	Family	3.36249
995	2676	Real	Order	3.278
996	2677	Real	Family	3.23487
997	2685	Real	Genus	2.70308
998	2686	Real	Genus	2.88672
999	2687	Real	Phylum	2.46475
1000	2689	Real	Genus	2.76226
1001	2690	Real	Family	2.22981
1002	2693	Real	Order	1.90312
1003	2695	Real	Family	2.55828
1004	2699	Real	Class	2.52847
1005	2701	Real	Class	3.09202
1006	2702	Real	Family	2.78144
1007	2705	Real	Genus	2.44417
1008	2710	Real	Class	2.51555
1009	2712	Real	Genus	3.16223
1010	2715	Real	Order	2.12747
1011	2724	Real	Genus	3.36729
1012	2727	Real	Family	2.85923
1013	2730	Real	Class	0.939022
1014	2731	Real	Order	3.49928
1015	2733	Real	Order	2.65063
1016	2736	Real	Phylum	2.68094
1017	2739	Real	Class	1.87203
1018	2740	Real	Order	3.65838
1019	2741	Real	Class	2.29169
1020	2742	Real	Genus	1.88969
1021	2743	Real	Family	3.11315
1022	2744	Real	Genus	2.32985
1023	2746	Real	Order	3.04456
1024	2749	Real	Genus	2.94491
1025	2756	Real	Genus	3.32819
1026	2760	Real	Order	2.51933
1027	2766	Real	Phylum	2.21511
1028	2768	Real	Phylum	3.04386
1029	2769	Real	Order	3.04224
1030	2770	Real	Order	2.38581
1031	2774	Real	Order	3.14249
1032	2776	Real	Genus	3.01004
1033	2779	Real	Family	3.19932
1034	2781	Real	Class	1.56594
1035	2783	Real	Class	2.76681
1036	2785	Real	Genus	2.5489
1037	2786	Real	Phylum	2.91133
1038	2792	Real	Order	2.55828
1039	2795	Real	Phylum	3.33781
1040	2798	Real	Order	3.20521
1041	2806	Real	Order	3.02288
1042	2813	Real	Family	3.48097
1043	2815	Real	Class	3.51093
1044	2817	Real	Phylum	2.30038
1045	2821	Real	Class	2.65052
1046	2823	Real	Class	2.25964
1047	2825	Real	Order	2.20487
1048	2827	Real	Order	1.0766
1049	2828	Real	Order	2.77388
1050	2836	Real	Family	2.77388
1051	2837	Real	Class	1.77558
1052	2839	Real	Family	2.71481
1053	2842	Real	Order	1.25559
1054	2846	Real	Order	2.13129
1055	2848	Real	Genus	0.350453
1056	2849	Real	Genus	2.44178
1057	2850	Real	Order	3.35208
1058	2853	Real	Genus	2.94345
1059	2854	Real	Genus	3.40377
1060	2855	Real	Order	2.16631
1061	2857	Real	Order	2.88126
1062	2858	Real	Class	2.05159
1063	2860	Real	Genus	2.83864
1064	2861	Real	Class	2.33914
1065	2862	Real	Genus	3.29098
1066	2873	Real	Order	1.9721
1067	2874	Real	Family	2.48785
1068	2876	Real	Family	2.26302
1069	2878	Real	Class	3.01933
1070	2879	Real	Genus	2.15086
1071	2885	Real	Family	3.14293
1072	2888	Real	Class	2.94343
1073	2891	Real	Class	3.30983
1074	2892	Real	Family	3.31784
1075	2893	Real	Order	3.11496
1076	2895	Real	Genus	2.08816
1077	2896	Real	Order	3.06357
1078	2899	Real	Phylum	2.52221
1079	2901	Real	Phylum	2.92877
1080	2902	Real	Phylum	1.95277
1081	2904	Permuted	Class	3.32342
1082	2907	Permuted	Family	3.62742
1083	2909	Permuted	Order	3.5029
1084	2910	Permuted	Genus	3.5953
1085	2916	Permuted	Family	3.41098
1086	2917	Permuted	Class	3.60354
1087	2918	Permuted	Order	3.30659
1088	2919	Permuted	Order	3.63756
1089	2923	Permuted	Genus	3.63304
1090	2927	Permuted	Genus	3.57092
1091	2929	Permuted	Class	3.58361
1092	2930	Permuted	Genus	3.45806
1093	2931	Permuted	Order	3.52658
1094	2933	Permuted	Phylum	3.47037
1095	2937	Permuted	Genus	3.61316
1096	2939	Permuted	Family	3.38205
1097	2941	Permuted	Family	3.27632
1098	2942	Permuted	Order	3.48524
1099	2944	Permuted	Family	3.0815
1100	2946	Permuted	Family	3.154
1101	2947	Permuted	Family	3.6902
1102	2948	Permuted	Family	3.62216
1103	2950	Permuted	Order	3.66583
1104	2951	Permuted	Phylum	3.52079
1105	2955	Permuted	Order	3.62944
1106	2959	Permuted	Genus	3.38728
1107	2960	Permuted	Genus	3.52464
1108	2963	Permuted	Order	3.68312
1109	2965	Permuted	Genus	3.17653
1110	2966	Permuted	Genus	3.20018
1111	2971	Permuted	Genus	3.40364
1112	2979	Permuted	Class	3.55887
1113	2980	Permuted	Order	3.60054
1114	2981	Permuted	Family	3.51927
1115	2982	Permuted	Genus	3.37936
1116	2985	Permuted	Family	2.78955
1117	2986	Permuted	Genus	3.6323
1118	2987	Permuted	Order	3.59667
1119	2989	Permuted	Order	3.52153
1120	2991	Permuted	Order	3.43743
1121	2992	Permuted	Genus	3.26361
1122	2996	Permuted	Genus	3.33893
1123	2999	Permuted	Family	3.63807
1124	3000	Permuted	Family	3.54758
1125	3002	Permuted	Family	3.61723
1126	3004	Permuted	Class	3.58639
1127	3013	Permuted	Family	3.47292
1128	3014	Permuted	Order	3.48799
1129	3017	Permuted	Genus	3.57684
1130	3018	Permuted	Genus	3.42241
1131	3021	Permuted	Family	3.66824
1132	3022	Permuted	Genus	3.09357
1133	3025	Permuted	Genus	3.6214
1134	3027	Permuted	Order	3.62763
1135	3028	Permuted	Species	3.15404
1136	3029	Permuted	Genus	3.29728
1137	3032	Permuted	Phylum	3.62326
1138	3033	Permuted	Order	3.4345
1139	3034	Permuted	Order	3.4604
1140	3036	Permuted	Order	3.63643
1141	3038	Permuted	Order	3.66608
1142	3041	Permuted	Family	3.61065
1143	3043	Permuted	Phylum	3.61914
1144	3045	Permuted	Family	3.62238
1145	3056	Permuted	Family	3.4262
1146	3062	Permuted	Family	3.61692
1147	3064	Permuted	Order	3.46421
1148	3073	Permuted	Order	3.61047
1149	3075	Permuted	Order	3.63603
1150	3076	Permuted	Family	3.14708
1151	3077	Permuted	Order	3.46855
1152	3084	Permuted	Order	3.50031
1153	3085	Permuted	Phylum	3.26972
1154	3086	Permuted	Family	3.5773
1155	3088	Permuted	Phylum	3.59963
1156	3091	Permuted	Family	3.65589
1157	3093	Permuted	Class	2.97117
1158	3101	Permuted	Family	3.58883
1159	3102	Permuted	Order	3.45949
1160	3105	Permuted	Genus	3.23592
1161	3110	Permuted	Class	3.55045
1162	3114	Permuted	Family	2.95558
1163	3118	Permuted	Order	3.49105
1164	3119	Permuted	Order	3.06509
1165	3121	Permuted	Class	3.3109
1166	3122	Permuted	Species	3.5356
1167	3125	Permuted	Order	3.59503
1168	3127	Permuted	Family	3.67567
1169	3130	Permuted	Genus	3.51072
1170	3136	Permuted	Order	3.54663
1171	3140	Permuted	Family	3.22988
1172	3141	Permuted	Order	3.65589
1173	3142	Permuted	Genus	3.5702
1174	3149	Permuted	Genus	3.6707
1175	3152	Permuted	Genus	3.00956
1176	3153	Permuted	Phylum	3.59111
1177	3162	Permuted	Family	3.52085
1178	3165	Permuted	Family	3.56772
1179	3171	Permuted	Genus	3.36823
1180	3172	Permuted	Family	3.47017
1181	3173	Permuted	Family	3.56651
1182	3178	Permuted	Family	3.38608
1183	3179	Permuted	Genus	3.60157
1184	3180	Permuted	Genus	3.05105
1185	3182	Permuted	Family	2.92213
1186	3184	Permuted	Family	3.52632
1187	3185	Permuted	Order	3.61062
1188	3187	Permuted	Family	3.56702
1189	3189	Permuted	Class	3.59135
1190	3190	Permuted	Class	3.63756
1191	3193	Permuted	Order	3.66575
1192	3194	Permuted	Genus	3.34639
1193	3195	Permuted	Genus	3.06396
1194	3196	Permuted	Class	3.61915
1195	3199	Permuted	Family	3.55314
1196	3202	Permuted	Family	3.39986
1197	3203	Permuted	Family	3.38778
1198	3204	Permuted	Family	3.60135
1199	3207	Permuted	Order	3.62978
1200	3210	Permuted	Class	3.52787
1201	3211	Permuted	Genus	3.58409
1202	3214	Permuted	Genus	3.50872
1203	3217	Permuted	Family	3.70809
1204	3218	Permuted	Family	3.23038
1205	3222	Permuted	Family	3.51851
1206	3224	Permuted	Genus	3.2832
1207	3225	Permuted	Family	3.55678
1208	3229	Permuted	Phylum	3.23401
1209	3232	Permuted	Family	3.60519
1210	3233	Permuted	Order	3.40867
1211	3239	Permuted	Family	3.43942
1212	3241	Permuted	Phylum	3.13033
1213	3245	Permuted	Family	3.57092
1214	3247	Permuted	Family	3.56756
1215	3250	Permuted	Order	3.5432
1216	3251	Permuted	Genus	3.41719
1217	3252	Permuted	Order	3.54877
1218	3253	Permuted	Phylum	3.36424
1219	3254	Permuted	Genus	3.31459
1220	3259	Permuted	Order	3.62379
1221	3266	Permuted	Order	3.50288
1222	3268	Permuted	Class	3.13366
1223	3272	Permuted	Class	3.56905
1224	3273	Permuted	Order	3.56182
1225	3277	Permuted	Genus	3.34516
1226	3281	Permuted	Family	3.68186
1227	3282	Permuted	Genus	3.29683
1228	3284	Permuted	Family	3.44494
1229	3286	Permuted	Order	3.44807
1230	3287	Permuted	Order	3.60631
1231	3288	Permuted	Order	3.3343
1232	3289	Permuted	Family	3.52186
1233	3292	Permuted	Class	3.61372
1234	3295	Permuted	Genus	3.40595
1235	3296	Permuted	Family	3.37771
1236	3297	Permuted	Order	3.36807
1237	3300	Permuted	Genus	3.22821
1238	3303	Permuted	Order	3.61337
1239	3305	Permuted	Order	3.54758
1240	3310	Permuted	Family	3.33026
1241	3311	Permuted	Class	3.51319
1242	3312	Permuted	Genus	3.52354
1243	3314	Permuted	Genus	3.19946
1244	3318	Permuted	Order	3.58507
1245	3321	Permuted	Class	2.96121
1246	3325	Permuted	Class	3.46891
1247	3328	Permuted	Order	3.34531
1248	3335	Permuted	Family	3.65324
1249	3336	Permuted	Family	3.59115
1250	3337	Permuted	Species	3.51107
1251	3338	Permuted	Class	3.60404
1252	3342	Permuted	Genus	3.51296
1253	3343	Permuted	Class	3.63965
1254	3344	Permuted	Genus	3.43127
1255	3345	Permuted	Order	3.60286
1256	3347	Permuted	Species	3.53019
1257	3348	Permuted	Family	3.46295
1258	3353	Permuted	Order	3.42866
1259	3356	Permuted	Order	3.67611
1260	3357	Permuted	Order	3.63404
1261	3359	Permuted	Order	3.5094
1262	3360	Permuted	Order	3.53884
1263	3361	Permuted	Order	3.11187
1264	3363	Permuted	Order	3.65284
1265	3365	Permuted	Genus	3.21805
1266	3366	Permuted	Genus	3.64246
1267	3371	Permuted	Family	3.42063
1268	3375	Permuted	Genus	3.15096
1269	3378	Permuted	Genus	3.55858
1270	3381	Permuted	Family	3.58694
1271	3385	Permuted	Species	3.39644
1272	3386	Permuted	Genus	3.61546
1273	3388	Permuted	Family	3.73514
1274	3395	Permuted	Genus	3.54732
1275	3396	Permuted	Order	3.65987
1276	3397	Permuted	Genus	3.23456
1277	3401	Permuted	Class	3.17391
1278	3404	Permuted	Phylum	3.45062
1279	3412	Permuted	Genus	3.36605
1280	3414	Permuted	Class	3.61403
1281	3415	Permuted	Genus	3.36409
1282	3416	Permuted	Class	3.52079
1283	3420	Permuted	Family	3.70422
1284	3427	Permuted	Genus	3.57559
1285	3431	Permuted	Class	3.60062
1286	3432	Permuted	Family	3.23073
1287	3433	Permuted	Genus	3.20891
1288	3437	Permuted	Class	3.61337
1289	3443	Permuted	Order	3.25939
1290	3446	Permuted	Genus	3.56651
1291	3447	Permuted	Genus	3.61821
1292	3448	Permuted	Genus	3.19603
1293	3449	Permuted	Class	3.62235
1294	3451	Permuted	Genus	3.49307
1295	3453	Permuted	Family	3.27528
1296	3455	Permuted	Family	3.46062
1297	3458	Permuted	Family	3.52098
1298	3462	Permuted	Family	3.37977
1299	3463	Permuted	Family	3.17572
1300	3464	Permuted	Genus	3.54738
1301	3468	Permuted	Family	2.92634
1302	3473	Permuted	Genus	3.48359
1303	3475	Permuted	Order	3.63965
1304	3478	Permuted	Genus	3.23246
1305	3480	Permuted	Family	3.59996
1306	3481	Permuted	Order	3.58289
1307	3482	Permuted	Family	2.6249
1308	3483	Permuted	Order	3.29719
1309	3484	Permuted	Family	3.33448
1310	3486	Permuted	Class	3.57306
1311	3487	Permuted	Class	3.61101
1312	3497	Permuted	Order	3.33111
1313	3498	Permuted	Phylum	3.46315
1314	3499	Permuted	Order	3.59447
1315	3505	Permuted	Order	3.63992
1316	3508	Permuted	Family	3.3083
1317	3509	Permuted	Order	3.57385
1318	3511	Permuted	Phylum	3.63157
1319	3512	Permuted	Genus	3.62174
1320	3519	Permuted	Family	3.6175
1321	3523	Permuted	Family	3.33892
1322	3525	Permuted	Order	3.5404
1323	3526	Permuted	Phylum	3.53666
1324	3527	Permuted	Family	3.63404
1325	3531	Permuted	Family	3.40424
1326	3532	Permuted	Order	3.66078
1327	3533	Permuted	Genus	3.58283
1328	3543	Permuted	Family	3.40138
1329	3544	Permuted	Class	3.46315
1330	3546	Permuted	Genus	3.55656
1331	3548	Permuted	Class	3.60991
1332	3549	Permuted	Genus	3.51247
1333	3550	Permuted	Genus	3.19595
1334	3551	Permuted	Order	3.65348
1335	3555	Permuted	Order	3.42456
1336	3559	Permuted	Order	3.63272
1337	3562	Permuted	Genus	3.48931
1338	3564	Permuted	Genus	3.50413
1339	3567	Permuted	Family	3.10761
1340	3569	Permuted	Genus	3.0307
1341	3575	Permuted	Order	3.15131
1342	3579	Permuted	Genus	3.48421
1343	3580	Permuted	Class	3.62247
1344	3581	Permuted	Order	3.56206
1345	3583	Permuted	Genus	3.60144
1346	3584	Permuted	Order	3.12454
1347	3586	Permuted	Family	3.49431
1348	3589	Permuted	Order	3.15642
1349	3594	Permuted	Class	3.69551
1350	3598	Permuted	Genus	3.31347
1351	3601	Permuted	Family	3.14977
1352	3605	Permuted	Family	3.48626
1353	3608	Permuted	Order	3.60635
1354	3609	Permuted	Order	3.64557
1355	3610	Permuted	Order	3.45017
1356	3616	Permuted	Genus	3.44242
1357	3617	Permuted	Family	3.52589
1358	3619	Permuted	Family	3.23742
1359	3620	Permuted	Genus	3.71769
1360	3621	Permuted	Genus	3.37663
1361	3628	Permuted	Order	3.02288
1362	3630	Permuted	Genus	3.09563
1363	3633	Permuted	Genus	3.33313
1364	3636	Permuted	Genus	3.69353
1365	3643	Permuted	Genus	3.45632
1366	3644	Permuted	Genus	3.15186
1367	3656	Permuted	Order	3.21683
1368	3657	Permuted	Order	3.41036
1369	3658	Permuted	Genus	3.42408
1370	3661	Permuted	Genus	3.35359
1371	3669	Permuted	Family	3.60085
1372	3673	Permuted	Class	3.53404
1373	3681	Permuted	Class	3.57407
1374	3687	Permuted	Family	3.60635
1375	3692	Permuted	Family	3.66615
1376	3693	Permuted	Class	3.55946
1377	3695	Permuted	Family	3.57492
1378	3696	Permuted	Genus	3.04869
1379	3698	Permuted	Family	3.62846
1380	3699	Permuted	Genus	3.74781
1381	3700	Permuted	Family	3.56206
1382	3703	Permuted	Order	3.61012
1383	3708	Permuted	Genus	3.36081
1384	3709	Permuted	Family	3.23567
1385	3712	Permuted	Family	3.65701
1386	3713	Permuted	Order	3.25305
1387	3714	Permuted	Class	3.57195
1388	3715	Permuted	Family	3.28248
1389	3716	Permuted	Class	3.2096
1390	3718	Permuted	Order	3.50528
1391	3719	Permuted	Class	3.5196
1392	3720	Permuted	Class	3.55431
1393	3728	Permuted	Class	3.48596
1394	3729	Permuted	Order	3.66346
1395	3737	Permuted	Family	3.23916
1396	3740	Permuted	Order	3.61132
1397	3742	Permuted	Genus	3.32049
1398	3745	Permuted	Family	3.53186
1399	3749	Permuted	Genus	3.22644
1400	3750	Permuted	Order	3.53803
1401	3755	Permuted	Order	3.44142
1402	3756	Permuted	Family	3.57813
1403	3757	Permuted	Order	3.48691
1404	3759	Permuted	Genus	3.46634
1405	3760	Permuted	Class	3.58959
1406	3763	Permuted	Class	3.15535
1407	3765	Permuted	Class	3.57847
1408	3766	Permuted	Genus	3.47514
1409	3768	Permuted	Class	3.36952
1410	3770	Permuted	Class	3.60973
1411	3772	Permuted	Family	3.1645
1412	3776	Permuted	Phylum	3.65732
1413	3778	Permuted	Order	3.33114
1414	3786	Permuted	Order	3.61101
1415	3789	Permuted	Family	3.45085
1416	3791	Permuted	Order	3.60789
1417	3792	Permuted	Genus	3.26663
1418	3793	Permuted	Class	3.64605
1419	3795	Permuted	Genus	3.11138
1420	3800	Permuted	Genus	3.69689
1421	3801	Permuted	Class	3.64472
1422	3803	Permuted	Genus	3.32625
1423	3804	Permuted	Class	3.52049
1424	3805	Permuted	Family	3.6747
1425	3806	Permuted	Order	3.35423
1426	3808	Permuted	Order	3.6289
1427	3811	Permuted	Order	3.24825
1428	3812	Permuted	Family	3.62561
1429	3816	Permuted	Family	3.52977
1430	3817	Permuted	Family	3.60396
1431	3821	Permuted	Order	3.29031
1432	3823	Permuted	Family	3.35634
1433	3826	Permuted	Family	3.2497
1434	3835	Permuted	Family	3.54376
1435	3843	Permuted	Order	3.54142
1436	3845	Permuted	Phylum	3.5923
1437	3846	Permuted	Order	3.65827
1438	3848	Permuted	Phylum	3.49829
1439	3849	Permuted	Order	3.54483
1440	3850	Permuted	Class	3.55301
1441	3851	Permuted	Family	3.0464
1442	3853	Permuted	Family	3.58417
1443	3856	Permuted	Order	2.97874
1444	3858	Permuted	Order	3.55757
1445	3865	Permuted	Family	3.40405
1446	3868	Permuted	Class	3.65273
1447	3873	Permuted	Order	3.45183
1448	3875	Permuted	Genus	3.62418
1449	3884	Permuted	Genus	3.3309
1450	3885	Permuted	Order	3.31504
1451	3888	Permuted	Genus	3.15261
1452	3889	Permuted	Order	3.41604
1453	3890	Permuted	Phylum	3.47649
1454	3892	Permuted	Family	3.27753
1455	3893	Permuted	Order	3.10895
1456	3896	Permuted	Phylum	3.6324
1457	3901	Permuted	Order	3.60281
1458	3905	Permuted	Family	3.59676
1459	3906	Permuted	Family	3.40103
1460	3907	Permuted	Genus	3.53257
1461	3910	Permuted	Family	3.63955
1462	3913	Permuted	Family	3.27841
1463	3914	Permuted	Order	3.5442
1464	3916	Permuted	Class	3.5654
1465	3918	Permuted	Genus	3.71611
1466	3919	Permuted	Genus	3.29962
1467	3922	Permuted	Phylum	3.62887
1468	3925	Permuted	Class	3.61269
1469	3927	Permuted	Family	3.50036
1470	3929	Permuted	Class	3.20644
1471	3930	Permuted	Phylum	3.61637
1472	3932	Permuted	Genus	3.57981
1473	3933	Permuted	Order	3.52175
1474	3935	Permuted	Genus	3.45999
1475	3938	Permuted	Order	3.57624
1476	3939	Permuted	Class	3.21429
1477	3942	Permuted	Family	3.5683
1478	3947	Permuted	Order	3.40757
1479	3950	Permuted	Class	3.55641
1480	3951	Permuted	Order	3.56131
1481	3954	Permuted	Genus	3.31053
1482	3956	Permuted	Phylum	3.45557
1483	3961	Permuted	Order	3.08978
1484	3976	Permuted	Phylum	3.68332
1485	3977	Permuted	Family	3.54641
1486	3978	Permuted	Class	3.10637
1487	3988	Permuted	Order	3.60157
1488	3989	Permuted	Genus	3.49703
1489	3990	Permuted	Phylum	3.65573
1490	3991	Permuted	Class	3.36706
1491	3993	Permuted	Class	3.60095
1492	4000	Permuted	Family	3.57177
1493	4004	Permuted	Family	3.401
1494	4008	Permuted	Order	3.27811
1495	4010	Permuted	Family	3.54422
1496	4024	Permuted	Genus	3.30996
1497	4028	Permuted	Order	3.39104
1498	4036	Permuted	Order	3.65146
1499	4038	Permuted	Class	3.51562
1500	4040	Permuted	Order	3.55765
1501	4042	Permuted	Genus	3.55298
1502	4044	Permuted	Order	3.59801
1503	4048	Permuted	Genus	3.06418
1504	4050	Permuted	Class	3.60656
1505	4052	Permuted	Class	3.50445
1506	4053	Permuted	Order	3.65231
1507	4054	Permuted	Genus	3.78523
1508	4057	Permuted	Family	3.5984
1509	4060	Permuted	Class	3.50031
1510	4063	Permuted	Order	3.49385
1511	4065	Permuted	Family	3.61269
1512	4066	Permuted	Order	3.5898
1513	4067	Permuted	Genus	3.4783
1514	4069	Permuted	Genus	3.56211
1515	4073	Permuted	Order	3.55682
1516	4074	Permuted	Class	3.59946
1517	4076	Permuted	Class	3.5923
1518	4077	Permuted	Order	3.40338
1519	4078	Permuted	Order	3.11226
1520	4084	Permuted	Genus	3.49719
1521	4085	Permuted	Order	3.15074
1522	4088	Permuted	Order	3.68728
1523	4089	Permuted	Class	3.58378
1524	4097	Permuted	Family	3.38887
1525	4099	Permuted	Family	3.56299
1526	4103	Permuted	Class	3.68095
1527	4105	Permuted	Genus	3.22731
1528	4112	Permuted	Class	3.2217
1529	4114	Permuted	Class	3.32
1530	4118	Permuted	Genus	2.86716
1531	4120	Permuted	Order	3.60223
1532	4128	Permuted	Genus	3.62746
1533	4129	Permuted	Phylum	3.63504
1534	4130	Permuted	Genus	3.15447
1535	4131	Permuted	Class	3.62245
1536	4137	Permuted	Class	3.62594
1537	4139	Permuted	Order	3.66927
1538	4143	Permuted	Genus	3.43168
1539	4148	Permuted	Class	3.63404
1540	4150	Permuted	Class	3.57299
1541	4151	Permuted	Phylum	3.46639
1542	4152	Permuted	Order	3.52609
1543	4159	Permuted	Phylum	3.59681
1544	4160	Permuted	Family	3.51249
1545	4164	Permuted	Genus	3.7061
1546	4168	Permuted	Order	3.51924
1547	4179	Permuted	Class	3.65873
1548	4183	Permuted	Order	3.6316
1549	4187	Permuted	Family	3.48559
1550	4189	Permuted	Family	3.53428
1551	4191	Permuted	Genus	3.50727
1552	4192	Permuted	Class	3.65072
1553	4196	Permuted	Genus	3.49535
1554	4199	Permuted	Genus	3.39985
1555	4201	Permuted	Family	3.57378
1556	4204	Permuted	Family	3.68159
1557	4205	Permuted	Family	3.49072
1558	4210	Permuted	Genus	3.27148
1559	4216	Permuted	Order	3.10437
1560	4219	Permuted	Genus	3.02213
1561	4220	Permuted	Genus	3.53188
1562	4221	Permuted	Order	3.55452
1563	4223	Permuted	Order	3.61831
1564	4224	Permuted	Class	3.47956
1565	4226	Permuted	Phylum	3.63162
1566	4228	Permuted	Family	3.63987
1567	4230	Permuted	Family	2.80665
1568	4231	Permuted	Order	3.60272
1569	4237	Permuted	Family	3.45013
1570	4238	Permuted	Genus	3.46295
1571	4239	Permuted	Family	3.15077
1572	4241	Permuted	Family	3.63957
1573	4243	Permuted	Order	3.33436
1574	4244	Permuted	Family	3.5675
1575	4249	Permuted	Order	3.65159
1576	4258	Permuted	Order	3.5923
1577	4259	Permuted	Phylum	3.47764
1578	4263	Permuted	Family	3.67997
1579	4265	Permuted	Order	3.49431
1580	4268	Permuted	Family	3.36409
1581	4273	Permuted	Class	3.59963
1582	4277	Permuted	Genus	3.48198
1583	4282	Permuted	Order	3.46155
1584	4286	Permuted	Family	3.22603
1585	4287	Permuted	Order	3.67971
1586	4290	Permuted	Class	3.01651
1587	4294	Permuted	Family	3.6335
1588	4296	Permuted	Order	3.62813
1589	4298	Permuted	Genus	3.4604
1590	4303	Permuted	Family	3.61337
1591	4305	Permuted	Family	3.48239
1592	4306	Permuted	Phylum	3.6319
1593	4308	Permuted	Order	3.20227
1594	4312	Permuted	Order	3.19656
1595	4319	Permuted	Class	3.57385
1596	4321	Permuted	Genus	3.67174
1597	4322	Permuted	Genus	3.28399
1598	4324	Permuted	Class	3.40338
1599	4326	Permuted	Family	3.59058
1600	4331	Permuted	Family	3.59667
1601	4333	Permuted	Phylum	3.50155
1602	4341	Permuted	Order	3.64337
1603	4346	Permuted	Class	3.10895
1604	4350	Permuted	Family	3.66808
1605	4352	Permuted	Family	3.57711
1606	4353	Permuted	Family	3.58868
1607	4355	Permuted	Order	3.20451
1608	4357	Permuted	Species	3.3382
1609	4358	Permuted	Order	3.57076
1610	4359	Permuted	Phylum	3.43356
1611	4360	Permuted	Phylum	3.135
1612	4363	Permuted	Order	3.37152
1613	4367	Permuted	Order	3.55174
1614	4368	Permuted	Class	3.6295
1615	4369	Permuted	Genus	3.38737
1616	4378	Permuted	Genus	3.59382
1617	4379	Permuted	Genus	3.22294
1618	4381	Permuted	Order	3.56415
1619	4383	Permuted	Family	3.46462
1620	4388	Permuted	Phylum	3.61351
1621	4396	Permuted	Class	3.53581
1622	4402	Permuted	Genus	3.53676
1623	4406	Permuted	Phylum	3.30085
1624	4407	Permuted	Family	3.44737
1625	4409	Permuted	Family	3.42554
1626	4412	Permuted	Genus	3.68241
1627	4413	Permuted	Genus	3.42271
1628	4416	Permuted	Genus	3.56958
1629	4418	Permuted	Order	3.45742
1630	4420	Permuted	Family	3.61773
1631	4421	Permuted	Class	3.55376
1632	4426	Permuted	Genus	3.38149
1633	4428	Permuted	Order	3.57128
1634	4431	Permuted	Order	3.48711
1635	4434	Permuted	Class	3.46232
1636	4435	Permuted	Phylum	3.62436
1637	4438	Permuted	Order	3.40435
1638	4439	Permuted	Family	3.57982
1639	4441	Permuted	Genus	3.56544
1640	4445	Permuted	Family	3.6877
1641	4448	Permuted	Family	3.28978
1642	4449	Permuted	Order	3.57206
1643	4453	Permuted	Genus	3.2664
1644	4455	Permuted	Family	3.65825
1645	4459	Permuted	Phylum	3.60182
1646	4460	Permuted	Order	3.57384
1647	4461	Permuted	Class	3.64399
1648	4463	Permuted	Family	3.27405
1649	4465	Permuted	Order	3.07375
1650	4468	Permuted	Order	3.67733
1651	4474	Permuted	Family	3.62302
1652	4480	Permuted	Family	3.58291
1653	4481	Permuted	Phylum	3.59312
1654	4482	Permuted	Family	3.19656
1655	4484	Permuted	Family	3.6264
1656	4489	Permuted	Family	3.50034
1657	4493	Permuted	Order	3.65161
1658	4494	Permuted	Family	3.6152
1659	4495	Permuted	Family	3.23057
1660	4498	Permuted	Class	3.42907
1661	4499	Permuted	Class	3.24678
1662	4502	Permuted	Order	3.43819
1663	4503	Permuted	Class	3.60431
1664	4505	Permuted	Genus	3.69986
1665	4509	Permuted	Family	3.58825
1666	4511	Permuted	Order	3.60062
1667	4514	Permuted	Family	3.63157
1668	4516	Permuted	Class	3.63412
1669	4522	Permuted	Order	3.46673
1670	4524	Permuted	Family	3.31504
1671	4525	Permuted	Class	3.51461
1672	4526	Permuted	Class	3.50401
1673	4529	Permuted	Family	3.54173
1674	4533	Permuted	Phylum	3.56572
1675	4534	Permuted	Phylum	3.62568
1676	4535	Permuted	Family	3.51454
1677	4538	Permuted	Family	3.40135
1678	4539	Permuted	Family	3.58516
1679	4544	Permuted	Genus	3.40049
1680	4547	Permuted	Family	3.29952
1681	4548	Permuted	Order	3.58516
1682	4549	Permuted	Family	3.40338
1683	4552	Permuted	Phylum	3.65089
1684	4553	Permuted	Genus	3.61841
1685	4555	Permuted	Family	3.49326
1686	4557	Permuted	Genus	3.28856
1687	4558	Permuted	Genus	3.53312
1688	4560	Permuted	Family	3.3477
1689	4561	Permuted	Family	3.36229
1690	4564	Permuted	Class	3.04013
1691	4565	Permuted	Family	3.67055
1692	4566	Permuted	Order	3.60528
1693	4567	Permuted	Class	3.63395
1694	4573	Permuted	Order	3.6557
1695	4574	Permuted	Class	3.61637
1696	4576	Permuted	Genus	3.47448
1697	4577	Permuted	Genus	3.67241
1698	4584	Permuted	Family	3.66927
1699	4585	Permuted	Species	3.26877
1700	4588	Permuted	Order	3.44465
1701	4589	Permuted	Class	3.4197
1702	4597	Permuted	Family	3.15642
1703	4599	Permuted	Phylum	3.61689
1704	4600	Permuted	Phylum	3.32287
1705	4601	Permuted	Family	3.66371
1706	4602	Permuted	Order	3.71093
1707	4603	Permuted	Class	3.514
1708	4604	Permuted	Genus	3.52097
1709	4616	Permuted	Class	3.34221
1710	4618	Permuted	Order	3.54856
1711	4619	Permuted	Family	3.05306
1712	4620	Permuted	Species	3.30755
1713	4622	Permuted	Order	3.57038
1714	4625	Permuted	Order	3.59706
1715	4628	Permuted	Family	3.05276
1716	4631	Permuted	Genus	3.52467
1717	4634	Permuted	Order	3.56831
1718	4636	Permuted	Family	3.56137
1719	4637	Permuted	Phylum	3.62161
1720	4639	Permuted	Phylum	3.59011
1721	4640	Permuted	Class	3.50073
1722	4643	Permuted	Family	3.54837
1723	4645	Permuted	Family	3.5898
1724	4646	Permuted	Family	2.93567
1725	4653	Permuted	Genus	3.42342
1726	4655	Permuted	Family	3.36424
1727	4656	Permuted	Genus	3.23902
1728	4657	Permuted	Genus	3.23079
1729	4663	Permuted	Order	3.65815
1730	4664	Permuted	Class	3.61533
1731	4667	Permuted	Genus	3.31653
1732	4668	Permuted	Phylum	3.60997
1733	4669	Permuted	Species	2.90514
1734	4670	Permuted	Class	3.63918
1735	4671	Permuted	Class	3.42386
1736	4672	Permuted	Order	3.6095
1737	4673	Permuted	Family	3.60478
1738	4674	Permuted	Family	3.59302
1739	4677	Permuted	Family	3.67024
1740	4678	Permuted	Class	3.6095
1741	4684	Permuted	Class	3.74862
1742	4687	Permuted	Family	3.46486
1743	4688	Permuted	Class	3.59224
1744	4692	Permuted	Genus	3.45706
1745	4694	Permuted	Class	3.60501
1746	4697	Permuted	Class	3.64203
1747	4698	Permuted	Family	3.51224
1748	4701	Permuted	Class	3.07
1749	4703	Permuted	Species	3.50102
1750	4707	Permuted	Family	3.39415
1751	4708	Permuted	Order	3.47255
1752	4714	Permuted	Genus	3.27632
1753	4715	Permuted	Order	3.47878
1754	4716	Permuted	Genus	3.51862
1755	4723	Permuted	Order	3.68368
1756	4738	Permuted	Family	3.34014
1757	4739	Permuted	Order	3.50843
1758	4740	Permuted	Order	3.46628
1759	4743	Permuted	Species	3.52385
1760	4744	Permuted	Genus	3.48726
1761	4745	Permuted	Phylum	3.55145
1762	4746	Permuted	Family	3.16799
1763	4747	Permuted	Class	3.02288
1764	4748	Permuted	Order	3.61101
1765	4749	Permuted	Family	3.05427
1766	4750	Permuted	Genus	3.23565
1767	4754	Permuted	Family	3.51621
1768	4758	Permuted	Phylum	3.59866
1769	4760	Permuted	Genus	3.60432
1770	4762	Permuted	Genus	3.53574
1771	4770	Permuted	Genus	3.22927
1772	4771	Permuted	Genus	2.83415
1773	4772	Permuted	Species	3.4917
1774	4773	Permuted	Family	3.58816
1775	4775	Permuted	Order	3.51338
1776	4778	Permuted	Species	3.59354
1777	4780	Permuted	Genus	3.50443
1778	4785	Permuted	Order	3.5986
1779	4789	Permuted	Class	3.52398
1780	4791	Permuted	Order	3.48712
1781	4792	Permuted	Genus	3.35374
1782	4795	Permuted	Family	3.51434
1783	4799	Permuted	Class	3.61153
1784	4800	Permuted	Phylum	3.50152
1785	4801	Permuted	Class	3.55458
1786	4802	Permuted	Family	3.48384
1787	4805	Permuted	Order	3.60354
1788	4806	Permuted	Class	3.60223
1789	4810	Permuted	Family	3.6509
1790	4811	Permuted	Genus	3.03175
1791	4812	Permuted	Order	3.36696
1792	4813	Permuted	Order	3.53979
1793	4814	Permuted	Family	3.48651
1794	4819	Permuted	Genus	3.14977
1795	4820	Permuted	Order	3.45974
1796	4823	Permuted	Species	3.54369
1797	4830	Permuted	Class	3.62621
1798	4832	Permuted	Order	3.42129
1799	4838	Permuted	Class	3.47287
1800	4840	Permuted	Genus	3.26496
1801	4841	Permuted	Species	3.40245
1802	4843	Permuted	Species	3.1371
1803	4847	Permuted	Family	3.58976
1804	4848	Permuted	Order	3.56705
1805	4850	Permuted	Family	3.36851
1806	4851	Permuted	Family	3.4623
1807	4853	Permuted	Order	3.34968
1808	4854	Permuted	Genus	3.45986
1809	4858	Permuted	Order	3.65262
1810	4859	Permuted	Genus	3.35336
1811	4860	Permuted	Class	3.47636
1812	4862	Permuted	Genus	2.85453
1813	4865	Permuted	Order	3.5882
1814	4866	Permuted	Order	3.56993
1815	4868	Permuted	Species	3.53574
1816	4870	Permuted	Species	3.20552
1817	4872	Permuted	Order	3.60737
1818	4873	Permuted	Family	3.62277
1819	4876	Permuted	Order	3.44755
1820	4877	Permuted	Phylum	3.67485
1821	4878	Permuted	Family	3.40114
1822	4882	Permuted	Class	3.46605
1823	4884	Permuted	Class	3.42782
1824	4887	Permuted	Family	3.10021
1825	4888	Permuted	Order	3.44848
1826	4889	Permuted	Genus	3.10464
1827	4891	Permuted	Genus	3.186
1828	4895	Permuted	Genus	3.28112
1829	4899	Permuted	Family	3.53847
1830	4901	Permuted	Genus	2.97606
1831	4902	Permuted	Class	3.67485
1832	4908	Permuted	Family	3.51592
1833	4909	Permuted	Genus	2.80308
1834	4915	Permuted	Order	3.51501
1835	4920	Permuted	Family	3.61981
1836	4921	Permuted	Genus	3.29485
1837	4924	Permuted	Family	3.60286
1838	4925	Permuted	Order	3.60922
1839	4926	Permuted	Class	3.54397
1840	4928	Permuted	Family	3.47032
1841	4931	Permuted	Genus	3.50018
1842	4934	Permuted	Genus	3.49939
1843	4938	Permuted	Order	3.53841
1844	4943	Permuted	Family	3.61741
1845	4944	Permuted	Order	3.60313
1846	4947	Permuted	Order	3.26997
1847	4950	Permuted	Genus	3.53183
1848	4952	Permuted	Family	3.32174
1849	4960	Permuted	Family	3.42914
1850	4968	Permuted	Class	3.17805
1851	4969	Permuted	Order	3.64832
1852	4976	Permuted	Order	3.46295
1853	4978	Permuted	Family	3.6074
1854	4979	Permuted	Genus	3.34819
1855	4980	Permuted	Genus	3.48699
1856	4981	Permuted	Species	3.54425
1857	4983	Permuted	Order	3.36746
1858	4985	Permuted	Order	3.54376
1859	4987	Permuted	Class	3.59944
1860	4989	Permuted	Family	3.57193
1861	4992	Permuted	Order	3.31486
1862	4993	Permuted	Class	3.25305
1863	4995	Permuted	Family	3.51807
1864	4996	Permuted	Class	3.53685
1865	4998	Permuted	Order	3.62331
1866	4999	Permuted	Class	3.45831
1867	5000	Permuted	Genus	3.51229
1868	5001	Permuted	Genus	3.55581
1869	5003	Permuted	Genus	3.41055
1870	5006	Permuted	Phylum	3.27537
1871	5010	Permuted	Order	3.1186
1872	5014	Permuted	Order	3.26215
1873	5018	Permuted	Family	3.39747
1874	5019	Permuted	Order	3.60848
1875	5021	Permuted	Family	3.57364
1876	5022	Permuted	Order	3.41441
1877	5025	Permuted	Order	3.24411
1878	5026	Permuted	Family	3.54479
1879	5029	Permuted	Genus	3.39566
1880	5036	Permuted	Genus	2.96759
1881	5038	Permuted	Order	3.39899
1882	5039	Permuted	Genus	3.55234
1883	5040	Permuted	Genus	3.38744
1884	5041	Permuted	Family	3.62813
1885	5045	Permuted	Family	3.4604
1886	5047	Permuted	Order	3.48568
1887	5051	Permuted	Class	2.91671
1888	5052	Permuted	Genus	3.65538
1889	5055	Permuted	Phylum	3.6165
1890	5062	Permuted	Phylum	3.63145
1891	5064	Permuted	Family	3.33582
1892	5067	Permuted	Genus	3.10941
1893	5070	Permuted	Family	3.60354
1894	5072	Permuted	Order	3.61458
1895	5073	Permuted	Family	3.37365
1896	5076	Permuted	Family	3.49088
1897	5077	Permuted	Order	3.68032
1898	5079	Permuted	Class	3.64183
1899	5080	Permuted	Family	3.53355
1900	5083	Permuted	Class	3.66889
1901	5085	Permuted	Genus	3.28573
1902	5089	Permuted	Class	3.62044
1903	5090	Permuted	Order	3.52079
1904	5092	Permuted	Genus	3.5115
1905	5096	Permuted	Family	3.54438
1906	5102	Permuted	Class	3.63835
1907	5103	Permuted	Order	3.60823
1908	5110	Permuted	Order	3.58877
1909	5116	Permuted	Order	3.48606
1910	5118	Permuted	Family	3.64296
1911	5122	Permuted	Class	3.13126
1912	5123	Permuted	Order	3.56523
1913	5125	Permuted	Genus	3.02467
1914	5128	Permuted	Genus	3.44567
1915	5136	Permuted	Family	3.52655
1916	5137	Permuted	Family	3.51413
1917	5139	Permuted	Family	3.63553
1918	5140	Permuted	Genus	3.53143
1919	5144	Permuted	Family	3.50253
1920	5146	Permuted	Class	3.62161
1921	5147	Permuted	Family	3.58071
1922	5150	Permuted	Class	3.67733
1923	5151	Permuted	Class	3.59669
1924	5152	Permuted	Class	3.51501
1925	5155	Permuted	Order	3.60394
1926	5160	Permuted	Class	3.52098
1927	5162	Permuted	Genus	3.61773
1928	5163	Permuted	Order	3.28622
1929	5165	Permuted	Family	3.24746
1930	5171	Permuted	Family	3.33914
1931	5172	Permuted	Phylum	3.62015
1932	5176	Permuted	Order	3.61342
1933	5179	Permuted	Order	3.56271
1934	5183	Permuted	Class	3.59538
1935	5185	Permuted	Order	3.53011
1936	5188	Permuted	Order	3.61158
1937	5189	Permuted	Family	3.02467
1938	5193	Permuted	Species	3.31849
1939	5194	Permuted	Phylum	3.40195
1940	5199	Permuted	Genus	3.52
1941	5200	Permuted	Order	3.4242
1942	5202	Permuted	Genus	3.68876
1943	5203	Permuted	Class	3.52515
1944	5204	Permuted	Order	3.59459
1945	5206	Permuted	Family	3.49115
1946	5207	Permuted	Family	3.6457
1947	5208	Permuted	Genus	3.40818
1948	5209	Permuted	Family	3.54769
1949	5211	Permuted	Class	3.35607
1950	5212	Permuted	Genus	3.43277
1951	5213	Permuted	Family	3.60047
1952	5219	Permuted	Family	3.16806
1953	5223	Permuted	Family	3.2096
1954	5227	Permuted	Class	3.6319
1955	5233	Permuted	Genus	3.60903
1956	5236	Permuted	Order	3.58089
1957	5237	Permuted	Genus	3.39409
1958	5240	Permuted	Order	3.31821
1959	5244	Permuted	Class	3.65713
1960	5245	Permuted	Genus	3.43237
1961	5246	Permuted	Class	3.36104
1962	5247	Permuted	Family	3.52417
1963	5248	Permuted	Class	3.47245
1964	5249	Permuted	Family	3.62826
1965	5252	Permuted	Order	3.17805
1966	5253	Permuted	Family	3.33948
1967	5254	Permuted	Order	3.46024
1968	5257	Permuted	Class	3.58906
1969	5258	Permuted	Order	3.38851
1970	5259	Permuted	Order	3.43981
1971	5261	Permuted	Order	3.52098
1972	5266	Permuted	Family	3.39698
1973	5270	Permuted	Order	3.62368
1974	5273	Permuted	Family	3.59482
1975	5276	Permuted	Class	3.59561
1976	5277	Permuted	Genus	3.26136
1977	5280	Permuted	Class	3.61763
1978	5281	Permuted	Order	3.40276
1979	5282	Permuted	Class	3.42831
1980	5283	Permuted	Family	3.66711
1981	5284	Permuted	Class	3.61129
1982	5289	Permuted	Genus	3.62703
1983	5295	Permuted	Family	3.21624
1984	5299	Permuted	Genus	3.15259
1985	5303	Permuted	Order	3.55398
1986	5305	Permuted	Genus	3.59946
1987	5307	Permuted	Order	3.42453
1988	5309	Permuted	Genus	3.53944
1989	5313	Permuted	Family	3.60789
1990	5314	Permuted	Genus	3.45018
1991	5315	Permuted	Family	3.5442
1992	5318	Permuted	Order	2.74931
1993	5319	Permuted	Genus	3.45768
1994	5320	Permuted	Order	3.45328
1995	5326	Permuted	Class	3.62763
1996	5332	Permuted	Genus	3.61033
1997	5335	Permuted	Family	3.46421
1998	5339	Permuted	Phylum	3.61265
[truncated: 163 more rows]

## Sheet: Fig-4bc_violin
	Unnamed: 0	num_samp	entropy
0	3	16	1.62661
1	6	45	2.35306
2	9	39	2.00133
3	13	13	2.4116
4	15	63	2.90169
5	20	47	1.76805
6	32	12	0
7	33	33	0.195896
8	42	16	0
9	51	18	0.309523
10	86	10	0
11	161	10	0
12	180	22	0
13	185	14	0
14	190	22	0.266747
15	198	34	0.381566
16	215	22	0
17	216	16	0
18	218	18	0
19	224	25	0.242292
20	228	20	0
21	263	16	0
22	286	10	0
23	305	11	1.78991
24	336	22	1.34106
25	384	14	0
26	397	15	0
27	399	20	0
28	402	17	0
29	431	12	0
30	433	11	0
31	436	21	0
32	440	20	0
33	442	13	0
34	443	21	0
35	453	15	0
36	458	17	0
37	462	18	0
38	476	20	0
39	483	16	0
40	488	18	0
41	496	17	0
42	498	23	0
43	505	22	0
44	506	24	0
45	508	13	0
46	517	21	0
47	518	30	0.353336
48	521	18	0
49	528	28	0
50	530	16	0
51	537	30	0
52	554	22	0
53	559	12	0
54	560	21	0
55	581	15	0.721928
56	582	36	0.792629
57	586	54	1.48157
58	596	34	1.90607
59	599	96	1.59772
60	610	50	0.468996
61	631	92	1.4399
62	638	40	0.384312
63	640	11	0
64	646	17	0
65	654	48	0.970273
66	664	24	0.413808
67	666	11	0
68	668	20	0
69	676	18	0
70	684	17	0.640183
71	700	15	0
72	723	16	0
73	730	14	0
74	738	16	0
75	762	21	0
76	764	19	0.297468
77	768	14	0
78	824	12	0.811278
79	830	14	0.371203
80	835	19	0
81	918	16	0
82	937	25	0
83	950	14	0
84	954	10	0
85	955	17	0
86	960	13	0
87	968	24	0
88	984	10	0.468996
89	986	15	1.03886
90	988	48	1.36596
91	1027	24	0.899966
92	1057	15	1.42558
93	1118	11	1.49107
94	1162	10	0
95	1210	11	0
96	1212	13	0
97	1234	11	0
98	1292	10	0
99	1294	18	0.503258
100	1410	11	0.845345
101	1560	10	0.468996
102	1716	10	0
103	1722	11	0
104	1727	17	0.322745
105	1730	11	1.24065
106	1733	10	0
107	1783	12	0
108	1808	10	0.721928
109	1816	14	0.371203
110	1821	19	1.26744
111	2042	10	0
112	2114	36	0.183084
113	2171	63	0.880557
114	2178	18	1.5577
115	2184	22	0.57463
116	2187	10	0
117	2197	20	0.286397
118	2213	10	0
119	2238	51	1.43546
120	2352	13	0
121	2546	11	1.68579
122	2571	49	0.870167
123	2585	14	0.371203
124	2594	10	0
125	2615	11	0.43947
126	2716	12	2.35538
127	2718	14	0
128	2726	11	1.78991
129	3045	11	0.684025
130	3245	22	0.43947
131	3305	16	0.33729
132	3319	13	0
133	3327	12	0
134	3332	35	0.421989
135	3337	10	0.468996
136	3402	14	0.371203
137	3502	37	0.776965
138	3553	10	0
139	3591	22	0.699819
140	3678	11	0.43947
141	3723	37	0.30336
142	3725	22	0.57463
143	3739	14	0
144	3763	11	0.43947
145	3807	28	0.591658
146	3865	17	0.322745
147	3883	30	0.468996
148	3924	21	0.453693
149	3994	13	0.619371
150	4022	15	1.39958
151	4036	12	0.650011
152	4058	12	0.413808
153	4144	14	0
154	4455	35	0.421989
155	4534	10	0
156	4614	12	0
157	4615	14	0
158	4883	10	0
159	4918	19	0
160	5003	10	0.468996
161	5019	12	0
162	5099	15	0.353336
163	5197	14	0
164	5267	12	0
165	5281	11	0
166	5306	10	0
167	5394	18	0
168	5471	13	0.961236
169	5492	10	1.29546
170	5558	16	1.80504
171	5559	12	2
172	5769	24	1.02386
173	5830	14	2.067
174	5896	13	2.34584
175	5897	14	1.83522
176	5938	15	1.82559
177	5967	15	0.353336
178	6002	16	0.543564
179	6006	19	1.16743
180	6022	11	0.43947
181	6203	12	0
182	6210	44	0.266747
183	6215	14	0
184	6322	12	1.78415
185	6764	15	1.73823
186	6769	75	2.43994
187	6796	12	0.413808
188	6800	10	1.57095
189	6985	15	0.353336
190	6996	11	0.43947
191	7120	21	1.9268
192	7123	14	0.946338
193	7132	26	2.32876
194	7204	13	0
195	7460	14	0.371203
196	7562	12	1.61399
197	7565	16	0.668564
198	7567	10	0
199	7569	39	0.760643
200	7595	14	0
201	7720	10	1.96096
202	8104	16	1.62661
203	8339	11	0
204	8376	10	0
205	8456	14	0.371203
206	8471	10	0
207	8518	10	0.468996
208	8629	11	0
209	8789	29	1.64151
210	8802	18	0
211	8843	11	1.49107
212	8878	15	2.01312
213	8903	15	0.353336
214	8914	13	2.03815
215	8951	12	0
216	8953	14	0.371203
217	8981	13	0
218	8993	21	2.12441
219	9010	18	2.23496
220	9013	30	2.34235
221	9015	20	1.19176
222	9020	32	2.28145
223	9064	59	2.44706
224	9112	14	0
225	9154	19	1.82481
226	9180	10	0
227	9258	21	2.57015
228	9264	22	2.043
229	9290	10	1.57095
230	9331	25	0
231	9361	14	1.98519
232	9400	10	1.52193
233	9406	15	1.55889
234	9499	11	1.78991
235	9519	10	2.12193
236	9533	21	0.276158
237	9549	10	0
238	9562	35	0.421989
239	9582	14	0
240	9594	14	0
241	9606	10	0.468996
242	9843	11	1.78991
243	9856	12	0.918296
244	9908	11	1.49107
245	9914	10	1.68548
246	9995	12	0.413808
247	10009	11	0
248	10020	14	0
249	10028	23	0
250	10139	14	0
251	10148	13	0
252	10165	14	0
253	10170	17	0
254	10340	12	0
255	10476	35	0.421989
256	10479	14	2.27091
257	10484	20	0.468996
258	10497	10	1.57095
259	10595	14	1.80731
260	10599	15	0.566504
261	10673	10	1.15678
262	10722	14	0.371203
263	10779	19	2.1406
264	10784	10	2.16096
265	10827	16	1.8496
266	10933	10	0
267	10988	14	0
268	11152	13	0
269	11161	11	0
270	11251	10	0.468996
271	11267	10	0
272	11393	11	1.82305
273	11734	16	1.9746
274	11751	21	2.16326
275	11784	21	1.68462
276	12449	11	1.27756
277	12651	11	0.43947
278	12677	19	2.03739
279	12779	11	0.865811
280	12809	17	1.73945
281	12817	24	2.17764
282	12862	16	1.67379
283	12944	10	1.35678
284	12995	14	0
285	13143	12	1.65001
286	13269	10	1.35678
287	13392	17	2.30717
288	13401	11	1.24065
289	13565	13	2.35353
290	13746	23	2.14287
291	13767	10	1.29546
292	13790	10	0.921928
293	13834	11	0
294	13842	13	1.1401
295	13945	10	1.48548
296	14472	28	2.348
297	14611	27	2.47147
298	14756	13	0.391235
299	14832	11	1.27756
300	15353	14	0.749589
301	15364	42	0.371203
302	15483	24	2.27309
303	15697	15	0.566504
304	15918	10	0.721928
305	16253	11	0
306	16381	11	0
307	16507	11	1.86762
308	16511	15	2.02256
309	16562	15	0
310	16650	11	2.23126
311	16771	19	0.297468
312	16850	15	0
313	17041	10	0
314	17067	16	0.543564
315	17069	16	0
316	17315	10	0
317	17345	15	0
318	17438	14	0
319	17502	13	0
320	17522	14	0
321	17533	26	0.621891
322	17573	10	0.468996
323	17577	10	0.468996
324	17579	10	0.468996
325	17594	17	0
326	17726	21	0
327	17761	12	1.95082
328	17897	22	0.57463
329	17904	18	0.309523
330	17943	13	1.61432
331	18115	13	1.35201
332	18131	15	0.353336
333	18192	34	2.43335
334	18194	52	2.18399
335	18225	10	0.921928
336	18278	11	0.43947
337	18311	10	1.35678
338	18457	13	0
339	18584	23	0.55862
340	18696	35	1.85246
341	18700	21	2.10468
342	18701	28	1.70689
343	18762	12	1.61399
344	18831	15	2.23889
345	18895	16	0.696212
346	18900	10	0.468996
347	18956	21	1.9387
348	19013	10	2.37095
349	19247	14	2.54949
350	19257	21	1.40119
351	19259	30	0.566504
352	19260	11	0
353	19270	17	0.522542
354	19274	10	0
355	19276	21	0
356	19282	15	1.53012
357	19285	35	1.84188
358	19287	14	0.734479
359	19290	12	0.816672
360	19291	75	2.44146
361	19293	22	1.85851
362	19305	107	1.85393
363	19334	20	0
364	19352	13	0
365	19373	16	1.0141
366	19384	19	2.10429
367	19429	12	0
368	19471	37	1.75818
369	19505	14	2.11791
370	19541	15	0
371	19551	10	1.37095
372	19559	12	0
373	19560	23	0.997596
374	19561	12	0.650011
375	19568	11	2.41307
376	19570	26	2.56098
377	19602	15	0.905561
378	19606	20	0.970951
379	19612	13	1.1401
380	19629	10	1.29546
381	19671	12	0.413808
382	19675	86	2.29274
383	19708	20	2.44145
384	19710	22	2.02831
385	19714	22	2.1682
386	19807	12	1.18872
387	19886	45	2.69039
388	19940	13	0.890493
389	19943	59	1.84585
390	19972	15	0.699803
391	20013	11	1.24065
392	20016	29	0.690666
393	20030	11	0
394	20039	15	0.566504
395	20077	20	1.41664
396	20098	11	1.09576
397	20100	10	1.52193
398	20124	18	0.503258
399	20149	18	0
400	20188	14	0.985229
401	20201	11	1.24065
402	20204	10	1.15678
403	20208	11	0.43947
404	20218	14	1.14881
405	20247	14	1.92115
406	20248	32	2.38864
407	20249	19	1.71877
408	20262	28	2.27658
409	20263	42	2.27172
410	20267	16	1.79474
411	20279	27	0.380934
412	20280	16	1.749
413	20282	12	0
414	20284	17	0
415	20315	54	1.37192
416	20317	74	1.02982
417	20373	40	1.85507
418	20374	15	0
419	20383	38	1.48962
420	20388	13	0.391235
421	20390	21	0.591658
422	20398	46	2.44549
423	20429	10	0.468996
424	20458	10	0
425	20503	11	0.845345
426	20505	25	2.13469
427	20526	10	0
428	20534	20	0
429	20564	13	0.779338
430	20571	17	1.45045
431	20603	16	1.70282
432	20629	19	0.297468
433	20739	11	0
434	20749	10	1.76096
435	20754	11	0
436	20782	48	1.14112
437	20789	12	1.55109
438	20793	17	2.06355
439	20806	55	0.959313
440	20807	26	1.74425
441	20808	12	1.82501
442	20816	21	0.548886
443	20839	18	1.41081
444	20844	13	0.391235
445	20850	14	1.09489
446	20884	12	2.08495
447	20885	10	0.468996
448	20886	35	2.66377
449	20906	33	1.93078
450	20914	10	0.721928
451	20922	13	1.29573
452	20928	12	1.04083
453	20956	16	0.33729
454	20973	10	1.36096
455	20994	13	1.82301
456	21000	82	0.627627
457	21006	11	2.11806
458	21015	22	1.21973
459	21020	25	0.482179
460	21022	84	0.863119
461	21026	22	0.699819
462	21028	19	1.93007
463	21031	12	0.413808
464	21044	22	2.40396
465	21076	12	0.816672
466	21080	11	2.66351
467	21084	16	1.0141
468	21092	10	1.29546
469	21108	17	1.87511
470	21125	13	1.88107
471	21158	11	1.43536
472	21196	24	1.48993
473	21200	16	1.57943
474	21201	23	1.15451
475	21247	49	0.4079
476	21266	16	2.28064
477	21274	23	2.83966
478	21278	34	2.35561
479	21285	90	1.72498
480	21293	120	2.9032
481	21307	11	1.24065
482	21312	23	0.828045
483	21323	17	0.522542
484	21338	88	2.72499
485	21341	115	2.52638
486	21345	43	3.29928
487	21346	10	1.77095
488	21353	13	1.14509
489	21364	205	3.17166
490	21386	26	2.58045
491	21397	13	0.391235
492	21424	166	3.29383
493	21429	41	1.45158
494	21430	18	1.23264
495	21432	37	0.179221
496	21447	15	2.54923
497	21448	33	2.3127
498	21450	72	3.19438
499	21452	15	2.5232
500	21468	13	1.83392
501	21474	42	2.37216
502	21477	129	3.17469
503	21480	25	3.12386
504	21492	62	3.05794
505	21498	59	2.11499
506	21516	40	2.09021
507	21524	10	1.15678
508	21542	315	3.08358
509	21551	10	1.57095
510	21560	26	2.34807
511	21572	19	1.82481
512	21593	28	2.27828
513	21605	13	0
514	21610	14	1.43447
515	21659	20	1.78223
516	21673	12	0.413808
517	21676	26	1.87974
518	21682	33	1.93119
519	21688	32	1.07944
520	21690	11	0.865811
521	21694	20	0.286397
522	21698	13	1.33467
523	21702	10	0
524	21705	28	3.11941
525	21707	18	1.13495
526	21715	15	1.2366
527	21725	16	1.29879
528	21748	11	1.82305
529	21752	15	0.970951
530	21777	26	0
531	21778	11	0
532	21781	126	2.23459
533	21784	90	2.94885
534	21787	44	2.64731
535	21803	37	3.38823
536	21810	20	2.74644
537	21849	70	3.05235
538	21865	113	2.23951
539	21875	14	2.7534
540	21876	12	0.811278
541	21884	34	0.191426
542	21889	34	2.35186
543	21893	10	0.921928
544	21897	10	1.84644
545	21900	15	1.15892
546	21919	17	2.13338
547	21941	23	1.06658
548	21963	11	0
549	21969	17	2.44191
550	21979	11	0.43947
551	21984	48	2.80112
552	21990	14	1.29164
553	21996	17	1.43922
554	22002	15	2.78987
555	22007	21	2.62466
556	22035	111	3.19872
557	22054	13	1.14509
558	22062	45	0.583439
559	22064	35	2.20867
560	22065	33	1.66434
561	22067	43	2.74051
562	22072	24	0.413808
563	22078	32	2.76925
564	22088	13	2.4116
565	22093	18	1.61218
566	22101	58	1.91607
567	22103	16	1.80242
568	22116	24	2.50266
569	22119	120	1.84069
570	22122	23	1.61881
571	22136	94	2.64683
572	22137	117	2.12318
573	22142	60	3.24042
574	22144	14	2.7534
575	22164	10	0.468996
576	22176	40	0
577	22183	47	1.91637
578	22184	52	1.12794
579	22185	15	0
580	22203	32	1.74311
581	22211	10	1.15678
582	22214	28	2.51515
583	22222	172	1.91566
584	22224	41	1.88824
585	22225	15	1.36991
586	22231	18	1.66879
587	22235	11	1.61716
588	22242	18	1.49318
589	22247	12	1.45914
590	22252	42	2.43812
591	22272	13	1.48851
592	22278	23	1.38848
593	22287	186	1.94474
594	22288	37	1.07271
595	22292	21	2.12989
596	22293	17	0.873975
597	22304	72	1.50566
598	22313	25	1.63294
599	22318	32	2.24204
600	22324	15	1.68947
601	22329	13	1.14509
602	22330	126	1.64627
603	22347	19	1.7732
604	22349	15	0.353336
605	22350	23	0
606	22352	11	1.49107
607	22361	11	1.67671
608	22376	12	1.45914
609	22382	11	1.24065
610	22401	26	0.779338
611	22404	104	1.00578
612	22405	96	1.25465
613	22408	26	0.969899
614	22409	17	0.672297
615	22423	61	1.6521
616	22438	13	1.48851
617	22443	17	1.27718
618	22448	32	1.48417
619	22452	17	1.60868
620	22454	120	1.71643
621	22457	16	1.12164
622	22458	24	0.785212
623	22469	17	1.49604
624	22478	103	2.18205
625	22488	39	2.30283
626	22492	42	1.66094
627	22504	12	0.650011
628	22506	27	2.08303
629	22510	11	0.43947
630	22516	33	1.58662
631	22519	10	2.37095
632	22520	152	1.10992
633	22530	11	0.684025
634	22541	21	2.04851
635	22549	22	0.266747
636	22550	90	2.09248
637	22560	14	1.1981
638	22576	21	1.26776
639	22578	22	0
640	22580	26	1.22201
641	22586	15	0.353336
642	22588	21	0
643	22597	13	0.619371
644	22621	28	0.966617
645	22624	31	2.49229
646	22634	10	1.36096
647	22643	10	0
648	22645	14	0.371203
649	22646	32	1.48417
650	22654	15	2.42254
651	22657	53	0.3138
652	22666	122	1.83878
653	22667	157	2.39285
654	22671	53	1.18551
655	22672	86	2.28123
656	22673	22	1.35168
657	22674	29	0.940125
658	22686	18	1.09751
659	22695	26	0.515937
660	22702	42	1.1347
661	22715	21	0.791854
662	22716	19	1.58103
663	22718	87	2.3273
664	22720	14	0.591658
665	22732	64	1.70037
666	22738	20	1.21924
667	22741	35	1.3337
668	22742	68	0.772504
669	22749	173	1.46187
670	22753	18	0
671	22778	40	1.44115
672	22799	253	2.25017
673	22804	38	0.943385
674	22808	31	0
675	22810	43	0.870656
676	22814	97	2.10644
677	22816	17	1.16608
678	22822	117	1.76692
679	22842	24	0.738282
680	22849	44	1.96867
681	22873	10	0.468996
682	22881	14	1.08916
683	22895	11	0
684	22917	29	2.76385
685	22918	13	0
686	22920	20	0.99176
687	22933	109	2.21765
688	22934	10	0.468996
689	22945	35	2.56854
690	22949	28	1.13365
691	22951	64	1.5907
692	22954	35	2.69427
693	22956	56	2.2985
694	22959	11	2.66351
695	22960	18	1.13495
696	22962	66	2.88363
697	22967	12	0
698	22974	49	2.3683
699	22981	13	1.89199
700	22997	23	2.78265
701	23001	27	3.23191
702	23002	45	3.33269
703	23007	10	0.468996
704	23013	24	1.6258
705	23018	11	0.865811
706	23039	13	1.46048
707	23054	64	1.76042
708	23056	21	1.8675
709	23060	27	1.97633
710	23063	59	3.18181
711	23065	11	2.3685
712	23072	43	2.49264
713	23090	21	1.40793
714	23097	66	3.19043
715	23100	97	3.09178
716	23101	19	2.37898
717	23127	308	3.06654
718	23134	192	3.00823
719	23150	19	1.29498
720	23151	40	2.79499
721	23178	22	2.76762
722	23186	184	2.97364
723	23193	15	2.42254
724	23206	20	2.82821
725	23215	143	2.25673
726	23216	11	1.34857
727	23218	10	2.24644
728	23224	18	0.309523
729	23229	96	2.74092
730	23255	12	2.45914
731	23262	84	1.72215
732	23272	18	2.59963
733	23288	111	3.32788
734	23291	23	2.03567
735	23293	78	3.34737
736	23318	71	2.35914
737	23335	27	1.63479
738	23342	60	2.80219
739	23343	12	0
740	23369	20	2.8037
741	23376	50	2.61729
742	23399	99	2.23261
743	23406	11	1.30928
744	23509	20	1.83876
745	23539	44	2.28058
746	23554	54	2.35046
747	23566	137	2.72215
748	23580	207	2.53458
749	23614	26	2.13616
750	23621	24	1.93293
751	23624	22	1.85854
752	23642	10	1.57095
753	23660	70	0.107989
754	23665	37	2.40469
755	23674	70	2.17156
756	23683	22	1.84051
757	23708	21	1.37785
758	23709	22	1.90573
759	23722	30	0.996791
760	23729	22	0
761	23749	20	1.21924
762	23753	11	0.865811
763	23773	11	0.845345
764	23774	56	1.32019
765	23781	33	0.195896
766	23782	20	0.286397
767	23783	17	0.978007
768	23787	10	2.17095
769	23808	36	2.75498
770	23836	187	3.04226
771	23886	23	0.257984
772	23893	31	0.708822
773	23895	11	0.43947
774	23897	15	1.9301
775	23908	62	0.508605
776	23914	47	1.46458
777	23926	109	1.39281
778	23927	46	2.0018
779	23931	47	1.36014
780	23934	53	2.7494
781	23938	37	2.36235
782	23940	23	1.41269
783	23941	14	1.55666
784	23944	99	2.05511
785	23946	15	1.15892
786	23950	37	1.13149
787	23958	34	2.00772
788	23959	102	2.37086
789	23970	17	0.522542
790	23974	17	0
791	23979	76	1.37023
792	23983	53	0.886728
793	23986	46	2.16109
794	23992	114	1.18326
795	23993	103	2.87932
796	24004	81	1.07069
797	24005	12	1.25162
798	24007	28	0.805831
799	24008	32	1.07944
800	24010	32	0.200622
801	24021	309	2.48695
802	24043	121	1.52825
803	24048	47	1.17559
804	24054	12	1.04083
805	24073	15	0.353336
806	24080	10	0
807	24087	14	1.29581
808	24096	14	1.68937
809	24097	12	0.816672
810	24131	43	2.13839
811	24133	15	1.2366
812	24135	12	1.20749
813	24143	23	2.44206
814	24144	29	2.13314
815	24161	14	0.591658
816	24162	12	1.6258
817	24167	21	1.55346
818	24168	60	0.353336
819	24169	10	0
820	24180	12	1.41828
821	24182	34	0.381566
822	24198	60	0.754026
823	24199	16	0.868393
824	24217	16	1.50161
825	24218	11	1.49107
826	24235	50	2.44532
827	24239	56	2.35114
828	24267	13	0.391235
829	24269	28	1.35529
830	24283	30	0
831	24284	75	1.67574
832	24293	19	0.949454
833	24299	318	2.61458
834	24307	103	2.01748
835	24324	11	0
836	24325	65	0.504094
837	24335	29	1.902
838	24338	26	1.24845
839	24360	12	0.413808
840	24362	32	0.644974
841	24378	41	0.461216
842	24386	26	0.969899
843	24395	15	1.56278
844	24397	14	2.067
845	24399	60	3.16775
846	24402	55	1.70933
847	24405	31	2.73451
848	24416	11	1.27756
849	24422	172	2.9197
850	24429	267	2.21134
851	24435	86	2.07999
852	24452	324	2.95483
853	24463	158	3.42381
854	24491	10	0
855	24494	10	0.921928
856	24504	20	0
857	24511	44	1.1643
858	24522	25	0.529361
859	24530	11	0
860	24532	36	1.49726
861	24539	105	3.1136
862	24552	99	3.24694
863	24568	19	0.74248
864	24576	10	1
865	24580	13	0.619371
866	24584	12	1.61399
867	24588	11	1.97171
868	24591	118	2.08946
869	24640	29	2.16555
870	24671	14	1.83522
871	24683	11	0.684025
872	24686	22	2.14899
873	24687	12	0.650011
874	24692	35	2.12711
875	24696	24	0.249854
876	24698	39	1.52959
877	24706	25	1.02112
878	24738	34	1.48899
879	24743	16	0.33729
880	24746	55	2.08901
881	24752	37	0.870683
882	24753	12	0.413808
883	24754	24	1.5319
884	24766	11	0.865811
885	24771	10	0.721928
886	24775	14	1.28704
887	24776	12	2.12581
888	24782	15	0.699803
889	24791	11	2.29986
890	24792	10	2.04644
891	24803	11	0.43947
892	24804	17	1.15954
893	24812	45	1.62728
894	24818	17	2.11629
895	24841	31	0.834614
896	24843	40	2.03935
897	24846	37	1.68609
898	24851	69	1.20831
899	24853	106	1.36611
900	24858	38	0.731841
901	24873	22	1.70808
902	24878	83	1.38139
903	24879	20	1.05402
904	24891	11	0.43947
905	24897	16	1.9746
906	24900	21	1.54866
907	24917	82	2.01164
908	24921	32	1.91531
909	24926	17	1.3831
910	24931	50	0.667073
911	24932	13	0.773212
912	24933	10	1.36096
913	24944	12	2.05458
914	24952	15	0.699803
915	24980	12	0.413808
916	24985	29	2.15388
917	24996	12	1.89622
918	25017	11	0.43947
919	25018	19	1.95793
920	25039	28	0.371203
921	25043	15	1.72323
922	25059	104	1.69001
923	25070	143	2.90949
924	25084	176	3.01708
925	25090	22	1.43196
926	25093	29	1.86545
927	25097	139	2.36808
928	25100	28	1.23201
929	25102	151	2.92509
930	25112	29	2.69488
931	25129	11	1.67671
932	25135	92	3.26841
933	25140	23	2.7029
934	25148	21	1.27997
935	25152	76	3.05136
936	25161	146	3.38868
937	25183	170	3.08136
938	25187	23	1.85816
939	25191	245	3.10831
940	25218	27	2.25913
941	25220	52	3.04218
942	25223	45	3.01993
943	25233	283	3.03922
944	25252	89	2.63133
945	25253	18	2.281
946	25258	39	2.64387
947	25261	12	0
948	25266	19	1.99902
949	25271	12	2.52204
950	25316	11	0.865811
951	25335	13	1.89199
952	25342	26	2.15973
953	25343	35	0.923349
954	25360	32	2.12002
955	25368	15	2.54923
956	25377	40	2.24209
957	25403	13	0
958	25404	11	1.61716
959	25411	30	1.98986
960	25419	13	2.35352
961	25422	13	0.773212
962	25435	127	2.53385
963	25449	12	0.650011
964	25456	18	0.991076
965	25477	132	2.1393
966	25482	15	1.42558
967	25484	37	0.357362
968	25490	12	1.38443
969	25492	15	0
970	25498	99	1.9385
971	25506	43	1.24889
972	25523	81	2.4205
973	25546	13	2.28777
974	25548	12	0
975	25551	14	1.29581
976	25557	71	3.17154
977	25569	22	2.49486
978	25585	58	2.15545
979	25589	12	2.45914
980	25590	15	1.56278
981	25608	89	2.63573
982	25610	11	2.16263
983	25613	103	2.01267
984	25623	19	1.3838
985	25633	10	0.468996
986	25642	86	2.64588
987	25644	84	1.21066
988	25647	13	1.88107
989	25665	62	1.51808
990	25673	318	3.53796
991	25703	21	1.71701
992	25720	11	0.845345
993	25727	80	3.16277
994	25747	97	2.93783
995	25751	29	1.33459
996	25753	94	3.22616
997	25762	38	2.89261
998	25781	10	2.64644
999	25800	13	0.995727
1000	25808	26	2.34969
1001	25813	149	3.01563
1002	25831	10	1.15678
1003	25986	11	1.61716
1004	26059	15	1.27289
1005	26066	16	0.954434
1006	26068	22	2.00002
1007	26072	129	1.73799
1008	26076	88	1.79878
1009	26082	22	0.993873
1010	26088	226	1.93337
1011	26092	12	0
1012	26101	19	0.590715
1013	26105	12	0.650011
1014	26106	23	0
1015	26109	19	0.485454
1016	26114	15	1.56278
1017	26118	30	1.51943
1018	26140	11	1.30928
1019	26150	12	1.28067
1020	26165	30	0.560788
1021	26204	16	2.40564
1022	26206	16	1.62256
1023	26220	11	1.82305
1024	26225	55	2.73513
1025	26227	40	2.09111
1026	26247	18	2.63602
1027	26250	45	2.88144
1028	26252	75	2.45583
1029	26268	12	0.816672
1030	26284	52	1.85613
1031	26303	12	1.25162
1032	26309	59	1.45997
1033	26315	156	1.95543
1034	26322	22	1.87481
1035	26323	20	0.568996
1036	26331	22	1.56778
1037	26350	16	1.0141
1038	26366	34	1.51809
1039	26371	25	0.996118
1040	26373	14	0.946338
1041	26376	35	1.09037
1042	26382	16	0.896038
1043	26396	10	1.84644
1044	26397	45	0.919183
1045	26398	25	0.764114
1046	26404	11	1.30928
1047	26407	10	0
1048	26417	13	0.391235
1049	26418	26	1.21703
1050	26419	10	0.921928
1051	26433	16	1.19946
1052	26464	18	2.25844
1053	26468	11	1.67671
1054	26472	26	1.19511
1055	26493	10	2.37095
1056	26494	14	0.946338
1057	26500	12	1.78415
1058	26504	11	1.97171
1059	26512	30	2.38103
1060	26513	17	2.18366
1061	26541	21	0.988102
1062	26546	69	1.37435
1063	26566	113	2.71242
1064	26571	45	1.8441
1065	26592	199	2.79502
1066	26607	41	2.02418
1067	26620	46	0.793594
1068	26635	89	2.15765
1069	26645	14	0.591658
1070	26652	10	1.96096
1071	26672	11	1.43536
1072	26674	22	1.26791
1073	26676	17	1.22104
1074	26679	18	1.78821
1075	26683	36	2.30883
1076	26694	25	1.59933
1077	26699	11	0.945658
1078	26703	18	2.18926
1079	26710	106	3.00725
1080	26714	66	2.58691
1081	26725	91	2.77713
1082	26726	21	2.10383
1083	26727	69	2.97948
1084	26730	19	2.289
1085	26731	26	1.05774
1086	26732	11	1.49107
1087	26749	17	0.997502
1088	26750	69	0.687888
1089	26780	10	0.468996
1090	26794	10	2.12193
1091	26804	146	1.36091
1092	26808	19	0.297468
1093	26828	130	1.58194
1094	26836	15	1.56278
1095	26860	146	2.38133
1096	26866	24	1.92872
1097	26868	31	1.82264
1098	26883	10	0
1099	26885	10	0
1100	26886	41	0.329974
1101	26901	65	1.15122
1102	26949	53	1.59694
1103	26981	69	0.996276
1104	27022	34	2.09761
1105	27023	44	0.42166
1106	27049	10	0
1107	27060	18	1.53049
1108	27066	10	0
1109	27068	12	0
1110	27090	17	1.33281
1111	27103	76	2.04501
1112	27105	14	1.4838
1113	27117	33	2.58198
1114	27204	48	1.29469
1115	27293	14	1.14881
1116	27320	21	2.79655
1117	27329	10	0
1118	27369	13	1.98776
1119	27373	62	0.805903
1120	27400	14	0.749589
1121	27458	16	1.19819
1122	27465	32	1.38696
1123	27469	15	0
1124	27482	17	1.45165
1125	27538	11	0
1126	27578	23	0.257984
1127	27629	19	0
1128	27713	18	0
1129	27715	25	0.242292
1130	27744	12	0
1131	27751	12	0.413808
1132	27785	48	0.725916
1133	27788	18	0.944464
1134	27793	16	0.868393
1135	27815	15	0
1136	27822	19	0.831467
1137	27840	17	2.38042
1138	27870	21	1.27997
1139	27872	118	1.0249
1140	27876	16	0
1141	27878	16	0
1142	27882	15	1.27289
1143	27895	57	0.698985
1144	27901	60	1.45124
1145	27903	54	0.633074
1146	27904	37	1.77262
1147	27905	66	0.771857
1148	27908	14	0.940287
1149	27910	137	2.07282
1150	27917	26	0.468156
1151	27948	40	0.909736
1152	27961	25	1.20229
1153	27971	14	0.946338
1154	27981	17	0.322745
1155	28000	16	0
1156	28005	14	1.09489
1157	28006	12	0
1158	28027	14	1.08916
1159	28039	18	1.09751
1160	28051	16	1.50524
1161	28060	40	0.747585
1162	28151	10	0
1163	28153	74	1.39712
1164	28167	16	0
1165	28183	10	0.970951
1166	28186	15	0.918296
1167	28204	16	1.49131
1168	28241	26	1.6137
1169	28271	21	0.548886
1170	28290	19	0
1171	28308	40	0.991431
1172	28318	10	0
1173	28319	15	0
1174	28348	12	1.41828
1175	28364	12	0
1176	28365	20	0
1177	28390	14	0
1178	28394	12	0
1179	28398	12	1.04083
1180	28417	11	0
1181	28432	16	1.18628
1182	28438	25	0
1183	28453	11	0
1184	28481	59	1.19533
1185	28483	11	0
1186	28484	13	0.773212
1187	28495	20	1.29176
1188	28524	27	0
1189	28526	51	1.41318
1190	28534	26	1.19297
1191	28538	11	0.43947
1192	28548	12	1.55109
1193	28556	13	0.773212
1194	28571	64	0.88514
1195	28572	46	1.08618
1196	28588	110	1.49886
1197	28598	38	0.175536
1198	28629	16	1.37164
1199	28630	16	1.37164
1200	28642	15	0
1201	28658	23	0.51312
1202	28662	47	3.10103
1203	28681	10	1.35678
1204	28690	10	0.921928
1205	28698	41	1.15469
1206	28700	24	0.543564
1207	28717	29	1.7167
1208	28727	33	0.522944
1209	28744	13	1.2389
1210	28746	13	1.2389
1211	28749	18	0.614334
1212	28759	41	0.444839
1213	28760	22	0.266747
1214	28769	72	1.56208
1215	28792	12	1.41828
1216	28812	174	3.29727
1217	28822	35	2.43269
1218	28828	15	2.78987
1219	28840	38	2.9504
1220	28842	14	0
1221	28846	47	2.65904
1222	28861	18	3.0441
1223	28866	41	2.44704
1224	28876	24	2.45079
1225	28880	12	2.11748
1226	28933	15	1.53288
1227	28959	62	3.09352
1228	28978	18	0.918296
1229	28979	12	0
1230	29016	10	1.29546
1231	29065	49	2.7944
1232	29070	30	0
1233	29147	417	3.29042
1234	29169	282	3.26477
1235	29215	221	3.09969
1236	29249	405	3.47763
1237	29273	121	3.40737
1238	29311	10	1.76096
1239	29327	11	0
1240	29328	86	1.39045
1241	29351	17	1.96886
1242	29393	13	1.33467
1243	29397	17	2.29883
1244	29417	18	1.09751
1245	29435	11	1.32216
1246	29438	38	2.35836
1247	29443	15	2.60622
1248	29454	46	0.704713
1249	29462	14	1.95015
1250	29468	98	2.78362
1251	29475	28	2.47572
1252	29478	16	1.96692
1253	29504	12	1.04083
1254	29507	15	2.15591
1255	29521	22	1.63877
1256	29566	10	1
1257	29571	22	2.2065
1258	29573	22	1.20997
1259	29591	12	1.95913
1260	29595	32	1.69928
1261	29615	15	1.56559
1262	29628	11	0.945658
1263	29643	10	0
1264	29670	10	1.57095
1265	29671	33	1.32156
1266	29697	14	1.62663
1267	29702	220	3.14302
1268	29709	20	0.468996
1269	29715	23	1.17309
1270	29729	23	1.06759
1271	29736	10	0.881291
1272	29742	30	2.46276
1273	29755	31	0.409561
1274	29757	17	0
1275	29767	28	1.76898
1276	29769	47	1.91555
1277	29780	51	1.40796
1278	29791	36	0.183084
1279	29831	12	0.413808
1280	29860	40	1.31831
1281	29867	25	2.33288
1282	29870	24	2.60119
1283	29928	15	0.566504
1284	29930	45	1.46499
1285	29932	11	0.865811
1286	29961	13	2.03492
1287	29964	15	1.56278
1288	29966	10	1.68548
1289	29969	32	2.60927
1290	30072	67	2.77306
1291	30083	22	3.4817
1292	30090	16	0
1293	30106	20	2.0815
1294	30135	11	2.29986
1295	30151	10	0
1296	30165	21	0.702458
1297	30183	70	1.09489
1298	30186	11	0.43947
1299	30188	16	0.811278
1300	30190	115	1.42598
1301	30193	59	1.27789
1302	30205	48	0.948608
1303	30219	14	1.95015
1304	30240	10	2.12193
1305	30242	20	0.992774
1306	30253	14	2.07414
1307	30270	15	1.55889
1308	30283	11	1.82305
1309	30294	39	2.56198
1310	30296	11	1.78991
1311	30319	70	0.839356
1312	30322	36	1.14627
1313	30331	52	2.0386
1314	30333	11	1.68579
1315	30334	17	0.834325
1316	30343	108	1.91221
1317	30344	10	2.37095
1318	30347	44	1.45847
1319	30354	50	1.53484
1320	30357	15	1.74645
1321	30378	55	1.11194
1322	30401	45	1.25884
1323	30436	18	0
1324	30439	54	1.41526
1325	30445	33	1.49491
1326	30462	17	0
1327	30463	15	0.566504
1328	30465	35	1.03323
1329	30477	28	0.707546
1330	30479	32	0.200622
1331	30486	15	1.85654
1332	30502	17	0.522542
1333	30506	19	1.21552
1334	30517	100	1.86857
1335	30521	87	2.29321
1336	30526	16	0
1337	30545	14	1.62663
1338	30557	16	0.543564
1339	30591	82	0.622984
1340	30604	52	0.137096
1341	30613	10	2.12193
1342	30635	15	1.05296
1343	30645	28	0.850299
1344	30648	14	0.863119
1345	30652	20	0
1346	30669	13	1.61432
1347	30671	12	2.05458
1348	30683	39	1.93849
1349	30702	28	2.14351
1350	30711	66	2.27384
1351	30733	14	0
1352	30738	15	1.05296
1353	30759	130	2.28846
1354	30769	57	2.23179
1355	30772	50	2.39587
1356	30778	11	1.86759
1357	30801	53	2.46706
1358	30817	298	3.07687
1359	30830	11	0
1360	30873	17	1.65897
1361	30874	25	1.82545
1362	30892	12	0.413808
1363	30895	19	0.913272
1364	30904	73	2.8296
1365	30905	15	1.82559
1366	30906	34	2.59125
1367	30911	56	2.64184
1368	30915	363	3.26666
1369	30918	20	0
1370	31016	63	3.07007
1371	31018	58	3.28444
1372	31051	34	2.54617
1373	31072	17	1.71307
1374	31076	18	2.63602
1375	31085	445	3.56773
1376	31086	222	3.21791
1377	31089	66	2.83434
1378	31093	42	3.08792
1379	31138	14	2.27094
1380	31203	15	1.53288
1381	31213	13	0
1382	31215	59	1.60937
1383	31245	10	1.36096
1384	31257	12	1.61399
1385	31285	11	0.845345
1386	31289	41	1.8802
1387	31321	26	0.969899
1388	31324	88	2.83871
1389	31335	10	1.48548
1390	31338	87	2.40047
1391	31362	166	2.61252
1392	31401	10	0
1393	31408	206	3.43955
1394	31461	49	1.46455
1395	31462	13	0.773212
1396	31477	16	0.993393
1397	31483	55	2.5847
1398	31535	24	2.43275
1399	31649	315	3.43686
1400	31667	178	3.4712
1401	31672	18	2.50467
1402	31677	30	3.09559
1403	31680	49	2.6722
1404	31686	38	2.64233
1405	31691	45	2.88975
1406	31702	63	2.78953
1407	31704	16	2.52178
1408	31738	209	3.31741
1409	31757	320	3.64546
1410	31763	49	1.10963
1411	31765	110	3.14581
1412	31790	111	2.79259
1413	31827	10	2.04644
1414	31830	21	1.87152
1415	31842	16	2.22722
1416	31861	43	3.14603
1417	31866	51	2.33927
1418	31893	32	2.16974
1419	31904	13	1.48851
1420	31911	12	1.65001
1421	31916	73	2.74225
1422	31926	34	1.27986
1423	31931	18	0.852398
1424	31932	41	0.712064
1425	31970	11	1.67671
1426	32011	21	1.84159
1427	32012	29	0.830569
1428	32015	10	0.921928
1429	32020	10	1.76096
1430	32041	19	1.84741
1431	32052	200	2.90778
1432	32101	16	0
1433	32119	14	1.83522
1434	32162	26	1.8502
1435	32191	31	1.6159
1436	32231	14	1.4838
1437	32290	27	2.5488
1438	32291	20	0
1439	32316	16	2.25
1440	32328	64	3.07193
1441	32341	16	0.954434
1442	32354	12	1.58494
1443	32356	14	1.78843
1444	32358	26	0.391235
1445	32368	142	3.12248
1446	32370	37	2.49125
1447	32376	10	0.468996
1448	32385	13	1.54658
1449	32401	10	0.721928
1450	32421	46	2.35669
1451	32433	14	0
1452	32441	43	0.15932
1453	32445	12	2.22957
1454	32469	31	0.345096
1455	32483	12	1.95913
1456	32484	13	0.391235
1457	32537	11	2.40396
1458	32556	17	0.322745
1459	32557	57	1.30449
1460	32575	23	1.06759
1461	32607	15	0
1462	32608	10	1.72193
1463	32648	15	2.06342
1464	32662	10	0
1465	32678	37	0.668863
1466	32684	56	1.48738
1467	32687	45	2.07832
1468	32689	19	0.297468
1469	32720	20	1.6815
1470	32725	23	1.3012
1471	32729	14	0
1472	32748	56	1.7726
1473	32761	40	0.841431
1474	32781	10	0.970951
1475	32791	10	0.881291
1476	32796	10	1.15678
1477	32805	12	0.918296
1478	32807	12	1.18872
1479	32842	10	0.721928
1480	32882	46	2.34525
1481	32904	26	0.621891
1482	32910	21	0.722805
1483	32920	78	1.22275
1484	32931	18	1.13495
1485	32936	156	1.29713
1486	32946	15	0.836635
1487	32953	79	1.35799
1488	32962	68	1.21264
1489	32978	95	1.1959
1490	32988	10	1.29546
1491	33029	11	0.43947
1492	33037	14	0
1493	33059	34	1.66078
1494	33064	15	0.905561
1495	33103	10	1.29546
1496	33107	49	0.245996
1497	33115	12	0.413808
1498	33134	11	0
1499	33153	11	0
1500	33157	16	1.54618
1501	33174	26	1.88791
1502	33175	16	2.03064
1503	33206	22	0.956712
1504	33257	18	1.19416
1505	33271	25	1.20229
1506	33276	10	0
1507	33280	19	1.42879
1508	33282	13	0
1509	33283	19	0.74248
1510	33315	23	0.755377
1511	33316	54	1.13395
1512	33317	21	1.20088
1513	33319	28	1.10777
1514	33325	32	1.13343
1515	33327	15	0.905561
1516	33334	29	1.29215
1517	33335	16	1
1518	33343	11	0
1519	33354	27	1.19148
1520	33355	15	0.721928
1521	33385	14	2.07414
1522	33397	38	1.30414
1523	33400	20	1.33616
1524	33407	19	2.01821
1525	33414	13	0.991246
1526	33420	15	1.42947
1527	33431	45	0.868419
1528	33434	40	0.568996
1529	33436	12	1.04083
1530	33437	62	1.10831
1531	33447	26	0.969899
1532	33449	16	1.71692
1533	33458	11	0.43947
1534	33463	19	1.23638
1535	33465	16	1.0141
1536	33477	15	0.721928
1537	33495	19	0
1538	33508	10	1.57095
1539	33536	20	1.18838
1540	33537	12	1.72956
1541	33539	68	1.31779
1542	33574	10	0
1543	33611	16	1.32943
1544	33617	25	0.719556
1545	33655	21	2.64329
1546	33681	18	0.614334
1547	33686	20	1.15402
1548	33687	60	1.76179
1549	33698	64	1.8514
1550	33723	50	2.61308
1551	33746	15	0
1552	33750	19	0
1553	33790	22	0.790721
1554	33825	13	2.03815
1555	33833	37	1.84061
1556	33856	11	0
1557	33860	12	0
1558	33868	14	0
1559	33904	70	1.65398
1560	33909	10	1.57095
1561	33921	120	1.35657
1562	33949	202	1.42046
1563	33952	60	1.45197
1564	33965	25	1.14524
1565	33988	20	0.286397
1566	34009	25	1.73469
1567	34057	22	0.530371
1568	34059	27	0.454962
1569	34080	12	0
1570	34124	10	0
1571	34132	16	0
1572	34147	12	1.78415
1573	34151	52	1.16614
1574	34153	69	1.75561
1575	34155	11	0.43947
1576	34169	46	1.62415
1577	34188	29	1.16764
1578	34191	16	0
1579	34207	19	0.949454
1580	34222	16	0.33729
1581	34246	24	1.55348
1582	34275	12	0.413808
1583	34302	36	1.40636
1584	34307	17	0.522542
1585	34324	14	0.946338
1586	34335	23	0
1587	34343	17	1.16608
1588	34344	10	1.15678
1589	34346	16	0
1590	34350	50	0.606091
1591	34355	62	0.90419
1592	34365	24	1.71357
1593	34366	25	1.33972
1594	34401	100	2.31528
1595	34405	10	1.29546
1596	34431	10	0
1597	34459	47	0.419902
1598	34462	34	0.929766
1599	34472	23	1.42819
1600	34474	22	1.2072
1601	34509	12	1.55109
1602	34526	18	0.503258
1603	34578	13	0
1604	34579	19	0
1605	34639	11	0
1606	34667	10	2.12193
1607	34683	18	1.38623
1608	34694	43	0.631441
1609	34708	43	0.631441
1610	34714	11	1.34857
1611	34715	11	0.43947
1612	34734	41	0.377646
1613	34738	33	1.31212
1614	34743	53	1.23482
1615	34750	15	1.23094
1616	34765	10	1.15678
1617	34779	17	1.57398
1618	34780	31	1.09424
1619	34791	30	0.468996
1620	34793	33	1.55852
1621	34812	12	0
1622	34821	31	1.77162
1623	34823	13	0.619371
1624	34850	120	2.49825
1625	34859	22	2.55603
1626	34865	63	2.01316
1627	34867	42	2.54335
1628	34873	19	1.35999
1629	34876	11	0.43947
1630	34878	42	1.46039
1631	34880	11	0.43947
1632	34885	44	2.10023
1633	34927	11	2.3685
1634	34929	17	1.25329
1635	34935	34	2.43754
1636	34943	15	0.353336
1637	34952	15	1.68947
1638	34986	55	1.02321
1639	35002	15	0
1640	35010	18	0.309523
1641	35045	14	0.734479
1642	35058	13	1.70042
1643	35064	27	1.30322
1644	35075	11	1.32216
1645	35087	17	1.82101
1646	35164	16	0.696212
1647	35195	10	0.881291
1648	35210	29	1.14968
1649	35301	12	0.413808
1650	35323	26	2.46759
1651	35395	94	1.31775
1652	35455	77	1.28156
1653	35503	10	0.721928
1654	35618	19	1.24484
1655	35696	25	0.639556
1656	35754	30	0.210828
1657	35760	24	0.413808
1658	35776	63	2.45993
1659	35782	20	0
1660	35792	12	0
1661	35798	25	1.45131
1662	35825	13	2.87314
1663	35889	19	0.485454
1664	35896	20	2.39047
1665	35915	16	1.41974
1666	35917	45	1.49768
1667	35919	11	0.845345
1668	35925	10	2.17095
1669	35957	17	2.25689
1670	36061	11	1.49107
1671	36070	17	1.96886
1672	36129	11	0.43947
1673	36138	10	0.468996
1674	36173	15	1.23094
1675	36175	10	1.29546
1676	36205	12	0
1677	36206	12	2.05458
1678	36254	27	0.968249
1679	36282	12	1.6258
1680	36311	12	1.18872
1681	36333	35	1.37333
1682	36418	13	0
1683	36423	19	1.23638
1684	36438	27	1.37425
1685	36444	18	0
1686	36521	10	2.72193
1687	36530	16	0
1688	36555	19	0
1689	36573	11	2.4817
1690	36575	24	2.09895
1691	36585	25	0.242292
1692	36586	14	0
1693	36647	29	1.20802
1694	36653	15	0
1695	36688	63	2.39365
1696	36708	12	2.28415
1697	36814	11	1.67671
1698	36816	13	2.03815
1699	36868	17	2.53412
1700	36970	22	0.57463
1701	37043	15	1.42558
1702	37165	13	0.773212
1703	37169	62	1.48097
1704	37180	12	1.48335
1705	37186	23	2.1946
1706	37188	11	0.684025
1707	37288	22	1.2072
1708	37380	70	0.653136
1709	37417	15	0
1710	37444	22	1.48856
1711	37546	12	0
1712	37555	10	1.92193
1713	37564	18	0
1714	37604	74	1.84867
1715	37609	16	1.41974
1716	37638	10	1.36096
1717	37718	17	0
1718	37732	17	0.322745
1719	37745	30	1.10921
1720	37759	14	1.75339
1721	37819	20	0
1722	37833	12	0
1723	37850	16	2.05242
1724	37866	10	0.468996
1725	37880	58	2.50487
1726	37889	60	0.353336
1727	37895	20	2.32612
1728	37926	13	0
1729	37999	13	1.31432
1730	38004	21	1.80092
1731	38019	44	0.920121
1732	38056	11	1.93625
1733	38095	27	0
1734	38097	22	0
1735	38101	12	0
1736	38108	11	0
1737	38112	20	0.286397
1738	38129	24	0.658315
1739	38188	12	1.72956
1740	38195	10	0.970951
1741	38202	10	0.721928
1742	38218	15	0.918296
1743	38228	12	0
1744	38232	23	0.965636
1745	38291	19	0.981942
1746	38294	11	0
1747	38359	16	0.811278
1748	38361	40	0.991139
1749	38367	29	1.47136
1750	38411	14	0.371203
1751	38480	21	0
1752	38493	23	1.20881
1753	38596	13	0.961236
1754	38659	10	0.881291
1755	38678	28	0.661005
1756	38691	14	2.35272
1757	38767	23	2.11907
1758	38771	11	2.16263
1759	38782	10	0.921928
1760	38804	53	1.94713
1761	38965	27	1.12342
1762	38969	37	0
1763	39032	19	1.21081
1764	39047	16	0.33729
1765	39069	33	0.532832
1766	39082	10	0
1767	39166	11	1.61716
1768	39168	19	1.23638
1769	39203	21	0
1770	39208	21	0
1771	39282	12	1.28067
1772	39301	13	1.88107
1773	39331	11	0.43947
1774	39354	143	1.35289
1775	39379	12	0.413808
1776	39401	57	1.5376
1777	39403	83	1.47274
1778	39410	11	0.865811
1779	39453	23	1.57753
1780	39458	14	0
1781	39583	14	0
1782	39588	22	0
1783	39612	10	0
1784	39616	16	1.92118
1785	39652	17	1.3784
1786	39659	13	0.773212
1787	39661	11	0.43947
1788	39685	15	1.56278
1789	39701	12	0.918296
1790	39704	15	0.566504
1791	39709	34	1.2943
1792	39711	31	1.79859
1793	39720	10	0.921928
1794	39771	13	1.41955
1795	39773	23	2.29657
1796	39802	29	0.999142
1797	39832	13	1.1401
1798	39865	15	1.37525
1799	39921	22	0.99403
1800	39936	10	0
1801	39982	15	0.699803
1802	39997	11	1.78991
1803	40025	25	0
1804	40053	10	0
1805	40068	20	0.286397
1806	40092	11	2.11806
1807	40121	11	0.43947
1808	40144	12	0
1809	40146	59	1.82579
1810	40197	32	1.54162
1811	40264	14	0.371203
1812	40274	11	1.09576
1813	40312	12	2.05458
1814	40331	15	1.15892
1815	40333	84	1.44363
1816	40337	16	0
1817	40338	36	0.183084
1818	40347	27	1.15415
1819	40348	13	0
1820	40372	11	0.865811
1821	40377	21	0
1822	40381	33	1.74713
1823	40424	10	0
1824	40448	13	1.82301
1825	40462	39	1.55912
1826	40495	13	1.98776
1827	40510	18	0
1828	40550	11	1.49107
1829	40602	12	1.325
1830	40627	11	0
1831	40702	15	0
1832	40707	15	0.918296
1833	40729	11	2.18669
1834	40737	10	0
1835	40773	40	1.55648
1836	40775	12	0
1837	40781	12	0
1838	40813	28	0
1839	40817	11	1.49491
1840	40830	25	0
1841	40837	12	0
1842	40871	11	0
1843	40877	30	0
1844	40915	10	0.881291
1845	40919	12	1.04083
1846	40957	12	1.04083
1847	40959	32	0.39979
1848	40988	10	0
1849	40997	15	1.39958
1850	41005	24	1.81494
1851	41034	25	0
1852	41035	118	1.97556
1853	41061	16	1.18628
1854	41072	14	1.26379
1855	41077	15	1.96557
1856	41080	10	0
1857	41112	27	1.19112
1858	41121	12	0
1859	41158	33	1.21128
1860	41163	69	1.21722
1861	41168	116	1.37954
1862	41169	10	0
1863	41172	23	0.912286
1864	41173	24	0.658315
1865	41179	30	1.85798
1866	41180	31	0.991192
1867	41231	20	0.568996
1868	41248	20	1.91997
1869	41257	16	0.868393
1870	41271	41	1.23906
1871	41274	52	1.83206
1872	41279	13	1.19817
1873	41287	289	2.40058
1874	41312	15	1.2366
1875	41343	16	0
1876	41344	20	0.884184
1877	41347	43	1.33231
1878	41353	18	1.23318
1879	41394	10	0
1880	41416	29	2.04054
1881	41418	17	0.322745
1882	41429	40	0.384312
1883	41437	13	0
1884	41481	14	0
1885	41520	11	0.945658
1886	41672	15	1.03886
1887	41905	18	2.23909
1888	42004	16	0.668564
1889	42054	13	1.73814
1890	42068	16	2.42379
1891	42131	11	2.00485
1892	42137	12	0.413808
1893	42177	16	1.84192
1894	42271	13	1.89199
1895	42512	13	1.73814
1896	42639	14	2.64557
1897	42642	20	2.01997
1898	42673	10	2.17095
1899	42686	12	2.35538
1900	42698	12	2.35538
1901	42712	10	1.48548
1902	42714	12	1.55109
1903	42747	28	2.68935
1904	43105	10	0
1905	43156	25	0.242292
1906	43294	20	0.286397
1907	43338	25	2.47327
1908	43340	12	1.61399
1909	43347	18	2.16901
1910	43530	11	1.86759
1911	43618	11	0
1912	43767	15	0.566504
1913	43841	10	2.32193
1914	43853	15	2.28256
1915	43925	10	1.15678
1916	43982	26	1.69607
1917	44017	10	2.24644
1918	44076	11	1.24065
1919	44148	13	1.41955
1920	44165	10	2.24644
1921	44225	14	1.4838
1922	44245	28	0.222266
1923	44365	12	1.48335
1924	44396	17	0
1925	44427	14	2.27094
1926	44428	13	1.83392
1927	44431	16	0.696212
1928	44437	10	2.24644
1929	44493	10	2.12193
1930	44547	13	2.19968
1931	44672	24	2.31284
1932	44686	16	2.31128
1933	44707	21	2.15327
1934	44716	11	2.16263
1935	44719	10	1.92193
1936	44755	22	1.93741
1937	44756	12	2.11748
1938	44773	10	2.52193
1939	44936	17	1.14004
1940	44971	15	2.28922
1941	44972	18	1.67939
1942	45115	16	0.988699
1943	45128	10	1.15678
1944	45195	24	1.98617
1945	45233	14	2.32483
1946	45254	10	1.77095
1947	45374	15	1.70557
1948	45392	17	2.38042
1949	45515	13	0.619371
1950	45523	10	0.721928
1951	45567	25	2.00171
1952	45600	12	2.39623
1953	45634	11	2.3685
1954	45738	26	1.99349
1955	45755	13	1.57339
1956	46033	113	3.43812
1957	46041	21	2.23588
1958	46082	11	1.09576
1959	46120	12	0
1960	46190	17	1.85122
1961	46214	10	0
1962	46219	10	0
1963	46323	10	0.921928
1964	46563	11	0.684025
1965	46663	12	2.35538
1966	46712	31	1.22456
1967	46727	39	1.67086
1968	46760	17	0.640183
1969	46797	12	1.20749
1970	46817	14	1.78843
1971	46827	30	1.01373
1972	46848	15	0.353336
1973	46851	41	2.62908
1974	46874	20	1.39176
1975	46929	13	0
1976	46997	22	0
1977	47004	38	1.92904
1978	47040	37	1.78331
1979	47047	53	1.05505
1980	47059	13	0.961236
1981	47062	34	1.36709
1982	47063	19	0.831467
1983	47064	16	0.696212
1984	47092	14	1.29164
1985	47189	11	0.865811
1986	47199	15	0.353336
1987	47241	16	0
1988	47296	12	0
1989	47327	46	0.556541
1990	47361	11	0.845345
1991	47364	21	1.45185
1992	47371	11	0
1993	47440	21	0
1994	47480	31	1.30535
1995	47483	24	1.3512
1996	47488	10	0
1997	47494	35	0.315988
1998	47510	10	1.52193
[truncated: 16,408 more rows]
